# Supplementary material for: Transcriptomics–metabolomics joint analysis: New highlight into the triterpenoid saponin biosynthesis in quinoa (Chenopodium quinoa Willd.)
Source: Front Plant Sci. 2022 Oct 19;13:964558. doi: 10.3389/fpls.2022.964558 (PMC9627512; doi:10.3389/fpls.2022.964558)
Supplement: Supplementary file 1 [file DataSheet_1.csv]

## Sheet:  triterpenoid saponin content
Table S1: Saponin content grading of 140 quinoa germplasm materials
Quinoa varieties with high saponin content					Quinoa varieties with low saponin content					Quinoa varieties with middle saponin content
variety name	saponin content			average value	variety name	saponin content			average value	variety name	saponin content			average value
CHEN-5	8.96259	9.6276	8.61936	9.06985	BO-29	0.338939	0.253132	0.360391	0.317488	KU-2	2.39832	2.63429	2.54848	2.52703
Ames-13733	8.25468	8.29758	8.76952	8.44059	D-12225	0.338939	0.381843	0.317488	0.34609	Brightest-Brilliant-Rainbow	3.64253	4.22173	3.89995	3.9214
Oro-de-Valle	8.38339	8.16887	8.21177	8.25468	Q80	0.274584	0.296036	0.338939	0.303186	Shelley-25	3.12768	3.04187	2.99897	3.05618
Ames-13722	7.71838	7.82564	7.95435	7.83279	NT376-2	0.23168	0.274584	0.253132	0.253132	PI-665272	2.87026	2.99897	3.06333	2.97752
D-12289	5.55174	5.80916	5.48739	5.6161	AUHQ-6	0.253132	0.23168	0.317488	0.267433	Baer-Ⅱ	1.81912	3.51381	3.10623	2.81305
PAL	7.13918	6.98902	7.11773	7.08197	AUHQ-15	0.210228	0.253132	0.23168	0.23168	PI-634918	2.97752	3.21349	3.3851	3.19204
BO-31	8.57645	8.94114	8.91968	8.81242	AUHQ-19	0.360391	0.338939	0.317488	0.338939	Ames-13724	0.639265	0.467651	0.746525	0.617814
NL-6	9.26291	9.41308	9.32727	9.33442	GT238	0.317488	0.274584	0.253132	0.281734	Ames-13723	0.167325	0.253132	0.317488	0.245981
BO-11	9.49888	9.43453	9.24146	9.39163	GT235	0.23168	0.274584	0.253132	0.253132	PI-634921	2.8059	2.26961	1.88347	2.31966
PI-634917	7.09628	7.13918	6.86031	7.03192	GT373	0.274584	0.317488	0.296036	0.296036	Ames-13749	3.68543	3.98576	3.74979	3.80699
RU-2	4.90819	5.72336	6.04513	5.55889	PI-614888	0.274584	0.317488	0.23168	0.274584	Titicaca	3.98576	3.3422	3.57817	3.63538
PI-614888	9.82066	10.2497	9.60614	9.89217	11-1-per plant-1	0.296036	0.360391	0.338939	0.331789	Vikinga	3.21349	3.49236	3.19204	3.2993
PI-634921	5.74481	5.89497	6.10949	5.91642	L19-21-5	0.381843	0.317488	0.296036	0.331789	PI-595316	3.55672	3.32075	3.17059	3.34935
Moroccan Yellow	6.40982	6.17385	6.00223	6.1953						Cauquenes	0.596362	0.446199	0.253132	0.431897
B-12071	10.3355	10.7216	10.4857	10.5143						Ames-22154	1.11121	2.7201	1.66895	1.83342
D-12171	5.7019	5.68045	5.63755	5.6733						CHEN-303	3.49236	3.40656	3.55672	3.48521
Ames-22159	9.60614	9.56324	9.26291	9.47743						Ames-22157	3.55672	3.12768	4.26463	3.64968
Ames-13736	5.89497	6.32401	6.21675	6.14524						PI-433232	1.84057	1.96928	1.69041	1.83342
BYU-1494	5.57319	5.55174	5.7019	5.60895						BO-58	2.05509	2.67719	3.36365	2.69864
D-10166	8.08306	8.25468	7.9329	8.09021						Ames-13722	3.89995	3.8785	3.83559	3.87135
PI-478411	8.10451	8.4692	7.61112	8.06161						AUHQ-3	3.04187	3.21349	3.06333	3.10623
D-12408	7.37515	7.50386	7.41805	7.43236						Q76	2.16235	2.8059	1.73331	2.23385
KAUST-2985	7.07482	7.31079	7.11773	7.16778						Q77	8.5121	10.8718	12.2018	10.5286
CO-KA-2133	5.25142	4.92964	4.5006	4.89388						PI-634918	3.83559	4.24318	4.32899	4.13592
Q37	5.55174	5.78771	5.63755	5.659						AUHQ-7	4.13592	3.74979	4.26463	4.05011
PI-634922	6.53853	6.10949	6.00223	6.21675						AUHQ-11	3.21349	3.3851	3.66398	3.42086
AUHQ-5	6.58143	6.00223	6.71014	6.43127						AUHQ-12	3.21349	3.3851	3.66398	3.42086
AUHQ-8	4.95109	4.84383	4.77947	4.85813						AUHQ-16	4.28608	4.39334	4.43625	4.37189
AUHQ-10	6.32401	6.04513	6.8174	6.39552						AUHQ-17	4.17882	3.79269	3.12768	3.69973
AUHQ-13	7.13918	6.43127	7.07482	6.88176						M143	2.69864	2.763	3.27784	2.91316
AUHQ-18	5.89497	6.2382	6.1953	6.10949						AUHQ-54	1.6475	2.09799	1.84057	1.86202
AUHQ-20	8.57645	8.19032	7.52531	8.09736						GT262	4.4577	4.32899	3.85704	4.21458
AUHQ-24	7.9758	7.9329	7.95435	7.95435						GT340-1	4.28608	4.39334	4.43625	4.37189
AUHQ-25	5.29432	5.31577	5.27287	5.29432						GT273-1	4.17882	3.79269	3.12768	3.69973
AUHQ-29	7.09628	7.20354	7.01047	7.10343						GT295	2.69864	2.763	3.27784	2.91316
AUHQ-30	5.1227	5.48739	5.29432	5.30147						GT293-1	1.6475	2.09799	1.84057	1.86202
AUHQ-31	8.14742	8.34048	8.31903	8.26898						GT226	4.4577	4.32899	3.85704	4.21458
AUHQ-41	6.55998	6.7745	6.75305	6.69584						GT239-1	3.3422	3.17059	3.74979	3.42086
AUHQ-43	8.70517	8.79097	8.64081	8.71232						GT343-1	3.3851	4.17882	4.17882	3.91425
AUHQ-48	6.1953	6.34546	6.28111	6.27395						GT276	4.17882	4.32899	4.09302	4.20027
AUHQ-53	6.68869	6.64579	6.66724	6.66724						GT224-1	4.32899	3.98576	4.13592	4.15022
AUHQ-58	6.66724	7.61112	8.76952	7.68263						5-1-per plant-1	2.82736	3.32075	3.9214	3.3565
AUHQ-59	4.77947	4.88673	4.82238	4.82953						L19-23-6	3.10623	2.91316	3.12768	3.04902
GT270	4.86528	5.25142	4.82238	4.97969						L19-23-6	2.41977	1.79767	1.54024	1.91923
GT278-3	7.3966	7.86854	7.84709	7.70408						L19-33	3.47091	2.91316	3.57817	3.32075
GT277	7.54677	8.21177	8.25468	8.0044						L19-13	3.9214	4.30753	4.07156	4.10017
GT363-2	5.38013	5.89497	4.97254	5.41588						L19-40	2.61284	2.54848	2.41977	2.52703
GT256	9.1342	9.34872	9.79921	9.42738						Jiaqi 744	2.52703	2.26961	2.1838	2.32681
GT227	3.40656	3.55672	3.3422	3.43516						Jiaqi 744	2.26961	2.16235	2.1409	2.19095
GT272	9.00549	8.19032	7.22499	8.14027
GT291	7.09628	7.26789	7.20354	7.18923
GT281-1	5.55174	5.72336	5.59465	5.62325
GT269-2	7.28934	7.71838	7.3966	7.46811
GT368-3	7.09628	6.90321	7.01047	7.00332
GT299-1	7.78274	7.28934	7.01047	7.36085
GT274-1	4.82238	4.75802	4.73657	4.77232
GT255	9.1342	8.96259	8.74807	8.94829
GT350-7	6.55998	6.64579	6.15239	6.45272
GT251-2	9.6705	9.86357	10.0137	9.84926
GT282	5.89497	5.95933	5.89497	5.91642
4-1-per plant-1	5.59465	5.7019	5.95933	5.75196
4-1-per plant-1	8.27613	7.46096	6.45272	7.3966
11-1-per plant-1	9.0484	9.19856	9.28437	9.17711
L19-21-4	5.72336	5.1227	5.33722	5.39443
L19-23-3	6.34546	6.62433	6.47417	6.48132
L19-12-4	6.8174	7.09628	7.28934	7.06767
L19-49-4	6.8174	6.88176	6.83885	6.846
9-1-per plant-2	6.34546	6.36691	6.17385	6.29541
L19-31-4	7.03192	6.88176	6.7745	6.89606
L19-35	5.63755	5.40158	5.57319	5.53744
L19-34	9.24146	8.79097	8.85533	8.96259
L19-37-4	5.33722	5.40158	5.50884	5.41588
L19-40	5.6161	5.33722	5.57319	5.50884
quinoa single plant-1	7.26789	7.37515	7.13918	7.26074
9-1-per plant-1	5.93788	6.64579	6.1953	6.25965
L19-20	6.96756	6.68869	6.75305	6.8031
7-2-per plant-1	9.22001	9.06985	8.83388	9.04124
Jiaqi Xibai	5.44448	5.63755	5.74481	5.60895

## Sheet: Sheet1
9.06985
8.44059
8.25468
7.83279
5.6161
7.08197
8.81242
9.33442
9.39163
7.03192
5.55889
9.89217
5.91642
6.1953
10.5143
5.6733
9.47743
6.14524
5.60895
8.09021
8.06161
7.43236
4.42194
7.16778
4.89388
5.659
6.21675
6.43127
4.85813
6.39552
6.88176
6.10949
8.09736
7.95435
5.29432
7.10343
5.30147
8.26898
6.69584
8.71232
6.27395
6.66724
7.68263
4.82953
4.97969
7.70408
8.0044
5.41588
9.42738
3.43516
8.14027
7.18923
5.62325
7.46811
7.00332
7.36085
4.77232
8.94829
6.45272
9.84926
5.91642
5.6876
5.75196
7.3966
9.17711
8.13312
5.39443
6.48132
7.06767
6.846
6.29541
6.89606
5.53744
8.96259
5.41588
5.50884
7.26074
6.25965
6.8031
9.04124
6.8174
5.35868
5.07265
5.60895
