# Supplementary material for: Transcriptomics–metabolomics joint analysis: New highlight into the triterpenoid saponin biosynthesis in quinoa (Chenopodium quinoa Willd.)
Source: Front Plant Sci. 2022 Oct 19;13:964558. doi: 10.3389/fpls.2022.964558 (PMC9627512; doi:10.3389/fpls.2022.964558)
Supplement: Supplementary file 2 [file DataSheet_2.csv]

## Sheet:  triterpenoid saponin content
Table S2: the content of triterpenoid saponins in quinoa at different developmental peroids
Sample	30 DAF			average value	40 DAF			average value	50 DAF			average value	60 DAF			average value
NT376-2	0.213	0.215	0.211	0.213	0.218	0.217	0.219	0.218	0.221	0.223	0.224	0.222667	0.321	0.356	0.353	0.343333
B-12071	4.825	4.836	4.843	4.83467	6.121	5.923	6.023	6.02233	8.27017	8.76887	9.39163	8.81022	10.3355	10.7216	10.4857	10.5143
Sample	p_value	30 DAF-40DAF	30 DAF-50DAF	30 DAF-60 DAF
NT376-2		0.0179479	0.00265052	0.000318207
B-12071		3.22281e-05	0.000254708	9.21293e-07
N1_vs_B1	p_value	1.0891e-11
N2_vs_B2		1.3123e-09
N1_vs_N2		0.000318207
B1_vs_B2		9.21293e-07
