# Supplementary material for: Transcriptomics–metabolomics joint analysis: New highlight into the triterpenoid saponin biosynthesis in quinoa (Chenopodium quinoa Willd.)
Source: Front Plant Sci. 2022 Oct 19;13:964558. doi: 10.3389/fpls.2022.964558 (PMC9627512; doi:10.3389/fpls.2022.964558)
Supplement: Supplementary file 3 [file DataSheet_3.csv]

## Sheet:  Gene primer design for qRT-PCR
Table S3: Gene primer design for qRT-PCR
Primer name	Sequence (5'to3')
CqACT7-qF	GGTCCTCTTCCAGCCATCA
CqACT7-qR	ACCACCACTGAGCACAATG
CqAAT1-qF	GTGGTTTCCTTGGTACACTT
CqAAT1-qR	GTACAAGGGATGGGTCGATG
CqMVD2-qF	TTCTCTGCTTTTGCGACGG
CqMVD2-qR	CTTGATTTCTGGAGGTGATG
CqHMGS-qF	ATACCACCCTTTTGGCTCCG
CqHMGS-qR	CCATTTTCTTGTGTGCCA
CqMVK-qF	ATTCTCTTTTCCCACGGTG
CqMVK-qR	TCCAGAAGCCAATGCTATC
CqDXS-qF	GCCACTGCTGCTGCTATT
CqDXS-qR	ATCCTGCCTCGTCCAATCT
CqGGPS-qF	ATTAGCAGGCGACTCACTCT
CqGGPS-qR	GTCAATGTCAACCACTTGTCCT
CqFPS1-qF	GAAATCTTTCTTGCTTCAGCG
CqFPS1-qR	CGAAGTATTATTCCATCGTTG
CqSQS1-qF	GCCATCATGTAACAGGACCTATTG
CqSQS1-qR	CTTGCGAGGACTTGGAATATCATT
CqSQE3-qF	GTGTTGGTCGCCTGTTGAT
CqSQE3-qR	GAATACGCCTATGATATGCTGGAA
CqSQE1-qF	AGGTGGAGGAATGACTGTAGC
CqSQE1-qR	CCAGGTATCGGCAGAGACT
