# Supplementary material for: Transcriptomics–metabolomics joint analysis: New highlight into the triterpenoid saponin biosynthesis in quinoa (Chenopodium quinoa Willd.)
Source: Front Plant Sci. 2022 Oct 19;13:964558. doi: 10.3389/fpls.2022.964558 (PMC9627512; doi:10.3389/fpls.2022.964558)
Supplement: Supplementary file 4 [file DataSheet_4.csv]

## Sheet: Transcriptome sequence data 
Table S4: Transcriptome sequence data and quality statistics
sample	raw reads (bp)	cleaned reads (bp)	Q20 score of base(%)	Q30 score of base(%)	GC content (%)	N50(bp)	reads mapped	reads unmapped	multiple mapped(%)
N1-1	9872248200	9421807616 (95.71%)	7402512837 (97.44%)	7073300996 (93.11%)	3312344197 (43.60%)	19698	60314724 (95.77%)	2667208 (4.23%)	2446986 (4.81%)
N1-2	6993136500	6679754505 (95.85%)	7639327603 (97.51%)	7304750821 (93.23%)	3438476968 (43.89%)	20261	42740419 (95.70%)	1918625 (4.30%)	2581728 (4.93%)
N1-3	12129521400	11555784708 (95.55%)	7257845820 (97.40%)	6929570217 (92.99%)	3269785811 (43.88%)	19431	73789233 (95.51%)	3466173 (4.49%)	2402152 (4.82%)
B1-1	7954521600	7596980842 (95.92%)	9174950884 (97.38%)	8758377017 (92.96%)	4181070405 (44.38%)	24328	48602779 (95.57%)	2252583 (4.43%)	2816137 (4.47%)
B1-2	8168112300	7834775870 (96.26%)	6513347428 (97.51%)	6233149446 (93.31%)	2968591623 (44.44%)	17317	50187771 (95.78%)	2211857 (4.22%)	2189486 (4.90%)
B1-3	7791258300	7451723554 (95.92%)	11241366021 (97.28%)	10721162429 (92.78%)	5151606931 (44.58%)	29850	47785836 (95.93%)	2025944 (4.07%)	3450578 (4.47%)
N2-1	7814397900	7390583900 (94.89%)	7526422915 (97.47%)	7195148287 (93.18%)	3461666228 (44.83%)	19476	47363373 (95.94%)	2002385 (4.06%)	2887239 (5.60%)
N2-2	6094123500	5795171585 (95.38%)	8187780635 (97.58%)	7841716597 (93.46%)	3730112389 (44.46%)	21747	37124962 (95.92%)	1580532 (4.08%)	2821308 (5.02%)
N2-3	7603830900	7216951865 (95.20%)	6815250138 (97.40%)	6507807706 (93.00%)	3115813412 (44.53%)	18120	46004730 (95.41%)	2214444 (4.59%)	2431391 (5.20%)
B2-1	8107246200	7721918299 (95.50%)	7203462666 (97.47%)	6886949922 (93.19%)	3276356329 (44.33%)	19070	49335588 (95.77%)	2181304 (4.23%)	2239199 (4.54%)
B2-2	8844935100	8390562105 (95.36%)	5649460255 (97.49%)	5404151174 (93.25%)	2570099531 (44.35%)	14851	53713609 (95.64%)	2450009 (4.36%)	1744111 (4.51%)
B2-3	7400915700	6997323477 (94.94%)	7019035658 (97.26%)	6691464525 (92.72%)	3217385979 (44.58%)	18412	44663414 (95.53%)	2091480 (4.47%)	2090019 (4.33%)
