# Supplementary material for: Transcriptomics–metabolomics joint analysis: New highlight into the triterpenoid saponin biosynthesis in quinoa (Chenopodium quinoa Willd.)
Source: Front Plant Sci. 2022 Oct 19;13:964558. doi: 10.3389/fpls.2022.964558 (PMC9627512; doi:10.3389/fpls.2022.964558)
Supplement: Supplementary file 5 [file DataSheet_5.csv]

## Sheet: N1_vs_B1
Table S5: all differentially expressed genes (DEGs) in the N1_vs_B1
ID	N1-1	N1-2	N1-3	B1-1	B1-2	B1-3	log2(fc)	p_value	Symbol	Nr annotation
ncbi_110710917	113.87	101.69	121.77	0.73	0.62	0.36	-7.62402	9.27291e-267	--	PREDICTED: seed biotin-containing protein SBP65 [Beta vulgaris subsp. vulgaris] [Beta vulgaris]
MSTRG.29318	99.47	93.9	96.14	7.65	7.98	7.64	-3.63707	7.4128e-230	TCS1	caffeine synthase 1-like [Chenopodium quinoa]
ncbi_110735466	2.71	2.6	1.96	62.23	61.54	60.51	4.6638	8.97362e-228	--	PREDICTED: glutamic acid-rich protein [Beta vulgaris subsp. vulgaris] [Beta vulgaris]
ncbi_110735497	75.14	69.35	69.48	0.34	0.14	0.16	-8.38512	1.02543e-219	--	PREDICTED: nucleolin-like isoform X1 [Glycine max]
ncbi_110727853	1971.7	1939.53	2326.57	102.31	113.54	114.38	-4.23949	1.22101e-204	WAXY	GBSSIa [Chenopodium desiccatum]
ncbi_110716555	30.21	28.47	28.84	232.03	223.16	239.59	2.98887	1.71072e-196	PEAMT	phosphoethanolamine N-methyltransferase [Atriplex canescens]
ncbi_110722673	144.56	150.8	132.01	1.69	1.26	0.73	-6.85964	9.46211e-180	--	salt-induced hydrophilic protein [Suaeda glauca]
ncbi_110683951	149.42	145.83	150.67	1.37	1.38	0.33	-7.17771	2.32026e-156	--	dessication-induced 1VOC superfamily protein [Medicago truncatula]
MSTRG.23237	4388.61	4493.11	5218.06	39.84	80.73	51.07	-6.36014	5.32913e-137	FA18	13S globulin seed storage protein 2-like [Chenopodium quinoa]
ncbi_110735488	63.71	63.68	56.21	0.54	0.47	0.32	-7.109	1.57805e-128	RPL7A	PREDICTED: 60S ribosomal protein L7-2 [Beta vulgaris subsp. vulgaris] [Beta vulgaris]
MSTRG.33268	5.88	7.43	7.75	120.66	106.37	108.07	3.99201	8.49206e-126	--	-
MSTRG.9255	72.61	75.52	67.95	577.62	484.67	621.11	2.96174	7.75394e-120	LCR71	defensin-like protein [Chenopodium quinoa]
ncbi_110736512	94.51	83.74	92.95	0.29	0.14	0.39	-8.36952	1.69751e-115	--	PREDICTED: uncharacterized protein LOC104906209 [Beta vulgaris subsp. vulgaris] [Beta vulgaris]
ncbi_110690676	11.02	8.38	6.64	177.38	155.75	194.69	4.34124	4.25586e-114	IWF1'	PREDICTED: non-specific lipid-transfer protein [Beta vulgaris subsp. vulgaris] [Beta vulgaris]
ncbi_110696095	11.73	16.49	11.77	248.61	274.09	214.08	4.20352	1.27446e-110	BSPA	PREDICTED: bark storage protein A [Beta vulgaris subsp. vulgaris] [Beta vulgaris]
MSTRG.19969	0.74	0.88	0.17	91.24	68.62	80.65	7.06999	2.60854e-108	HAT	zinc finger BED domain-containing protein RICESLEEPER 1-like [Chenopodium quinoa]
MSTRG.39704	7.77	7.54	6.64	67.61	59.47	68.66	3.15665	7.68015e-108	--	hypothetical protein SOVF_046380 [Spinacia oleracea]
ncbi_110738788	33.51	35.3	35.7	244.1	262.58	281.18	2.9143	5.94174e-107	CHI2	PREDICTED: endochitinase [Beta vulgaris subsp. vulgaris] [Beta vulgaris]
MSTRG.16567	0.22	0.23	0.36	40.71	34.3	30.73	7.02838	3.63595e-103	At1g06620	1-aminocyclopropane-1-carboxylate oxidase homolog 1-like [Chenopodium quinoa]
ncbi_110703211	0.79	0.43	0.88	18.88	16.83	18.34	4.68583	1.94741e-99	--	PREDICTED: uncharacterized protein LOC104886881 [Beta vulgaris subsp. vulgaris] [Beta vulgaris]
ncbi_110702160	18	17.27	14.37	0.32	0.7	0.36	-5.16876	1.33385e-97	CRK26	PREDICTED: cysteine-rich receptor-like protein kinase 10 [Beta vulgaris subsp. vulgaris] [Beta vulgaris]
MSTRG.39536	68.04	68.58	48.97	0.46	0.25	0.26	-7.57992	4.12784e-97	--	-
ncbi_110726432	91.3	97.45	207.62	0.39	0.38	0.21	-8.65985	1.91621e-94	--	PREDICTED: glutelin type-A 3 isoform X1 [Vitis vinifera]
ncbi_110698687	8.95	8.3	7.39	1.21	1.06	1.28	-2.79511	1.76671e-93	ABCC3	PREDICTED: ABC transporter C family member 3-like [Beta vulgaris subsp. vulgaris] [Beta vulgaris]
ncbi_110697158	3.56	2.98	3.27	33.95	27.65	32.76	3.26585	2.50728e-93	FUC1	PREDICTED: alpha-L-fucosidase 1-like [Beta vulgaris subsp. vulgaris] [Beta vulgaris]
ncbi_110690063	73.69	74.5	80.11	12.23	13.54	11.61	-2.61059	1.41305e-91	--	PREDICTED: uncharacterized protein LOC104908470 [Beta vulgaris subsp. vulgaris] [Beta vulgaris]
ncbi_110733108	24.46	21.79	22.51	2.56	2.58	2.83	-3.10892	1.65605e-89	BCCP1	PREDICTED: biotin carboxyl carrier protein of acetyl-CoA carboxylase, chloroplastic [Beta vulgaris subsp. vulgaris] [Beta vulgaris]
ncbi_110716358	63.69	68.93	59.17	267.93	261.78	267.61	2.05563	3.14402e-89	PAP1	ribosome-inactivating protein [Spinacia oleracea]
ncbi_110696233	0.02	0.08	0.06	12.82	12.34	13.13	7.90275	1.67021e-83	TMK1	PREDICTED: receptor protein kinase TMK1 [Beta vulgaris subsp. vulgaris] [Beta vulgaris]
ncbi_110696937	14.08	14.07	12.01	73.24	64.01	74.58	2.39908	1.85677e-82	TIC32	PREDICTED: short-chain dehydrogenase TIC 32, chloroplastic [Beta vulgaris subsp. vulgaris] [Beta vulgaris]
ncbi_110698161	13.66	11.24	15.48	0.36	0.28	0.3	-5.42484	1.88353e-82	TY3B-I	hypothetical protein VITISV_001313 [Vitis vinifera]
ncbi_110726942	17.53	16.24	14.75	1.77	1.96	1.57	-3.19452	3.14982e-82	--	PREDICTED: albumin-2 [Beta vulgaris subsp. vulgaris] [Beta vulgaris]
MSTRG.39657	3.61	3.37	2.01	33.26	27.46	33.22	3.38535	1.57961e-80	Os03g0733400	zinc finger BED domain-containing protein RICESLEEPER 2-like [Chenopodium quinoa]
ncbi_110735473	0.17	0.3	0.21	39.03	38.43	37.71	7.40401	9.0452e-79	RPL7A	PREDICTED: 60S ribosomal protein L7-2 [Beta vulgaris subsp. vulgaris] [Beta vulgaris]
ncbi_110700496	9.28	13.6	11.19	125.04	101.96	119.24	3.3452	2.21851e-78	--	RecName: Full=Defensin D2; AltName: Full=Antimicrobial peptide D2; AltName: Full=So-D2
ncbi_110693509	146	134.22	152.8	2.19	5.6	4.76	-5.10867	3.87178e-77	MFT	mother of FT 1 protein [Oxybasis rubra]
ncbi_110736651	9.67	12.54	12.31	0.17	0.27	0.3	-5.54376	1.19167e-76	--	PREDICTED: protein DELAY OF GERMINATION 1 [Beta vulgaris subsp. vulgaris] [Beta vulgaris]
ncbi_110699592	5.14	6.12	5.94	45.59	51.58	48.94	3.08657	4.68995e-76	At1g17710	PREDICTED: inorganic pyrophosphatase 2 [Beta vulgaris subsp. vulgaris] [Beta vulgaris]
ncbi_110690669	310.21	246.1	200.76	2260.95	2021.64	2452.48	3.15319	1.35723e-75	LTP2-B	PREDICTED: non-specific lipid-transfer protein 1 [Beta vulgaris subsp. vulgaris] [Beta vulgaris]
ncbi_110733386	2.3	3.52	3.29	44.11	35.21	45.38	3.77487	5.76934e-75	DODA1	4,5-dioxygenase-like protein, partial [Chenopodium quinoa]
MSTRG.11672	7.45	8.12	7.63	0.29	0.6	0.41	-4.15754	6.88254e-75	--	DNA-directed DNA polymerase [Handroanthus impetiginosus]
ncbi_110735499	40.99	44.39	51.84	4.57	4.94	3.36	-3.41441	8.25362e-75	BURP13	PREDICTED: BURP domain protein USPL1 [Beta vulgaris subsp. vulgaris] [Beta vulgaris]
ncbi_110714902	33.39	40.43	41.67	0.94	0.23	0.29	-6.30566	9.98848e-75	UBC28	Ubiquitin-conjugating enzyme E2 5A [Morus notabilis]
MSTRG.9843	13.94	13.17	15.92	1.89	1.58	1.83	-3.02128	4.28734e-72	--	trypsin-alpha amylase inhibitor, partial [Jatropha curcas]
ncbi_110725470	3.33	3.45	3.39	31.48	23.34	28.09	3.02723	4.32892e-71	PDP	PREDICTED: petal death protein [Beta vulgaris subsp. vulgaris] [Beta vulgaris]
ncbi_110728837	5.43	5.56	3.87	38.94	36.48	40.51	2.96375	3.38432e-70	At5g45670	PREDICTED: GDSL esterase/lipase At5g45670 [Beta vulgaris subsp. vulgaris] [Beta vulgaris]
ncbi_110725844	127.58	105.83	122.57	627.85	604.75	587.69	2.3543	8.47101e-70	--	PREDICTED: extensin-1 [Beta vulgaris subsp. vulgaris] [Beta vulgaris]
MSTRG.1048	3.13	3.45	3.49	0.2	0.15	0.14	-4.36114	1.24314e-69	GMI1	structural maintenance of chromosomes flexible hinge domain-containing protein GMI1 [Camellia sinensis]
ncbi_110720527	198.04	187.2	144.8	25.75	30.26	32.22	-2.58676	1.44454e-67	CYS3	PREDICTED: cysteine proteinase inhibitor 1-like [Daucus carota subsp. sativus] [Daucus carota]
ncbi_110709075	18.69	19.81	17.25	1	1.38	1.85	-3.72024	2.27181e-67	--	PREDICTED: uncharacterized protein LOC104908470 [Beta vulgaris subsp. vulgaris] [Beta vulgaris]
ncbi_110725106	12.33	10.52	15.36	0.34	0.31	0.26	-5.39194	4.323e-67	--	PREDICTED: uncharacterized protein LOC103448851 [Malus domestica]
ncbi_110693698	25.65	24.57	25.48	5.75	7.22	6.39	-1.96721	1.86889e-66	--	BnaA08g18250D [Brassica napus]
MSTRG.4664	24.82	23.98	26.49	7.28	7.08	7.12	-1.80946	2.28834e-66	ASK6	PREDICTED: shaggy-related protein kinase eta [Beta vulgaris subsp. vulgaris] [Beta vulgaris]
ncbi_110736647	5.33	4.95	3.61	44.88	54.86	61.83	3.54004	6.75817e-66	PDI	PREDICTED: protein disulfide isomerase-like 1-1 [Beta vulgaris subsp. vulgaris] [Beta vulgaris]
ncbi_110714962	1.28	0.87	0.88	30.91	18.71	33.72	4.78162	9.77879e-66	Os04g0338000	PREDICTED: probable aldo-keto reductase 2 [Beta vulgaris subsp. vulgaris] [Beta vulgaris]
ncbi_110682546	4.26	3.45	3.59	30.65	25.93	32.82	2.98395	1.08414e-65	PER72	PREDICTED: peroxidase 72 [Beta vulgaris subsp. vulgaris] [Beta vulgaris]
ncbi_110700494	4.45	4.27	4.11	58.3	55.76	79.05	3.91183	7.31708e-65	PDF2.2	PREDICTED: defensin Ec-AMP-D1-like [Ziziphus jujuba]
ncbi_110698620	198.34	206.6	140.61	1190.97	1215.1	1183.6	2.71807	2.60177e-64	--	PREDICTED: LOW QUALITY PROTEIN: 60 kDa jasmonate-induced protein-like [Elaeis guineensis]
ncbi_110712919	3.17	2.16	1.45	46.03	35.41	43.54	4.20427	9.36165e-63	BGLU12	PREDICTED: beta-glucosidase 24-like [Beta vulgaris subsp. vulgaris] [Beta vulgaris]
ncbi_110707009	166.94	132.93	134.35	854.12	671.91	769.56	2.40237	2.03677e-62	MLP423	PREDICTED: MLP-like protein 423 [Beta vulgaris subsp. vulgaris] [Beta vulgaris]
ncbi_110735484	0.65	0.63	0.42	12.25	10.06	12.8	4.36828	4.21639e-62	--	hypothetical protein SOVF_054570 [Spinacia oleracea]
ncbi_110705596	8.13	5.3	3.75	118.62	88.42	109.6	4.20404	1.3873e-61	mtnN	PREDICTED: bark storage protein B [Beta vulgaris subsp. vulgaris] [Beta vulgaris]
MSTRG.39656	0.46	0.44	0.43	9.82	7.55	8.84	4.30062	1.91391e-60	Os03g0733400	zinc finger BED domain-containing protein RICESLEEPER 2-like [Chenopodium quinoa]
MSTRG.1291	1.28	1.17	1.04	17.88	17.92	19.41	3.98363	3.27664e-59	IWF1'	lipid transfer protein [Atriplex nummularia]
MSTRG.457	7.87	6.32	8.25	0.05	0.17	0.1	-6.13186	5.58526e-59	--	ABC transporter G family member 39-like [Spinacia oleracea]
ncbi_110733538	16.83	20.55	18.35	119.44	90.58	103.54	2.49222	7.38962e-59	PNC1	PREDICTED: peroxidase P7 [Beta vulgaris subsp. vulgaris] [Beta vulgaris]
ncbi_110709848	9.55	8.69	7	0.39	0.38	0.39	-4.44352	7.73729e-59	CYP83B1	PREDICTED: cytochrome P450 71A1-like [Beta vulgaris subsp. vulgaris] [Beta vulgaris]
ncbi_110728009	0.12	0.21	0.28	10.82	12.37	12.76	5.88104	1.84704e-58	--	hypothetical protein BVRB_7g168430 [Beta vulgaris subsp. vulgaris] [Beta vulgaris]
ncbi_110703217	7.04	9.69	8.18	0.1	0.14	0.01	-6.63865	8.03869e-58	--	PREDICTED: protein NUCLEAR FUSION DEFECTIVE 4 isoform X2 [Beta vulgaris subsp. vulgaris] [Beta vulgaris]
ncbi_110739797	5.59	5.68	6.21	0.07	0.14	0.19	-5.44956	1.05517e-57	TOL9	PREDICTED: target of Myb protein 1 isoform X1 [Beta vulgaris subsp. vulgaris] [Beta vulgaris]
ncbi_110711378	97.47	102.3	75.55	430.68	406.93	464.88	2.24209	1.42521e-56	At2g34810	PREDICTED: berberine bridge enzyme-like 10 [Beta vulgaris subsp. vulgaris] [Beta vulgaris]
ncbi_110696263	10.09	9.92	7.4	0.7	0.38	0.79	-3.87359	4.01299e-56	--	hypothetical protein SOVF_085420 [Spinacia oleracea]
ncbi_110735543	83.61	112.46	139.82	4.43	6.08	7.54	-4.21792	4.04352e-56	BNM2A	PREDICTED: BURP domain protein USPL1 [Beta vulgaris subsp. vulgaris] [Beta vulgaris]
ncbi_110727033	93.21	95.31	90.29	308.46	316.43	335.78	1.78476	4.47388e-56	At5g17165	hydrogen peroxide-induced protein [Suaeda glauca]
ncbi_110740222	5.75	5.82	6.73	0.15	0.03	0.1	-6.03027	6.3749e-56	ELF3	PREDICTED: protein EARLY FLOWERING 3 [Beta vulgaris subsp. vulgaris] [Beta vulgaris]
ncbi_110733330	28.21	25.65	26.78	100.23	93.32	93.45	1.83148	1.72614e-55	At5g06060	PREDICTED: tropinone reductase homolog At5g06060 isoform X1 [Beta vulgaris subsp. vulgaris] [Beta vulgaris]
ncbi_110719354	32	34.12	32.62	4.83	6.73	5.37	-2.54405	2.81588e-55	--	hypothetical protein SOVF_126220 [Spinacia oleracea]
MSTRG.4345	0.46	0.88	0.38	10.86	9.84	10.29	4.17132	3.34708e-55	MCM9	probable DNA helicase MCM9 [Chenopodium quinoa]
ncbi_110720063	6.63	6.9	6.49	1.47	1.54	1.63	-2.10925	3.47116e-55	At1g09620	PREDICTED: leucine--tRNA ligase, cytoplasmic isoform X1 [Beta vulgaris subsp. vulgaris] [Beta vulgaris]
ncbi_110696234	9.89	8.35	8.4	0.11	0.08	0.08	-6.62449	3.73057e-55	MOD1	PREDICTED: NADP-dependent malic enzyme [Beta vulgaris subsp. vulgaris] [Beta vulgaris]
ncbi_110735477	22.35	28.09	19.85	0.33	0	0.29	-6.82491	5.12877e-55	RPS10	PREDICTED: 30S ribosomal protein S10, chloroplastic [Beta vulgaris subsp. vulgaris] [Beta vulgaris]
ncbi_110719661	33.83	35.45	25.15	0.65	0.24	0.41	-6.18266	5.40821e-55	--	salt-induced hydrophilic protein [Suaeda glauca]
ncbi_110704567	15.34	15.22	16.59	1.2	2.01	1.28	-3.39247	9.7768e-55	THA1	PREDICTED: probable low-specificity L-threonine aldolase 1 [Beta vulgaris subsp. vulgaris] [Beta vulgaris]
ncbi_110715077	9.17	8.84	6.52	0.32	0.26	0.34	-4.73677	1.44e-54	FAR3	PREDICTED: fatty acyl-CoA reductase 3 [Beta vulgaris subsp. vulgaris] [Beta vulgaris]
ncbi_110682398	8.55	7.54	5.69	54.19	43.87	44.67	2.71221	3.71693e-54	WSD1	PREDICTED: O-acyltransferase WSD1 isoform X1 [Beta vulgaris subsp. vulgaris] [Beta vulgaris]
MSTRG.5811	5.71	5.6	5.45	0.06	0.14	0.13	-5.66641	7.49136e-54	HAT	zinc finger BED domain-containing protein RICESLEEPER 2-like [Chenopodium quinoa]
ncbi_110735195	0.31	0.27	0.12	11.2	6.74	10.86	5.36257	7.59091e-54	CRSP	PREDICTED: CO(2)-response secreted protease [Beta vulgaris subsp. vulgaris] [Beta vulgaris]
ncbi_110713805	5.86	6.49	5.97	30.26	29.7	31.92	2.32633	2.19556e-53	TRX2	PREDICTED: thioredoxin H1 [Beta vulgaris subsp. vulgaris] [Beta vulgaris]
ncbi_110689081	11.57	11.27	10.66	0.07	0.19	0.03	-6.85196	2.07277e-52	v1g169424	PREDICTED: eukaryotic translation initiation factor 3 subunit L [Beta vulgaris subsp. vulgaris] [Beta vulgaris]
ncbi_110720263	16.02	17.89	18.67	1.83	2.79	2.19	-2.94879	2.98583e-52	ELC	PREDICTED: protein ELC-like [Beta vulgaris subsp. vulgaris] [Beta vulgaris]
ncbi_110704629	81.8	78.42	69.07	303.01	244.72	288.79	1.86723	4.55601e-52	EARLI1	PREDICTED: pEARLI1-like lipid transfer protein 1 [Beta vulgaris subsp. vulgaris] [Beta vulgaris]
MSTRG.12561	9.8	9.65	7.81	0.03	0.03	0.06	-7.82761	2.13619e-51	EMC1	ER membrane protein complex subunit 1-like [Chenopodium quinoa]
ncbi_110699836	6.69	6.94	7.16	0.57	0.86	0.79	-3.22726	3.31955e-51	--	hypothetical protein BVRB_5g116180 [Beta vulgaris subsp. vulgaris] [Beta vulgaris]
ncbi_110712453	3.32	2.15	2.47	27.68	20.18	22.81	3.15389	3.42464e-51	CYP78A4	PREDICTED: cytochrome P450 78A5 [Beta vulgaris subsp. vulgaris] [Beta vulgaris]
ncbi_110735479	7.32	8.41	7.1	0.2	0.34	0.05	-5.27407	4.43813e-51	--	hypothetical protein SOVF_054570 [Spinacia oleracea]
ncbi_110696968	3.84	3.6	2.64	22.02	21.59	19.43	2.64477	5.95188e-51	--	PREDICTED: LOW QUALITY PROTEIN: casein kinase 1-like protein HD16 [Beta vulgaris subsp. vulgaris] [Beta vulgaris]
ncbi_110718730	91.11	95.2	91.48	278.52	280.08	280.39	1.59466	7.37077e-51	--	PREDICTED: uncharacterized protein LOC108211041 [Daucus carota subsp. sativus] [Daucus carota]
ncbi_110720532	26.86	31.52	20.01	1.12	0.43	0.6	-5.18826	7.50096e-50	--	phloem filament protein PP1 [Medicago truncatula]
ncbi_110736507	7.91	9.05	9.04	1.24	1.1	0.75	-3.07283	1.98953e-49	--	PREDICTED: lysine--tRNA ligase [Nicotiana sylvestris]
ncbi_110710557	71.75	67.54	86.97	418.51	393.47	397.18	2.41795	2.12361e-49	--	embryo-abundant family protein [Populus trichocarpa]
ncbi_110712613	9.55	11.36	6.51	76.99	68	86.13	3.07534	2.4537e-49	RNS1	PREDICTED: ribonuclease 1 [Beta vulgaris subsp. vulgaris] [Beta vulgaris]
MSTRG.21271	10.93	11.17	8.42	0.47	0.1	0.51	-4.82065	2.51378e-49	--	-
MSTRG.2679	52.69	37.09	39.47	249.97	212.61	233.9	2.42992	1.4299e-48	TT10	laccase-15-like [Chenopodium quinoa]
ncbi_110684254	9.58	12.01	8.69	2.49	2.26	2.48	-2.0663	2.23285e-48	--	Alpha/beta-Hydrolases superfamily protein isoform 1 [Theobroma cacao]
MSTRG.16335	9.15	10.32	6.87	55.26	57.75	65.69	2.76221	2.54689e-48	--	-
ncbi_110710603	6.03	4.65	4.45	28.96	26.36	30.44	2.50289	2.74833e-48	MENB	PREDICTED: 1,4-dihydroxy-2-naphthoyl-CoA synthase, peroxisomal [Beta vulgaris subsp. vulgaris] [Beta vulgaris]
ncbi_110701352	0.06	0.18	0.04	9.48	9.54	7.4	6.56006	3.47611e-48	At1g12775	PREDICTED: pentatricopeptide repeat-containing protein At4g31850, chloroplastic [Beta vulgaris subsp. vulgaris] [Beta vulgaris]
ncbi_110683189	1.86	2.12	1.12	21.95	17.74	26.79	3.70435	3.67012e-48	BACOVA_02659	PREDICTED: beta-glucosidase BoGH3B-like isoform X1 [Prunus mume]
ncbi_110698721	5.84	5.11	6.97	0.79	0.89	0.66	-2.93699	3.44056e-47	PDR1	PREDICTED: pleiotropic drug resistance protein 1 [Beta vulgaris subsp. vulgaris] [Beta vulgaris]
ncbi_110691737	28.48	67.59	44.81	2.98	3.36	3.02	-3.91181	6.49991e-47	BMY1	PREDICTED: beta-amylase [Beta vulgaris subsp. vulgaris] [Beta vulgaris]
ncbi_110690671	1003.98	1002.24	1042.66	3437.3	3052.1	3043.37	1.64462	1.0183e-46	IWF1'	PREDICTED: non-specific lipid-transfer protein [Beta vulgaris subsp. vulgaris] [Beta vulgaris]
MSTRG.29493	3.49	3.56	3.33	0.06	0.07	0.04	-5.93213	9.58762e-46	--	FK506-binding protein 3-like [Chenopodium quinoa]
ncbi_110729879	11.05	8.8	9.57	1.08	1.56	1.22	-2.93012	1.31162e-45	HXK2	PREDICTED: hexokinase-1 [Beta vulgaris subsp. vulgaris] [Beta vulgaris]
ncbi_110716721	77.24	104.33	77.11	2.6	4.52	7.38	-4.15704	7.85978e-45	--	-
ncbi_110738225	0.73	0.96	0.92	22.03	12.96	20.94	4.4215	1.00861e-44	PER29	PREDICTED: peroxidase 29 [Beta vulgaris subsp. vulgaris] [Beta vulgaris]
ncbi_110720015	0.04	0.04	0.03	5.93	6.21	5.61	7.33417	1.15367e-44	--	PREDICTED: uncharacterized protein LOC104893307 [Beta vulgaris subsp. vulgaris] [Beta vulgaris]
ncbi_110731133	228.94	169.88	148.85	1160.83	923.5	1043.74	2.51389	1.32216e-44	IWF1'	PREDICTED: non-specific lipid-transfer protein [Beta vulgaris subsp. vulgaris] [Beta vulgaris]
ncbi_110685962	7.51	6.2	6.19	0.52	0.44	0.7	-3.58351	1.83187e-44	--	PREDICTED: uncharacterized protein LOC104886881 [Beta vulgaris subsp. vulgaris] [Beta vulgaris]
ncbi_110696231	0.56	0.52	0.45	4.93	5.34	5.26	3.34345	2.04709e-44	crbn	PREDICTED: protein cereblon [Prunus mume]
MSTRG.6489	4.53	4.31	4.64	0.23	0.38	0.23	-4.00429	2.09729e-44	--	-
ncbi_110699668	21.27	23	22.59	5.05	5.94	4.82	-2.08031	2.84154e-44	--	PREDICTED: transcription elongation factor B polypeptide 3 [Gossypium arboreum]
ncbi_110724416	27.51	28.86	25.89	4.54	6.56	5.22	-2.33355	2.86724e-44	ZAT6	PREDICTED: zinc finger protein ZAT10 [Beta vulgaris subsp. vulgaris] [Beta vulgaris]
ncbi_110733627	8.67	9.26	8.68	1.22	0.92	0.83	-3.16343	3.56022e-44	memo1	PREDICTED: protein MEMO1 [Beta vulgaris subsp. vulgaris] [Beta vulgaris]
ncbi_110725927	11.91	7.59	7.72	64.98	59.85	72.44	2.85743	7.80746e-44	CAISE5	PREDICTED: glucose and ribitol dehydrogenase homolog 2 [Ricinus communis]
ncbi_110734349	12.13	11.21	6.2	0.02	0.1	0.08	-7.20653	9.18518e-44	At5g51830	PREDICTED: probable fructokinase-7 [Gossypium hirsutum]
ncbi_110695081	6.76	6.92	8.28	1.36	1.08	1.32	-2.54607	1.06639e-43	FIGL1	PREDICTED: fidgetin-like protein 1 [Beta vulgaris subsp. vulgaris] [Beta vulgaris]
ncbi_110706320	15.12	18.01	12.36	84.06	67.35	76.59	2.32541	2.11204e-43	RNS1	PREDICTED: ribonuclease 1 [Beta vulgaris subsp. vulgaris] [Beta vulgaris]
ncbi_110711114	12.73	14.63	16.07	2.26	2.76	3.07	-2.42448	2.60492e-43	SUS6	PREDICTED: sucrose synthase 5 isoform X1 [Beta vulgaris subsp. vulgaris] [Beta vulgaris]
ncbi_110696236	10.68	9.69	11.4	0.01	0.01	0.04	-9.04849	5.057e-43	TMK1	PREDICTED: receptor protein kinase TMK1 [Beta vulgaris subsp. vulgaris] [Beta vulgaris]
ncbi_110693706	1.01	1.07	1.4	9.95	9.24	9.51	3.04389	9.25834e-43	--	PREDICTED: uncharacterized protein LOC104903312 [Beta vulgaris subsp. vulgaris] [Beta vulgaris]
ncbi_110718584	41.47	41	38.53	111.61	103.22	113.1	1.43838	1.18565e-42	TPIP1	PREDICTED: triosephosphate isomerase, chloroplastic [Beta vulgaris subsp. vulgaris] [Beta vulgaris]
ncbi_110716345	25.96	22.99	22.26	75.36	71.15	75.79	1.64236	2.67495e-42	ANNAT8	PREDICTED: annexin-like protein RJ4 [Beta vulgaris subsp. vulgaris] [Beta vulgaris]
ncbi_110717170	107.32	98.07	71.48	631.94	446.45	522.94	2.53199	3.14126e-42	GAST1	PREDICTED: protein GAST1 isoform X1 [Beta vulgaris subsp. vulgaris] [Beta vulgaris]
ncbi_110735659	17.95	17.62	16.51	8.09	6.38	7.02	-1.27706	8.51553e-42	GI	PREDICTED: protein GIGANTEA [Beta vulgaris subsp. vulgaris] [Beta vulgaris]
ncbi_110721588	16.4	16.37	13.11	5.09	4.02	4.8	-1.72174	2.19266e-41	NAD-ME1	PREDICTED: NAD-dependent malic enzyme 65 kDa isoform, mitochondrial [Beta vulgaris subsp. vulgaris] [Beta vulgaris]
ncbi_110692229	0.12	0.21	0.26	6.4	5.57	5.37	4.87725	2.88363e-41	At5g22660	PREDICTED: F-box protein At5g03100 [Beta vulgaris subsp. vulgaris] [Beta vulgaris]
ncbi_110704373	36.73	28.88	24.77	2.47	3.21	4.03	-3.21846	3.67286e-41	--	PREDICTED: uncharacterized protein LOC104887627 [Beta vulgaris subsp. vulgaris] [Beta vulgaris]
ncbi_110730488	13.28	13.47	12.46	57.35	45.32	47.01	1.93259	7.40357e-41	--	PREDICTED: protein E6 [Arachis duranensis]
ncbi_110729172	18.22	19.2	19.99	1.4	2.82	1.77	-3.26067	7.52956e-41	--	PREDICTED: polypyrimidine tract-binding protein homolog 2 [Vitis vinifera]
ncbi_110736863	110.19	79.41	87.8	465.03	376.74	442.73	2.21117	9.62535e-41	--	PREDICTED: desiccation-related protein PCC13-62-like [Beta vulgaris subsp. vulgaris] [Beta vulgaris]
ncbi_110719686	15.48	15.46	13.17	48.56	44.47	51.57	1.71289	9.87339e-41	NDK4	NDK domain-containing protein [Cephalotus follicularis]
ncbi_110708804	0.89	0.89	0.47	8.97	7.52	8.02	3.44537	1.26698e-40	At1g48100	PREDICTED: polygalacturonase At1g48100 [Beta vulgaris subsp. vulgaris] [Beta vulgaris]
ncbi_110734862	1.78	1.2	1.53	21.32	13.47	19.65	3.59347	1.34282e-40	SKP1A	PREDICTED: SKP1-like protein 1A isoform X5 [Vitis vinifera]
ncbi_110704518	13.11	17.48	12.69	80.4	62.03	70.65	2.29962	1.37274e-40	--	DUF642 [Vitis quinquangularis]
ncbi_110714155	48.39	45.57	52.7	11.25	12.71	9.38	-2.13715	2.10113e-40	LEA14-A	PREDICTED: desiccation protectant protein Lea14 homolog [Beta vulgaris subsp. vulgaris] [Beta vulgaris]
ncbi_110706995	1018.46	941.47	892.4	2583.8	2273.6	2390.12	1.34535	2.91194e-40	USPL1	PREDICTED: BURP domain protein USPL1 [Beta vulgaris subsp. vulgaris] [Beta vulgaris]
ncbi_110731508	5.88	6.19	5.4	27.74	26.69	30.24	2.27697	3.85142e-40	NAD-ME2	PREDICTED: NAD-dependent malic enzyme 59 kDa isoform, mitochondrial [Beta vulgaris subsp. vulgaris] [Beta vulgaris]
ncbi_110723954	6.08	6.13	6.25	0.1	0.02	0.12	-6.26522	9.78368e-40	At5g64970	PREDICTED: probable mitochondrial adenine nucleotide transporter BTL3 [Beta vulgaris subsp. vulgaris] [Beta vulgaris]
ncbi_110702258	2.91	3.33	2.97	0.1	0.09	0.08	-5.09217	1.48774e-39	--	Dev_Cell_Death domain-containing protein [Cephalotus follicularis]
ncbi_110726895	10.68	11.34	13.71	0.87	1.49	0.87	-3.46753	1.53965e-39	COQ11	NAD_binding_10 domain-containing protein [Cephalotus follicularis]
ncbi_110738964	0.03	0.02	0.05	3.88	3.92	4.2	6.90689	1.913e-39	--	PREDICTED: protein DETOXIFICATION 16-like [Beta vulgaris subsp. vulgaris] [Beta vulgaris]
ncbi_110696986	19.77	19.49	18.27	9.32	9.14	8.54	-1.09136	2.04374e-39	--	PREDICTED: myosin-11 [Beta vulgaris subsp. vulgaris] [Beta vulgaris]
ncbi_110711423	6.1	5.28	5.1	19.5	17.19	18.57	1.74552	3.06274e-39	EMC1	PREDICTED: ER membrane protein complex subunit 1 [Beta vulgaris subsp. vulgaris] [Beta vulgaris]
ncbi_110716338	259.89	181.84	175.79	1176.71	944.02	1104.14	2.38468	3.06893e-39	ANNAT8	PREDICTED: annexin-like protein RJ4 [Beta vulgaris subsp. vulgaris] [Beta vulgaris]
ncbi_110697822	0.64	0.67	0.5	8.35	6.47	8.08	3.66129	4.22003e-39	YUC10	PREDICTED: probable indole-3-pyruvate monooxygenase YUCCA10 [Beta vulgaris subsp. vulgaris] [Beta vulgaris]
MSTRG.28578	0.83	0.97	1.11	8.56	7.58	8.32	3.07133	5.7332e-39	--	zinc finger BED domain-containing protein RICESLEEPER 2-like [Chenopodium quinoa]
ncbi_110684313	5.08	3.24	1.86	50.41	46.23	56.41	3.91019	7.65217e-39	HTH	PREDICTED: protein HOTHEAD [Beta vulgaris subsp. vulgaris] [Beta vulgaris]
ncbi_110719422	22.69	22.73	20.76	94.85	68.15	88.03	1.92339	1.03291e-38	XYL1	PREDICTED: alpha-xylosidase 1 [Beta vulgaris subsp. vulgaris] [Beta vulgaris]
ncbi_110688007	26.33	35.29	33.1	6.62	7.76	7.53	-2.11208	1.41217e-38	At2g30550	Lipase, class 3 [Corchorus capsularis]
ncbi_110696232	0.04	0.06	0.02	13.77	9.22	11.31	8.15903	1.71327e-38	MOD1	PREDICTED: NADP-dependent malic enzyme [Beta vulgaris subsp. vulgaris] [Beta vulgaris]
ncbi_110734979	67.22	77.72	68.73	12.46	14.92	19.06	-2.20194	1.71555e-38	--	phloem filament protein PP1 [Medicago truncatula]
ncbi_110705491	4.27	2.05	1.24	73.67	50.98	66.81	4.66251	1.92404e-38	At4g32940	PREDICTED: vacuolar-processing enzyme-like [Beta vulgaris subsp. vulgaris] [Beta vulgaris]
ncbi_110731286	18.15	20.75	14.72	4.47	3.25	4.22	-2.16697	1.99272e-38	PAP	PREDICTED: plastid-lipid-associated protein, chloroplastic [Beta vulgaris subsp. vulgaris] [Beta vulgaris]
ncbi_110705162	13.71	11.88	12.2	53.24	40.64	47.59	1.90442	2.11825e-38	SQS1	PREDICTED: squalene synthase isoform X2 [Beta vulgaris subsp. vulgaris] [Beta vulgaris]
ncbi_110701347	16.85	15.33	17.03	5.79	4.45	4.73	-1.71688	2.24199e-38	--	NEDD4-binding protein 2 [Gossypium arboreum]
ncbi_110699691	15.24	14.36	12.68	51.25	41.4	49.19	1.74622	2.85127e-38	SCPL51	PREDICTED: serine carboxypeptidase-like 51 [Beta vulgaris subsp. vulgaris] [Beta vulgaris]
ncbi_110703493	12.93	11.08	12.35	1.53	2	2.1	-2.69115	2.86573e-38	--	DSBA domain-containing protein, partial [Cephalotus follicularis]
ncbi_110715536	13.74	8.1	3.76	222.44	176.92	240.21	4.64289	3.96424e-38	APS1	PREDICTED: acid phosphatase 1 [Beta vulgaris subsp. vulgaris] [Beta vulgaris]
ncbi_110700734	2.83	2.68	0.99	43.57	31.3	41.47	4.16176	7.06298e-38	5MAT	PREDICTED: uncharacterized acetyltransferase At3g50280 [Beta vulgaris subsp. vulgaris] [Beta vulgaris]
ncbi_110707153	28.52	43.58	33.41	8.06	7.36	6.71	-2.2533	8.74592e-38	CYSEP	PREDICTED: vignain [Beta vulgaris subsp. vulgaris] [Beta vulgaris]
ncbi_110721591	9.19	10.64	5.2	77.46	62.67	74.21	3.09817	9.77395e-38	CER1	PREDICTED: protein ECERIFERUM 1 [Beta vulgaris subsp. vulgaris] [Beta vulgaris]
ncbi_110734370	34.4	33.09	40.76	10.8	7.8	8.59	-1.99322	1.26541e-37	F3H-2	PREDICTED: 2'-deoxymugineic-acid 2'-dioxygenase [Beta vulgaris subsp. vulgaris] [Beta vulgaris]
ncbi_110736057	11.39	9.17	8.84	42.51	41.27	47.56	2.15942	1.27674e-37	AHP1	PREDICTED: histidine-containing phosphotransfer protein 1 isoform X1 [Beta vulgaris subsp. vulgaris] [Beta vulgaris]
MSTRG.22922	13.02	15.15	12.36	0.78	0.91	1.51	-3.66285	2.17405e-37	v1g169424	LOW QUALITY PROTEIN: eukaryotic translation initiation factor 3 subunit L-like [Chenopodium quinoa]
ncbi_110712515	25.23	34.18	16.81	208.62	196.98	248.85	3.10204	2.71226e-37	--	PREDICTED: factor Xa inhibitor BuXI [Beta vulgaris subsp. vulgaris] [Beta vulgaris]
ncbi_110701315	17.71	17.24	17.46	67.45	82.05	90.17	2.19314	1.11015e-36	PDI	PREDICTED: protein disulfide isomerase-like 1-1 [Beta vulgaris subsp. vulgaris] [Beta vulgaris]
ncbi_110729962	1.24	1.02	1.15	0.02	0.03	0.06	-4.9542	1.20222e-36	TY3B-I	Transposon Ty3-I Gag-Pol polyprotein [Noccaea caerulescens]
ncbi_110739700	9.4	7.76	7.46	1.91	1.48	2	-2.19147	1.86586e-36	NPC6	PREDICTED: non-specific phospholipase C6 [Beta vulgaris subsp. vulgaris] [Beta vulgaris]
ncbi_110688532	97.12	82.8	106.4	22.03	25.45	20.67	-2.07084	2.12108e-36	GILT	PREDICTED: gamma-interferon-inducible lysosomal thiol reductase-like [Beta vulgaris subsp. vulgaris] [Beta vulgaris]
ncbi_110706242	44.54	42.84	44.82	19.86	19.98	18.25	-1.18636	5.26494e-36	--	haloacid dehalogenase-like hydrolase [Medicago truncatula]
ncbi_110715995	2.9	2.37	2.26	0.11	0.12	0.09	-4.55651	5.72154e-36	--	PREDICTED: uncharacterized protein LOC104897622 [Beta vulgaris subsp. vulgaris] [Beta vulgaris]
ncbi_110693683	5.97	6.91	8.22	0.02	0.14	0.02	-6.8731	6.63118e-36	NAC073	PREDICTED: NAC domain-containing protein 10 [Beta vulgaris subsp. vulgaris] [Beta vulgaris]
ncbi_110739106	36.29	30.53	33.94	137.8	107.06	120.63	1.85891	7.30468e-36	At1g71250	PREDICTED: GDSL esterase/lipase At1g71250 [Beta vulgaris subsp. vulgaris] [Beta vulgaris]
ncbi_110739654	1.94	1.93	1.76	0.32	0.37	0.46	-2.2915	9.6052e-36	--	hypothetical protein SOVF_120910 [Spinacia oleracea]
ncbi_110708300	7.98	6.83	7.25	30.42	28.49	27.07	1.96257	1.27936e-35	FAP1	PREDICTED: fatty-acid-binding protein 1 [Beta vulgaris subsp. vulgaris] [Beta vulgaris]
ncbi_110730149	12.15	13.11	12.42	3.11	3.57	4.1	-1.80544	1.93561e-35	At3g50280	PREDICTED: uncharacterized acetyltransferase At3g50280 [Beta vulgaris subsp. vulgaris] [Beta vulgaris]
ncbi_110723564	40.9	24.35	14.76	384.34	324.64	415.44	3.81286	2.75567e-35	--	hypothetical protein CCACVL1_12336 [Corchorus capsularis]
ncbi_110697890	5.88	6.07	5.64	20.67	21.31	21.8	1.85835	3.58457e-35	At2g48020	PREDICTED: sugar transporter ERD6-like 7 isoform X1 [Beta vulgaris subsp. vulgaris] [Beta vulgaris]
ncbi_110710568	130.89	90.28	66.61	758.37	614.09	710.26	2.85543	4.87983e-35	SCPL45	PREDICTED: serine carboxypeptidase-like 45 [Beta vulgaris subsp. vulgaris] [Beta vulgaris]
ncbi_110727500	15.74	12.77	9.38	74.52	60.35	71.57	2.44583	6.06492e-35	GSVIVT00037159001	PREDICTED: peroxidase 5 [Beta vulgaris subsp. vulgaris] [Beta vulgaris]
MSTRG.4142	6.66	5.8	5.74	0.69	0.8	0.48	-3.20767	6.09216e-35	ARP7	actin-related protein 7-like [Chenopodium quinoa]
ncbi_110692997	13.61	13.65	13.15	41.48	41.43	46.91	1.68373	6.36117e-35	UFGT	PREDICTED: anthocyanidin 3-O-glucosyltransferase 7 [Beta vulgaris subsp. vulgaris] [Beta vulgaris]
MSTRG.36316	2.49	2.67	2.51	0.09	0.02	0.01	-5.99812	6.38019e-35	Os01g0518400	zinc finger BED domain-containing protein RICESLEEPER 2-like [Spinacia oleracea]
MSTRG.1684	3.66	4.11	4.46	0.34	0.46	0.19	-3.62685	7.47267e-35	--	Fgenesh protein 21 [Beta vulgaris]
ncbi_110733061	20.86	17.53	16.39	73.67	58.81	77.17	1.93626	9.2061e-35	BXL2	PREDICTED: probable beta-D-xylosidase 2 [Beta vulgaris subsp. vulgaris] [Beta vulgaris]
MSTRG.32095	6.12	2.77	3.27	49.71	38.66	42.94	3.43276	1.47117e-34	Os08g0191100	aconitate hydratase, cytoplasmic [Populus trichocarpa]
ncbi_110717702	13.37	16.02	13.33	3.18	1.86	2.27	-2.54697	2.69117e-34	MLP31	PREDICTED: kirola [Beta vulgaris subsp. vulgaris] [Beta vulgaris]
ncbi_110710167	2.92	2.15	2.33	0.03	0.04	0.05	-5.94642	3.42296e-34	--	PREDICTED: myosin-11 [Beta vulgaris subsp. vulgaris] [Beta vulgaris]
ncbi_110696022	11.78	10.12	8.4	44.8	35.73	42.31	2.01939	6.42907e-34	ALDH3F1	PREDICTED: aldehyde dehydrogenase family 3 member F1 [Beta vulgaris subsp. vulgaris] [Beta vulgaris]
ncbi_110729889	15.65	12.09	11.53	95.87	61.71	67.6	2.51958	8.96921e-34	--	-
ncbi_110714883	2.88	2.87	2.44	0.03	0.03	0.01	-6.87036	1.06311e-33	--	PREDICTED: uncharacterized protein LOC104883482 [Beta vulgaris subsp. vulgaris] [Beta vulgaris]
ncbi_110730910	10.96	32.22	17.17	1.39	1.17	1.05	-4.06328	1.06636e-33	BMY1	PREDICTED: beta-amylase [Beta vulgaris subsp. vulgaris] [Beta vulgaris]
ncbi_110736558	3.65	3.82	3.32	1.2	1.12	1.1	-1.65763	1.7514e-33	PDR3	PREDICTED: LOW QUALITY PROTEIN: pleiotropic drug resistance protein 3-like [Beta vulgaris subsp. vulgaris] [Beta vulgaris]
ncbi_110710853	9.64	11.04	10.31	1.72	2.51	1.7	-2.3857	1.88523e-33	CYP72A14	PREDICTED: cytochrome P450 CYP72A219-like [Beta vulgaris subsp. vulgaris] [Beta vulgaris]
ncbi_110713681	0.78	0.42	0.52	6.61	5.4	7.33	3.49111	2.17335e-33	BGLU24	PREDICTED: beta-glucosidase 13 [Beta vulgaris subsp. vulgaris] [Beta vulgaris]
ncbi_110683223	27.53	42.72	36.64	188.53	178.24	173.79	2.33833	2.84849e-33	PEAMT	phosphoethanolamine N-methyltransferase [Atriplex canescens]
MSTRG.7568	4.57	6.24	3.61	0.11	0.04	0.06	-6.10154	3.6309e-33	VTC2	GDP-L-galactose phosphorylase 1-like [Chenopodium quinoa]
ncbi_110701348	0.12	0.17	0.06	4.77	3.33	3	4.98706	6.26811e-33	At1g12775	PREDICTED: pentatricopeptide repeat-containing protein At1g06710, mitochondrial [Beta vulgaris subsp. vulgaris] [Beta vulgaris]
ncbi_110735468	0.13	0.12	0.04	17.36	17.42	16.91	7.47769	1.01008e-32	--	Na(+)-translocating NADH-quinone reductase subunit A [Gossypium arboreum]
ncbi_110721334	23.81	16.73	16.82	87.44	82.04	100.91	2.23692	1.29525e-32	EXPB15	beta-expansin [Atriplex lentiformis]
ncbi_110698656	12.46	9.71	14.16	0.28	1.01	0.47	-4.36751	1.39334e-32	HSP26.5	PREDICTED: 26.5 kDa heat shock protein, mitochondrial [Beta vulgaris subsp. vulgaris] [Beta vulgaris]
ncbi_110685651	5.22	4.99	3.31	0.36	0.23	0.21	-4.07895	1.45312e-32	At5g07830	PREDICTED: heparanase-like protein 2 [Citrus sinensis]
ncbi_110687084	0.07	0.1	0.25	9.08	6.67	9.54	5.91203	2.57192e-32	PER29	PREDICTED: peroxidase 29 [Beta vulgaris subsp. vulgaris] [Beta vulgaris]
ncbi_110688337	7.96	5.93	7.96	1.23	0.62	0.76	-3.06551	3.20627e-32	EIF3B	PREDICTED: eukaryotic translation initiation factor 3 subunit B isoform X1 [Eucalyptus grandis]
ncbi_110711364	183.46	181.51	164.74	418.44	397.23	442.83	1.24843	4.2573e-32	PAP29	PREDICTED: probable inactive purple acid phosphatase 29 [Beta vulgaris subsp. vulgaris] [Beta vulgaris]
ncbi_110712441	29.26	38.29	31.62	12.02	11.8	10.53	-1.52959	4.44848e-32	CYSEP	PREDICTED: vignain [Beta vulgaris subsp. vulgaris] [Beta vulgaris]
ncbi_110708698	124.99	112.78	104.33	57.04	53.03	49.48	-1.10041	4.83256e-32	At1g56220	PREDICTED: dormancy-associated protein homolog 3 isoform X1 [Beta vulgaris subsp. vulgaris] [Beta vulgaris]
MSTRG.18909	6.56	4.77	6.1	0.22	0.06	0.06	-5.67989	6.08589e-32	--	-
ncbi_110698692	49.44	52.66	43.75	22.71	19.14	22.4	-1.18272	6.36927e-32	COX5B-1	PREDICTED: cytochrome c oxidase subunit 5b-2, mitochondrial [Beta vulgaris subsp. vulgaris] [Beta vulgaris]
ncbi_110685919	2.56	2.67	3.02	0.53	0.39	0.33	-2.72247	7.02239e-32	--	hypothetical protein SOVF_125390 [Spinacia oleracea]
MSTRG.16574	4.57	4	4.75	0.19	0.24	0.28	-4.22963	7.08247e-32	SCPL25	serine carboxypeptidase-like 25 [Chenopodium quinoa]
ncbi_110686362	3.66	2.99	3.1	13.15	12.02	12.72	1.95834	9.2476e-32	HXK2	PREDICTED: hexokinase-2, chloroplastic [Beta vulgaris subsp. vulgaris] [Beta vulgaris]
MSTRG.14777	5.04	5.31	4.39	1.55	1.6	1.83	-1.56552	1.10218e-31	--	Beta-porphyranase [Actinidia chinensis var. chinensis] [Actinidia chinensis]
ncbi_110735463	2.92	2.62	3.15	14.61	15.05	14.15	2.33383	1.35493e-31	QCT	PREDICTED: glutaminyl-peptide cyclotransferase isoform X1 [Beta vulgaris subsp. vulgaris] [Beta vulgaris]
ncbi_110720704	30.69	32.67	30.5	8.02	10.04	8.12	-1.84205	1.59534e-31	--	hypothetical protein SOVF_195550 [Spinacia oleracea]
MSTRG.9251	37.59	29	22.28	168.71	132.86	155.36	2.3622	1.63567e-31	--	defensin D2-like [Chenopodium quinoa]
MSTRG.31556	9.12	8.35	9.19	2.97	3.1	2.76	-1.59419	1.71596e-31	--	PREDICTED: transmembrane [Prunus dulcis]
ncbi_110716484	5.55	5.09	4.01	0.26	0.1	0.16	-4.81625	1.82284e-31	At2g17036	PREDICTED: F-box protein SKIP23-like isoform X1 [Beta vulgaris subsp. vulgaris] [Beta vulgaris]
ncbi_110704578	1.66	1.57	1.5	8.28	6.59	8.24	2.28861	1.82791e-31	PAE9	PREDICTED: pectin acetylesterase 9 [Beta vulgaris subsp. vulgaris] [Beta vulgaris]
ncbi_110715488	3.73	3.72	3.19	16.44	14.34	17.41	2.17924	2.29428e-31	VIT_09s0002g03780	PREDICTED: CASP-like protein 3A1 [Beta vulgaris subsp. vulgaris] [Beta vulgaris]
ncbi_110706996	36.27	32.43	35.34	102.57	109.25	112.21	1.63899	2.40211e-31	QCT	PREDICTED: glutaminyl-peptide cyclotransferase isoform X1 [Beta vulgaris subsp. vulgaris] [Beta vulgaris]
MSTRG.4021	5.86	5.32	5.45	1.34	1.27	1.3	-2.08855	2.67084e-31	--	-
ncbi_110723992	9.84	7.26	8	33.07	29.6	31.17	1.90252	2.93138e-31	CYP96A15	PREDICTED: alkane hydroxylase MAH1-like [Beta vulgaris subsp. vulgaris] [Beta vulgaris]
ncbi_110712601	15.25	9.06	5.66	120.44	99.94	127.13	3.53546	3.15647e-31	--	Cellulase domain-containing protein [Cephalotus follicularis]
ncbi_110716188	48.91	36.66	46.71	183.07	156.18	169.58	1.94359	3.36297e-31	TT10	PREDICTED: laccase-15-like [Beta vulgaris subsp. vulgaris] [Beta vulgaris]
ncbi_110712602	19.66	13.12	16.67	84.3	71.56	71.03	2.19795	4.16727e-31	CYP86B1	PREDICTED: cytochrome P450 86B1 [Beta vulgaris subsp. vulgaris] [Beta vulgaris]
ncbi_110711523	19.91	13.95	14.61	73.17	60.27	68.97	2.06212	5.36723e-31	SCPL45	PREDICTED: serine carboxypeptidase-like 45 [Beta vulgaris subsp. vulgaris] [Beta vulgaris]
MSTRG.9133	22.49	24.04	20.59	69.05	57.8	59.8	1.47552	5.67723e-31	--	uncharacterized protein LOC110728660 [Chenopodium quinoa]
ncbi_110717404	139.08	127.58	167.59	27.97	37.3	38.32	-2.06764	6.10029e-31	MLP31	PREDICTED: kirola [Beta vulgaris subsp. vulgaris] [Beta vulgaris]
ncbi_110735491	3.95	3.46	3.63	0.25	0.17	0.22	-4.10852	9.18337e-31	TPK1	PREDICTED: two pore potassium channel a [Beta vulgaris subsp. vulgaris] [Beta vulgaris]
ncbi_110731704	8.87	9.35	9.34	2.1	2.44	2.86	-1.89698	9.84954e-31	CYP78A3	PREDICTED: cytochrome P450 78A3-like [Beta vulgaris subsp. vulgaris] [Beta vulgaris]
ncbi_110723383	101.99	115.2	114.86	31.08	39.61	37.16	-1.62237	1.03549e-30	HVA22E	PREDICTED: HVA22-like protein e [Beta vulgaris subsp. vulgaris] [Beta vulgaris]
ncbi_110734181	4.71	3.84	4.53	0.67	0.48	0.29	-3.18322	1.09768e-30	TPK5	PREDICTED: two-pore potassium channel 5 [Theobroma cacao]
ncbi_110705045	10.31	8.54	8.63	2.78	2.71	2.62	-1.76061	1.35354e-30	DTX33	PREDICTED: protein DETOXIFICATION 33 isoform X1 [Ricinus communis]
ncbi_110693823	5.51	5.58	5.22	1.51	1.45	1.56	-1.85136	2.73613e-30	OSB1	PREDICTED: protein OSB1, mitochondrial [Beta vulgaris subsp. vulgaris] [Beta vulgaris]
ncbi_110701357	0.04	0	0.05	8.46	7.7	7.2	8.0199	2.78477e-30	At1g12775	PREDICTED: pentatricopeptide repeat-containing protein At4g31850, chloroplastic [Beta vulgaris subsp. vulgaris] [Beta vulgaris]
ncbi_110712773	3.95	3.69	3.47	11.28	9.53	11.53	1.54146	3.06114e-30	--	PREDICTED: LOW QUALITY PROTEIN: casein kinase 1-like protein HD16 [Beta vulgaris subsp. vulgaris] [Beta vulgaris]
MSTRG.27933	29.77	29.64	31.22	0.5	0.12	0.63	-6.17999	3.7558e-30	Os08g0191100	PREDICTED: aconitate hydratase, cytoplasmic-like isoform X1 [Gossypium raimondii]
ncbi_110714727	9.71	8.56	16.02	1.32	1.36	1.31	-3.10333	4.91132e-30	rsgI6	PREDICTED: anti-sigma-I factor RsgI6-like [Vigna angularis]
ncbi_110726068	0.1	0.07	0.04	10.66	5.31	10.69	6.98814	5.59428e-30	LAR	PREDICTED: leucoanthocyanidin reductase [Beta vulgaris subsp. vulgaris] [Beta vulgaris]
ncbi_110739073	13.83	8.1	4.98	112.34	90.39	103.87	3.51014	5.964e-30	SBT1.5	PREDICTED: subtilisin-like protease SBT1.5 [Beta vulgaris subsp. vulgaris] [Beta vulgaris]
ncbi_110715307	5.05	4.72	4.31	1.43	1.4	1.35	-1.75207	6.45734e-30	CWF19L2	PREDICTED: CWF19-like protein 2 [Beta vulgaris subsp. vulgaris] [Beta vulgaris]
ncbi_110704474	3.77	4.05	3.18	13.09	11.54	13.62	1.79796	7.69254e-30	--	NTP_transf_2 domain-containing protein [Cephalotus follicularis]
ncbi_110692241	11.81	9.07	8.65	36.47	31.25	34.66	1.79368	8.7125e-30	CESA8	PREDICTED: cellulose synthase A catalytic subunit 8 [UDP-forming] [Beta vulgaris subsp. vulgaris] [Beta vulgaris]
ncbi_110709416	3	3.42	2.72	0.37	0.24	0.13	-3.6266	1.03981e-29	--	PREDICTED: uncharacterized protein LOC104115034 isoform X1 [Nicotiana tomentosiformis]
MSTRG.9583	2.41	2.16	2.26	0.33	0.27	0.07	-3.34965	1.47159e-29	--	quinone oxidoreductase PIG3-like [Chenopodium quinoa]
ncbi_110734222	18.72	15.63	18.39	5.91	5.58	4.64	-1.70915	1.82852e-29	--	PREDICTED: protein rolling stone-like, partial [Juglans regia]
ncbi_110711550	13.21	8.76	5.65	90.83	66.49	80.77	3.10772	2.47189e-29	SCPL45	PREDICTED: serine carboxypeptidase-like 45 [Beta vulgaris subsp. vulgaris] [Beta vulgaris]
ncbi_110739916	0.08	0	0	23.75	19.94	23.12	9.70585	3.82423e-29	--	PREDICTED: uncharacterized protein LOC108199473 isoform X2 [Daucus carota subsp. sativus] [Daucus carota]
ncbi_110705993	0	0.14	0.04	7.24	8.81	7.89	7.05528	4.28036e-29	--	hypothetical protein BVRB_6g143210 [Beta vulgaris subsp. vulgaris] [Beta vulgaris]
ncbi_110738044	11.15	10.19	8.99	3.91	4.01	3.42	-1.41932	4.33457e-29	--	PAPA-1-like family protein [Suaeda liaotungensis]
MSTRG.20474	6.2	6.78	8.51	1.87	1.55	1.57	-2.10655	4.99214e-29	CAC3	acetyl-coenzyme A carboxylase carboxyl transferase subunit alpha, chloroplastic-like [Chenopodium quinoa]
ncbi_110734259	11.34	12.87	14.38	0.12	0.12	0.12	-6.74409	5.69066e-29	--	hypothetical protein MANES_05G128400 [Manihot esculenta]
ncbi_110733492	34.7	33.07	24.49	116.41	130.47	112.33	1.96105	7.32195e-29	PFE2	PREDICTED: ferritin-3, chloroplastic [Beta vulgaris subsp. vulgaris] [Beta vulgaris]
MSTRG.10405	2.23	2.1	2.42	0.76	0.75	0.73	-1.59139	9.89181e-29	MAIL1	protein MAINTENANCE OF MERISTEMS-like [Chenopodium quinoa]
ncbi_110702372	8.24	16.68	10.01	0.6	0.92	0.85	-3.88151	1.05281e-28	TPM-1	PREDICTED: thaumatin-like protein 1 [Beta vulgaris subsp. vulgaris] [Beta vulgaris]
ncbi_110718470	23.09	21.77	19.46	10.87	9.49	9.36	-1.11383	1.21043e-28	AATL1	PREDICTED: lysine histidine transporter-like 8 [Beta vulgaris subsp. vulgaris] [Beta vulgaris]
ncbi_110711422	5.5	6.02	6.98	0.27	0.64	0.8	-3.43546	1.23607e-28	NPF1.2	PREDICTED: protein NRT1/ PTR FAMILY 1.2-like [Beta vulgaris subsp. vulgaris] [Beta vulgaris]
ncbi_110698526	13.51	11.64	7.67	68.16	49	65.44	2.47604	1.65325e-28	LACS2	PREDICTED: long chain acyl-CoA synthetase 2 [Beta vulgaris subsp. vulgaris] [Beta vulgaris]
ncbi_110698056	55.8	52.28	55	146.6	150.59	165.79	1.50537	1.67901e-28	GSTU17	PREDICTED: glutathione S-transferase U17 [Beta vulgaris subsp. vulgaris] [Beta vulgaris]
ncbi_110701378	25.92	24.5	21.07	83.02	63.39	78.46	1.65328	1.74393e-28	UGT709C2	PREDICTED: 7-deoxyloganetic acid glucosyltransferase [Beta vulgaris subsp. vulgaris] [Beta vulgaris]
ncbi_110719243	5.79	6.57	4.66	0.06	0.33	0.04	-5.30675	2.24677e-28	--	PREDICTED: uncharacterized protein LOC104884168 [Beta vulgaris subsp. vulgaris] [Beta vulgaris]
MSTRG.28100	2.64	2.98	3.32	0.22	0.4	0.33	-3.23428	2.56099e-28	--	Fgenesh protein 21 [Beta vulgaris]
ncbi_110714111	13.63	9.89	8.48	49.24	46.07	55.78	2.23926	2.68183e-28	EXPB18	beta-expansin [Atriplex lentiformis]
ncbi_110685917	3.71	3.62	3.11	0.04	0	0.03	-7.22055	2.84245e-28	--	PREDICTED: uncharacterized protein LOC104891626 [Beta vulgaris subsp. vulgaris] [Beta vulgaris]
ncbi_110684539	3.96	3.64	3.62	15.44	13.4	13.45	1.91424	5.20652e-28	--	PREDICTED: homeobox protein 2-like [Lupinus angustifolius]
ncbi_110702897	8.22	9.46	9.17	3.58	3.57	3.69	-1.30856	5.50584e-28	--	DUF639 domain-containing protein [Cephalotus follicularis]
ncbi_110685342	7.21	6.86	6.78	28.81	32.66	24.52	2.04412	5.64694e-28	SG1	PREDICTED: protein SLOW GREEN 1, chloroplastic [Beta vulgaris subsp. vulgaris] [Beta vulgaris]
ncbi_110685584	228.84	255.38	255.93	70.81	94.27	73.1	-1.63577	5.65871e-28	At2g18540	PREDICTED: vicilin-like seed storage protein At2g18540 [Pyrus x bretschneideri]
ncbi_110737965	11.61	12.4	13.09	3.88	3.67	3.68	-1.72406	6.14583e-28	NIC1	PREDICTED: nicotinamidase 1 [Beta vulgaris subsp. vulgaris] [Beta vulgaris]
ncbi_110711014	1.66	1.42	1.28	8.04	7.32	8.56	2.45582	9.58648e-28	Rnf165	PREDICTED: E3 ubiquitin-protein ligase At4g11680 [Beta vulgaris subsp. vulgaris] [Beta vulgaris]
ncbi_110710061	14.82	15.63	15.4	0.1	0	0.09	-7.91478	1.0058e-27	SDHAF2	PREDICTED: succinate dehydrogenase assembly factor 2, mitochondrial [Beta vulgaris subsp. vulgaris] [Beta vulgaris]
ncbi_110725531	2.66	2.14	1.69	11.8	9.31	11.68	2.33697	1.01805e-27	At5g34940	PREDICTED: heparanase-like protein 3 [Beta vulgaris subsp. vulgaris] [Beta vulgaris]
ncbi_110693749	8.16	9.93	8.26	0.49	1.21	1.15	-3.20877	1.17512e-27	MFT	PREDICTED: protein MOTHER of FT and TFL1-like [Beta vulgaris subsp. vulgaris] [Beta vulgaris]
ncbi_110696828	18.44	16.06	12.64	57.94	49.75	59.38	1.82543	1.46522e-27	SCPL51	PREDICTED: serine carboxypeptidase-like 51 [Beta vulgaris subsp. vulgaris] [Beta vulgaris]
ncbi_110727852	151.72	138.54	293.82	22.01	27.96	22.53	-3.01011	1.51518e-27	GH3.11	auxin-responsive GH3 family protein [Populus trichocarpa]
ncbi_110717628	10.49	11.13	13.23	3.12	3.14	2.73	-1.95477	2.00011e-27	D4H	PREDICTED: 1-aminocyclopropane-1-carboxylate oxidase homolog 1-like [Beta vulgaris subsp. vulgaris] [Beta vulgaris]
ncbi_110703205	10.3	8.19	10.6	39.07	33.03	40.43	1.95171	2.5308e-27	CYP96A15	PREDICTED: alkane hydroxylase MAH1 [Beta vulgaris subsp. vulgaris] [Beta vulgaris]
ncbi_110684541	0	0.09	0.04	5.16	3.49	4.36	6.64497	3.63117e-27	--	Core-2/I-branching beta-1,6-N-acetylglucosaminyltransferase family protein [Theobroma cacao]
ncbi_110703458	12.41	14.07	10.32	4.55	4	3.75	-1.58105	3.74819e-27	PILS7	PREDICTED: protein PIN-LIKES 7 isoform X1 [Beta vulgaris subsp. vulgaris] [Beta vulgaris]
ncbi_110708668	97.45	95.14	90.06	216.55	194.42	220.78	1.16034	4.12642e-27	CCR1	PREDICTED: tetraketide alpha-pyrone reductase 1 isoform X1 [Beta vulgaris subsp. vulgaris] [Beta vulgaris]
ncbi_110704893	7.54	6.24	5.48	29.16	21.16	26.63	1.99831	4.63242e-27	--	PREDICTED: uncharacterized protein LOC104908574 isoform X4 [Beta vulgaris subsp. vulgaris] [Beta vulgaris]
ncbi_110712935	45	32.55	34.02	152.71	118.83	138.58	1.8781	5.02242e-27	BGLU24	PREDICTED: beta-glucosidase 24 isoform X1 [Beta vulgaris subsp. vulgaris] [Beta vulgaris]
ncbi_110722999	30.11	20.88	17.82	3.36	3.37	4.03	-2.67694	5.36331e-27	--	PREDICTED: uncharacterized protein LOC104887627 [Beta vulgaris subsp. vulgaris] [Beta vulgaris]
ncbi_110685980	3.47	2.85	3.68	16.31	13.6	15.69	2.18903	5.80785e-27	--	PREDICTED: lysine-rich arabinogalactan protein 19 [Beta vulgaris subsp. vulgaris] [Beta vulgaris]
ncbi_110713386	2.92	2.72	2.61	10.35	10.58	11.19	1.96101	6.69778e-27	LRX6	PREDICTED: leucine-rich repeat extensin-like protein 6 [Beta vulgaris subsp. vulgaris] [Beta vulgaris]
ncbi_110734585	2.25	3.63	2.02	36	19.42	21.5	3.28343	7.60818e-27	--	-
ncbi_110702412	35.51	28.16	27.46	104.23	84.19	96.43	1.6442	1.16772e-26	CYP86A22	PREDICTED: cytochrome P450 86A22 [Beta vulgaris subsp. vulgaris] [Beta vulgaris]
ncbi_110687384	35.21	44.02	34.65	15.6	15.19	17.2	-1.24671	1.43223e-26	2022-04-01	PREDICTED: 5'-adenylylsulfate reductase 1, chloroplastic [Beta vulgaris subsp. vulgaris] [Beta vulgaris]
ncbi_110703433	20.77	21.36	18.35	53.43	48.17	49.69	1.32279	1.56925e-26	KdelR	PREDICTED: ER lumen protein-retaining receptor-like isoform X3 [Beta vulgaris subsp. vulgaris] [Beta vulgaris]
MSTRG.19071	0.04	0.08	0.02	2.48	2.71	2.61	5.79998	1.67872e-26	--	LOW QUALITY PROTEIN: endoglucanase 5-like [Chenopodium quinoa]
ncbi_110705613	6.28	6.1	6.24	0.51	0.44	0.57	-3.61471	1.78298e-26	MLP146	PREDICTED: MLP-like protein 43 [Beta vulgaris subsp. vulgaris] [Beta vulgaris]
ncbi_110735509	30.65	26.29	24.5	110.05	77.94	89.59	1.76909	1.94368e-26	FLA1	PREDICTED: fasciclin-like arabinogalactan protein 1 [Beta vulgaris subsp. vulgaris] [Beta vulgaris]
ncbi_110714366	16.21	11	10.53	54.43	50.37	57.63	2.10565	2.53623e-26	CXE8	PREDICTED: probable carboxylesterase 8 [Beta vulgaris subsp. vulgaris] [Beta vulgaris]
ncbi_110722401	26.24	27.42	23.05	11.07	10.43	10.33	-1.26903	2.58645e-26	SCI1A	PREDICTED: protein FAM133B [Beta vulgaris subsp. vulgaris] [Beta vulgaris]
ncbi_110718722	6.61	6.28	5.35	18.11	18.02	19.21	1.60122	2.67692e-26	TGD1	PREDICTED: protein TRIGALACTOSYLDIACYLGLYCEROL 1, chloroplastic [Beta vulgaris subsp. vulgaris] [Beta vulgaris]
ncbi_110686614	5.4	6.14	5.91	0.09	0.04	0.03	-6.76901	3.37445e-26	--	PREDICTED: uncharacterized protein LOC104884168 [Beta vulgaris subsp. vulgaris] [Beta vulgaris]
ncbi_110730953	0.37	0.11	0.23	3.96	3.34	3.84	3.97179	3.62223e-26	QRT3	PREDICTED: polygalacturonase QRT3 [Beta vulgaris subsp. vulgaris] [Beta vulgaris]
ncbi_110716847	0.23	0.08	0.28	4.71	5.19	4.54	4.61321	5.3364e-26	ACO1	PREDICTED: 1-aminocyclopropane-1-carboxylate oxidase 1 [Beta vulgaris subsp. vulgaris] [Beta vulgaris]
ncbi_110726788	103.54	109.77	89.99	245.04	224.7	246.99	1.24068	5.67063e-26	CYP716A15	beta-amyrin C28-oxidase [Chenopodium quinoa]
ncbi_110698696	3.23	2.93	3.94	0.24	0.43	0.38	-3.26589	6.04489e-26	UVR3	PREDICTED: (6-4)DNA photolyase isoform X1 [Beta vulgaris subsp. vulgaris] [Beta vulgaris]
ncbi_110685325	2.82	3.54	3.42	13.66	14.1	15.22	2.13576	6.98974e-26	NAD-ME2	PREDICTED: NAD-dependent malic enzyme 59 kDa isoform, mitochondrial [Beta vulgaris subsp. vulgaris] [Beta vulgaris]
ncbi_110732739	0.7	1.06	0.97	6.89	5	7.75	2.84682	7.16957e-26	BFRUCT4	PREDICTED: acid beta-fructofuranosidase isoform X2 [Beta vulgaris subsp. vulgaris] [Beta vulgaris]
ncbi_110735493	15.09	14.64	14.07	0	0.23	0	-7.57315	1.346e-25	--	Na(+)-translocating NADH-quinone reductase subunit A [Gossypium arboreum]
ncbi_110704740	4.86	3.82	3.96	14.74	13.18	13.62	1.7165	1.56328e-25	At3g07010	PREDICTED: probable pectate lyase 1 [Beta vulgaris subsp. vulgaris] [Beta vulgaris]
MSTRG.32452	7.97	8.19	6.93	2.87	2.99	2.37	-1.4883	1.59072e-25	--	zinc finger BED domain-containing protein RICESLEEPER 2-like [Coffea arabica]
ncbi_110708210	89.74	91.76	87.17	47.94	43.08	37.06	-1.06879	2.32005e-25	RD21B	PREDICTED: low-temperature-induced cysteine proteinase [Beta vulgaris subsp. vulgaris] [Beta vulgaris]
ncbi_110704238	32.08	22.38	31.4	9.21	8.07	8.22	-1.75149	2.32596e-25	PER12	PREDICTED: peroxidase 12 [Beta vulgaris subsp. vulgaris] [Beta vulgaris]
MSTRG.17938	6.57	7.08	7.71	0.04	0	0.04	-8.0607	2.54295e-25	--	PREDICTED: caffeoylshikimate esterase-like [Lupinus angustifolius]
ncbi_110695752	16.36	10.08	8.59	76.62	58.48	74.74	2.58263	2.86253e-25	CXE8	PREDICTED: probable carboxylesterase 8 [Beta vulgaris subsp. vulgaris] [Beta vulgaris]
ncbi_110739397	29.63	23.91	29.43	97.54	81.91	91.75	1.7087	2.87479e-25	HD3A	Flowering locus T-like 1 protein [Oxybasis rubra]
MSTRG.2144	3.55	3.23	2.3	0.14	0.09	0	-5.30299	3.01103e-25	SCRM	transcription factor ICE1-like [Chenopodium quinoa]
MSTRG.27046	7.91	9.57	7.58	0.08	0.08	0.11	-6.53628	3.46813e-25	Os05g0239150	zinc finger BED domain-containing protein RICESLEEPER 2-like [Pistacia vera]
ncbi_110709736	36.03	48.55	42.14	11.02	14.13	13.4	-1.71684	3.95782e-25	At3g10130	PREDICTED: heme-binding-like protein At3g10130, chloroplastic [Beta vulgaris subsp. vulgaris] [Beta vulgaris]
ncbi_110734359	15.29	11.65	16.75	3.74	3.54	2.84	-2.11009	4.02436e-25	MYB14	PREDICTED: myb-related protein Myb4 [Beta vulgaris subsp. vulgaris] [Beta vulgaris]
MSTRG.36351	6.22	6.56	8.14	1.52	1.18	1.35	-2.36889	4.21524e-25	AIG2LD	AIG2-like protein D [Chenopodium quinoa]
ncbi_110732761	18.51	21.29	19.59	76.46	55.13	71.02	1.77041	4.71495e-25	EARLI1	PREDICTED: pEARLI1-like lipid transfer protein 1 [Beta vulgaris subsp. vulgaris] [Beta vulgaris]
ncbi_110698630	5.17	4.73	4.61	1.25	1.61	1.86	-1.62019	5.66628e-25	FPG1	PREDICTED: formamidopyrimidine-DNA glycosylase isoform X3 [Arachis duranensis]
ncbi_110735480	23.17	18.38	16.48	68.59	59.13	60.25	1.69563	6.2683e-25	UGT90A1	PREDICTED: UDP-glycosyltransferase 90A1 [Beta vulgaris subsp. vulgaris] [Beta vulgaris]
ncbi_110714217	0.46	0.53	0.35	5.7	4.06	4.42	3.40355	6.81915e-25	At4g01130	PREDICTED: GDSL esterase/lipase At4g01130 [Beta vulgaris subsp. vulgaris] [Beta vulgaris]
ncbi_110690295	5.68	5.92	5.24	1.21	1.64	1.45	-1.96948	7.11161e-25	RH36	PREDICTED: DEAD-box ATP-dependent RNA helicase 36 [Beta vulgaris subsp. vulgaris] [Beta vulgaris]
MSTRG.32149	3.53	2.89	2.58	10.12	9.33	9.71	1.69599	7.22349e-25	At1g09620	leucine--tRNA ligase, cytoplasmic-like [Chenopodium quinoa]
ncbi_110704197	16.2	16.85	15.84	6.15	7.64	7.06	-1.22949	7.35867e-25	APC5	PREDICTED: anaphase-promoting complex subunit 5 [Beta vulgaris subsp. vulgaris] [Beta vulgaris]
ncbi_110738363	19.15	17.17	12.63	61.08	52.86	59.8	1.82755	8.05269e-25	ANNAT8	PREDICTED: annexin-like protein RJ4 [Beta vulgaris subsp. vulgaris] [Beta vulgaris]
MSTRG.21250	2.65	2.37	2.55	0.61	0.83	0.76	-1.78279	9.01214e-25	--	Os02g0530850 [Oryza sativa Japonica Group]
ncbi_110720128	2.09	2.05	0.69	17.96	17.33	18.9	3.48793	9.64954e-25	PORA	PREDICTED: protochlorophyllide reductase, chloroplastic [Beta vulgaris subsp. vulgaris] [Beta vulgaris]
ncbi_110686198	9.75	11.37	11.47	3.52	4.17	3.53	-1.53836	1.01922e-24	-	-
MSTRG.39509	24.08	22.65	8.39	0.5	0.25	0.08	-6.05332	1.03254e-24	--	dormancy-associated protein 2-like [Chenopodium quinoa]
ncbi_110726369	1.73	1.44	1.48	7.44	6.22	7.25	2.16889	1.04575e-24	UGD3	PREDICTED: UDP-glucose 6-dehydrogenase 1 [Beta vulgaris subsp. vulgaris] [Beta vulgaris]
ncbi_110717865	8.21	8.25	8.57	0.1	0	0.14	-6.70448	1.79464e-24	ADF6	PREDICTED: actin-depolymerizing factor [Beta vulgaris subsp. vulgaris] [Beta vulgaris]
ncbi_110691041	26.57	23.28	29.78	10.15	9.35	10.54	-1.40643	1.96124e-24	BG	PREDICTED: basic 7S globulin [Beta vulgaris subsp. vulgaris] [Beta vulgaris]
MSTRG.13531	1.03	1.45	1.47	0.05	0.04	0.02	-5.16628	2.02751e-24	--	-
ncbi_110730004	5.59	3.08	4	29.73	20.46	24.35	2.5566	2.64343e-24	--	PREDICTED: glucan endo-1,3-beta-glucosidase 4 [Beta vulgaris subsp. vulgaris] [Beta vulgaris]
ncbi_110708134	2.99	3.35	3.16	0.05	0.31	0.14	-4.24793	4.17346e-24	ESP3	PREDICTED: pre-mRNA-splicing factor ATP-dependent RNA helicase DEAH1-like isoform X2 [Ipomoea nil]
ncbi_110683765	2.24	2.47	2.19	0.45	0.52	0.33	-2.40808	4.46155e-24	OSCBPW	PREDICTED: lupeol synthase [Beta vulgaris subsp. vulgaris] [Beta vulgaris]
ncbi_110695771	12.1	19.25	13.59	0.6	2.03	1.14	-3.57536	4.85358e-24	--	bZIP_1 domain-containing protein [Cephalotus follicularis]
ncbi_110735495	3.83	3.93	3.56	0.03	0.05	0.08	-6.14466	5.1414e-24	cys12	PREDICTED: cysteine synthase 2 [Beta vulgaris subsp. vulgaris] [Beta vulgaris]
ncbi_110708041	6.81	6.68	5.73	18.84	16.27	17.52	1.45328	5.70941e-24	At5g34940	PREDICTED: heparanase-like protein 3 [Beta vulgaris subsp. vulgaris] [Beta vulgaris]
ncbi_110682016	5.06	4.08	4.67	18.17	14.21	18.48	1.88082	7.77669e-24	PME51	PREDICTED: probable pectinesterase/pectinesterase inhibitor 51 [Beta vulgaris subsp. vulgaris] [Beta vulgaris]
ncbi_110716431	7.16	6.78	8.17	1.99	2.37	1.68	-1.87208	7.78291e-24	PICBP	PREDICTED: midasin [Solanum lycopersicum]
ncbi_110731103	1086.21	1104.84	1246.16	3320.69	3045.64	3000.57	1.44633	8.28292e-24	IWF1'	PREDICTED: non-specific lipid-transfer protein [Beta vulgaris subsp. vulgaris] [Beta vulgaris]
MSTRG.30048	14.71	9.29	7.04	84	54.63	67.38	2.73051	8.88598e-24	MPAO1	polyamine oxidase-like [Chenopodium quinoa]
ncbi_110705753	2.4	3.4	1.73	18.19	13.45	20.9	2.80269	9.92274e-24	GLIP7	PREDICTED: GDSL esterase/lipase 7 [Beta vulgaris subsp. vulgaris] [Beta vulgaris]
ncbi_110737872	2.81	2.72	2.74	0.01	0.01	0.03	-7.36982	1.079e-23	--	hypothetical protein SOVF_096970, partial [Spinacia oleracea]
ncbi_110722409	5.54	5.42	5.73	1.63	1.95	1.95	-1.59363	1.19665e-23	hflX	Plant peroxidase [Corchorus olitorius]
ncbi_110735130	18.08	18.08	17.05	7.97	7.54	7.04	-1.23857	1.29132e-23	DHAR3	dehydroascorbate reductase [Spinacia oleracea]
ncbi_110721870	7.1	6.37	6.96	18.82	16.67	18.55	1.40334	1.30241e-23	CESA9	PREDICTED: cellulose synthase A catalytic subunit 7 [UDP-forming] [Beta vulgaris subsp. vulgaris] [Beta vulgaris]
ncbi_110688470	71.03	77.1	55.19	221.6	186.3	232.39	1.65497	1.36671e-23	MtrDRAFT_AC149210g4v1	Histone core [Cynara cardunculus var. scolymus] [Cynara cardunculus]
ncbi_110713915	1.42	1.58	1.02	5.84	7.18	6.67	2.2922	1.42029e-23	--	PREDICTED: vegetative cell wall protein gp1 isoform X1 [Beta vulgaris subsp. vulgaris] [Beta vulgaris]
ncbi_110714154	72.26	92.94	86.01	38.13	35.17	35.91	-1.20179	1.48031e-23	LEA14-A	PREDICTED: desiccation protectant protein Lea14 homolog [Beta vulgaris subsp. vulgaris] [Beta vulgaris]
ncbi_110681681	4.85	3.96	2.21	25.57	21.54	23.74	2.68464	1.52935e-23	PER55	PREDICTED: peroxidase 16-like [Beta vulgaris subsp. vulgaris] [Beta vulgaris]
ncbi_110706248	2.07	1.83	1.56	0.03	0.05	0	-6.09276	1.55789e-23	--	-
ncbi_110705759	3.83	2.89	3.34	0.24	0.24	0.03	-4.30199	1.57043e-23	FRS8	PREDICTED: protein FAR1-RELATED SEQUENCE 6-like [Beta vulgaris subsp. vulgaris] [Beta vulgaris]
ncbi_110711238	1.41	1.28	1.55	9.78	8.09	10.74	2.75438	1.65981e-23	At4g34215	PREDICTED: probable carbohydrate esterase At4g34215 [Beta vulgaris subsp. vulgaris] [Beta vulgaris]
ncbi_110693890	69.82	60.64	68.92	183.88	157.36	174.58	1.37135	1.69653e-23	Os06g0675700	alpha-glucosidase [Beta vulgaris]
ncbi_110726905	11.85	11.53	10.18	4.8	3.9	3.96	-1.40647	1.83535e-23	ATP23	PREDICTED: mitochondrial inner membrane protease ATP23-like [Beta vulgaris subsp. vulgaris] [Beta vulgaris]
ncbi_110728036	5.04	5.14	5.36	0.39	0.58	0.84	-3.10192	1.86679e-23	--	PREDICTED: uncharacterized protein LOC104908470 [Beta vulgaris subsp. vulgaris] [Beta vulgaris]
ncbi_110729352	11.17	9.09	10.16	28.04	26.3	28.77	1.45	2.51825e-23	--	hydrolase family protein [Cucumis sativus]
ncbi_110711679	12.18	8.58	10.93	3.33	2.34	3.07	-1.85832	2.8255e-23	CER26	PREDICTED: protein ECERIFERUM 26-like [Beta vulgaris subsp. vulgaris] [Beta vulgaris]
ncbi_110732629	8.4	7.17	7.29	2.9	2.53	2.93	-1.45125	3.05944e-23	PMK	PREDICTED: phosphomevalonate kinase [Beta vulgaris subsp. vulgaris] [Beta vulgaris]
ncbi_110736866	1.07	1.15	0.86	5.44	3.8	4.15	2.12015	3.12782e-23	FH11	PREDICTED: formin-like protein 11 [Beta vulgaris subsp. vulgaris] [Beta vulgaris]
ncbi_110735206	16.86	12.67	10.53	67.93	50.24	76.85	2.28339	3.78129e-23	EXPA1	PREDICTED: expansin-A11 [Beta vulgaris subsp. vulgaris] [Beta vulgaris]
ncbi_110701946	16.45	14.7	16.9	49.11	40.85	43.97	1.47887	4.11054e-23	At4g26790	PREDICTED: GDSL esterase/lipase At2g42990 [Beta vulgaris subsp. vulgaris] [Beta vulgaris]
ncbi_110739801	15.02	15.12	12.84	37.07	33.06	35.92	1.30301	4.31962e-23	v1g169424	PREDICTED: eukaryotic translation initiation factor 3 subunit L [Beta vulgaris subsp. vulgaris] [Beta vulgaris]
ncbi_110704154	8.51	5.7	7.46	34.81	26.1	28.93	2.05166	4.44911e-23	KCS4	PREDICTED: 3-ketoacyl-CoA synthase 17-like [Beta vulgaris subsp. vulgaris] [Beta vulgaris]
ncbi_110731856	7.05	6.71	5.34	44.47	26.05	49.02	2.64585	4.51901e-23	--	hypothetical protein SOVF_210940 [Spinacia oleracea]
ncbi_110685327	6.2	4.92	3.5	24.83	19.3	23.49	2.20951	4.57665e-23	NAD-ME2	PREDICTED: NAD-dependent malic enzyme 59 kDa isoform, mitochondrial [Beta vulgaris subsp. vulgaris] [Beta vulgaris]
ncbi_110703516	5.45	5.4	5	2.12	1.98	2.14	-1.34486	4.67511e-23	TPC1B	PREDICTED: two pore calcium channel protein 1A [Beta vulgaris subsp. vulgaris] [Beta vulgaris]
ncbi_110723630	88.07	110	101.95	24.05	35.29	24.51	-1.83918	5.15994e-23	--	hypothetical protein SOVF_195550 [Spinacia oleracea]
MSTRG.18932	2.58	2.07	2.15	0.03	0.03	0.01	-6.60204	5.46888e-23	--	-
ncbi_110703238	12.43	9.52	11.04	3.34	3.68	3.24	-1.685	5.64996e-23	ROD1	PREDICTED: phosphatidylcholine:diacylglycerol cholinephosphotransferase 1-like [Beta vulgaris subsp. vulgaris] [Beta vulgaris]
ncbi_110702126	218.46	256.58	213.27	603.7	694.7	646.61	1.49865	5.95082e-23	PAP1	ribosome-inactivating protein [Spinacia oleracea]
ncbi_110720362	12.07	10.77	9.89	34.85	28.94	33.8	1.57612	5.97418e-23	--	PREDICTED: lysine-rich arabinogalactan protein 19 [Beta vulgaris subsp. vulgaris] [Beta vulgaris]
ncbi_110684747	131.54	148.7	158.37	21.99	41.89	28.37	-2.24932	6.65758e-23	--	PREDICTED: vicilin-like antimicrobial peptides 2-2 [Beta vulgaris subsp. vulgaris] [Beta vulgaris]
ncbi_110694171	33.84	34.24	31.6	72.97	67.56	68.41	1.06771	7.17958e-23	At1g60420	PREDICTED: probable nucleoredoxin 1 [Beta vulgaris subsp. vulgaris] [Beta vulgaris]
ncbi_110696378	3.18	3.18	3.2	0.69	0.92	0.83	-1.97013	7.29361e-23	LECRK81	PREDICTED: L-type lectin-domain containing receptor kinase VIII.1 [Beta vulgaris subsp. vulgaris] [Beta vulgaris]
MSTRG.40402	3.17	3.83	3.47	0.46	0.84	0.58	-2.47746	7.50355e-23	--	Endonuclease/exonuclease/phosphatase [Corchorus olitorius]
ncbi_110735482	0	0	0	32.4	30.1	26.4	14.8549	7.98859e-23	RPS10	PREDICTED: 30S ribosomal protein S10, chloroplastic [Beta vulgaris subsp. vulgaris] [Beta vulgaris]
ncbi_110727431	103.74	118.06	116.08	11.64	26.84	15.97	-2.63351	8.11521e-23	S2	PREDICTED: oleosin 18.2 kDa [Beta vulgaris subsp. vulgaris] [Beta vulgaris]
ncbi_110695992	23.38	18.31	20.21	66.44	52.96	63.34	1.56178	9.18385e-23	--	Alpha-L-arabinofuranosidase B [Corchorus capsularis]
ncbi_110722143	2.18	1.89	1.85	0.03	0.05	0.03	-5.75002	1.15197e-22	--	PREDICTED: uncharacterized protein LOC104899603 [Beta vulgaris subsp. vulgaris] [Beta vulgaris]
ncbi_110733895	1.64	1.74	1.42	0.03	0.01	0.04	-5.90689	1.19829e-22	FHY3	PREDICTED: protein FAR1-RELATED SEQUENCE 5-like [Beta vulgaris subsp. vulgaris] [Beta vulgaris]
ncbi_110695991	6.22	7.02	4.08	31.05	22.77	33.7	2.33717	1.29264e-22	DRT100	PREDICTED: DNA-damage-repair/toleration protein DRT100-like [Beta vulgaris subsp. vulgaris] [Beta vulgaris]
ncbi_110723222	26.62	28.52	24.82	92.31	66.02	85.91	1.61095	1.32952e-22	MES17	PREDICTED: methylesterase 17 [Pyrus x bretschneideri]
ncbi_110693075	28.82	20.63	15.26	164.35	96.65	120.93	2.56125	1.33705e-22	Trip4	PREDICTED: activating signal cointegrator 1 [Beta vulgaris subsp. vulgaris] [Beta vulgaris]
MSTRG.33718	8.73	12.33	9.89	1.36	2.45	2.3	-2.3407	1.40245e-22	--	70 kDa peptidyl-prolyl isomerase-like [Chenopodium quinoa]
ncbi_110736272	138.81	115.84	64.01	783.59	535.24	647.45	2.62538	1.68606e-22	GAST1	PREDICTED: protein GAST1 isoform X1 [Beta vulgaris subsp. vulgaris] [Beta vulgaris]
ncbi_110737675	41.53	50.03	53.41	8.62	14.6	9.92	-2.12911	1.92907e-22	At3g15260	PREDICTED: probable protein phosphatase 2C 39 isoform X2 [Beta vulgaris subsp. vulgaris] [Beta vulgaris]
ncbi_110693668	6.89	8.78	7.67	22.95	19.68	21.88	1.46672	2.25592e-22	METE	PREDICTED: 5-methyltetrahydropteroyltriglutamate--homocysteine methyltransferase [Beta vulgaris subsp. vulgaris] [Beta vulgaris]
MSTRG.40445	0.99	1.35	1.23	0.1	0.11	0.2	-3.12223	2.31243e-22	--	Retrovirus-related Pol polyprotein from transposon 17.6 [Vitis vinifera]
ncbi_110739768	63.8	63.98	53	141.64	132.93	147.13	1.22198	2.35176e-22	TPIP1	PREDICTED: triosephosphate isomerase, chloroplastic [Beta vulgaris subsp. vulgaris] [Beta vulgaris]
ncbi_110710198	42.26	48.99	49.14	20.07	21.66	21.49	-1.15099	2.53227e-22	GGCT2;1	PREDICTED: gamma-glutamylcyclotransferase 2-1 [Beta vulgaris subsp. vulgaris] [Beta vulgaris]
ncbi_110686135	6.03	4.78	7.01	0.17	0	0.09	-6.09884	2.90701e-22	EXPA25	PREDICTED: expansin-A25 [Beta vulgaris subsp. vulgaris] [Beta vulgaris]
ncbi_110718464	18.67	16.71	17.49	44.38	42.55	47.51	1.34644	2.99565e-22	EXLA3	PREDICTED: expansin-like A1 [Beta vulgaris subsp. vulgaris] [Beta vulgaris]
ncbi_110727145	2.59	3.5	2.83	0.92	0.82	0.96	-1.72408	3.09995e-22	RGA2	NB-ARC domain-containing protein [Cephalotus follicularis]
ncbi_110734294	3.57	3.48	2.8	0.3	0.15	0.53	-3.32927	3.21764e-22	HIPP41	PREDICTED: uncharacterized protein At4g26485 [Beta vulgaris subsp. vulgaris] [Beta vulgaris]
MSTRG.27045	3.87	4.32	3.1	0.02	0.04	0.02	-7.14083	3.24886e-22	Os03g0733400	zinc finger BED domain-containing protein RICESLEEPER 2 [Arachis hypogaea]
MSTRG.4629	4.26	5.53	4.25	0.02	0.03	0	-8.1334	3.5167e-22	--	mediator of RNA polymerase II transcription subunit 15-like [Chenopodium quinoa]
ncbi_110702453	1.87	2.33	2.43	0.45	0.6	0.55	-2.05094	3.70428e-22	HMA5	PREDICTED: probable copper-transporting ATPase HMA5 [Beta vulgaris subsp. vulgaris] [Beta vulgaris]
ncbi_110716929	3.29	2.2	2.67	0.05	0.18	0.13	-4.5025	3.86297e-22	--	PREDICTED: zinc finger BED domain-containing protein RICESLEEPER 1-like [Citrus sinensis]
ncbi_110738359	6.73	5.4	5.67	2.41	1.87	1.83	-1.54263	4.28612e-22	ints9	PREDICTED: integrator complex subunit 9 isoform X2 [Beta vulgaris subsp. vulgaris] [Beta vulgaris]
ncbi_110684063	3.63	3.87	3.53	13.88	10.3	12.66	1.73984	4.4012e-22	TRM32	PREDICTED: protein TRM32 [Beta vulgaris subsp. vulgaris] [Beta vulgaris]
ncbi_110685352	1.74	2.03	1.48	6.51	7.18	7.02	1.97994	4.80799e-22	At3g59200	PREDICTED: F-box/LRR-repeat protein At4g14103 [Beta vulgaris subsp. vulgaris] [Beta vulgaris]
MSTRG.35846	2.24	3.44	2.74	0.06	0.01	0	-6.91032	5.54322e-22	--	protein FAR1-RELATED SEQUENCE 5-like [Chenopodium quinoa]
ncbi_110739075	2.2	1.65	2.08	9.89	7.87	8.07	2.12294	5.73846e-22	RFC2	PREDICTED: replication factor C subunit 2 [Beta vulgaris subsp. vulgaris] [Beta vulgaris]
ncbi_110723750	1710.95	1475.18	1281.33	4064.77	3565.78	3724.68	1.34583	6.27173e-22	THI1	PREDICTED: thiamine thiazole synthase, chloroplastic isoform X1 [Beta vulgaris subsp. vulgaris] [Beta vulgaris]
ncbi_110726452	2.04	1.79	1.04	12.63	10.33	13.54	2.9059	6.53365e-22	GASA6	PREDICTED: gibberellin-regulated protein 6-like [Ipomoea nil]
ncbi_110682130	14.22	10.08	9.52	45.3	35.82	42.75	1.87288	6.67388e-22	HTH	PREDICTED: protein HOTHEAD-like [Beta vulgaris subsp. vulgaris] [Beta vulgaris]
ncbi_110736508	3.18	3.11	3.03	0.15	0.11	0.07	-4.81979	6.76668e-22	--	-
ncbi_110696629	3.49	3.42	3.46	12.06	9.47	11.42	1.66786	6.77598e-22	PAE9	PREDICTED: pectin acetylesterase 9 [Beta vulgaris subsp. vulgaris] [Beta vulgaris]
ncbi_110698771	0.78	1.12	0.53	5.21	5.5	5.43	2.73161	6.78307e-22	UGT82A1	PREDICTED: UDP-glycosyltransferase 82A1 [Beta vulgaris subsp. vulgaris] [Beta vulgaris]
ncbi_110685759	10.36	9.71	17.23	0.07	0.14	0.14	-6.73568	6.92324e-22	PSK3	PREDICTED: phytosulfokines-like [Beta vulgaris subsp. vulgaris] [Beta vulgaris]
ncbi_110725478	14.69	11.35	4.2	123.37	94	114.09	3.4543	7.22643e-22	GSVIVT00037159001	PREDICTED: peroxidase 5 [Beta vulgaris subsp. vulgaris] [Beta vulgaris]
ncbi_110718617	1.99	2.37	0.85	10.87	10.42	11.28	2.64419	7.42063e-22	RGA2	PREDICTED: disease resistance protein RGA2-like [Ziziphus jujuba]
ncbi_110702944	7.3	8.74	6.81	0.09	0	0.09	-6.98805	7.89039e-22	--	PREDICTED: zinc finger BED domain-containing protein RICESLEEPER 2-like [Ipomoea nil]
ncbi_110714921	13.49	9.89	6.14	68.31	49.07	58.27	2.57294	7.8975e-22	xynAS9	PREDICTED: endo-1,4-beta-xylanase A-like [Vigna radiata var. radiata] [Vigna radiata]
ncbi_110705301	320.18	339.16	376.22	97.72	139.35	107.47	-1.58767	8.34547e-22	At4g25140	PREDICTED: oleosin 1 [Juglans regia]
ncbi_110692320	0	0	0	11.31	12.22	11.58	13.5146	8.34927e-22	AAE7	PREDICTED: acetate/butyrate--CoA ligase AAE7, peroxisomal [Beta vulgaris subsp. vulgaris] [Beta vulgaris]
ncbi_110738670	0.32	0.09	0.19	3.86	2.66	3.68	4.08746	8.39881e-22	At2g43860	PREDICTED: polygalacturonase [Beta vulgaris subsp. vulgaris] [Beta vulgaris]
ncbi_110714960	5.6	7.39	14.8	0.07	0	0.07	-7.633	8.80105e-22	Os04g0338000	PREDICTED: probable aldo-keto reductase 4 [Beta vulgaris subsp. vulgaris] [Beta vulgaris]
ncbi_110684569	6.4	7.23	8.91	29.72	27.97	32.68	2.00336	9.10072e-22	At2g37460	PREDICTED: WAT1-related protein At2g37460 isoform X1 [Beta vulgaris subsp. vulgaris] [Beta vulgaris]
ncbi_110699455	7.59	7.93	6.6	0	0.09	0	-7.94121	9.16022e-22	--	PREDICTED: uncharacterized protein LOC104884168 [Beta vulgaris subsp. vulgaris] [Beta vulgaris]
ncbi_110697962	127.32	168.47	96.32	727.94	493.67	565.74	2.18849	9.3547e-22	--	hypothetical protein SOVF_046920 [Spinacia oleracea]
MSTRG.10100	0.99	0.76	0.79	4.46	3.25	3.95	2.19867	9.58083e-22	CESA4	cellulose synthase A catalytic subunit 4 [UDP-forming]-like [Chenopodium quinoa]
ncbi_110729757	17.75	15.52	11.32	58.52	45.22	55.94	1.84039	1.01385e-21	SBT1.3	PREDICTED: subtilisin-like protease SBT1.3 [Beta vulgaris subsp. vulgaris] [Beta vulgaris]
ncbi_110698488	0.28	0.49	0.04	9.24	7.42	9	4.98546	1.01613e-21	--	PREDICTED: organ-specific protein S2 [Beta vulgaris subsp. vulgaris] [Beta vulgaris]
ncbi_110698490	0.28	0.49	0.04	9.24	7.42	9	4.98546	1.01613e-21	--	PREDICTED: organ-specific protein S2 [Beta vulgaris subsp. vulgaris] [Beta vulgaris]
ncbi_110739795	2.38	1.78	1.68	0.19	0.12	0.08	-3.90442	1.04556e-21	TCX5	PREDICTED: protein tesmin/TSO1-like CXC 5 [Beta vulgaris subsp. vulgaris] [Beta vulgaris]
ncbi_110701602	3.1	4.58	4.35	0	0.06	0.02	-7.23242	1.05375e-21	--	transposon-like protein [Beta vulgaris]
ncbi_110734263	6.68	6.44	6.03	2.42	2.18	2.71	-1.3894	1.0822e-21	FCA	PREDICTED: flowering time control protein FCA isoform X1 [Beta vulgaris subsp. vulgaris] [Beta vulgaris]
ncbi_110734131	129.3	140.17	143.43	68.3	72.34	63.19	-1.01843	1.09078e-21	--	-
ncbi_110705286	10.69	16.47	10.87	2.4	3.29	2.73	-2.17525	1.25424e-21	At5g38100	PREDICTED: probable S-adenosylmethionine-dependent methyltransferase At5g38780 [Beta vulgaris subsp. vulgaris] [Beta vulgaris]
ncbi_110696276	116.43	128.25	127.94	42.52	56.13	43.38	-1.39151	1.27682e-21	GGCT2;1	PREDICTED: gamma-glutamylcyclotransferase 2-1 [Beta vulgaris subsp. vulgaris] [Beta vulgaris]
ncbi_110732038	1.34	1.63	0.93	6.98	5.27	6.96	2.30031	1.28339e-21	--	PREDICTED: uncharacterized protein LOC104898767 [Beta vulgaris subsp. vulgaris] [Beta vulgaris]
ncbi_110700033	111.9	112.03	152.69	39.68	45.91	42.13	-1.56013	1.39707e-21	grpE	PREDICTED: grpE protein homolog, mitochondrial [Sesamum indicum]
ncbi_110715788	48.67	43.5	43.07	103.56	102.83	109.71	1.22486	1.40563e-21	UP3	PREDICTED: stress-response A/B barrel domain-containing protein UP3 [Beta vulgaris subsp. vulgaris] [Beta vulgaris]
ncbi_110728154	14.26	12.59	12.57	37.44	31.07	32.75	1.36106	1.42128e-21	TBL19	PREDICTED: protein trichome birefringence-like 19 [Beta vulgaris subsp. vulgaris] [Beta vulgaris]
MSTRG.29622	6.47	8.48	7.26	1.3	1.95	2.06	-2.06443	1.54187e-21	--	uncharacterized protein LOC110690063 isoform X2 [Chenopodium quinoa]
ncbi_110732613	36.13	40.28	36.3	9.06	13.79	13.05	-1.65056	1.62216e-21	DBR	PREDICTED: 2-alkenal reductase (NADP(+)-dependent)-like [Glycine max]
ncbi_110703581	2.11	2.22	1.77	7.42	6.52	7.13	1.78831	1.63524e-21	COBL4	PREDICTED: COBRA-like protein 4 [Beta vulgaris subsp. vulgaris] [Beta vulgaris]
ncbi_110713661	11.21	10.08	9.03	27.49	26.8	31.01	1.49228	1.73557e-21	HCBT2	PREDICTED: shikimate O-hydroxycinnamoyltransferase [Beta vulgaris subsp. vulgaris] [Beta vulgaris]
ncbi_110697144	11.31	8.7	7.23	41.59	29.56	39	2.01567	1.74845e-21	GA20OX2	PREDICTED: gibberellin 20 oxidase 1-D [Beta vulgaris subsp. vulgaris] [Beta vulgaris]
ncbi_110718721	74.78	74.58	76.81	170.44	165.74	162.86	1.14175	1.78766e-21	--	PREDICTED: uncharacterized protein LOC108211041 [Daucus carota subsp. sativus] [Daucus carota]
ncbi_110728099	4.88	4.34	4.93	1.45	1.86	1.52	-1.55071	1.8877e-21	RCH2	PREDICTED: LRR receptor-like serine/threonine-protein kinase RCH1 [Gossypium hirsutum]
ncbi_110718096	1.21	1.44	1.13	5.8	4.49	5.7	2.08071	2.0375e-21	At2g43860	PREDICTED: polygalacturonase [Beta vulgaris subsp. vulgaris] [Beta vulgaris]
ncbi_110737786	6.33	3.93	5.96	0.5	0.65	1	-2.91537	2.04365e-21	At1g78850	PREDICTED: epidermis-specific secreted glycoprotein EP1-like [Beta vulgaris subsp. vulgaris] [Beta vulgaris]
ncbi_110739776	92.76	101.26	86.21	214.53	186.87	211.13	1.12817	2.04773e-21	CYP72A154	PREDICTED: 11-oxo-beta-amyrin 30-oxidase [Beta vulgaris subsp. vulgaris] [Beta vulgaris]
ncbi_110703675	1.11	2.46	1.07	13.44	12.76	11.41	3.01892	2.06258e-21	LECRK3	PREDICTED: G-type lectin S-receptor-like serine/threonine-protein kinase LECRK3 [Beta vulgaris subsp. vulgaris] [Beta vulgaris]
ncbi_110729072	5.18	5.74	4.82	1.03	1.44	1.48	-1.99451	2.09877e-21	ALDH2C4	PREDICTED: aldehyde dehydrogenase family 2 member C4 [Beta vulgaris subsp. vulgaris] [Beta vulgaris]
ncbi_110726118	5.2	4.31	3.61	18.34	13.62	18.62	1.9468	2.35205e-21	--	PREDICTED: O-acyltransferase WSD1 [Beta vulgaris subsp. vulgaris] [Beta vulgaris]
ncbi_110736994	2.5	1.71	2.06	0.01	0.01	0.02	-7.29232	2.45801e-21	--	PREDICTED: flagellar attachment zone protein 1 [Beta vulgaris subsp. vulgaris] [Beta vulgaris]
ncbi_110715976	8.47	7.35	8.02	22.15	18.62	20.87	1.37048	2.81617e-21	CESA7	PREDICTED: cellulose synthase A catalytic subunit 7 [UDP-forming] [Beta vulgaris subsp. vulgaris] [Beta vulgaris]
ncbi_110685304	1.78	1.7	1.76	9.6	6.42	8.31	2.2151	2.92452e-21	--	PREDICTED: protein O-glucosyltransferase 1 isoform X1 [Beta vulgaris subsp. vulgaris] [Beta vulgaris]
ncbi_110703335	13.02	14.94	12.49	6.61	6.17	7.02	-1.03064	2.99128e-21	SULTR3;4	PREDICTED: probable sulfate transporter 3.4 [Beta vulgaris subsp. vulgaris] [Beta vulgaris]
ncbi_110735567	2.78	1.95	1.38	18.72	13.53	14.45	2.93418	3.15206e-21	ARPN	PREDICTED: basic blue protein [Beta vulgaris subsp. vulgaris] [Beta vulgaris]
MSTRG.34037	5.78	5.47	6.33	0.7	1.18	0.89	-2.66598	3.48022e-21	--	uncharacterized protein LOC110693763 [Chenopodium quinoa]
ncbi_110713387	12.67	8.47	7.69	47.01	35.88	47.28	2.17475	3.61284e-21	--	PREDICTED: non-specific lipid-transfer protein-like protein At5g64080 isoform X2 [Beta vulgaris subsp. vulgaris] [Beta vulgaris]
ncbi_110696070	16.76	19.37	18.61	5.15	6.91	4.6	-1.71621	3.72601e-21	--	PREDICTED: polypyrimidine tract-binding protein homolog 2 [Vitis vinifera]
ncbi_110692999	40.06	36.77	45.01	8.74	14.11	10.6	-1.86491	3.80389e-21	--	hypothetical protein BVRB_1g009880 [Beta vulgaris subsp. vulgaris] [Beta vulgaris]
ncbi_110698544	9.99	7.42	6.06	32.26	28.77	29.72	1.95108	3.94449e-21	--	PREDICTED: transmembrane protein 45A [Beta vulgaris subsp. vulgaris] [Beta vulgaris]
ncbi_110716435	16.2	13.27	14.99	46.19	38.59	40.31	1.49239	4.04587e-21	TIC32	PREDICTED: short-chain dehydrogenase TIC 32, chloroplastic [Beta vulgaris subsp. vulgaris] [Beta vulgaris]
ncbi_110703892	11.81	9.96	8.36	34.32	26.6	31.82	1.62199	4.33764e-21	ARF2B	PREDICTED: auxin response factor 2 [Beta vulgaris subsp. vulgaris] [Beta vulgaris]
ncbi_110682246	8.74	6.14	3.7	40.52	34.34	43.86	2.67574	4.34402e-21	SABP2	PREDICTED: salicylic acid-binding protein 2 [Beta vulgaris subsp. vulgaris] [Beta vulgaris]
ncbi_110725559	6.95	6.04	4.34	28.32	20.16	24.48	2.07383	5.45353e-21	FBP24	PREDICTED: MADS-box protein FBP24 isoform X1 [Beta vulgaris subsp. vulgaris] [Beta vulgaris]
ncbi_110710988	6.82	5.8	5.34	2.56	2.35	2.55	-1.26754	6.05575e-21	-	-
ncbi_110709847	10.54	12.2	20.73	1.59	2.46	2.24	-2.78889	6.08216e-21	CYP83B1	PREDICTED: cytochrome P450 83B1-like [Beta vulgaris subsp. vulgaris] [Beta vulgaris]
MSTRG.17111	2.67	2.28	1.91	15.21	11.35	11.8	2.48332	6.10749e-21	ATL31	RING-H2 finger protein ATL39-like [Spinacia oleracea]
MSTRG.16463	0	0	0.07	7.14	4.97	5.86	8.00402	6.46136e-21	--	Zinc finger, PMZ-type [Corchorus olitorius]
ncbi_110710179	0.68	0.71	0.28	4.57	4.11	4.31	2.95948	6.60979e-21	RGA2	NBS-LRR type resistance protein [Beta vulgaris]
ncbi_110712796	6.39	5.76	6.28	2.93	2.73	2.81	-1.12162	7.05277e-21	IRE1B	PREDICTED: serine/threonine-protein kinase/endoribonuclease IRE1a [Beta vulgaris subsp. vulgaris] [Beta vulgaris]
ncbi_110696240	3.58	4.03	4.85	16.41	15.93	14.72	1.9172	7.3861e-21	--	PREDICTED: monoglyceride lipase [Sesamum indicum]
ncbi_110696891	3.25	2.48	3.51	14.53	11.69	12.79	2.07788	7.40264e-21	pgap3	PREDICTED: post-GPI attachment to proteins factor 3 [Beta vulgaris subsp. vulgaris] [Beta vulgaris]
ncbi_110695257	13.96	16.3	15.48	6.1	7.06	6.03	-1.2531	8.16656e-21	AIL6	PREDICTED: AP2-like ethylene-responsive transcription factor AIL6 [Beta vulgaris subsp. vulgaris] [Beta vulgaris]
ncbi_110728351	1.13	0.84	0.91	4.77	4.91	4.32	2.28129	8.69545e-21	--	LOW QUALITY PROTEIN: DDE_4 domain-containing protein, partial [Cephalotus follicularis]
ncbi_110687589	2.27	2.94	2.36	0.14	0.34	0.32	-3.24222	8.79388e-21	CYP71A26	PREDICTED: cytochrome P450 71A26-like [Beta vulgaris subsp. vulgaris] [Beta vulgaris]
ncbi_110729791	22.41	28.36	23.83	3.01	6.43	5.2	-2.34926	8.94642e-21	At2g30620	PREDICTED: histone H1 [Beta vulgaris subsp. vulgaris] [Beta vulgaris]
ncbi_110702441	69.69	75.07	60.19	160.56	145.06	159.09	1.18106	8.99172e-21	3GGT	PREDICTED: anthocyanidin 3-O-glucoside 2''-O-glucosyltransferase [Beta vulgaris subsp. vulgaris] [Beta vulgaris]
ncbi_110703064	0.19	0.07	0.54	6.88	6.82	5.99	4.62132	9.7758e-21	--	PREDICTED: uncharacterized protein LOC104903312 [Beta vulgaris subsp. vulgaris] [Beta vulgaris]
ncbi_110689717	32.91	26.1	26.37	84.93	69.01	75.37	1.42533	1.03554e-20	CESA4	PREDICTED: cellulose synthase A catalytic subunit 4 [UDP-forming] [Beta vulgaris subsp. vulgaris] [Beta vulgaris]
ncbi_110702630	12.41	14.43	13.67	4.04	4.22	5.35	-1.57361	1.06805e-20	NFYA1	PREDICTED: nuclear transcription factor Y subunit A-4 [Beta vulgaris subsp. vulgaris] [Beta vulgaris]
ncbi_110722861	12.13	8.65	11.88	0	0	0	-13.4103	1.13137e-20	--	expressed protein [Oryza sativa Japonica Group]
ncbi_110698686	1.93	1.67	1.53	0.55	0.37	0.38	-1.98045	1.18971e-20	ABCC3	PREDICTED: ABC transporter C family member 3-like [Beta vulgaris subsp. vulgaris] [Beta vulgaris]
ncbi_110731581	14.76	14.25	16.79	6.93	6.18	6.32	-1.23706	1.28358e-20	RVE5	PREDICTED: protein REVEILLE 6 isoform X1 [Beta vulgaris subsp. vulgaris] [Beta vulgaris]
ncbi_110698688	440.75	568.26	565.83	59.09	134.63	86.26	-2.49181	1.29403e-20	--	PREDICTED: late embryogenesis abundant protein Dc3 [Beta vulgaris subsp. vulgaris] [Beta vulgaris]
ncbi_110695180	2.33	1.27	1.48	11.46	8.07	12.24	2.64476	1.38921e-20	PME51	PREDICTED: probable pectinesterase/pectinesterase inhibitor 51 [Beta vulgaris subsp. vulgaris] [Beta vulgaris]
ncbi_110706684	10.78	12.28	11.48	1.85	3.09	3.4	-2.05015	1.43648e-20	At3g10130	PREDICTED: heme-binding-like protein At3g10130, chloroplastic [Beta vulgaris subsp. vulgaris] [Beta vulgaris]
ncbi_110711410	2.56	1.84	1.51	9.89	8.08	9.42	2.21242	1.46748e-20	JGB	PREDICTED: myosin heavy chain kinase B [Beta vulgaris subsp. vulgaris] [Beta vulgaris]
ncbi_110739440	2.77	2.17	1.48	11.79	9.66	12.81	2.41588	1.47467e-20	TLP1	PREDICTED: thaumatin-like protein 1 [Beta vulgaris subsp. vulgaris] [Beta vulgaris]
ncbi_110718289	7.18	6.48	3.85	34.43	24.59	35.44	2.43152	1.50152e-20	RALFL34	PREDICTED: protein RALF-like 34 [Beta vulgaris subsp. vulgaris] [Beta vulgaris]
MSTRG.8367	12.29	10.3	11.66	1.89	3.19	2.81	-2.11801	1.80212e-20	--	uncharacterized protein LOC110695450 [Chenopodium quinoa]
ncbi_110698627	4.41	3.63	5.07	1.22	0.69	0.96	-2.19155	1.82262e-20	--	PREDICTED: protein NUCLEAR FUSION DEFECTIVE 4 isoform X2 [Beta vulgaris subsp. vulgaris] [Beta vulgaris]
ncbi_110682133	4.35	2.75	4.26	0.63	0.79	0.78	-2.36839	2.22969e-20	HMGR	3-hydroxy-3-methylglutaryl-coenzyme A reductase 1 [Morus notabilis]
ncbi_110702553	6.88	3.49	10.92	0.13	0.29	0.46	-4.59653	2.43047e-20	CACLH	PREDICTED: chlorophyllase type 0 isoform X1 [Beta vulgaris subsp. vulgaris] [Beta vulgaris]
MSTRG.9254	29.41	39.46	19.4	150.74	126.96	171.36	2.34691	2.43726e-20	PDF2.1	defensin-like protein [Chenopodium quinoa]
ncbi_110694828	3.49	5.11	3.92	0.82	0.59	0.67	-2.58958	2.46509e-20	--	Beta-galactosidase 9 isoform 1 [Theobroma cacao]
ncbi_110711427	7.17	7.69	7.72	20.18	17.99	18.37	1.32423	2.70747e-20	TOL9	PREDICTED: target of Myb protein 1 isoform X1 [Beta vulgaris subsp. vulgaris] [Beta vulgaris]
ncbi_110713423	592.3	574.46	650.21	62.32	153.73	93.5	-2.55329	2.72729e-20	--	PREDICTED: vicilin-like antimicrobial peptides 2-2 [Beta vulgaris subsp. vulgaris] [Beta vulgaris]
ncbi_110708833	15.1	15.61	15.2	5.46	6.41	4.3	-1.50549	2.84903e-20	SOT15	PREDICTED: cytosolic sulfotransferase 5-like [Beta vulgaris subsp. vulgaris] [Beta vulgaris]
ncbi_110701957	47.21	38.82	26.85	9.65	12.29	9.82	-1.82951	3.03415e-20	ACO4	PREDICTED: 1-aminocyclopropane-1-carboxylate oxidase 1 [Beta vulgaris subsp. vulgaris] [Beta vulgaris]
MSTRG.18227	4.61	5.34	4.26	1.21	1.32	0.69	-2.14177	3.04265e-20	Os03g0733400	zinc finger BED domain-containing protein RICESLEEPER 2-like [Chenopodium quinoa]
ncbi_110686597	2.84	4	4.45	0.09	0.09	0	-5.9709	3.51457e-20	IPK1	PREDICTED: inositol-pentakisphosphate 2-kinase [Beta vulgaris subsp. vulgaris] [Beta vulgaris]
ncbi_110704738	8.04	8.25	8.04	3.45	4.04	3.28	-1.17572	3.71679e-20	RCH2	PREDICTED: receptor-like protein kinase 2 [Beta vulgaris subsp. vulgaris] [Beta vulgaris]
ncbi_110736727	7.22	5.61	5.61	18.59	16.72	18.96	1.55732	4.01124e-20	--	PREDICTED: uncharacterized protein LOC104890447 [Beta vulgaris subsp. vulgaris] [Beta vulgaris]
MSTRG.33530	9.14	7.11	10.44	0	0.02	0.02	-9.38208	4.93695e-20	--	uncharacterized protein LOC110687643 isoform X2 [Chenopodium quinoa]
ncbi_110706292	20.22	19.53	25.4	3.58	6.33	5.5	-2.0799	5.08349e-20	PFK2	PREDICTED: ATP-dependent 6-phosphofructokinase 2 [Beta vulgaris subsp. vulgaris] [Beta vulgaris]
MSTRG.2745	2.18	1.77	1.87	0.16	0.17	0	-4.14048	5.34177e-20	--	myosin-2 heavy chain-like [Chenopodium quinoa]
ncbi_110727657	141.81	100.4	63.84	597.25	462.2	611.3	2.44866	5.79704e-20	SBT1.5	PREDICTED: subtilisin-like protease SBT1.5 [Beta vulgaris subsp. vulgaris] [Beta vulgaris]
ncbi_110739697	24.55	25.01	32.21	5.91	8.48	7.86	-1.87777	5.95637e-20	--	PREDICTED: uncharacterized protein LOC103409651 [Malus domestica]
ncbi_110716821	4.18	2.15	1.61	21.02	17.42	21.73	2.92183	6.38167e-20	BGLU12	PREDICTED: beta-glucosidase 24-like [Beta vulgaris subsp. vulgaris] [Beta vulgaris]
ncbi_110727926	2.7	2.37	3.02	11.02	10.77	9.19	1.93713	6.41549e-20	At4g02290	PREDICTED: endoglucanase 17 [Beta vulgaris subsp. vulgaris] [Beta vulgaris]
ncbi_110697132	1.7	1.71	0.76	9.75	7.87	9.15	2.6825	6.73009e-20	HTH	PREDICTED: protein HOTHEAD [Beta vulgaris subsp. vulgaris] [Beta vulgaris]
ncbi_110708214	11.31	10.44	10.07	26.26	25	25.15	1.26383	7.0668e-20	EDA2	PREDICTED: probable serine protease EDA2 [Beta vulgaris subsp. vulgaris] [Beta vulgaris]
ncbi_110685788	4.71	5.3	4.84	17.31	14.47	16.46	1.69977	7.32885e-20	GLP10	PREDICTED: germin-like protein 5-1 [Beta vulgaris subsp. vulgaris] [Beta vulgaris]
ncbi_110713611	30.83	32.19	28.59	71.88	62.96	71.77	1.17333	7.645e-20	GSTU17	glutathione S-transferase [Salicornia brachiata]
MSTRG.27885	10.3	11.29	9.16	2.41	1.64	2.78	-2.17063	7.745e-20	--	WD repeat-containing protein DWA2-like [Chenopodium quinoa]
ncbi_110711676	8.47	9.19	9.08	1.22	2.32	2.33	-2.18757	7.98941e-20	PIN1C	PREDICTED: probable auxin efflux carrier component 1b [Beta vulgaris subsp. vulgaris] [Beta vulgaris]
ncbi_110696299	16.86	18.64	20.18	7.09	7.92	6.99	-1.33966	8.22905e-20	--	PREDICTED: replication protein A 70 kDa DNA-binding subunit D-like [Beta vulgaris subsp. vulgaris] [Beta vulgaris]
ncbi_110684167	0.73	0.67	0.43	4.19	3.39	5.02	2.78351	9.45918e-20	UGT87A1	PREDICTED: UDP-glycosyltransferase 87A1-like isoform X1 [Beta vulgaris subsp. vulgaris] [Beta vulgaris]
ncbi_110721352	20.55	13.6	11.27	86.15	59.02	95.77	2.40727	1.18263e-19	EXPA1	PREDICTED: expansin-A11 [Beta vulgaris subsp. vulgaris] [Beta vulgaris]
MSTRG.29688	7.35	7.3	7.06	18.83	16.54	15.88	1.23919	1.21053e-19	--	mariner transposase [Glycine max]
ncbi_110731859	6.15	5.34	5.63	2.34	2.62	2.02	-1.29438	1.21491e-19	RCH2	PREDICTED: LRR receptor-like serine/threonine-protein kinase RCH1 [Gossypium hirsutum]
ncbi_110683275	6.6	4.01	2.79	32.03	23.75	31.18	2.69812	1.23398e-19	pitC	PREDICTED: random slug protein 5 [Beta vulgaris subsp. vulgaris] [Beta vulgaris]
ncbi_110718724	27	29.83	27.65	60.89	59.12	60.18	1.09284	1.31144e-19	CG2614	PREDICTED: methyltransferase-like protein 13 [Populus euphratica]
MSTRG.8288	3.83	3.5	3.72	0.08	0.12	0.08	-5.30248	1.31722e-19	--	-
ncbi_110736599	8.63	7.06	7.04	20.55	17.75	21.56	1.39699	1.35891e-19	CESA8	PREDICTED: cellulose synthase A catalytic subunit 8 [UDP-forming] [Beta vulgaris subsp. vulgaris] [Beta vulgaris]
ncbi_110727477	10.75	12.54	12.52	4.58	5.6	4.92	-1.24581	1.57528e-19	RAB28	PREDICTED: late embryogenesis abundant protein 31 [Beta vulgaris subsp. vulgaris] [Beta vulgaris]
ncbi_110684683	4.89	3.17	2.4	24.58	18.74	34.84	2.90155	1.66277e-19	SMO1-1	PREDICTED: methylsterol monooxygenase 1-1 [Beta vulgaris subsp. vulgaris] [Beta vulgaris]
ncbi_110703286	10.32	11.65	7.69	33.01	28.79	34.66	1.70141	1.67616e-19	--	hypothetical protein SOVF_180000 [Spinacia oleracea]
ncbi_110701979	42.4	35.15	34.91	126.69	90.18	122.02	1.59141	1.71432e-19	PDF1	PREDICTED: protodermal factor 1 [Prunus mume]
ncbi_110690630	2.93	5.61	3.5	0.27	0.22	0.34	-3.85858	1.72222e-19	PNC1	PREDICTED: cationic peroxidase 1 [Beta vulgaris subsp. vulgaris] [Beta vulgaris]
ncbi_110690675	207.47	148.31	119.4	703.67	525.76	642.07	1.97765	1.77437e-19	IWF1'	PREDICTED: non-specific lipid-transfer protein [Beta vulgaris subsp. vulgaris] [Beta vulgaris]
MSTRG.14340	1.42	0.74	0.86	8.52	5.85	9.69	2.99402	1.79819e-19	PIIF	proteinase inhibitor-like [Manihot esculenta]
ncbi_110717997	3.8	3.53	3.82	0.89	0.52	0.92	-2.25864	1.81932e-19	--	PREDICTED: SET and MYND domain-containing protein 4 isoform X2 [Vitis vinifera]
ncbi_110721474	1.32	1.01	0.33	10.54	10.19	9.03	3.48388	1.87403e-19	SOT5	PREDICTED: cytosolic sulfotransferase 12 [Beta vulgaris subsp. vulgaris] [Beta vulgaris]
ncbi_110738361	15.78	11.68	8.17	58.37	46.12	60.99	2.21549	1.92405e-19	ANN4	PREDICTED: annexin D4 [Beta vulgaris subsp. vulgaris] [Beta vulgaris]
ncbi_110728104	4.32	4.07	3	31.07	16.68	37.75	2.90816	2.05281e-19	--	-
MSTRG.29535	0.02	0.02	0.01	1.18	1.04	1.24	6.1127	2.11192e-19	ABCC3	ABC transporter C family member 3-like [Spinacia oleracea]
ncbi_110683786	3.8	3.79	4.24	0.06	0	0	-7.62327	2.21777e-19	DML2	PREDICTED: protein ROS1-like [Beta vulgaris subsp. vulgaris] [Beta vulgaris]
ncbi_110698699	8.57	9.02	6.19	28.66	24.64	34.23	1.88003	2.22268e-19	--	hypothetical protein SOVF_180000 [Spinacia oleracea]
ncbi_110701035	5.55	4.12	3.13	20.64	15.19	18.97	2.09803	2.26561e-19	HEXO3	PREDICTED: beta-hexosaminidase 3 [Beta vulgaris subsp. vulgaris] [Beta vulgaris]
ncbi_110728671	4.14	4.06	3.08	1.24	1.02	0.87	-1.84953	2.3282e-19	PME61	PREDICTED: probable pectinesterase/pectinesterase inhibitor 61 isoform X1 [Beta vulgaris subsp. vulgaris] [Beta vulgaris]
ncbi_110693909	8.21	10.77	8.68	2.63	3.6	3.16	-1.5586	2.57792e-19	--	PREDICTED: uncharacterized protein LOC104888325 [Beta vulgaris subsp. vulgaris] [Beta vulgaris]
ncbi_110715590	69.69	56.49	40.58	253.91	180.75	212.84	1.95711	2.66522e-19	APG	PREDICTED: GDSL esterase/lipase APG [Beta vulgaris subsp. vulgaris] [Beta vulgaris]
ncbi_110712610	1.72	1.73	1.79	7.79	6.43	7.58	2.05669	2.83361e-19	MENB	PREDICTED: 1,4-dihydroxy-2-naphthoyl-CoA synthase, peroxisomal [Beta vulgaris subsp. vulgaris] [Beta vulgaris]
ncbi_110728057	4.39	3.19	3.64	13.19	12.06	13	1.76939	2.84861e-19	At1g06620	PREDICTED: 1-aminocyclopropane-1-carboxylate oxidase homolog 1-like [Beta vulgaris subsp. vulgaris] [Beta vulgaris]
ncbi_110686850	13.28	10.59	10.36	4.69	2.68	4	-1.59003	2.9571e-19	ARF2B	PREDICTED: auxin response factor 2 [Beta vulgaris subsp. vulgaris] [Beta vulgaris]
ncbi_110699181	3.26	3.13	1.82	0.36	0.14	0.36	-3.25497	3.08473e-19	BLH9	PREDICTED: BEL1-like homeodomain protein 9 [Beta vulgaris subsp. vulgaris] [Beta vulgaris]
ncbi_110734313	4.37	2.96	2.23	16.51	12.94	16.22	2.25616	3.23742e-19	BXL2	PREDICTED: probable beta-D-xylosidase 2 [Beta vulgaris subsp. vulgaris] [Beta vulgaris]
ncbi_110698123	8.67	6.32	5.27	30.06	23.82	31.46	2.07459	3.24418e-19	POPTRDRAFT_820934	PREDICTED: CASP-like protein 1E1 [Beta vulgaris subsp. vulgaris] [Beta vulgaris]
MSTRG.35271	3.63	4.17	4.24	0.08	0.07	0.04	-5.98569	3.82907e-19	--	UPF0587 protein C1orf123 homolog [Chenopodium quinoa]
ncbi_110687887	23.17	18.64	14.22	79.58	56.69	75.17	1.91598	3.95504e-19	At3g48460	PREDICTED: GDSL esterase/lipase At3g48460 [Beta vulgaris subsp. vulgaris] [Beta vulgaris]
ncbi_110706947	1.9	1.57	1.86	0.12	0.04	0.07	-4.53443	4.00987e-19	--	hypothetical protein SOVF_192220, partial [Spinacia oleracea]
ncbi_110737695	53.21	60.55	58.81	23.51	29.25	24.55	-1.15845	4.11149e-19	--	Proteasom_PSMB domain-containing protein [Cephalotus follicularis]
ncbi_110705538	12.16	10.68	6.46	50.04	35.92	48.18	2.19477	4.22449e-19	MOD1	PREDICTED: NADP-dependent malic enzyme [Beta vulgaris subsp. vulgaris] [Beta vulgaris]
ncbi_110727680	0	0	0	5.81	5.91	5.4	12.4784	4.64094e-19	--	PREDICTED: ATP-dependent DNA helicase PIF1-like [Beta vulgaris subsp. vulgaris] [Beta vulgaris]
MSTRG.29510	20.92	15.86	12.24	78.25	54.15	64.44	2.00558	4.73873e-19	ILL1	LOW QUALITY PROTEIN: IAA-amino acid hydrolase ILR1-like 4 [Chenopodium quinoa]
MSTRG.34480	2.49	2.27	2.66	0	0.01	0.03	-7.53528	4.92877e-19	--	aspartic and glutamic acid-rich protein-like isoform X5 [Spinacia oleracea]
ncbi_110698797	4.82	4.2	2.7	0.48	0.5	0.24	-3.26402	5.15843e-19	ZIP1	PREDICTED: zinc transporter 1 [Beta vulgaris subsp. vulgaris] [Beta vulgaris]
ncbi_110706689	1.77	0.91	0.91	13.3	6.82	12.44	3.18104	5.45753e-19	AED3	PREDICTED: aspartyl protease AED3 [Beta vulgaris subsp. vulgaris] [Beta vulgaris]
ncbi_110705212	6.47	6.76	16.45	1.14	0.93	0.64	-3.45313	5.4976e-19	At3g50280	PREDICTED: uncharacterized acetyltransferase At3g50280 [Beta vulgaris subsp. vulgaris] [Beta vulgaris]
ncbi_110702597	46.18	57.11	56.66	19.51	24.35	21.95	-1.28124	5.59876e-19	HDEF_2079	Aminomethyl 32 [Prunus persica var. persica] [Prunus persica]
ncbi_110711110	2.73	2.88	2.65	1.25	1.02	1.14	-1.27637	6.22687e-19	Brip1	PREDICTED: Fanconi anemia group J protein homolog [Beta vulgaris subsp. vulgaris] [Beta vulgaris]
ncbi_110706875	36.73	57.82	41.04	3.53	9.56	6.95	-2.7583	6.29128e-19	--	PREDICTED: embryonic protein DC-8 isoform X1 [Beta vulgaris subsp. vulgaris] [Beta vulgaris]
ncbi_110685886	7.24	7.88	6.3	2.43	2.8	2.14	-1.53922	6.50373e-19	PME53	PREDICTED: probable pectinesterase 53 [Beta vulgaris subsp. vulgaris] [Beta vulgaris]
ncbi_110739685	109.14	125.36	132.3	7.18	22.87	18.57	-2.91537	6.65253e-19	HSD1	PREDICTED: 11-beta-hydroxysteroid dehydrogenase 1B isoform X1 [Beta vulgaris subsp. vulgaris] [Beta vulgaris]
ncbi_110692887	65.2	111.3	77.3	3.44	12.36	10.25	-3.28434	6.92343e-19	--	PREDICTED: antimicrobial peptide Ar-AMP [Beta vulgaris subsp. vulgaris] [Beta vulgaris]
ncbi_110693545	31.2	30.01	26.4	83.26	63.14	72.33	1.31998	6.93891e-19	tmem184C	PREDICTED: transmembrane protein 184C [Beta vulgaris subsp. vulgaris] [Beta vulgaris]
ncbi_110728920	205.19	234.67	220.71	94.16	116.09	95.91	-1.10943	7.26833e-19	--	-
ncbi_110692212	128.73	139.47	166.06	36.78	55.98	43.5	-1.6722	7.9444e-19	DOGL4	PREDICTED: protein DOG1-like 4 [Beta vulgaris subsp. vulgaris] [Beta vulgaris]
ncbi_110682336	10.58	13.14	12.02	0.59	2.06	1.71	-3.03514	8.7561e-19	GmSGT2	PREDICTED: soyasapogenol B glucuronide galactosyltransferase [Beta vulgaris subsp. vulgaris] [Beta vulgaris]
ncbi_110718887	2.9	2.75	3.59	0.69	0.84	0.79	-1.99377	9.17489e-19	DTX46	PREDICTED: protein DETOXIFICATION 46, chloroplastic [Beta vulgaris subsp. vulgaris] [Beta vulgaris]
ncbi_110688412	3.43	3.05	2.84	9.36	7.89	9.19	1.50432	9.18892e-19	IDN2	PREDICTED: factor of DNA methylation 4 [Beta vulgaris subsp. vulgaris] [Beta vulgaris]
ncbi_110722680	5.35	6.69	6.95	1.15	1.28	1.95	-2.11624	9.22437e-19	GSVIVT00026920001	PREDICTED: probable polygalacturonase isoform X2 [Beta vulgaris subsp. vulgaris] [Beta vulgaris]
ncbi_110682092	15.26	16.2	15.61	8.07	8.39	6.84	-1.01448	9.24297e-19	AIL6	PREDICTED: AP2-like ethylene-responsive transcription factor AIL6 [Beta vulgaris subsp. vulgaris] [Beta vulgaris]
ncbi_110698196	2.36	1.56	0.65	14.22	15.93	16.26	3.34417	1.04186e-18	TRX2	PREDICTED: thioredoxin H1 [Beta vulgaris subsp. vulgaris] [Beta vulgaris]
ncbi_110726437	33.83	38.79	41.03	14.49	17.32	15.31	-1.27019	1.06076e-18	EXPA10	PREDICTED: expansin-A10 [Beta vulgaris subsp. vulgaris] [Beta vulgaris]
MSTRG.23553	2.15	2.2	2.34	0.02	0.01	0	-7.8009	1.07105e-18	--	-
ncbi_110719538	29.35	19.86	15.12	107.86	79.99	102.51	2.17428	1.11219e-18	CYP86A22	PREDICTED: cytochrome P450 86A22 [Beta vulgaris subsp. vulgaris] [Beta vulgaris]
ncbi_110738229	36.34	35.6	24.15	106.72	87.83	108.3	1.65615	1.11446e-18	ACLB-1	PREDICTED: ATP-citrate synthase beta chain protein 2 [Daucus carota subsp. sativus] [Daucus carota]
ncbi_110713219	2.71	2.43	3.26	0.04	0	0.04	-6.71425	1.13842e-18	--	PREDICTED: uncharacterized protein LOC104885112 [Beta vulgaris subsp. vulgaris] [Beta vulgaris]
ncbi_110698612	4.78	4.74	5.01	1.43	1.93	1.79	-1.49639	1.14901e-18	FLACCA	PREDICTED: molybdenum cofactor sulfurase isoform X2 [Beta vulgaris subsp. vulgaris] [Beta vulgaris]
ncbi_110711256	0.92	0.74	0.74	4.6	3.91	4.13	2.39689	1.15154e-18	At4g34215	PREDICTED: probable carbohydrate esterase At4g34215 [Beta vulgaris subsp. vulgaris] [Beta vulgaris]
ncbi_110736393	5.42	6.12	6.76	1.58	1.73	2.13	-1.75017	1.16667e-18	LCAT3	PREDICTED: phospholipase A(1) LCAT3 [Beta vulgaris subsp. vulgaris] [Beta vulgaris]
ncbi_110693897	1.73	1.75	1.24	0.16	0.03	0.02	-4.49033	1.17251e-18	ABCG8	PREDICTED: ABC transporter G family member 8 [Beta vulgaris subsp. vulgaris] [Beta vulgaris]
ncbi_110694745	5.68	6.52	5.64	0.48	1.26	1.19	-2.60614	1.22581e-18	--	PREDICTED: L10-interacting MYB domain-containing protein-like [Beta vulgaris subsp. vulgaris] [Beta vulgaris]
ncbi_110705914	5.35	3.77	2.18	27.72	19.52	27.14	2.71859	1.29617e-18	PER57	PREDICTED: peroxidase 57 [Beta vulgaris subsp. vulgaris] [Beta vulgaris]
MSTRG.35892	1.64	1.82	1.55	0.07	0	0.04	-5.50924	1.35819e-18	--	PREDICTED: zinc finger BED domain-containing protein RICESLEEPER 2-like [Beta vulgaris subsp. vulgaris] [Beta vulgaris]
ncbi_110714954	185.28	151.5	144.63	421.65	353.4	398.78	1.28589	1.38974e-18	LRR1	PREDICTED: BRASSINOSTEROID INSENSITIVE 1-associated receptor kinase 1 [Beta vulgaris subsp. vulgaris] [Beta vulgaris]
MSTRG.4378	1.97	1.71	1.02	10.71	8.98	8.56	2.58752	1.51165e-18	ACY1	aminoacylase-1-like [Chenopodium quinoa]
ncbi_110723325	12.77	13.94	13.42	1.51	3.41	3.16	-2.31225	1.56832e-18	--	PREDICTED: transmembrane and coiled-coil domain-containing protein 4 isoform X2 [Musa acuminata subsp. malaccensis] [Musa acuminata]
MSTRG.2418	6.33	9.47	6.2	1.13	1.92	1.71	-2.20847	1.57832e-18	--	70 kDa peptidyl-prolyl isomerase-like [Chenopodium quinoa]
ncbi_110711526	15.23	16.6	19.16	2.43	5.05	3.51	-2.21402	1.59725e-18	rsgI6	PREDICTED: anti-sigma-I factor RsgI6-like [Vigna angularis]
ncbi_110736365	3.85	3.5	2.45	12.86	10.27	11.23	1.80988	1.60439e-18	HEXO3	PREDICTED: beta-hexosaminidase 3 [Beta vulgaris subsp. vulgaris] [Beta vulgaris]
MSTRG.32155	5.47	4.54	3.77	0.12	0.16	0.24	-4.72792	1.61188e-18	--	-
ncbi_110730872	25.17	31.9	21.3	78.76	73.05	77.97	1.55188	1.70974e-18	SODCP	PREDICTED: superoxide dismutase [Cu-Zn], chloroplastic [Beta vulgaris subsp. vulgaris] [Beta vulgaris]
MSTRG.14336	25.94	40.91	7.18	1.23	0.6	1.15	-4.63473	1.78899e-18	--	transcription factor bHLH3-like [Chenopodium quinoa]
MSTRG.27508	0	0	0.04	39.83	25.31	29.47	11.2078	1.88149e-18	--	protein FAR1-RELATED SEQUENCE 9-like isoform X2 [Chenopodium quinoa]
ncbi_110682540	11.77	15.22	13.69	2.54	4.4	3.62	-1.94571	1.89084e-18	PCMP-H17	PREDICTED: pentatricopeptide repeat-containing protein At5g44230 [Beta vulgaris subsp. vulgaris] [Beta vulgaris]
ncbi_110728962	7.51	5.4	4.76	24.91	20.28	24.38	1.97716	2.12606e-18	Os03g0162200	PREDICTED: probable histone H2A variant 3 [Beta vulgaris subsp. vulgaris] [Beta vulgaris]
ncbi_110736963	0.29	0.46	0.03	5.12	5.19	5.9	4.37727	2.14937e-18	--	-
ncbi_110708292	0	0.08	0	12.65	10.67	11.69	8.77355	2.34221e-18	--	hypothetical protein BVRB_009500 [Beta vulgaris subsp. vulgaris] [Beta vulgaris]
MSTRG.36407	5.14	4.78	4.91	0.79	0.22	0.28	-3.52308	2.36773e-18	AHK3	histidine kinase 3-like [Chenopodium quinoa]
ncbi_110685844	6.12	8.39	6.66	1.22	2.22	1.82	-2.00889	2.40787e-18	PCMP-H17	PREDICTED: pentatricopeptide repeat-containing protein At5g44230 [Beta vulgaris subsp. vulgaris] [Beta vulgaris]
ncbi_110733565	5.67	4.15	4.56	17.26	14.1	14.5	1.67317	2.56381e-18	--	PLATZ transcription factor family protein [Theobroma cacao]
ncbi_110682377	64.5	75.11	73.15	6.8	16.88	15.03	-2.45845	2.59511e-18	At2g39540	PREDICTED: peamaclein-like [Beta vulgaris subsp. vulgaris] [Beta vulgaris]
ncbi_110692652	7.05	5.64	5.69	17.79	16.21	16.16	1.4484	2.6859e-18	CYP96A15	PREDICTED: alkane hydroxylase MAH1-like [Beta vulgaris subsp. vulgaris] [Beta vulgaris]
ncbi_110703207	7.05	5.64	5.69	17.79	16.21	16.16	1.4484	2.6859e-18	CYP96A15	PREDICTED: alkane hydroxylase MAH1-like [Beta vulgaris subsp. vulgaris] [Beta vulgaris]
ncbi_110731707	7.05	7.22	7.1	21.3	17.46	19.59	1.44915	2.69851e-18	--	hypothetical protein SOVF_005170 [Spinacia oleracea]
ncbi_110739517	7.4	6.8	7.93	2.28	2.95	2.65	-1.48974	2.86066e-18	TBR	PREDICTED: protein trichome birefringence-like 36 [Beta vulgaris subsp. vulgaris] [Beta vulgaris]
MSTRG.35923	0.12	0	0.1	11.7	8.69	10.31	7.12459	3.03091e-18	--	-
MSTRG.35784	2.21	2.1	1.62	0.29	0.32	0.22	-2.83685	3.55034e-18	--	-
ncbi_110697035	6.87	7.07	8.18	1.98	2.5	1.98	-1.77575	3.67895e-18	--	PREDICTED: uncharacterized protein LOC104888529 [Beta vulgaris subsp. vulgaris] [Beta vulgaris]
MSTRG.40727	18.44	20.68	22.69	4.91	7.44	6.04	-1.74892	3.7902e-18	--	-
ncbi_110719614	6.12	3.3	4.55	22.24	19.04	22.2	2.18397	3.80263e-18	PI206	Plant disease resistance response protein [Corchorus olitorius]
ncbi_110711415	0.68	0.56	0.37	4.64	3.09	4.35	2.90749	3.9138e-18	--	PREDICTED: U-box domain-containing protein 26 [Beta vulgaris subsp. vulgaris] [Beta vulgaris]
ncbi_110721900	13.57	13.23	9.96	34.71	30.79	31.77	1.40386	3.9194e-18	CXP;2-2	PREDICTED: serine carboxypeptidase II-2 [Beta vulgaris subsp. vulgaris] [Beta vulgaris]
ncbi_110730885	5.68	2.54	4.79	0.4	0.18	0.49	-3.60394	4.01075e-18	HSR201	PREDICTED: benzyl alcohol O-benzoyltransferase [Beta vulgaris subsp. vulgaris] [Beta vulgaris]
ncbi_110693758	0.51	0.28	0.54	3.93	2.64	3.88	2.974	4.12964e-18	NDA1	PREDICTED: internal alternative NAD(P)H-ubiquinone oxidoreductase A1, mitochondrial [Beta vulgaris subsp. vulgaris] [Beta vulgaris]
ncbi_110702784	36.52	32.44	29.5	73.36	70.1	75.05	1.15009	4.21012e-18	AGAL2	PREDICTED: alpha-galactosidase isoform X2 [Theobroma cacao]
MSTRG.29842	6.23	7.84	7.53	2.57	2.79	2.93	-1.38159	4.30965e-18	nmd3	60S ribosomal export protein NMD3-like [Chenopodium quinoa]
ncbi_110718364	6.02	11.37	8.09	1.6	1.71	1.78	-2.32363	4.45593e-18	--	PREDICTED: protein LNK3 isoform X2 [Beta vulgaris subsp. vulgaris] [Beta vulgaris]
ncbi_110736134	40.91	38.2	47	10.28	15.76	14.06	-1.65301	4.55646e-18	FAD2-1	PREDICTED: delta(12)-acyl-lipid-desaturase [Beta vulgaris subsp. vulgaris] [Beta vulgaris]
MSTRG.3318	1.79	2.09	2.11	0.02	0.05	0	-6.41906	5.02734e-18	--	PREDICTED: probable F-box protein At4g22030 [Beta vulgaris subsp. vulgaris] [Beta vulgaris]
ncbi_110725681	10.26	8.93	11.68	4.46	4.92	3.8	-1.22786	5.11125e-18	ATL7	PREDICTED: RING-H2 finger protein ATL7 [Beta vulgaris subsp. vulgaris] [Beta vulgaris]
ncbi_110693415	155.71	196.93	175.54	31.61	61.34	43.11	-1.95679	5.11996e-18	--	PREDICTED: late embryogenesis abundant protein 1-like [Juglans regia]
ncbi_110710561	13.6	13.16	10.12	34.5	30.97	34.64	1.44068	5.20125e-18	--	embryo-abundant family protein [Populus trichocarpa]
ncbi_110682205	120.72	194.57	168.11	27.72	46.37	45.96	-2.00958	5.39195e-18	ANN2	PREDICTED: annexin D2 [Beta vulgaris subsp. vulgaris] [Beta vulgaris]
ncbi_110727682	0.22	0.19	0.12	2.15	2.01	1.95	3.52711	5.62351e-18	--	PREDICTED: replication protein A 70 kDa DNA-binding subunit D-like [Beta vulgaris subsp. vulgaris] [Beta vulgaris]
ncbi_110727685	0.22	0.19	0.12	2.15	2.01	1.95	3.52711	5.62351e-18	--	PREDICTED: replication protein A 70 kDa DNA-binding subunit D-like [Beta vulgaris subsp. vulgaris] [Beta vulgaris]
ncbi_110727898	3.27	3.45	2.17	0.25	0.39	0.24	-3.33661	5.71285e-18	--	Os11g0577650 [Oryza sativa Japonica Group]
ncbi_110705338	9.23	10.4	12.81	0.47	0.12	0.12	-5.51381	5.77751e-18	--	NADH-ubiquinone reductase complex 1 MLRQ subunit [Corchorus olitorius]
ncbi_110724741	9.76	9.67	14.55	0.92	2.37	1.78	-2.74463	5.88579e-18	DREB2D	PREDICTED: dehydration-responsive element-binding protein 2D-like [Beta vulgaris subsp. vulgaris] [Beta vulgaris]
ncbi_110689280	21.93	19.83	12.63	71.1	58.75	65.77	1.84664	6.19749e-18	DTX35	PREDICTED: protein DETOXIFICATION 35 [Beta vulgaris subsp. vulgaris] [Beta vulgaris]
ncbi_110691262	1.71	1.64	1.85	0.2	0.33	0.14	-2.95628	6.4067e-18	AOC	mangrin family protein [Populus trichocarpa]
ncbi_110706883	1.55	1.52	2.18	0	0.03	0.03	-6.45121	6.50749e-18	--	PREDICTED: probable inactive serine/threonine-protein kinase fnkC [Citrus sinensis]
ncbi_110720036	0.57	0.65	0.41	2.77	3.38	3.36	2.54457	7.17771e-18	DRP4C	PREDICTED: dynamin-related protein 4C [Beta vulgaris subsp. vulgaris] [Beta vulgaris]
MSTRG.18705	3.34	5.83	4.82	0.45	0.68	0.29	-3.30043	7.31195e-18	--	transcription factor SPT20 homolog [Spinacia oleracea]
ncbi_110712279	0.25	0.44	0.13	3.48	3.96	3.18	3.69502	7.38095e-18	At2g33840	PREDICTED: tyrosine--tRNA ligase 1, cytoplasmic [Beta vulgaris subsp. vulgaris] [Beta vulgaris]
ncbi_110688726	1.71	1.08	0.9	7.69	6.53	7.71	2.57121	7.9327e-18	At1g75720	PREDICTED: WEB family protein At1g75720 [Beta vulgaris subsp. vulgaris] [Beta vulgaris]
ncbi_110686374	10.17	9.14	7.24	26.98	22.03	24.56	1.47041	8.21731e-18	At1g75680	PREDICTED: endoglucanase 2 [Beta vulgaris subsp. vulgaris] [Beta vulgaris]
ncbi_110740221	15.52	13.81	15.75	0.1	0	0	-8.81634	8.39023e-18	C1orf123	PREDICTED: UPF0587 protein C1orf123 homolog [Beta vulgaris subsp. vulgaris] [Beta vulgaris]
ncbi_110734016	1.36	1.61	1.57	0.01	0	0.02	-7.24159	9.19373e-18	pol	PREDICTED: uncharacterized protein LOC104887336 [Beta vulgaris subsp. vulgaris] [Beta vulgaris]
ncbi_110705478	2.01	1.64	2.39	12.77	9.58	10.13	2.42693	1.04982e-17	--	PREDICTED: TPD1 protein homolog 1 [Theobroma cacao]
MSTRG.21871	2.62	2.64	2.59	0.53	0.52	0.82	-2.06965	1.0507e-17	--	protein ALP1-like [Chenopodium quinoa]
ncbi_110717131	0.77	0.43	0.5	4.09	4.92	4.75	3.01687	1.07743e-17	SOT15	PREDICTED: cytosolic sulfotransferase 5-like [Beta vulgaris subsp. vulgaris] [Beta vulgaris]
ncbi_110715558	24.25	20.52	24.08	8.13	10.58	9.51	-1.28674	1.14295e-17	MYB62	PREDICTED: transcription factor MYB108 [Beta vulgaris subsp. vulgaris] [Beta vulgaris]
ncbi_110703437	19.54	18.39	15.54	57.01	40.58	49.98	1.4646	1.1662e-17	--	PREDICTED: proline-rich extensin-like protein EPR1 [Beta vulgaris subsp. vulgaris] [Beta vulgaris]
ncbi_110691223	17.58	13.74	11.18	60.84	40.11	53.49	1.86151	1.19343e-17	XYL1	PREDICTED: alpha-xylosidase 1 [Beta vulgaris subsp. vulgaris] [Beta vulgaris]
ncbi_110730808	11.36	11.19	11.38	31.23	25.48	27.22	1.30663	1.23915e-17	PNC1	PREDICTED: cationic peroxidase 1 [Beta vulgaris subsp. vulgaris] [Beta vulgaris]
ncbi_110696450	4.64	3.54	2.63	0	0	0	-11.8151	1.29839e-17	NLP8	PREDICTED: protein SUPPRESSOR OF npr1-1, CONSTITUTIVE 1-like [Beta vulgaris subsp. vulgaris] [Beta vulgaris]
ncbi_110736472	180.37	189.05	180.57	49.84	81.16	58.62	-1.53629	1.32799e-17	--	PREDICTED: ABC transporter F family member 4-like isoform X2 [Nicotiana attenuata]
ncbi_110709417	2.86	2.74	2.56	0.03	0.05	0.03	-6.21299	1.33031e-17	--	PREDICTED: uncharacterized protein LOC104226841 [Nicotiana sylvestris]
ncbi_110706417	37.87	33.72	41.1	10.32	15.55	10.38	-1.63631	1.34356e-17	KCS20	PREDICTED: 3-ketoacyl-CoA synthase 11-like [Beta vulgaris subsp. vulgaris] [Beta vulgaris]
ncbi_110709246	48.03	42.04	44.77	3.74	10.96	7.24	-2.61961	1.39053e-17	--	PREDICTED: uncharacterized protein LOC104898501 [Beta vulgaris subsp. vulgaris] [Beta vulgaris]
ncbi_110684425	13.24	13.29	14.06	1.37	3.55	3.24	-2.31448	1.41012e-17	HSP17.4B	PREDICTED: 17.4 kDa class III heat shock protein [Beta vulgaris subsp. vulgaris] [Beta vulgaris]
ncbi_110695494	2.26	2.93	2.65	0.84	0.6	1.06	-1.64893	1.4117e-17	--	hypothetical protein BVRB_9g207850 isoform B [Beta vulgaris subsp. vulgaris] [Beta vulgaris]
ncbi_110731309	1.25	1.18	0.39	9.39	6.88	9.93	3.2158	1.42608e-17	PER29	PREDICTED: peroxidase 29 [Eucalyptus grandis]
MSTRG.34245	98.8	95	109.6	22.45	39.36	27.2	-1.76918	1.50489e-17	--	oleosin [Artemisia annua]
ncbi_110710880	10.04	12.47	10.34	1.38	3.07	2.36	-2.27017	1.60625e-17	DREB2A	PREDICTED: dehydration-responsive element-binding protein 2E [Beta vulgaris subsp. vulgaris] [Beta vulgaris]
ncbi_110739112	21.61	19.26	17.34	49.84	43.31	49.95	1.29768	1.64366e-17	--	WW domain-containing protein [Cynara cardunculus var. scolymus] [Cynara cardunculus]
ncbi_110687801	4.46	5.39	3.71	13.41	14.72	15.73	1.69355	1.7319e-17	A6	PREDICTED: probable glucan endo-1,3-beta-glucosidase A6 [Beta vulgaris subsp. vulgaris] [Beta vulgaris]
ncbi_110740220	2.75	2.41	1.54	0.33	0.27	0.22	-3.03047	1.74137e-17	--	Core-2/I-branching beta-1,6-N-acetylglucosaminyltransferase family protein [Theobroma cacao]
ncbi_110737976	10.64	9.05	8.37	26.8	21.86	25.3	1.39823	1.77395e-17	ILL5	PREDICTED: IAA-amino acid hydrolase ILR1-like 5 [Beta vulgaris subsp. vulgaris] [Beta vulgaris]
MSTRG.22673	1.38	1.29	1.7	0.02	0	0.08	-5.44956	1.80822e-17	--	PREDICTED: histone-lysine N-methyltransferase, H3 lysine-79 specific-like [Beta vulgaris subsp. vulgaris] [Beta vulgaris]
ncbi_110685305	13.37	8.93	5.82	51.41	44.81	46.53	2.34382	1.99612e-17	AAE	PREDICTED: GDSL esterase/lipase At5g03980 [Beta vulgaris subsp. vulgaris] [Beta vulgaris]
ncbi_110705288	36.85	50.65	44.08	6.7	13.97	9.1	-2.14401	2.02643e-17	CYP72A15	PREDICTED: 11-oxo-beta-amyrin 30-oxidase [Beta vulgaris subsp. vulgaris] [Beta vulgaris]
ncbi_110722324	0.26	0.5	0.42	2.93	2.67	3.33	2.91987	2.03541e-17	LAC17	PREDICTED: laccase-17 [Beta vulgaris subsp. vulgaris] [Beta vulgaris]
MSTRG.36395	2.6	2.91	3.3	0.15	0.07	0	-5.32357	2.10804e-17	--	cleavage stimulation factor subunit 50-like [Chenopodium quinoa]
ncbi_110701653	7.42	9.26	7.88	1.01	2.09	1.25	-2.49722	2.17206e-17	--	hypothetical protein SOVF_005210 [Spinacia oleracea]
ncbi_110698600	0.41	0.42	0.38	5.19	3.62	3.77	3.37805	2.27974e-17	LECRK15	PREDICTED: cysteine-rich receptor-like protein kinase 27 [Beta vulgaris subsp. vulgaris] [Beta vulgaris]
ncbi_110681633	60.86	48.09	54.03	175.41	127.1	152.33	1.48066	2.33364e-17	At4g32940	PREDICTED: vacuolar-processing enzyme-like [Beta vulgaris subsp. vulgaris] [Beta vulgaris]
ncbi_110701305	7.76	5	2.85	39.27	26.19	36.9	2.71311	2.34643e-17	Os01g0875500	PREDICTED: beta-galactosidase 10 [Beta vulgaris subsp. vulgaris] [Beta vulgaris]
ncbi_110726535	9.52	10.53	12.12	3.9	4.36	4.76	-1.30499	2.34711e-17	DMR6	PREDICTED: 2'-deoxymugineic-acid 2'-dioxygenase [Beta vulgaris subsp. vulgaris] [Beta vulgaris]
ncbi_110707131	6.31	4.34	3.7	25.23	19.52	20.21	2.1785	2.44399e-17	GAST1	PREDICTED: gibberellin-regulated protein 13 isoform X1 [Beta vulgaris subsp. vulgaris] [Beta vulgaris]
MSTRG.40112	15.17	15.65	11.07	7.74	5.52	5.82	-1.13454	2.45617e-17	--	tropomyosin-like [Chenopodium quinoa]
ncbi_110708079	38.41	37.65	18.64	175.77	131.81	146.31	2.26091	2.48771e-17	GmSGT2	PREDICTED: anthocyanin 3'-O-beta-glucosyltransferase-like [Beta vulgaris subsp. vulgaris] [Beta vulgaris]
MSTRG.38409	1.73	1.77	2.72	0.07	0.05	0.07	-5.03284	2.66154e-17	--	ribonuclease H, partial [Trifolium pratense]
MSTRG.12103	14.55	18.61	17.2	3.8	6.2	5.27	-1.72158	2.99832e-17	RE1	Proline-, glutamic acid- and leucine-rich protein [Actinidia chinensis var. chinensis] [Actinidia chinensis]
ncbi_110722619	12.52	19.49	18.77	4.54	5.76	5.63	-1.67251	3.07547e-17	atad1a	P-loop containing nucleoside triphosphate hydrolases superfamily protein isoform 1 [Theobroma cacao]
MSTRG.2796	4.62	4.57	4.14	0	0	0.02	-9.38046	3.21329e-17	--	hypothetical protein SOVF_106070 [Spinacia oleracea]
ncbi_110709283	5.05	4.45	5.43	15.52	13.5	13.9	1.52344	3.57023e-17	At5g03795	PREDICTED: probable glycosyltransferase At5g03795 isoform X1 [Beta vulgaris subsp. vulgaris] [Beta vulgaris]
ncbi_110704262	3.44	5.42	4.01	0.53	0.31	0.37	-3.41093	3.58362e-17	ASR1	PREDICTED: abscisic stress-ripening protein 1-like [Phoenix dactylifera]
ncbi_110722730	46.26	47.83	33.81	136.17	107.1	140.04	1.5835	3.60559e-17	SlH4	histone H4 [Zea mays]
ncbi_110718912	4.65	5.31	4.09	0.3	0.96	0.71	-2.8343	3.9894e-17	RD19B	PREDICTED: cysteine protease RD19A [Beta vulgaris subsp. vulgaris] [Beta vulgaris]
ncbi_110682186	115.33	103.34	104	39.86	55.47	45.45	-1.19662	4.40893e-17	INPS1	PREDICTED: inositol-3-phosphate synthase [Beta vulgaris subsp. vulgaris] [Beta vulgaris]
ncbi_110722068	1.1	0.83	0.44	5.77	4.57	5.97	2.7828	4.41394e-17	At1g48100	PREDICTED: polygalacturonase At1g48100 [Beta vulgaris subsp. vulgaris] [Beta vulgaris]
ncbi_110730839	41.31	40.1	27.82	120.05	92.98	117.63	1.59798	4.72556e-17	AAT1	PREDICTED: acetyl-CoA acetyltransferase, cytosolic 1 [Beta vulgaris subsp. vulgaris] [Beta vulgaris]
ncbi_110730089	0.17	0.57	0.14	4.8	3.71	5.74	4.01731	4.78853e-17	Os04g0179200	PREDICTED: secoisolariciresinol dehydrogenase [Beta vulgaris subsp. vulgaris] [Beta vulgaris]
ncbi_110719272	16.48	12.74	13.09	47.05	34.04	43.06	1.55301	4.93168e-17	PUP4	PREDICTED: probable purine permease 4 [Beta vulgaris subsp. vulgaris] [Beta vulgaris]
ncbi_110717359	39.97	37.18	43.99	16.26	20.31	15.9	-1.20711	5.04794e-17	4CL3	PREDICTED: 4-coumarate--CoA ligase 2 [Beta vulgaris subsp. vulgaris] [Beta vulgaris]
ncbi_110707947	20.74	18.92	8.73	2.92	3.15	3.58	-2.32611	5.25524e-17	SPX2	PREDICTED: SPX domain-containing protein 2 [Beta vulgaris subsp. vulgaris] [Beta vulgaris]
MSTRG.30846	8.21	8.85	8.05	0	0	0.07	-8.48669	5.2772e-17	--	-
ncbi_110700627	21.09	23.2	21.74	6.6	9.75	6.21	-1.54935	5.80498e-17	NEN1	PREDICTED: protein NEN1 [Beta vulgaris subsp. vulgaris] [Beta vulgaris]
ncbi_110682049	14.86	10.47	7.55	55.55	39.3	52.48	2.16377	5.87294e-17	CAD1	PREDICTED: probable mannitol dehydrogenase [Beta vulgaris subsp. vulgaris] [Beta vulgaris]
ncbi_110727478	23.65	27.35	29.97	8.18	9.17	11.8	-1.47389	5.88946e-17	At5g27980	PREDICTED: late embryogenesis abundant protein 47 [Beta vulgaris subsp. vulgaris] [Beta vulgaris]
ncbi_110727937	4.67	13.49	7.22	0	0	0	-13.0464	5.99159e-17	ERF071	PREDICTED: ethylene-responsive transcription factor ERF073 [Beta vulgaris subsp. vulgaris] [Beta vulgaris]
MSTRG.20565	9.69	11.27	9.76	0	0	0.24	-7	6.06363e-17	--	-
ncbi_110716283	9.53	9.27	9.19	3.26	4.28	3.16	-1.3873	6.54442e-17	At5g08350	PREDICTED: GEM-like protein 4 [Beta vulgaris subsp. vulgaris] [Beta vulgaris]
MSTRG.20241	9.77	10.22	13.52	0	0	0	-13.4473	6.57227e-17	--	-
ncbi_110724597	13.14	9.72	7.88	38.39	30	39.06	1.80548	6.78426e-17	At5g66150	PREDICTED: alpha-mannosidase isoform X1 [Beta vulgaris subsp. vulgaris] [Beta vulgaris]
ncbi_110715852	8.03	10.42	9.05	1.24	2.66	2.29	-2.15142	6.80712e-17	At1g23070	PREDICTED: protein LAZ1 homolog 2 [Beta vulgaris subsp. vulgaris] [Beta vulgaris]
ncbi_110694757	18.38	15.69	15.28	43.47	36.93	38.36	1.26693	6.93389e-17	DAO	PREDICTED: 2-oxoglutarate-dependent dioxygenase DAO [Beta vulgaris subsp. vulgaris] [Beta vulgaris]
ncbi_110707042	6.21	5.36	5.18	16.59	13.44	15.67	1.44803	7.46714e-17	At5g55950	PREDICTED: uncharacterized membrane protein At1g06890 [Beta vulgaris subsp. vulgaris] [Beta vulgaris]
ncbi_110723259	2.24	1.53	1.39	8.84	6.72	8.16	2.20066	7.76413e-17	--	PREDICTED: WEB family protein At3g51220-like [Juglans regia]
ncbi_110736124	5.69	4.71	4.06	13.7	11.98	13.63	1.44283	8.03333e-17	CMT3	PREDICTED: DNA (cytosine-5)-methyltransferase CMT3 [Beta vulgaris subsp. vulgaris] [Beta vulgaris]
ncbi_110733904	50.69	57.87	70	5.8	15.21	11	-2.47981	8.21173e-17	MTH_273	PREDICTED: UPF0098 protein CPn_0877/CP_0992/CPj0877/CpB0906 [Citrus sinensis]
ncbi_110709121	1.3	1.13	1.46	0.06	0.11	0.04	-4.21131	8.2992e-17	ASIL2	PREDICTED: trihelix transcription factor ASIL2 [Beta vulgaris subsp. vulgaris] [Beta vulgaris]
ncbi_110721101	2.3	1.94	3.17	12.41	9.39	12.67	2.2178	8.6621e-17	At5g57480	PREDICTED: AAA-ATPase At4g25835 [Beta vulgaris subsp. vulgaris] [Beta vulgaris]
MSTRG.37874	8.83	11.74	8.56	3.62	4.33	3.42	-1.35727	9.26748e-17	TRZ1	HAT dimerization domain, Ribonuclease H-like domain protein [Artemisia annua]
ncbi_110704465	4.64	4.29	2.66	15.06	14.8	15.26	1.96089	9.58772e-17	EXPA8	PREDICTED: expansin-A2 [Beta vulgaris subsp. vulgaris] [Beta vulgaris]
MSTRG.27055	13.58	15.33	16.87	0	0	0	-13.8975	1.01635e-16	--	Aspartate decarboxylase-like domain-containing protein [Cynara cardunculus var. scolymus] [Cynara cardunculus]
ncbi_110732302	24.01	24.14	29.32	83.86	66.4	74.26	1.53513	1.07395e-16	--	hypothetical protein SOVF_122570 [Spinacia oleracea]
MSTRG.21353	125.66	102.6	125.75	32.19	50.19	34.67	-1.59667	1.07564e-16	--	RecName: Full=Trypsin inhibitor 3; AltName: Full=SOTI III; AltName: Full=Trypsin inhibitor III [Spinacia oleracea]
MSTRG.6996	1.65	1.56	0.86	0	0.05	0	-6.34696	1.08381e-16	topA	DNA topoisomerase [Actinidia chinensis var. chinensis] [Actinidia chinensis]
ncbi_110682390	7.49	12.26	10.82	0.74	1.53	1.57	-2.99294	1.16935e-16	--	late embryogenesis abundant protein group 8 protein [Arachis hypogaea]
ncbi_110728175	1.16	0.89	0.72	4.96	4.48	5.43	2.42445	1.17376e-16	--	PREDICTED: uncharacterized protein LOC104905726 isoform X1 [Beta vulgaris subsp. vulgaris] [Beta vulgaris]
ncbi_110711396	1.99	2.76	1.76	0.17	0.23	0.09	-3.7318	1.1961e-16	--	Abhydrolase_6 domain-containing protein [Cephalotus follicularis]
ncbi_110724233	11.21	10.63	10.75	25.35	22.78	24.36	1.15335	1.29988e-16	DAO	PREDICTED: 2-oxoglutarate-dependent dioxygenase DAO [Beta vulgaris subsp. vulgaris] [Beta vulgaris]
ncbi_110695927	7.36	6.1	4.89	20.02	16.64	17.2	1.55343	1.38335e-16	CMT3	PREDICTED: DNA (cytosine-5)-methyltransferase CMT3 [Beta vulgaris subsp. vulgaris] [Beta vulgaris]
MSTRG.33480	5.2	5.9	5.41	1.16	1.11	1.15	-2.27127	1.3836e-16	--	-
MSTRG.35600	5.45	5.6	5.11	2.7	2.59	2.36	-1.0789	1.39263e-16	Os03g0733400	zinc finger BED domain-containing protein RICESLEEPER 2-like [Coffea arabica]
ncbi_110698203	93.09	116.05	107.85	10.17	27.82	20.62	-2.43522	1.39862e-16	AKR4C9	PREDICTED: aldose reductase [Beta vulgaris subsp. vulgaris] [Beta vulgaris]
ncbi_110725951	4.68	5.21	4.22	1.99	1.86	1.89	-1.2976	1.41923e-16	VPS35B	PREDICTED: vacuolar protein sorting-associated protein 35B-like [Arachis ipaensis]
ncbi_110735489	0.97	1.4	1.27	0.22	0.22	0.18	-2.5536	1.41974e-16	TPK1	PREDICTED: two-pore potassium channel 1 [Beta vulgaris subsp. vulgaris] [Beta vulgaris]
ncbi_110727906	27.91	27.76	23.64	60.24	51.62	55.12	1.0741	1.42167e-16	PHR2	PREDICTED: blue-light photoreceptor PHR2 [Beta vulgaris subsp. vulgaris] [Beta vulgaris]
ncbi_110735502	9	10.76	11.08	3.03	4.05	4.29	-1.43957	1.48117e-16	--	PREDICTED: cleavage and polyadenylation specificity factor subunit 6 [Eucalyptus grandis]
MSTRG.22493	47	55.32	63.58	179.83	151.52	200.79	1.68149	1.48227e-16	--	-
ncbi_110705063	21.67	18.97	17.48	48.03	41.16	47.68	1.2357	1.53159e-16	CLPP6	PREDICTED: ATP-dependent Clp protease proteolytic subunit 6, chloroplastic [Beta vulgaris subsp. vulgaris] [Beta vulgaris]
MSTRG.19550	3.1	2.18	2.21	9.82	9.14	10.59	1.98012	1.53728e-16	--	hypothetical protein BVRB_019550, partial [Beta vulgaris subsp. vulgaris] [Beta vulgaris]
ncbi_110732370	5.72	5.59	5.19	17.59	14.13	14.49	1.48574	1.56492e-16	hxnY	PREDICTED: 2-oxoglutarate-Fe(II) type oxidoreductase isoform X1 [Beta vulgaris subsp. vulgaris] [Beta vulgaris]
ncbi_110687612	48.92	72.38	59.48	4.05	12.71	10.02	-2.75501	1.64465e-16	--	BnaA05g25130D [Brassica napus]
ncbi_110685351	0.84	0.86	0.6	3.52	3.38	3.29	2.14745	1.66534e-16	At3g59210	PREDICTED: F-box/LRR-repeat protein At4g14103 [Beta vulgaris subsp. vulgaris] [Beta vulgaris]
ncbi_110692301	3.65	2.43	1.87	12.91	9.81	11.05	2.08672	1.69863e-16	SBT2.5	PREDICTED: subtilisin-like protease SBT2.5 [Beta vulgaris subsp. vulgaris] [Beta vulgaris]
ncbi_110714994	28.88	20.42	15.64	99.42	68.78	90.79	1.99572	1.76975e-16	GWD3	PREDICTED: phosphoglucan, water dikinase, chloroplastic isoform X1 [Beta vulgaris subsp. vulgaris] [Beta vulgaris]
ncbi_110726823	36.6	26.44	21.51	112.6	83.63	119.87	1.9025	1.77721e-16	At3g48460	PREDICTED: GDSL esterase/lipase At3g48460 [Beta vulgaris subsp. vulgaris] [Beta vulgaris]
ncbi_110704314	362.14	418.29	417.78	60.33	134.94	88.68	-2.07717	1.88924e-16	ECP63	PREDICTED: embryonic protein DC-8 [Beta vulgaris subsp. vulgaris] [Beta vulgaris]
ncbi_110737878	2.56	2.9	2.53	8.13	7.34	8.5	1.58496	1.9075e-16	BASS1	PREDICTED: probable sodium/metabolite cotransporter BASS1, chloroplastic [Beta vulgaris subsp. vulgaris] [Beta vulgaris]
MSTRG.18916	2.96	2.14	2.7	0.11	0.07	0.11	-4.74935	1.99049e-16	--	-
MSTRG.4770	0.77	0.95	0.91	0.05	0	0	-5.71699	1.99239e-16	--	outer envelope protein 61-like [Chenopodium quinoa]
MSTRG.14762	0	0	0.01	2.59	2.91	2.77	9.69174	2.03057e-16	--	hypothetical protein BVRB_2g040930 [Beta vulgaris subsp. vulgaris] [Beta vulgaris]
ncbi_110729899	109.55	86.02	65.68	341.55	248.85	283.17	1.74149	2.16619e-16	APG	PREDICTED: GDSL esterase/lipase APG [Beta vulgaris subsp. vulgaris] [Beta vulgaris]
ncbi_110727607	10.37	8.22	12.25	3.36	2.99	3.78	-1.60617	2.20953e-16	DMR6	PREDICTED: protein DOWNY MILDEW RESISTANCE 6 [Beta vulgaris subsp. vulgaris] [Beta vulgaris]
ncbi_110739715	2.37	2.14	1.86	7.84	6.73	8.34	1.84661	2.30129e-16	NFYC1	PREDICTED: nuclear transcription factor Y subunit C-1 [Beta vulgaris subsp. vulgaris] [Beta vulgaris]
ncbi_110695709	3.49	1.81	2.44	13.63	12.42	11.35	2.27263	2.32676e-16	Os04g0179200	PREDICTED: secoisolariciresinol dehydrogenase [Beta vulgaris subsp. vulgaris] [Beta vulgaris]
ncbi_110732762	248.06	280.8	270.3	112.16	145.53	117.75	-1.0899	2.44991e-16	TPRP-F1	PREDICTED: 36.4 kDa proline-rich protein [Eucalyptus grandis]
ncbi_110730860	6.38	9.87	7.39	1.75	2.69	1.78	-1.92624	2.48206e-16	GPAT1	PREDICTED: glycerol-3-phosphate acyltransferase 1 [Beta vulgaris subsp. vulgaris] [Beta vulgaris]
ncbi_110701092	13	12.1	14	3.59	5.58	3.84	-1.58755	2.49419e-16	SEI1	PREDICTED: seipin-1 [Beta vulgaris subsp. vulgaris] [Beta vulgaris]
ncbi_110689372	21.61	18.52	18.26	49.96	40.89	53.01	1.30087	2.63331e-16	TIV1	PREDICTED: beta-fructofuranosidase, soluble isoenzyme I [Beta vulgaris subsp. vulgaris] [Beta vulgaris]
ncbi_110739796	3.82	4.56	4.19	0	0	0	-12.0327	2.68277e-16	--	Abhydrolase_6 domain-containing protein [Cephalotus follicularis]
ncbi_110684579	2.9	2.64	2.94	11.81	7.82	9.09	1.75992	2.84172e-16	ABCG20	PREDICTED: ABC transporter G family member 20 [Beta vulgaris subsp. vulgaris] [Beta vulgaris]
ncbi_110734248	11.17	9.38	11.32	39.34	26.21	37.93	1.69908	2.91013e-16	LACS1	PREDICTED: long chain acyl-CoA synthetase 1 [Beta vulgaris subsp. vulgaris] [Beta vulgaris]
ncbi_110703656	4.67	7.32	3.3	26.26	21.15	25.48	2.25313	3.04417e-16	Bp10	PREDICTED: L-ascorbate oxidase homolog [Beta vulgaris subsp. vulgaris] [Beta vulgaris]
ncbi_110732550	0.38	0.75	0.2	4.35	4.97	4.52	3.37935	3.09212e-16	--	-
ncbi_110718149	1.2	0.61	0.68	7.77	4.35	6.56	2.90728	3.22405e-16	At1g63370	PREDICTED: flavin-containing monooxygenase FMO GS-OX5 [Beta vulgaris subsp. vulgaris] [Beta vulgaris]
ncbi_110693742	8.1	6.46	5.58	25.56	19.9	23.86	1.78321	3.24362e-16	--	PREDICTED: uncharacterized protein LOC104901050 isoform X1 [Beta vulgaris subsp. vulgaris] [Beta vulgaris]
ncbi_110715513	0	0	0	3.09	3.79	3.16	11.7085	3.30841e-16	--	hypothetical protein SOVF_082780 [Spinacia oleracea]
ncbi_110713433	1.45	1.58	3.06	0.07	0.11	0.07	-4.60644	3.37929e-16	COMT1	PREDICTED: caffeic acid 3-O-methyltransferase-like [Beta vulgaris subsp. vulgaris] [Beta vulgaris]
ncbi_110688265	2.05	1.87	2.3	0.6	0.34	0.35	-2.26954	3.42677e-16	KEA5	PREDICTED: K(+) efflux antiporter 5 [Beta vulgaris subsp. vulgaris] [Beta vulgaris]
ncbi_110708770	2.39	4.76	3.21	0.04	0.29	0.26	-4.13417	3.46196e-16	PP2B15	PREDICTED: F-box protein PP2-B10-like [Nicotiana tabacum]
ncbi_110731124	24.99	21.94	25.81	11.8	11.75	11.24	-1.06408	3.57928e-16	NFYB6	PREDICTED: nuclear transcription factor Y subunit B-6 [Beta vulgaris subsp. vulgaris] [Beta vulgaris]
ncbi_110722368	9.66	11.49	11.15	3.2	4.46	4.11	-1.45642	3.80456e-16	--	PREDICTED: uncharacterized protein LOC104908470 [Beta vulgaris subsp. vulgaris] [Beta vulgaris]
ncbi_110728349	2.94	4.7	2.09	0	0	0	-11.6633	4.01667e-16	--	hypothetical protein SOVF_082780 [Spinacia oleracea]
ncbi_110732766	4.34	4.33	3.09	12.49	11.25	12.46	1.6221	4.1028e-16	LDHA	PREDICTED: L-lactate dehydrogenase B [Beta vulgaris subsp. vulgaris] [Beta vulgaris]
ncbi_110689082	2.91	2.26	2.93	0.38	0.37	0.45	-2.75489	4.35013e-16	DAAT	PREDICTED: D-amino-acid transaminase, chloroplastic [Beta vulgaris subsp. vulgaris] [Beta vulgaris]
ncbi_110723207	18.7	19.79	15.86	53.34	41.19	53.07	1.44134	4.38185e-16	STS14	PREDICTED: STS14 protein [Ricinus communis]
ncbi_110717875	9.25	9.96	8.28	3.48	3.1	4.51	-1.30965	4.42237e-16	DGAT3	Thioredoxin-like protein [Corchorus olitorius]
ncbi_110708629	52.31	54.08	57.2	9.63	20.01	12.53	-1.9558	4.45883e-16	At5g44260	PREDICTED: zinc finger CCCH domain-containing protein 2 [Beta vulgaris subsp. vulgaris] [Beta vulgaris]
ncbi_110682497	18.99	24.86	23.7	2.35	6.26	4.25	-2.39307	4.49943e-16	--	PREDICTED: seed biotin-containing protein SBP65-like isoform X1 [Vigna radiata var. radiata] [Vigna radiata]
ncbi_110727577	4.85	5.68	5.83	1.82	2.44	2.08	-1.36762	4.74174e-16	At5g50170	PREDICTED: C2 and GRAM domain-containing protein At5g50170 [Beta vulgaris subsp. vulgaris] [Beta vulgaris]
MSTRG.31522	2.31	1.76	1.81	8.76	6.89	7	1.94562	4.92564e-16	D4H	1-aminocyclopropane-1-carboxylate oxidase homolog 1-like [Chenopodium quinoa]
MSTRG.27509	3.02	2.6	3.13	0	0	0	-11.5101	5.10446e-16	crbn	protein cereblon isoform X2 [Spinacia oleracea]
ncbi_110710169	4.16	4.05	3.83	0	0	0	-11.9706	5.17256e-16	CNMT	PREDICTED: (S)-coclaurine N-methyltransferase [Beta vulgaris subsp. vulgaris] [Beta vulgaris]
ncbi_110730887	4.12	1.83	3.8	0.23	0.13	0.42	-3.64386	5.33009e-16	HSR201	PREDICTED: benzyl alcohol O-benzoyltransferase [Beta vulgaris subsp. vulgaris] [Beta vulgaris]
ncbi_110689313	1090.24	1144.77	1302.43	249.24	466.37	314.92	-1.77932	5.406e-16	At4g25140	PREDICTED: oleosin 1 [Beta vulgaris subsp. vulgaris] [Beta vulgaris]
ncbi_110703894	4.86	4.02	3.39	14.2	11.34	11.66	1.60017	5.51816e-16	SCRM	PREDICTED: transcription factor ICE1 [Beta vulgaris subsp. vulgaris] [Beta vulgaris]
ncbi_110732972	25.21	26.89	27.75	11.04	14.2	12.12	-1.0958	5.53002e-16	--	PREDICTED: replication protein A 70 kDa DNA-binding subunit D-like [Beta vulgaris subsp. vulgaris] [Beta vulgaris]
ncbi_110721358	1.19	0.87	0.73	9.12	5.68	9	3.09262	5.65486e-16	SKP1A	PREDICTED: SKP1-like protein 1B [Arachis duranensis]
ncbi_110688356	16.1	14.69	20.59	4.87	6.47	6.43	-1.53176	5.67823e-16	At2g29380	PREDICTED: probable protein phosphatase 2C 24 [Beta vulgaris subsp. vulgaris] [Beta vulgaris]
ncbi_110719994	39.08	40.62	34.57	79.15	77.41	74.18	1.01382	5.91101e-16	SQE3	PREDICTED: squalene monooxygenase [Beta vulgaris subsp. vulgaris] [Beta vulgaris]
ncbi_110735007	85.66	88.11	97.3	38.17	48.28	42.9	-1.06739	5.98174e-16	ephA	PREDICTED: bifunctional epoxide hydrolase 2-like [Beta vulgaris subsp. vulgaris] [Beta vulgaris]
ncbi_110689819	0.85	0.8	0.37	5.22	3.55	5.7	2.84064	6.05938e-16	PME2	PREDICTED: pectinesterase [Beta vulgaris subsp. vulgaris] [Beta vulgaris]
MSTRG.23300	2.43	1.77	2.53	9.89	8.73	8.2	1.99463	6.16193e-16	At1g06620	1-aminocyclopropane-1-carboxylate oxidase homolog 1-like [Chenopodium quinoa]
ncbi_110702939	0.43	0.38	0.22	2.58	2.18	2.49	2.81534	6.4042e-16	SCPL40	PREDICTED: serine carboxypeptidase-like 40 [Beta vulgaris subsp. vulgaris] [Beta vulgaris]
ncbi_110697007	12.83	9.71	6.64	45.14	35.98	39.24	2.0443	6.41036e-16	At5g02570	histone H2B.3 [Solanum lycopersicum]
ncbi_110727540	12.65	10.49	13.87	44.27	33.67	35.39	1.61454	6.4967e-16	SCPL20	PREDICTED: serine carboxypeptidase-like 20 [Beta vulgaris subsp. vulgaris] [Beta vulgaris]
MSTRG.38597	3.47	4.11	3.3	0.02	0	0.02	-8.08746	6.5e-16	--	nucleoprotein TPR-like [Spinacia oleracea]
ncbi_110707203	14.83	15.64	15.3	46.9	52.53	38.57	1.59219	6.62063e-16	PGIP2	PREDICTED: polygalacturonase inhibitor 1 [Beta vulgaris subsp. vulgaris] [Beta vulgaris]
ncbi_110722927	23.8	31.25	31.1	3.3	8.08	6.05	-2.30528	6.68475e-16	--	transmembrane protein [Arabidopsis thaliana]
ncbi_110700495	10.05	17.42	19.93	71.56	78.98	87.66	2.32921	6.84012e-16	PDF2.1	defensin protein precursor [Capsicum annuum]
MSTRG.2980	75.63	83.32	148.27	27.02	21.69	14.43	-2.28265	7.51125e-16	--	-
ncbi_110738669	10.32	9.13	12.61	34.13	30.62	31.13	1.58046	7.74433e-16	--	hypothetical protein SOVF_193570 [Spinacia oleracea]
ncbi_110731022	43.3	43.92	35.8	88.67	82.42	86.07	1.06377	8.01136e-16	BAS1	PREDICTED: 2-Cys peroxiredoxin BAS1, chloroplastic [Beta vulgaris subsp. vulgaris] [Beta vulgaris]
ncbi_110739778	44.45	41.3	36.62	90.18	77.46	90.7	1.07802	8.03113e-16	UGT709C2	PREDICTED: 7-deoxyloganetic acid glucosyltransferase [Beta vulgaris subsp. vulgaris] [Beta vulgaris]
ncbi_110692958	5.12	3.98	3	16.96	13.74	15.24	1.92474	8.24161e-16	PMEI11	PREDICTED: 21 kDa protein [Beta vulgaris subsp. vulgaris] [Beta vulgaris]
MSTRG.9258	1202.13	1514.67	1362.79	212.35	471.99	273.5	-2.09057	8.42858e-16	--	defensin D2-like [Chenopodium quinoa]
ncbi_110728250	59.19	84.08	48.24	222.99	195.58	220.7	1.73901	8.48845e-16	--	non-specific lipid-transfer protein type 2 [Tamarix hispida]
ncbi_110700348	271.19	304.01	305.23	44.88	101.86	65.67	-2.05136	8.55128e-16	MATP6-A	PREDICTED: oleosin 18.2 kDa [Beta vulgaris subsp. vulgaris] [Beta vulgaris]
ncbi_110693242	1.48	2.43	0.78	11.75	10.83	10.18	2.80428	8.73634e-16	PORA	PREDICTED: protochlorophyllide reductase, chloroplastic [Beta vulgaris subsp. vulgaris] [Beta vulgaris]
ncbi_110709769	16.6	16.15	13.52	40.13	32.09	35.27	1.21605	8.80674e-16	HEMB	porphobilinogen synthase [Spinacia oleracea]
MSTRG.36915	4.05	3.41	3.57	0.02	0	0	-9.10722	9.16712e-16	--	uncharacterized protein LOC110716030 isoform X2 [Chenopodium quinoa]
ncbi_110731374	9.32	6.54	19.24	1.68	1.71	1.51	-2.84062	9.46897e-16	TSB	PREDICTED: tryptophan synthase beta chain 1-like isoform X1 [Beta vulgaris subsp. vulgaris] [Beta vulgaris]
ncbi_110714376	1.18	1.11	0.41	6.63	5.99	6.38	2.81497	9.91555e-16	SCPL18	PREDICTED: serine carboxypeptidase-like 7 isoform X1 [Beta vulgaris subsp. vulgaris] [Beta vulgaris]
MSTRG.19754	1	1.25	0.87	0.14	0.04	0.05	-3.76184	1.00541e-15	AtMg00820	Cysteine-rich RLK (receptor-like protein kinase) 8 [Artemisia annua]
ncbi_110715073	11.72	19.83	18.76	1.88	4.44	2.76	-2.47008	1.00706e-15	DSEL	PREDICTED: phospholipase A1-IIgamma [Beta vulgaris subsp. vulgaris] [Beta vulgaris]
ncbi_110683769	2.12	2.55	2.09	0.01	0	0.01	-8.40088	1.01731e-15	pol	PREDICTED: uncharacterized protein LOC104887336 [Beta vulgaris subsp. vulgaris] [Beta vulgaris]
ncbi_110700433	5.24	6.91	6.33	2.62	2.13	2.09	-1.4339	1.05364e-15	CYP72A15	PREDICTED: cytochrome P450 CYP72A219-like [Beta vulgaris subsp. vulgaris] [Beta vulgaris]
ncbi_110695527	11.13	12.84	13.25	2.54	4.43	3.93	-1.77175	1.05546e-15	ZAT10	PREDICTED: zinc finger protein ZAT10 [Beta vulgaris subsp. vulgaris] [Beta vulgaris]
ncbi_110699051	381.38	317.2	383.18	873.2	806.05	905.43	1.25661	1.07033e-15	--	pore-forming toxin-like protein Hfr-2 [Triticum aestivum]
ncbi_110684212	5.45	3.8	14.42	0.61	0.52	0.38	-3.97044	1.08851e-15	GSVIVT00023967001	PREDICTED: peroxidase 4 [Beta vulgaris subsp. vulgaris] [Beta vulgaris]
ncbi_110702489	0.26	0.24	0.15	2.04	1.49	1.53	2.96063	1.12524e-15	3AT1	PREDICTED: malonyl-coenzyme:anthocyanin 5-O-glucoside-6'''-O-malonyltransferase [Beta vulgaris subsp. vulgaris] [Beta vulgaris]
ncbi_110714375	6.75	8.09	7.73	2.2	3.05	2.92	-1.466	1.21686e-15	CYP78A3	PREDICTED: cytochrome P450 78A3-like [Beta vulgaris subsp. vulgaris] [Beta vulgaris]
ncbi_110714315	153.77	224.24	104.22	649.22	684.65	871.53	2.19325	1.22512e-15	ACTI	PREDICTED: kunitz-type trypsin inhibitor alpha chain [Beta vulgaris subsp. vulgaris] [Beta vulgaris]
ncbi_110714361	153.77	224.24	104.22	649.22	684.65	871.53	2.19325	1.22512e-15	ACTI	PREDICTED: kunitz-type trypsin inhibitor alpha chain [Beta vulgaris subsp. vulgaris] [Beta vulgaris]
ncbi_110714141	3.59	3.79	2.25	15.81	11.22	13.6	2.07694	1.25785e-15	BHLH25	PREDICTED: transcription factor bHLH18-like isoform X2 [Beta vulgaris subsp. vulgaris] [Beta vulgaris]
ncbi_110739055	22.14	24.63	28.51	6.7	10.18	9.33	-1.52215	1.29372e-15	ANN5	PREDICTED: annexin D5-like [Beta vulgaris subsp. vulgaris] [Beta vulgaris]
ncbi_110735743	44.75	28.9	42.19	150.18	116.57	126.62	1.76375	1.34308e-15	--	PREDICTED: extensin-1 [Beta vulgaris subsp. vulgaris] [Beta vulgaris]
ncbi_110687437	5.75	5.59	5.74	17.73	14.71	17.57	1.54991	1.36946e-15	--	PREDICTED: mavicyanin [Beta vulgaris subsp. vulgaris] [Beta vulgaris]
ncbi_110701701	12.06	15.63	14.32	0.77	2.88	2.11	-2.86659	1.39208e-15	--	late embryogenesis abundant protein group 8 protein [Arachis hypogaea]
ncbi_110733553	3.07	2.66	3.16	0.79	0.33	0.54	-2.421	1.41558e-15	--	PREDICTED: pseudouridine-5'-phosphatase [Beta vulgaris subsp. vulgaris] [Beta vulgaris]
MSTRG.6434	2.24	2.31	2.47	0.02	0.02	0.02	-6.87036	1.49083e-15	--	transposase [Cucumis melo var. makuwa] [Cucumis melo]
ncbi_110718008	25.46	27.02	25.52	4.48	9.12	7.93	-1.85713	1.49437e-15	SOT5	PREDICTED: cytosolic sulfotransferase 5-like [Beta vulgaris subsp. vulgaris] [Beta vulgaris]
ncbi_110735726	6.96	4.93	4.38	25.27	18	20.18	1.96341	1.54995e-15	H3-7	PREDICTED: histone H3.2 [Musa acuminata subsp. malaccensis] [Musa acuminata]
ncbi_110728124	29.8	27.46	26.16	79.93	59.41	65.44	1.29561	1.59041e-15	Os05g0108800	PREDICTED: cytochrome b5 [Beta vulgaris subsp. vulgaris] [Beta vulgaris]
ncbi_110684774	140.63	170.11	175.83	19.39	49.7	32.43	-2.26088	1.62111e-15	RAB28	PREDICTED: late embryogenesis abundant protein D-34-like [Beta vulgaris subsp. vulgaris] [Beta vulgaris]
ncbi_110704626	0.35	0.98	0.24	8.36	6.12	6.43	3.73536	1.70426e-15	--	PREDICTED: TPD1 protein homolog 1A-like [Cucumis melo]
ncbi_110718764	0.65	0.63	0.43	3.34	2.75	3.43	2.47697	1.72209e-15	--	PREDICTED: L10-interacting MYB domain-containing protein-like [Beta vulgaris subsp. vulgaris] [Beta vulgaris]
MSTRG.22926	2.27	1.99	2.48	0	0	0	-11.1336	1.72389e-15	TOL9	TOM1-like protein 9 [Chenopodium quinoa]
ncbi_110729730	2.52	2.46	0.6	18.71	17.11	18.38	3.27996	1.72558e-15	HTH	PREDICTED: protein HOTHEAD [Beta vulgaris subsp. vulgaris] [Beta vulgaris]
ncbi_110718553	2.65	2.65	1.27	14.28	9.22	14.18	2.51983	1.81438e-15	TLP1	PREDICTED: thaumatin-like protein 1 [Beta vulgaris subsp. vulgaris] [Beta vulgaris]
ncbi_110712604	47.69	60	94.96	14.19	19.6	14.5	-2.06919	1.8274e-15	RNS1	PREDICTED: ribonuclease 1 [Beta vulgaris subsp. vulgaris] [Beta vulgaris]
MSTRG.31874	2.7	2.26	1.21	12.31	11.02	8.8	2.38058	1.83953e-15	--	Poly [ADP-ribose] polymerase 1 [Apostasia shenzhenica]
ncbi_110729993	3.91	3.85	5.17	0.63	0.56	0.46	-2.97018	1.87613e-15	--	PREDICTED: uncharacterized protein LOC104892915 [Beta vulgaris subsp. vulgaris] [Beta vulgaris]
ncbi_110739356	15.57	26.62	20.38	2.09	5.34	3.98	-2.45517	1.8919e-15	ERD7	PREDICTED: protein EARLY-RESPONSIVE TO DEHYDRATION 7, chloroplastic [Beta vulgaris subsp. vulgaris] [Beta vulgaris]
ncbi_110703282	31.89	31.07	27.66	63.72	58.12	63.56	1.03274	1.90768e-15	COX5B-1	PREDICTED: cytochrome c oxidase subunit 5b-2, mitochondrial [Beta vulgaris subsp. vulgaris] [Beta vulgaris]
ncbi_110683644	1.15	1.34	0.95	0.23	0.28	0.23	-2.21681	1.94247e-15	pol	PREDICTED: uncharacterized protein LOC104893307 [Beta vulgaris subsp. vulgaris] [Beta vulgaris]
MSTRG.34186	0.19	0.39	0.41	3.77	2.55	2.91	3.22083	1.98823e-15	NFYB6	nuclear transcription factor Y subunit B-6-like [Chenopodium quinoa]
MSTRG.1452	3.29	3.36	2.45	0	0.03	0	-8.24476	2.12909e-15	--	-
MSTRG.9490	2.58	1.78	2.92	0.44	0.53	0.39	-2.42033	2.14357e-15	XI-C	PREDICTED: myosin-11-like isoform X2 [Beta vulgaris subsp. vulgaris] [Beta vulgaris]
ncbi_110724500	0.58	0.38	0.35	3.38	2.15	2.63	2.639	2.24563e-15	CYP83B1	PREDICTED: cytochrome P450 71A1-like [Beta vulgaris subsp. vulgaris] [Beta vulgaris]
ncbi_110693602	7.17	6.45	4.08	23.9	20.74	20.85	1.88753	2.25856e-15	--	PREDICTED: tetraspanin-19-like [Beta vulgaris subsp. vulgaris] [Beta vulgaris]
ncbi_110709856	16.3	11.38	13.39	41.2	34.89	37.56	1.46844	2.26834e-15	CYP86B1	PREDICTED: cytochrome P450 86B1 [Beta vulgaris subsp. vulgaris] [Beta vulgaris]
ncbi_110711070	11.12	9.08	10.76	4.26	4.81	4.76	-1.1626	2.28542e-15	STY13	PREDICTED: serine/threonine-protein kinase HT1-like [Beta vulgaris subsp. vulgaris] [Beta vulgaris]
MSTRG.38075	4.64	4.27	3.85	11.02	9.36	10.64	1.28157	2.35669e-15	ENPP3	ectonucleotide pyrophosphatase/phosphodiesterase family member 3-like [Chenopodium quinoa]
ncbi_110692461	9.39	7.52	7.72	20.22	18.77	19.18	1.23986	2.37675e-15	At3g07010	PREDICTED: probable pectate lyase 1 [Beta vulgaris subsp. vulgaris] [Beta vulgaris]
ncbi_110729117	34.43	36.87	36.09	12.25	18.09	14.74	-1.2523	2.39204e-15	RPT6A	PREDICTED: 26S protease regulatory subunit 8 homolog A [Beta vulgaris subsp. vulgaris] [Beta vulgaris]
ncbi_110694158	9.93	7.91	4.73	35.06	26.84	33.01	2.07215	2.45925e-15	PGL3	PREDICTED: polygalacturonase 1 beta-like protein 3 [Beta vulgaris subsp. vulgaris] [Beta vulgaris]
ncbi_110684627	4.84	3.62	4.09	0.92	0.5	0.41	-2.77777	2.55731e-15	dpb4	PREDICTED: DNA polymerase epsilon subunit 3 isoform X1 [Beta vulgaris subsp. vulgaris] [Beta vulgaris]
ncbi_110706400	3.49	3.96	1.59	0.11	0.03	0.11	-5.17632	2.62218e-15	--	PREDICTED: transcription factor bHLH19 [Beta vulgaris subsp. vulgaris] [Beta vulgaris]
MSTRG.37669	0.09	0	0	29.34	22.5	28.99	9.81075	2.65723e-15	--	-
ncbi_110684405	3.45	4.25	3.07	10.41	9.07	11.3	1.51497	2.68983e-15	ITIH1	PREDICTED: inter-alpha-trypsin inhibitor heavy chain H3 isoform X2 [Vitis vinifera]
ncbi_110709607	13.34	11.94	15.99	3.52	5.59	4.21	-1.6315	2.69244e-15	GLOX1	PREDICTED: aldehyde oxidase GLOX-like [Beta vulgaris subsp. vulgaris] [Beta vulgaris]
ncbi_110682312	6.68	6.32	4.2	24.3	17.26	24.21	1.93502	2.81772e-15	RALFL34	PREDICTED: protein RALF-like 34 [Beta vulgaris subsp. vulgaris] [Beta vulgaris]
ncbi_110711788	191.63	162.06	159.5	392.89	332.58	359.6	1.08022	2.82123e-15	LRR1	PREDICTED: BRASSINOSTEROID INSENSITIVE 1-associated receptor kinase 1 [Beta vulgaris subsp. vulgaris] [Beta vulgaris]
ncbi_110693382	6.04	5.26	7.38	1.03	1.7	1.67	-2.08592	2.94957e-15	ENT3	PREDICTED: equilibrative nucleotide transporter 3 isoform X2 [Beta vulgaris subsp. vulgaris] [Beta vulgaris]
ncbi_110684543	6.92	7.22	7.26	16.99	16.29	15.14	1.17799	3.03423e-15	ELF3	PREDICTED: protein EARLY FLOWERING 3 [Beta vulgaris subsp. vulgaris] [Beta vulgaris]
ncbi_110701572	4.07	3.59	3.04	11.87	12.64	12.64	1.79575	3.30372e-15	At5g19370	PREDICTED: rhodanese-like/PpiC domain-containing protein 12, chloroplastic [Beta vulgaris subsp. vulgaris] [Beta vulgaris]
MSTRG.3456	3.49	3.31	3.56	0.98	1.31	1.09	-1.61593	3.51603e-15	Os03g0733400	zinc finger BED domain-containing protein RICESLEEPER 2-like [Spinacia oleracea]
MSTRG.32094	0.32	0.45	0.26	6.02	6.66	7.85	4.31702	3.76112e-15	--	-
ncbi_110723972	2.94	2.76	2.46	7.07	6.06	6.52	1.26789	3.80491e-15	KIN12F	PREDICTED: kinesin-like protein KIN-12F [Beta vulgaris subsp. vulgaris] [Beta vulgaris]
ncbi_110740172	11.46	12.02	10.07	25.99	22.44	26.02	1.14996	3.99924e-15	CER2	PREDICTED: protein ECERIFERUM 1 [Beta vulgaris subsp. vulgaris] [Beta vulgaris]
ncbi_110699406	2.42	1.84	1.36	9.04	7.56	7.58	2.10517	4.07044e-15	UGT76F2	PREDICTED: UDP-glycosyltransferase 76C4 [Beta vulgaris subsp. vulgaris] [Beta vulgaris]
ncbi_110682228	7.11	11.07	8.12	0.59	1.94	0.94	-2.92206	4.0864e-15	--	PREDICTED: extensin [Beta vulgaris subsp. vulgaris] [Beta vulgaris]
ncbi_110717700	1015.82	1034.5	1188.2	258.15	461.35	301.78	-1.66496	4.11805e-15	At4g25140	PREDICTED: oleosin 1 [Beta vulgaris subsp. vulgaris] [Beta vulgaris]
ncbi_110711710	31.46	33.54	36.49	2.75	8.82	5.83	-2.54418	4.14344e-15	Os01g0915200	PREDICTED: cysteine proteinase inhibitor B [Beta vulgaris subsp. vulgaris] [Beta vulgaris]
ncbi_110703402	1.66	1.76	1.74	0.49	0.38	0.38	-2.04544	4.21346e-15	--	reverse transcriptase [Corchorus capsularis]
ncbi_110693246	5.53	7.15	3.24	1.39	0.96	1.32	-2.11699	4.23027e-15	LECRK91	PREDICTED: L-type lectin-domain containing receptor kinase IX.1-like [Beta vulgaris subsp. vulgaris] [Beta vulgaris]
ncbi_110737359	9.49	9.3	8.92	3.19	4.36	3.69	-1.30176	4.26364e-15	--	PREDICTED: uncharacterized protein LOC104908470 [Beta vulgaris subsp. vulgaris] [Beta vulgaris]
ncbi_110697148	2.45	2.43	1.66	9.95	7.42	8.2	1.96709	4.27109e-15	CXE20	PREDICTED: probable carboxylesterase 120 [Beta vulgaris subsp. vulgaris] [Beta vulgaris]
ncbi_110706155	8.94	9.39	8.97	0	0	0.1	-8.09276	4.34817e-15	--	uncharacterized LOC101245434 [Solanum lycopersicum]
ncbi_110681692	0.47	0.24	0.06	5.3	3.34	5.62	4.21097	4.75586e-15	LGALDH	L-galactose dehydrogenase [Spinacia oleracea]
ncbi_110691952	407.96	382.21	205.66	1237.55	1251.35	1343.99	1.94446	4.89799e-15	BMY1	PREDICTED: beta-amylase-like [Beta vulgaris subsp. vulgaris] [Beta vulgaris]
MSTRG.35907	5.22	5.02	4.05	14.69	11.96	12.93	1.46977	4.91091e-15	--	DNA oxidative demethylase [Handroanthus impetiginosus]
ncbi_110726073	103.52	110.89	107.77	16.03	37.84	22.88	-2.06963	5.05582e-15	--	hypothetical protein SOVF_035680 [Spinacia oleracea]
ncbi_110708669	8.78	10.67	5.08	38.36	28.64	37.47	2.09047	5.18223e-15	PGL3	PREDICTED: polygalacturonase 1 beta-like protein 3 [Beta vulgaris subsp. vulgaris] [Beta vulgaris]
ncbi_110733311	0.61	0.64	0.68	2.91	2.96	3.51	2.28099	5.5882e-15	LAC17	PREDICTED: laccase-17 [Beta vulgaris subsp. vulgaris] [Beta vulgaris]
MSTRG.17187	0.53	0.22	0.32	3.47	2.59	3.11	3.09931	5.62194e-15	At1g25270	PREDICTED: WAT1-related protein At1g25270-like [Beta vulgaris subsp. vulgaris] [Beta vulgaris]
ncbi_110704787	4.51	3.7	3.1	12.5	10.64	13.22	1.68475	6.04896e-15	CPI1	PREDICTED: cycloeucalenol cycloisomerase [Beta vulgaris subsp. vulgaris] [Beta vulgaris]
ncbi_110705508	51.83	68.94	48.11	151.19	137.34	146.02	1.36352	6.07985e-15	CAB7	PREDICTED: chlorophyll a-b binding protein, chloroplastic [Beta vulgaris subsp. vulgaris] [Beta vulgaris]
ncbi_110719105	1.72	2.26	1.71	0.16	0.29	0.29	-2.94283	6.13325e-15	PMR5	PREDICTED: protein PMR5 [Beta vulgaris subsp. vulgaris] [Beta vulgaris]
ncbi_110739536	1.33	1.56	1.33	0.29	0.11	0.09	-3.10639	6.24881e-15	--	Peptidase C48, SUMO/Sentrin/Ubl1 [Cynara cardunculus var. scolymus] [Cynara cardunculus]
ncbi_110732709	1.55	1.34	0.94	4.7	4.53	4.52	1.84402	6.27318e-15	NFD4	PREDICTED: protein NUCLEAR FUSION DEFECTIVE 4 [Beta vulgaris subsp. vulgaris] [Beta vulgaris]
ncbi_110717424	0.69	0.88	0.32	5.67	6.57	6.11	3.27932	6.4235e-15	--	hypothetical protein SOVF_187540 [Spinacia oleracea]
ncbi_110708232	4.44	3.66	3.53	11.43	9.28	9.64	1.38385	6.47163e-15	AAE6	PREDICTED: probable acyl-activating enzyme 6 [Beta vulgaris subsp. vulgaris] [Beta vulgaris]
ncbi_110681826	0.44	0.51	0.37	2.47	2.28	2.34	2.42525	6.47511e-15	SPL13B	PREDICTED: squamosa promoter-binding-like protein 16 isoform X1 [Beta vulgaris subsp. vulgaris] [Beta vulgaris]
MSTRG.2813	6.71	6.56	6.3	15.16	12.93	13.02	1.07085	6.50385e-15	--	-
ncbi_110689370	8.13	9.73	7.82	3.45	4.19	3.26	-1.23632	6.517e-15	TPPA	PREDICTED: trehalose-phosphate phosphatase A [Beta vulgaris subsp. vulgaris] [Beta vulgaris]
ncbi_110712556	28.51	20.92	24.5	11.67	11.81	13.01	-1.01866	6.52938e-15	TAR1	PREDICTED: tryptophan aminotransferase-related protein 1 [Beta vulgaris subsp. vulgaris] [Beta vulgaris]
ncbi_110701700	53.84	55.29	65.75	8.36	18.73	15.34	-2.04321	6.6015e-15	At2g39540	PREDICTED: peamaclein-like [Beta vulgaris subsp. vulgaris] [Beta vulgaris]
ncbi_110717784	24.95	28.3	30.13	3.43	8.83	5.33	-2.24495	6.93694e-15	SDH2-3	PREDICTED: succinate dehydrogenase [ubiquinone] iron-sulfur subunit 3, mitochondrial [Beta vulgaris subsp. vulgaris] [Beta vulgaris]
MSTRG.39860	0.46	0.1	0.18	16.35	4.32	14.28	5.56162	7.15223e-15	--	-
MSTRG.27465	1.28	0.39	0.56	8.32	5.68	6.57	3.20543	7.17542e-15	BSPA	bark storage protein A-like [Chenopodium quinoa]
ncbi_110737508	7.94	3.97	2.12	47.75	29.57	45.49	3.12984	7.27794e-15	ASPG2	PREDICTED: aspartic proteinase nepenthesin-1-like [Erythranthe guttata]
ncbi_110724923	5.16	5.33	5.55	2.63	2.81	2.5	-1.01446	7.41081e-15	NLP8	PREDICTED: protein SUPPRESSOR OF npr1-1, CONSTITUTIVE 1-like [Beta vulgaris subsp. vulgaris] [Beta vulgaris]
MSTRG.27276	4.29	4.92	4.93	0	0.16	0.3	-4.942	7.54155e-15	--	mediator of RNA polymerase II transcription subunit 17-like [Chenopodium quinoa]
ncbi_110729388	8.12	11.07	9.71	4.35	4.64	4.65	-1.08323	7.71278e-15	ABI5	PREDICTED: protein ABSCISIC ACID-INSENSITIVE 5 [Beta vulgaris subsp. vulgaris] [Beta vulgaris]
ncbi_110730315	9.84	10.25	7.55	4.12	4.25	4.84	-1.06513	7.74847e-15	Slc37a2	MFS_1 domain-containing protein [Cephalotus follicularis]
ncbi_110709630	3.32	3.21	2.69	0	0	0.09	-6.6787	7.84558e-15	pgap3	PREDICTED: post-GPI attachment to proteins factor 3 [Beta vulgaris subsp. vulgaris] [Beta vulgaris]
ncbi_110704896	53.77	56.74	63.33	14.85	24.95	19.12	-1.56093	7.87703e-15	--	-
ncbi_110726688	2.34	2.67	3.1	0.51	0.55	0.7	-2.20413	8.41764e-15	At2g30550	Lipase, class 3 [Corchorus capsularis]
ncbi_110705024	23.5	13.35	9.57	88.15	64.75	87.71	2.37388	8.44402e-15	LACS2	PREDICTED: long chain acyl-CoA synthetase 2 [Beta vulgaris subsp. vulgaris] [Beta vulgaris]
ncbi_110694177	0.97	0.8	0.27	6.69	4.9	5.2	3.04096	8.47234e-15	At1g48100	PREDICTED: polygalacturonase At1g48100 [Beta vulgaris subsp. vulgaris] [Beta vulgaris]
ncbi_110716429	4.36	4.49	4.71	12.32	11.41	11.41	1.37376	8.67892e-15	At3g09470	PREDICTED: UNC93-like protein 3 isoform X1 [Beta vulgaris subsp. vulgaris] [Beta vulgaris]
ncbi_110697282	53.87	47.29	35.58	129.56	107.26	131.27	1.42862	8.77524e-15	ACLB-1	PREDICTED: ATP-citrate synthase beta chain protein 2 [Daucus carota subsp. sativus] [Daucus carota]
ncbi_110718702	6.05	6.04	5.16	15.56	12.87	13.6	1.28482	8.83811e-15	Acy1	PREDICTED: aminoacylase-1 isoform X1 [Beta vulgaris subsp. vulgaris] [Beta vulgaris]
ncbi_110724467	465.01	411.35	536.75	215.01	245.67	196.53	-1.10445	8.87269e-15	CHS	chalcone synthase 3 [Morus notabilis]
ncbi_110707468	7.49	6.55	6.75	1.37	2.49	1.34	-1.99931	8.91944e-15	BHLH25	PREDICTED: transcription factor bHLH18-like [Beta vulgaris subsp. vulgaris] [Beta vulgaris]
ncbi_110702469	7.18	5.9	5.33	23.22	16.3	17.41	1.6287	9.07638e-15	PUP4	PREDICTED: probable purine permease 4 [Beta vulgaris subsp. vulgaris] [Beta vulgaris]
ncbi_110698647	22.43	27.74	25.67	3.22	8.18	5.11	-2.19962	9.12921e-15	PV42A	PREDICTED: SNF1-related protein kinase regulatory subunit gamma-like PV42a [Beta vulgaris subsp. vulgaris] [Beta vulgaris]
ncbi_110683379	22.19	12.47	8.43	88.79	66.41	79.77	2.44705	9.66809e-15	UGT76E4	PREDICTED: UDP-glucose iridoid glucosyltransferase [Theobroma cacao]
ncbi_110691044	8.33	7.12	9.08	2.68	3.53	2.74	-1.45459	1.00202e-14	CYP71D10	PREDICTED: cytochrome P450 71AV8-like [Beta vulgaris subsp. vulgaris] [Beta vulgaris]
ncbi_110686376	1.84	1.2	1.54	7.18	6.86	5.91	2.12297	1.00433e-14	LOG7	PREDICTED: probable cytokinin riboside 5'-monophosphate phosphoribohydrolase LOGL10 [Beta vulgaris subsp. vulgaris] [Beta vulgaris]
ncbi_110698607	10.54	6.21	5.74	31.57	26.76	29.35	1.96296	1.00447e-14	pitC	PREDICTED: random slug protein 5 [Beta vulgaris subsp. vulgaris] [Beta vulgaris]
ncbi_110684826	12.35	7.48	11.03	47.25	31.69	42.58	1.97738	1.01087e-14	--	PREDICTED: non-specific lipid-transfer protein-like protein At5g64080 isoform X2 [Beta vulgaris subsp. vulgaris] [Beta vulgaris]
ncbi_110735801	11.94	13.5	11.25	41.82	28.33	37.74	1.5561	1.02836e-14	ARPN	PREDICTED: basic blue protein [Beta vulgaris subsp. vulgaris] [Beta vulgaris]
ncbi_110715821	4.2	4.03	4.66	1.98	2.12	2.18	-1.03742	1.06329e-14	ATG11	PREDICTED: autophagy-related protein 11 isoform X1 [Beta vulgaris subsp. vulgaris] [Beta vulgaris]
ncbi_110687210	18.83	24.21	24.88	1.1	4.09	4.06	-2.87631	1.09359e-14	MFT	mother of FT 1 protein [Oxybasis rubra]
ncbi_110684260	305.48	326.48	312.37	38.17	102.06	68.93	-2.17468	1.11533e-14	PARP3	PREDICTED: poly [ADP-ribose] polymerase 3 [Beta vulgaris subsp. vulgaris] [Beta vulgaris]
ncbi_110684102	84.3	72.97	68.06	185.66	151.87	196.55	1.24502	1.16184e-14	HIS2B	PREDICTED: probable histone H2B.1 isoform X1 [Beta vulgaris subsp. vulgaris] [Beta vulgaris]
ncbi_110703549	17.49	13.88	13.15	42.16	33.58	37.87	1.35156	1.16876e-14	UPTG1	PREDICTED: alpha-1,4-glucan-protein synthase [UDP-forming] 2 [Beta vulgaris subsp. vulgaris] [Beta vulgaris]
ncbi_110692352	277.07	268.43	318.58	55.79	113.3	78.75	-1.80176	1.16885e-14	SOP1	PREDICTED: peroxygenase [Beta vulgaris subsp. vulgaris] [Beta vulgaris]
ncbi_110712139	23.16	21.8	17.58	51.21	42.6	50.58	1.20712	1.22727e-14	TMN8	Transmembrane 9 superfamily member 9 [Noccaea caerulescens]
MSTRG.33716	2.76	2.76	2.21	0	0	0	-11.3313	1.24951e-14	--	polyadenylate-binding protein-interacting protein 3-like isoform X2 [Chenopodium quinoa]
ncbi_110721214	5.74	6.81	5.76	2.85	3.2	3.06	-1.00711	1.26471e-14	AAE2	PREDICTED: probable acyl-activating enzyme 1, peroxisomal isoform X2 [Beta vulgaris subsp. vulgaris] [Beta vulgaris]
ncbi_110733625	3.17	3	1.96	11.44	9.87	12.81	2.06929	1.29291e-14	--	PREDICTED: TPD1 protein homolog 1 [Theobroma cacao]
ncbi_110737021	0.96	0.7	1.17	0.08	0.07	0.12	-3.38977	1.29684e-14	--	PREDICTED: uncharacterized protein LOC109133979, partial [Beta vulgaris subsp. vulgaris] [Beta vulgaris]
ncbi_110721421	0.58	0.66	0.4	4.24	3.09	3.14	2.67449	1.31172e-14	SOT12	PREDICTED: cytosolic sulfotransferase 12 [Beta vulgaris subsp. vulgaris] [Beta vulgaris]
ncbi_110706734	242.57	295.51	274.42	28.01	81.93	48.01	-2.3629	1.31486e-14	--	PREDICTED: ABA-inducible protein PHV A1 [Vitis vinifera]
ncbi_110712275	0.34	0.69	0.22	3.42	3.84	3.21	3.06626	1.31907e-14	GSVIVT00023967001	peroxidase [Spinacia oleracea]
ncbi_110685876	1.52	1.16	0.58	6.75	5.89	8.72	2.71197	1.3962e-14	CMB2	flower buds specific protein AP3 [Silene vulgaris]
ncbi_110714012	9.38	11.59	11.3	2.2	3.81	3.65	-1.7401	1.40234e-14	PKSA	PREDICTED: type III polyketide synthase A [Beta vulgaris subsp. vulgaris] [Beta vulgaris]
ncbi_110725022	3.48	3.3	2.33	10.31	8.89	8.67	1.61319	1.43047e-14	PBS1	PREDICTED: serine/threonine-protein kinase CDL1 isoform X1 [Beta vulgaris subsp. vulgaris] [Beta vulgaris]
MSTRG.1295	392.4	502.43	567.83	62.51	146.56	124.09	-2.13431	1.45689e-14	LTP8	non-specific lipid-transfer protein-like [Spinacia oleracea]
ncbi_110717879	11.39	11.04	12.37	3.52	5.03	4.9	-1.37148	1.49592e-14	DBR	PREDICTED: 2-alkenal reductase (NADP(+)-dependent)-like isoform X2 [Juglans regia]
ncbi_110695810	7.26	6.76	9.92	30.62	24.44	32.31	1.86771	1.50051e-14	Os04g0179200	PREDICTED: secoisolariciresinol dehydrogenase [Beta vulgaris subsp. vulgaris] [Beta vulgaris]
ncbi_110683725	427.86	467.71	465.23	189.67	256.3	199.69	-1.07561	1.51322e-14	REFA1	PREDICTED: elongation factor 1-alpha [Beta vulgaris subsp. vulgaris] [Beta vulgaris]
ncbi_110728017	4.67	3.85	2.58	13.52	12.6	13.96	1.85232	1.54087e-14	--	TPR_11 domain-containing protein [Cephalotus follicularis]
ncbi_110725142	12.15	11.95	13.02	32.2	25.58	29.47	1.23296	1.63909e-14	WSD1	PREDICTED: O-acyltransferase WSD1-like isoform X1 [Beta vulgaris subsp. vulgaris] [Beta vulgaris]
MSTRG.30398	412.27	410.42	435.67	66.82	155.65	93.78	-1.99241	1.66477e-14	At2g28490	vicilin-like seed storage protein At2g28490 [Chenopodium quinoa]
ncbi_110738812	5.46	6.12	6.42	0.74	1.56	0.93	-2.47839	1.73663e-14	MLP31	PREDICTED: kirola [Beta vulgaris subsp. vulgaris] [Beta vulgaris]
ncbi_110715043	7.29	6.08	3.9	23.1	18.51	20.39	1.844	1.81139e-14	CYP82A3	PREDICTED: cytochrome P450 CYP82D47-like, partial [Beta vulgaris subsp. vulgaris] [Beta vulgaris]
ncbi_110715013	23.57	18.08	16.86	50.64	46.04	48.91	1.31516	1.82012e-14	CER26	PREDICTED: protein ECERIFERUM 26-like [Beta vulgaris subsp. vulgaris] [Beta vulgaris]
ncbi_110693418	1.42	1.06	0.84	0.07	0.07	0.12	-3.6746	1.83687e-14	CRK26	PREDICTED: cysteine-rich receptor-like protein kinase 10 isoform X1 [Beta vulgaris subsp. vulgaris] [Beta vulgaris]
ncbi_110713110	12.64	24.22	16.05	3.6	5.7	3.43	-2.05531	1.85659e-14	--	hypothetical protein SOVF_030470 [Spinacia oleracea]
ncbi_110713467	2.81	2.79	2.03	9.24	8.1	8.79	1.77595	1.85974e-14	-	-
ncbi_110715618	1.29	1.33	1.29	11.52	6.21	7.04	2.66335	1.87133e-14	--	-
ncbi_110702614	31.03	34.32	33.9	7.86	14.44	9.44	-1.64476	1.90123e-14	--	hypothetical protein SOVF_126220 [Spinacia oleracea]
MSTRG.20543	7.27	10.48	7.93	0	0	0	-13.0634	2.00621e-14	--	ataxin-2 homolog [Spinacia oleracea]
ncbi_110737716	1.02	0.75	0.56	4.73	3.6	4.18	2.42468	2.00699e-14	--	hypothetical protein SOVF_079860 [Spinacia oleracea]
ncbi_110729666	36.98	46.02	77.4	8.97	15.25	11.7	-2.15881	2.03466e-14	LTI65	PREDICTED: low-temperature-induced 65 kDa protein [Beta vulgaris subsp. vulgaris] [Beta vulgaris]
ncbi_110711409	2.01	1.64	1.34	7.9	5.57	8.7	2.1515	2.07245e-14	At1g67280	PREDICTED: probable lactoylglutathione lyase, chloroplastic [Beta vulgaris subsp. vulgaris] [Beta vulgaris]
ncbi_110700982	0.42	0.7	0.4	3.38	2.45	2.53	2.45943	2.08278e-14	CEL1	PREDICTED: endoglucanase 8 [Beta vulgaris subsp. vulgaris] [Beta vulgaris]
ncbi_110697290	0.1	0.14	0.19	3.26	3.06	2.33	4.33029	2.10814e-14	PER29	PREDICTED: peroxidase 29 [Beta vulgaris subsp. vulgaris] [Beta vulgaris]
ncbi_110736632	21.76	17.76	12.82	55.75	46.97	58.31	1.62134	2.11578e-14	UVR8	PREDICTED: ultraviolet-B receptor UVR8 [Beta vulgaris subsp. vulgaris] [Beta vulgaris]
ncbi_110716576	21.27	25.21	11.07	82.81	77.95	101.39	2.1875	2.13506e-14	CAP10A	20 kDa protein of CP24 precursor protein [Spinacia oleracea]
ncbi_110697064	19.88	22.33	27.75	2.13	6.35	4.3	-2.45264	2.16982e-14	LTI65	PREDICTED: low-temperature-induced 65 kDa protein [Beta vulgaris subsp. vulgaris] [Beta vulgaris]
ncbi_110709156	1.31	1.69	1.19	0.44	0.47	0.47	-1.60228	2.20322e-14	--	PREDICTED: uncharacterized protein LOC104905839 [Beta vulgaris subsp. vulgaris] [Beta vulgaris]
ncbi_110707426	25.95	26.44	27.81	3.09	8.57	4.76	-2.28815	2.22573e-14	--	hypothetical protein BVRB_7g168430 [Beta vulgaris subsp. vulgaris] [Beta vulgaris]
MSTRG.1444	1.86	1.77	1.41	0	0	0	-10.7142	2.24097e-14	--	protein MAINTENANCE OF MERISTEMS-like [Chenopodium quinoa]
MSTRG.35818	1.78	2.27	2.1	0.63	0.27	0.44	-2.19835	2.24218e-14	--	-
ncbi_110715026	15.52	15.17	12.37	34.1	29.4	31.41	1.14021	2.28018e-14	CHLI	PREDICTED: magnesium-chelatase subunit ChlI, chloroplastic isoform X1 [Beta vulgaris subsp. vulgaris] [Beta vulgaris]
ncbi_110699075	0.75	0.7	0.04	9	7.22	8.97	4.07947	2.28105e-14	ABP19A	PREDICTED: auxin-binding protein ABP19a [Beta vulgaris subsp. vulgaris] [Beta vulgaris]
ncbi_110712921	1.27	1.19	1.35	5.07	3.61	4.12	1.74828	2.2867e-14	SPBC1683.06c	Inosine-uridine preferring nucleoside hydrolase family protein isoform 1 [Theobroma cacao]
MSTRG.25149	3.78	3.36	4.3	0	0	0	-11.8968	2.3292e-14	--	ribonuclease H, partial [Trifolium pratense]
ncbi_110713332	18.17	18.59	19.31	2.59	6.4	3.55	-2.16069	2.37745e-14	PFK2	PREDICTED: ATP-dependent 6-phosphofructokinase 2 [Beta vulgaris subsp. vulgaris] [Beta vulgaris]
MSTRG.370	4.33	6.45	4.8	0.97	1.6	1.68	-1.87416	2.4293e-14	ORF	ORF V Enzymatic polyprotein [Nymphaea thermarum]
MSTRG.10223	7.78	7.94	11.11	0.46	1.73	0.85	-3.1417	2.45468e-14	--	-
ncbi_110701213	2.08	1.84	2.07	6.83	7	7.39	1.8248	2.49198e-14	At1g09390	PREDICTED: GDSL esterase/lipase At1g09390 [Beta vulgaris subsp. vulgaris] [Beta vulgaris]
ncbi_110723655	0.13	0.16	0.17	2.83	2.39	3.24	4.20095	2.54162e-14	--	PIF-like transposase [Daucus carota]
ncbi_110735470	0.03	0	0.04	3.24	2.69	3.07	7.00643	2.55749e-14	TPK1	PREDICTED: two pore potassium channel a [Beta vulgaris subsp. vulgaris] [Beta vulgaris]
MSTRG.11303	12.66	12.79	12.22	28.98	29.18	26.2	1.16314	2.60029e-14	--	hypothetical protein BVRB_5g112280 isoform C [Beta vulgaris subsp. vulgaris] [Beta vulgaris]
ncbi_110718545	23.33	17.77	19.12	51.79	47.23	48.67	1.29426	2.60757e-14	ADF5	PREDICTED: actin-depolymerizing factor 5 [Beta vulgaris subsp. vulgaris] [Beta vulgaris]
ncbi_110711685	410.57	464.29	493.33	81.76	176.43	108.99	-1.89771	2.6096e-14	OBAP1A	PREDICTED: oil body-associated protein 1A [Beta vulgaris subsp. vulgaris] [Beta vulgaris]
ncbi_110709800	1.9	2.19	1.66	0.03	0.1	0.21	-4.07996	2.62635e-14	--	PREDICTED: RNA-binding protein FUS isoform X2 [Vitis vinifera]
ncbi_110722404	0.57	0.53	0.42	4.86	4.28	3.99	3.11072	2.7198e-14	GLO1	PREDICTED: peroxisomal (S)-2-hydroxy-acid oxidase GLO1-like [Brassica rapa]
ncbi_110727480	3.46	3.18	2.02	11.71	9.54	9.96	1.84957	2.80531e-14	OFP16	PREDICTED: transcription repressor OFP12-like [Beta vulgaris subsp. vulgaris] [Beta vulgaris]
ncbi_110697863	20.39	20.87	19.92	8.41	11.48	9.66	-1.0499	2.81545e-14	SPATA20	PREDICTED: spermatogenesis-associated protein 20 isoform X1 [Beta vulgaris subsp. vulgaris] [Beta vulgaris]
ncbi_110684542	10.72	10.2	12.14	29.13	32.22	29.96	1.46569	2.92567e-14	C1orf123	PREDICTED: UPF0587 protein C1orf123 homolog [Beta vulgaris subsp. vulgaris] [Beta vulgaris]
ncbi_110733582	7.1	9.24	7.45	0.58	1.66	1.79	-2.5615	2.94105e-14	--	PREDICTED: jasmonate-induced protein homolog [Beta vulgaris subsp. vulgaris] [Beta vulgaris]
ncbi_110706723	20.37	24.48	24.99	2.36	6.53	5.27	-2.30223	2.95809e-14	--	-
ncbi_110717772	0.78	1.04	0.98	0.05	0	0	-5.80735	2.99962e-14	--	hypothetical protein SOVF_047100 isoform B [Spinacia oleracea]
ncbi_110702736	4.18	2.91	3.48	13.59	10.58	10.61	1.71828	3.05609e-14	D4H	PREDICTED: 1-aminocyclopropane-1-carboxylate oxidase homolog 1-like [Beta vulgaris subsp. vulgaris] [Beta vulgaris]
ncbi_110697959	80.36	126.08	122.15	382.27	337.17	346.19	1.69735	3.0628e-14	--	PREDICTED: cold and drought-regulated protein CORA-like [Beta vulgaris subsp. vulgaris] [Beta vulgaris]
ncbi_110726909	4.29	4.3	4.11	10.16	9.47	10.08	1.22612	3.11594e-14	CDC20-2	PREDICTED: cell division cycle 20.2, cofactor of APC complex [Beta vulgaris subsp. vulgaris] [Beta vulgaris]
ncbi_110721103	1.02	0.29	0.58	5.47	4.45	4.48	2.92961	3.2302e-14	At5g57480	PREDICTED: AAA-ATPase At4g25835 [Beta vulgaris subsp. vulgaris] [Beta vulgaris]
ncbi_110699740	3.89	4.24	4.15	1.04	0.81	1.14	-2.03809	3.27258e-14	TIFY4B	PREDICTED: protein TIFY 4B isoform X2 [Beta vulgaris subsp. vulgaris] [Beta vulgaris]
ncbi_110684137	1.23	1.01	0.35	7.46	5.66	6.71	2.93666	3.41931e-14	KCS12	PREDICTED: 3-ketoacyl-CoA synthase 12 [Beta vulgaris subsp. vulgaris] [Beta vulgaris]
ncbi_110696788	1.74	2.74	1.78	0	0	0	-11.027	3.47599e-14	--	-
ncbi_110701148	166.79	188.67	173.12	51.59	86.2	65.34	-1.37972	3.511e-14	--	PREDICTED: ABC transporter F family member 4-like isoform X2 [Nicotiana attenuata]
ncbi_110681667	2.95	2.43	1.97	8.23	6.62	7.84	1.62624	3.5381e-14	NPF4.3	PREDICTED: protein NRT1/ PTR FAMILY 4.3 [Beta vulgaris subsp. vulgaris] [Beta vulgaris]
ncbi_110718737	1.23	1.04	0.9	0.18	0.11	0.07	-3.13841	3.58329e-14	--	PREDICTED: serine/threonine-protein phosphatase 6 regulatory ankyrin repeat subunit B-like [Beta vulgaris subsp. vulgaris] [Beta vulgaris]
MSTRG.1455	3.5	4.9	5.27	1.21	1.09	1.42	-1.87764	3.58415e-14	--	-
ncbi_110723441	66.13	68.69	70.96	10.1	24.52	16.36	-2.0131	3.67709e-14	HSD1	PREDICTED: 11-beta-hydroxysteroid dehydrogenase 1B isoform X1 [Beta vulgaris subsp. vulgaris] [Beta vulgaris]
ncbi_110685204	2.36	2.62	1.3	9.96	9	8.2	2.11265	3.69127e-14	EXPB3	PREDICTED: expansin-B3 [Beta vulgaris subsp. vulgaris] [Beta vulgaris]
ncbi_110682539	287.52	381.54	356.75	39.77	104.39	81.76	-2.18288	3.73824e-14	--	PREDICTED: dehydrin Rab18 [Beta vulgaris subsp. vulgaris] [Beta vulgaris]
ncbi_110708665	8.2	7.43	6.45	31.21	19.08	29.87	1.86014	3.74799e-14	MtrDRAFT_AC149210g4v1	PREDICTED: probable histone H2A.1 [Beta vulgaris subsp. vulgaris] [Beta vulgaris]
ncbi_110702656	3.77	4.04	3.06	11.84	9.3	9.9	1.51378	3.7658e-14	MTERF1	PREDICTED: transcription termination factor MTEF1, chloroplastic [Beta vulgaris subsp. vulgaris] [Beta vulgaris]
ncbi_110735467	0	0	0	3	2.2	2.97	11.4112	3.81173e-14	cys-12	PREDICTED: cysteine synthase 2 [Beta vulgaris subsp. vulgaris] [Beta vulgaris]
ncbi_110704175	3.75	4.06	4.41	1.84	1.58	1.66	-1.26634	3.89256e-14	hprT	hypoxanthine-guanine phosphoribosyltransferase [Medicago truncatula]
ncbi_110709127	2.67	3.47	2.44	1.49	1.34	1.14	-1.11184	3.92763e-14	--	PREDICTED: replication protein A 70 kDa DNA-binding subunit B-like [Beta vulgaris subsp. vulgaris] [Beta vulgaris]
ncbi_110723935	5.54	4.7	8.82	0.13	0.06	0	-6.6484	3.96179e-14	--	PREDICTED: mannose/glucose-specific lectin isoform X1 [Beta vulgaris subsp. vulgaris] [Beta vulgaris]
ncbi_110706698	13.67	10.18	23.44	4.05	2.13	2.5	-2.44577	4.06898e-14	CHIT1B	PREDICTED: basic endochitinase [Beta vulgaris subsp. vulgaris] [Beta vulgaris]
ncbi_110696133	1.46	1.64	1.31	6.11	4.02	5.66	1.84016	4.16945e-14	IQD1	PREDICTED: protein IQ-DOMAIN 1 [Beta vulgaris subsp. vulgaris] [Beta vulgaris]
ncbi_110734981	53.3	69.94	50.1	26.42	30.47	26.55	-1.05479	4.33284e-14	--	hypothetical protein SOVF_052280 [Spinacia oleracea]
ncbi_110731310	12.27	14.6	21.92	2.85	5.1	3.85	-2.0478	4.40387e-14	WRKY42	PREDICTED: probable WRKY transcription factor 31 isoform X1 [Beta vulgaris subsp. vulgaris] [Beta vulgaris]
MSTRG.36301	7.79	6.84	7.76	0	0.05	0	-8.80671	4.40727e-14	HAT	zinc finger BED domain-containing protein RICESLEEPER 1-like [Chenopodium quinoa]
ncbi_110728087	6.66	5.08	3.84	19.34	15.95	16.9	1.74408	4.44674e-14	--	PREDICTED: uncharacterized protein LOC104899442 [Beta vulgaris subsp. vulgaris] [Beta vulgaris]
ncbi_110710468	0	0.08	0	4.77	5.37	5.65	7.6248	4.46243e-14	--	DUF659 domain-containing protein/Dimer_Tnp_hAT domain-containing protein [Cephalotus follicularis]
ncbi_110731800	1.56	2.15	1.57	0.05	0.02	0.03	-5.72247	4.53932e-14	FAR1	PREDICTED: protein FAR-RED IMPAIRED RESPONSE 1-like [Beta vulgaris subsp. vulgaris] [Beta vulgaris]
ncbi_110696884	6.19	6.34	17.34	0.22	0.04	0.17	-6.11822	4.58342e-14	CYP83B1	PREDICTED: cytochrome P450 83B1-like [Beta vulgaris subsp. vulgaris] [Beta vulgaris]
ncbi_110725917	2.25	1.6	1.65	7.16	5.39	6.5	1.79229	4.6104e-14	TBL10	Trichome birefringence-like 11 isoform 1 [Theobroma cacao]
ncbi_110695121	15.13	10.53	4.64	76.54	51.63	69.2	2.70351	4.67484e-14	TPRP-F1	PREDICTED: 36.4 kDa proline-rich protein [Beta vulgaris subsp. vulgaris] [Beta vulgaris]
ncbi_110713814	4.6	7.16	2.93	0.24	0.06	0	-5.61373	4.83504e-14	PRIN2	PREDICTED: protein PLASTID REDOX INSENSITIVE 2 [Beta vulgaris subsp. vulgaris] [Beta vulgaris]
ncbi_110720965	32.58	36.94	39.36	21.27	14.96	17.09	-1.02999	4.86622e-14	At5g06060	PREDICTED: tropinone reductase homolog At5g06060 isoform X1 [Beta vulgaris subsp. vulgaris] [Beta vulgaris]
ncbi_110720967	32.58	36.94	39.36	21.27	14.96	17.09	-1.02999	4.86622e-14	At5g06060	PREDICTED: tropinone reductase homolog At5g06060 isoform X1 [Beta vulgaris subsp. vulgaris] [Beta vulgaris]
ncbi_110689876	53.2	33.11	14.4	262.46	204.93	234.84	2.80174	4.87564e-14	SBT1.5	PREDICTED: subtilisin-like protease SBT1.5 [Beta vulgaris subsp. vulgaris] [Beta vulgaris]
ncbi_110707760	0.91	0.65	0.78	3.69	2.82	3.58	2.10835	4.98215e-14	QRT3	PREDICTED: polygalacturonase QRT3 [Beta vulgaris subsp. vulgaris] [Beta vulgaris]
ncbi_110692678	8.51	8.51	10.16	2.68	3.63	3.83	-1.42249	5.07831e-14	DTX27	PREDICTED: protein DETOXIFICATION 27 [Beta vulgaris subsp. vulgaris] [Beta vulgaris]
MSTRG.14998	2.53	3.61	4.22	0	0	0	-11.7538	5.09641e-14	QCT	glutaminyl-peptide cyclotransferase-like isoform X1 [Chenopodium quinoa]
ncbi_110736781	20.17	19.35	17.54	8.84	11.02	8.21	-1.02345	5.13378e-14	EXD3	PREDICTED: exonuclease mut-7 homolog isoform X1 [Juglans regia]
ncbi_110693001	0.23	0.16	0.09	1.96	1.91	1.97	3.60486	5.18887e-14	UFGT	PREDICTED: anthocyanidin 3-O-glucosyltransferase 7 [Beta vulgaris subsp. vulgaris] [Beta vulgaris]
ncbi_110709049	61.65	53.31	47.67	132.02	106.7	132.21	1.18955	5.22861e-14	ACLA-1	PREDICTED: ATP-citrate synthase alpha chain protein 1 [Beta vulgaris subsp. vulgaris] [Beta vulgaris]
MSTRG.39028	11.77	13.41	13.58	6.05	5.4	5.84	-1.16463	5.38418e-14	--	ATP synthase delta chain, chloroplastic-like [Quercus lobata]
ncbi_110738607	44.35	28.13	27.06	12.03	10.36	14.51	-1.43166	5.41332e-14	DGAT3	PREDICTED: NKAP family protein CG6066 [Solanum lycopersicum]
MSTRG.3227	1.7	1.89	1.77	0.07	0.1	0.05	-4.60666	5.44355e-14	--	jasmonate-induced protein homolog [Chenopodium quinoa]
ncbi_110721196	2.86	2.49	3.27	0.81	1.1	1.04	-1.54697	5.45472e-14	PUB44	Arm domain-containing protein/U-box domain-containing protein [Cephalotus follicularis]
ncbi_110717523	1.66	1.87	2.46	9.07	7.2	7.74	2.00301	5.45508e-14	DHNAT1	PREDICTED: 1,4-dihydroxy-2-naphthoyl-CoA thioesterase 1-like isoform X1 [Beta vulgaris subsp. vulgaris] [Beta vulgaris]
MSTRG.4173	3.72	4.04	3.71	0.26	0.96	0.53	-2.71244	5.52447e-14	--	B3 domain-containing protein REM8-like [Spinacia oleracea]
ncbi_110696250	0.39	0.33	0.25	4.46	2.24	3.98	3.46078	5.58325e-14	NPF1.1	PREDICTED: protein NRT1/ PTR FAMILY 1.1-like [Beta vulgaris subsp. vulgaris] [Beta vulgaris]
ncbi_110690115	2.96	3.6	2.32	9.44	8.11	9.71	1.61815	5.66812e-14	Os02g0642300	PREDICTED: probable ascorbate-specific transmembrane electron transporter 1 [Daucus carota subsp. sativus] [Daucus carota]
MSTRG.5197	0.72	0.56	0.88	0.03	0	0.01	-5.75489	5.70976e-14	GIP	Retrovirus-related Pol polyprotein from transposon TNT 1-94 [Vitis vinifera]
MSTRG.17527	3.39	3.41	3.24	0.82	0.42	0.78	-2.31333	5.76531e-14	CYCB1-1	G2/mitotic-specific cyclin S13-7-like [Chenopodium quinoa]
ncbi_110714006	117.16	134.49	122.24	21.38	48.23	31.09	-1.89255	5.86966e-14	GASA3	PREDICTED: gibberellin-regulated protein 2-like [Beta vulgaris subsp. vulgaris] [Beta vulgaris]
MSTRG.4228	82	71.77	60.85	164.11	151	181.98	1.21172	6.26896e-14	PIP2-7	aquaporin [Atriplex canescens]
ncbi_110712966	0.63	0.51	0.63	2.47	2.97	2.53	2.17083	6.2848e-14	RING1	PREDICTED: probable E3 ubiquitin-protein ligase RHC1A isoform X2 [Beta vulgaris subsp. vulgaris] [Beta vulgaris]
ncbi_110692991	3.04	2.8	2.84	7.17	6.41	7.59	1.28625	6.37751e-14	--	PREDICTED: probable serine/threonine-protein kinase kinX isoform X9 [Nicotiana tomentosiformis]
MSTRG.7173	47.27	49.01	61.52	0.33	1.57	0.17	-6.25232	6.47913e-14	--	-
ncbi_110729012	27.32	32.88	36.56	14.68	15.89	14.76	-1.09394	6.50097e-14	ECP31	PREDICTED: late embryogenesis abundant protein 31 [Beta vulgaris subsp. vulgaris] [Beta vulgaris]
ncbi_110697180	2.51	1.59	2.75	0.17	0.34	0.32	-3.04492	6.5862e-14	TBL18	PREDICTED: protein YLS7 [Beta vulgaris subsp. vulgaris] [Beta vulgaris]
MSTRG.15308	3.84	3.11	3.51	9.25	7.91	8.25	1.28051	6.62503e-14	--	bromodomain-containing protein DDB_G0280777-like [Chenopodium quinoa]
ncbi_110695141	2.95	2.6	1.84	10.04	8.15	10.35	1.94934	6.68772e-14	ABCI10	PREDICTED: ABC transporter I family member 10, chloroplastic [Beta vulgaris subsp. vulgaris] [Beta vulgaris]
ncbi_110687037	2.15	1.72	2	0	0	0	-10.9342	7.03822e-14	--	WD repeat-containing protein 48 like [Glycine soja]
ncbi_110714746	4.59	3.14	2.88	16.12	10.61	14.15	1.94597	7.05212e-14	PDCB2	PREDICTED: PLASMODESMATA CALLOSE-BINDING PROTEIN 3 [Beta vulgaris subsp. vulgaris] [Beta vulgaris]
MSTRG.11677	3.83	3.67	3.76	0	0	0	-11.874	7.23752e-14	--	uncharacterized protein LOC110696356 isoform X2 [Chenopodium quinoa]
ncbi_110702586	33.58	38.7	35.13	3.67	10.05	8.93	-2.24555	7.31988e-14	--	hypothetical protein SOVF_041370 isoform B [Spinacia oleracea]
MSTRG.34568	0.06	0	0.11	8.04	7.69	6.85	7.05337	7.3773e-14	POPTRDRAFT_575900	CASP-like protein 2B1 [Chenopodium quinoa]
ncbi_110737724	71.16	66.81	52.87	176	132.08	166.66	1.31477	7.60825e-14	H3-7	PREDICTED: histone H3.2 [Musa acuminata subsp. malaccensis] [Musa acuminata]
ncbi_110708998	176.15	160.52	183.3	64.78	93.29	70.57	-1.18535	7.64184e-14	At3g06035	PREDICTED: uncharacterized GPI-anchored protein At3g06035 [Beta vulgaris subsp. vulgaris] [Beta vulgaris]
ncbi_110696300	21.65	27.5	22.7	9.55	12.76	11.23	-1.09911	7.72405e-14	--	PREDICTED: replication protein A 70 kDa DNA-binding subunit B-like [Beta vulgaris subsp. vulgaris] [Beta vulgaris]
ncbi_110717403	3.54	3.18	3.02	0.43	0.12	0.24	-3.624	8.17487e-14	MLP31	PREDICTED: kirola [Beta vulgaris subsp. vulgaris] [Beta vulgaris]
ncbi_110721971	1.13	0.89	1.01	4.95	3.58	4.87	2.14484	8.20611e-14	NAC073	PREDICTED: NAC domain-containing protein 73 [Beta vulgaris subsp. vulgaris] [Beta vulgaris]
ncbi_110719418	17.35	16.11	15.08	38.78	35	43.81	1.27652	8.27125e-14	SRX	PREDICTED: sulfiredoxin, chloroplastic/mitochondrial isoform X1 [Beta vulgaris subsp. vulgaris] [Beta vulgaris]
ncbi_110733272	2.11	1.24	0.52	13.43	9.07	13.28	3.20875	8.28424e-14	--	PREDICTED: TPD1 protein homolog 1A-like [Cucumis melo]
ncbi_110691266	3.28	3.78	3.04	8.2	8.49	8.44	1.31506	8.61931e-14	XCP2	PREDICTED: low-temperature-induced cysteine proteinase-like [Fragaria vesca subsp. vesca] [Fragaria vesca]
ncbi_110695639	2.73	3.48	1.45	12.67	12.4	13.73	2.34064	8.79145e-14	PSB27-1	PREDICTED: photosystem II repair protein PSB27-H1, chloroplastic [Beta vulgaris subsp. vulgaris] [Beta vulgaris]
MSTRG.41439	2.28	1.97	1.29	8.52	6.36	7.43	2.00973	8.96604e-14	--	-
ncbi_110717687	12.9	12.21	15.67	38.58	32.8	35.15	1.38533	9.05737e-14	--	hypothetical protein SOVF_193570 [Spinacia oleracea]
ncbi_110728802	0.81	0.63	0.4	3.71	3.08	3.14	2.43209	9.09893e-14	SLAH1	PREDICTED: S-type anion channel SLAH1 [Beta vulgaris subsp. vulgaris] [Beta vulgaris]
ncbi_110688070	7.73	7.43	6.8	15.86	14	14.95	1.02894	9.11021e-14	SBT1.4	PREDICTED: subtilisin-like protease SBT1.4 [Beta vulgaris subsp. vulgaris] [Beta vulgaris]
MSTRG.19487	32.01	44.1	35.8	4.54	11.77	8.96	-2.14684	9.14987e-14	VIP6	protein CTR9 homolog [Chenopodium quinoa]
ncbi_110701713	1.79	2.56	1.77	0.52	0.3	0.35	-2.38702	9.55815e-14	GmSGT2	PREDICTED: soyasapogenol B glucuronide galactosyltransferase [Beta vulgaris subsp. vulgaris] [Beta vulgaris]
ncbi_110703828	0.33	0.35	0.17	4.76	2.65	6.77	4.06025	9.59738e-14	FAOMT	PREDICTED: flavonoid 3',5'-methyltransferase [Beta vulgaris subsp. vulgaris] [Beta vulgaris]
ncbi_110692428	759.51	722.28	836.6	149.06	316.01	207.4	-1.78558	9.83394e-14	TIP3-2	PREDICTED: aquaporin TIP3-1 [Beta vulgaris subsp. vulgaris] [Beta vulgaris]
ncbi_110722763	1.36	1.75	1.57	5.46	5.63	4.47	1.73326	9.854e-14	YSL1	PREDICTED: metal-nicotianamine transporter YSL1 [Beta vulgaris subsp. vulgaris] [Beta vulgaris]
ncbi_110699453	2635.09	2548.9	2852.09	638.58	1207.19	794.48	-1.60582	1.04654e-13	MATP6-A	PREDICTED: oleosin 18.2 kDa [Beta vulgaris subsp. vulgaris] [Beta vulgaris]
ncbi_110728086	2.54	2.5	2.2	0.51	0.71	0.62	-1.97628	1.05086e-13	SDI1	PREDICTED: protein SULFUR DEFICIENCY-INDUCED 1 [Beta vulgaris subsp. vulgaris] [Beta vulgaris]
ncbi_110682806	3.49	2.67	3.44	0.02	0.02	0	-7.90689	1.05855e-13	--	hypothetical protein SOVF_116800 [Spinacia oleracea]
ncbi_110698899	1.04	1.52	0.42	8.16	7.02	8.37	2.98234	1.07704e-13	AUX22	PREDICTED: auxin-induced protein IAA6 [Beta vulgaris subsp. vulgaris] [Beta vulgaris]
MSTRG.17287	2.35	2.05	1.97	0	0	0	-11.0521	1.07904e-13	--	uncharacterized protein LOC110685562 [Chenopodium quinoa]
ncbi_110707578	9.16	10.69	11.28	4.38	4.1	4.79	-1.23014	1.09461e-13	SWEET4	PREDICTED: bidirectional sugar transporter SWEET4-like [Beta vulgaris subsp. vulgaris] [Beta vulgaris]
ncbi_110701965	27.07	21.61	24.37	56.19	51.27	56.7	1.16815	1.10627e-13	At1g06550	PREDICTED: 3-hydroxyisobutyryl-CoA hydrolase-like protein 5 [Beta vulgaris subsp. vulgaris] [Beta vulgaris]
ncbi_110730526	16.4	18.48	24.56	75.38	57.6	65.46	1.7392	1.12472e-13	PLAT1	PREDICTED: PLAT domain-containing protein 3 [Beta vulgaris subsp. vulgaris] [Beta vulgaris]
ncbi_110713493	10.56	8.32	6.89	23.66	20.6	22.47	1.37264	1.13306e-13	NET1A	PREDICTED: protein NETWORKED 1A [Beta vulgaris subsp. vulgaris] [Beta vulgaris]
ncbi_110710283	0.57	1.07	0.61	3.32	3.54	3.72	2.23334	1.14754e-13	LRX2	PREDICTED: leucine-rich repeat extensin-like protein 4 [Beta vulgaris subsp. vulgaris] [Beta vulgaris]
ncbi_110729782	365.08	397.83	432.01	58.78	143.16	101.82	-1.97591	1.21377e-13	OBAP2A	PREDICTED: oil body-associated protein 2A [Beta vulgaris subsp. vulgaris] [Beta vulgaris]
ncbi_110685863	38.2	36.73	42.67	15.09	21.09	17.67	-1.12687	1.23379e-13	BGAL3	PREDICTED: beta-galactosidase 3 [Beta vulgaris subsp. vulgaris] [Beta vulgaris]
ncbi_110739710	1.92	2.68	2.04	8.58	7.08	8.38	1.85618	1.24258e-13	At4g24930	PREDICTED: thylakoid lumenal 17.9 kDa protein, chloroplastic [Beta vulgaris subsp. vulgaris] [Beta vulgaris]
MSTRG.21157	4.22	4.56	3.64	0	0.03	0.03	-7.69349	1.26238e-13	--	inactive leucine-rich repeat receptor-like serine/threonine-protein kinase At5g24100 [Chenopodium quinoa]
ncbi_110681958	28.66	21.15	12.05	123.3	72.51	111.85	2.31426	1.26411e-13	TPRP-F1	Bifunctional inhibitor/lipid-transfer protein/seed storage 2S albumin superfamily protein [Arabidopsis thaliana]
MSTRG.34040	3.85	3.36	2.88	10	8.39	9.51	1.46734	1.32257e-13	UGT86A2	UDP-glycosyltransferase 86A1-like [Chenopodium quinoa]
ncbi_110737385	1.13	0.89	0.94	4.05	3.2	3.14	1.81153	1.37186e-13	SEOB	PREDICTED: protein SIEVE ELEMENT OCCLUSION B [Beta vulgaris subsp. vulgaris] [Beta vulgaris]
ncbi_110732895	12.17	17.32	14.56	1.92	4.81	2.87	-2.19804	1.3883e-13	--	hypothetical protein SOVF_059930 [Spinacia oleracea]
ncbi_110721121	5.15	4.33	3.06	13.67	11.48	15	1.67886	1.42849e-13	PME51	PREDICTED: probable pectinesterase/pectinesterase inhibitor 51 [Beta vulgaris subsp. vulgaris] [Beta vulgaris]
ncbi_110731115	241.56	389.98	125.24	1467.44	1425.85	1362.61	2.49152	1.49505e-13	IWF1'	IWF1' [Beta vulgaris subsp. vulgaris] [Beta vulgaris]
ncbi_110729327	7.25	12.61	11.41	1.97	3.47	2.3	-2.01437	1.49767e-13	PAP20	PREDICTED: probable purple acid phosphatase 20 [Beta vulgaris subsp. vulgaris] [Beta vulgaris]
ncbi_110720434	44.72	34.43	57.89	18.21	17.85	18	-1.34196	1.54773e-13	KAO1	PREDICTED: ent-kaurenoic acid oxidase 2-like [Beta vulgaris subsp. vulgaris] [Beta vulgaris]
ncbi_110735564	1.44	0.94	0.36	7.32	6.63	7.07	2.93951	1.58716e-13	ABCG22	PREDICTED: ABC transporter G family member 22-like [Beta vulgaris subsp. vulgaris] [Beta vulgaris]
ncbi_110694016	2.81	2.47	2.52	1.23	1.22	1.22	-1.08769	1.60627e-13	At4g19440	PREDICTED: pentatricopeptide repeat-containing protein At4g19440, chloroplastic [Beta vulgaris subsp. vulgaris] [Beta vulgaris]
ncbi_110723016	13.95	16.24	16.96	1.5	4.63	3.04	-2.36226	1.61001e-13	NHX4	PREDICTED: sodium/hydrogen exchanger 4 [Beta vulgaris subsp. vulgaris] [Beta vulgaris]
ncbi_110713540	61.53	56.26	69.72	14.38	26.88	15.8	-1.71642	1.70355e-13	KCS20	PREDICTED: 3-ketoacyl-CoA synthase 11-like [Beta vulgaris subsp. vulgaris] [Beta vulgaris]
ncbi_110701759	29.3	22.38	22.12	65.4	52.04	62.76	1.28791	1.70484e-13	SBT1.7	PREDICTED: subtilisin-like protease SBT1.7 [Beta vulgaris subsp. vulgaris] [Beta vulgaris]
MSTRG.36161	2.02	4.42	3.41	0.29	0.6	0.41	-2.92161	1.73687e-13	--	70 kDa peptidyl-prolyl isomerase-like [Chenopodium quinoa]
ncbi_110731342	3.44	2.25	2.61	9.45	8.87	10.24	1.78281	1.73739e-13	ATL24	PREDICTED: NEP1-interacting protein-like 1 isoform X1 [Beta vulgaris subsp. vulgaris] [Beta vulgaris]
MSTRG.40461	2.47	5.17	1.71	0.02	0	0	-8.86882	1.74662e-13	--	protein MAINTENANCE OF MERISTEMS-like [Chenopodium quinoa]
ncbi_110718543	18.98	17.27	15.73	38.83	32.48	34.6	1.02681	1.78579e-13	AARE	PREDICTED: acylamino-acid-releasing enzyme [Beta vulgaris subsp. vulgaris] [Beta vulgaris]
ncbi_110726354	32.56	35.76	35.77	3.1	10.33	5.83	-2.43415	1.82104e-13	CLPB1	PREDICTED: chaperone protein ClpB1 isoform X1 [Beta vulgaris subsp. vulgaris] [Beta vulgaris]
MSTRG.11255	5.6	4.7	5.6	2.78	1.93	2.65	-1.11125	2.04795e-13	SBT5.4	PREDICTED: subtilisin-like protease SBT5.4 [Beta vulgaris subsp. vulgaris] [Beta vulgaris]
ncbi_110737819	13.21	14.87	12.4	37.5	26.92	31.53	1.24507	2.14059e-13	GGH2	PREDICTED: gamma-glutamyl hydrolase 2 [Beta vulgaris subsp. vulgaris] [Beta vulgaris]
ncbi_110720848	1.33	1.22	1.1	6.7	4.56	5.19	2.17212	2.14834e-13	GDU1	PREDICTED: protein GLUTAMINE DUMPER 3 [Beta vulgaris subsp. vulgaris] [Beta vulgaris]
ncbi_110725637	20.53	24.97	11.77	5.29	5.32	6.76	-1.72118	2.23083e-13	SPX2	PREDICTED: SPX domain-containing protein 2 [Beta vulgaris subsp. vulgaris] [Beta vulgaris]
MSTRG.19496	1.92	1.81	1.13	0	0	0	-10.6618	2.24169e-13	--	TRAF-like protein [Artemisia annua]
ncbi_110707964	4.61	3.93	4.29	14.38	10.59	11.47	1.506	2.26601e-13	YAB5	PREDICTED: axial regulator YABBY 5 isoform X1 [Beta vulgaris subsp. vulgaris] [Beta vulgaris]
ncbi_110705902	3.33	6.78	4.34	0.46	0.84	0.82	-2.76893	2.30879e-13	SDF2	PREDICTED: stromal cell-derived factor 2-like protein [Beta vulgaris subsp. vulgaris] [Beta vulgaris]
MSTRG.12703	4.31	4.36	4	0.71	0.7	1.24	-2.25735	2.35168e-13	--	uncharacterized protein LOC110693505 [Chenopodium quinoa]
ncbi_110699641	4.83	3.14	2.55	15.79	10.98	13.05	1.92036	2.38612e-13	MEL1	PREDICTED: protein argonaute 5 [Beta vulgaris subsp. vulgaris] [Beta vulgaris]
ncbi_110701261	7.66	5.69	6.13	18.8	15.24	16.23	1.3677	2.39842e-13	MYB61	PREDICTED: transcription factor MYB86 [Beta vulgaris subsp. vulgaris] [Beta vulgaris]
ncbi_110702514	2.12	1.46	0.68	10.02	7	10.74	2.70408	2.44121e-13	HTH	PREDICTED: protein HOTHEAD isoform X2 [Beta vulgaris subsp. vulgaris] [Beta vulgaris]
ncbi_110707865	19.81	13.72	17.99	48.76	43.57	47.52	1.44068	2.4855e-13	DET2	PREDICTED: steroid 5-alpha-reductase DET2 [Beta vulgaris subsp. vulgaris] [Beta vulgaris]
ncbi_110736483	5.34	5.29	3.55	16.85	13.06	13.78	1.62345	2.52852e-13	CHL	PREDICTED: chloroplastic lipocalin [Beta vulgaris subsp. vulgaris] [Beta vulgaris]
ncbi_110688485	32.33	30.2	32.19	71.97	59.36	64.71	1.04941	2.5609e-13	GLUA1	PREDICTED: glutelin type-B 5 [Beta vulgaris subsp. vulgaris] [Beta vulgaris]
ncbi_110690725	14.14	16.59	5.69	64.77	64.8	67.26	2.43415	2.57975e-13	At5g45670	PREDICTED: GDSL esterase/lipase At5g45670 [Beta vulgaris subsp. vulgaris] [Beta vulgaris]
ncbi_110701888	28.66	39.41	16.17	121.63	112.24	130.6	2.11322	2.58323e-13	CAB36	chlorophyll a/b binding protein [Amaranthus hypochondriacus]
ncbi_110727509	0.22	0.18	0.13	2.55	2.98	2.08	3.84383	2.655e-13	GSVIVT00037159001	PREDICTED: peroxidase 5-like [Beta vulgaris subsp. vulgaris] [Beta vulgaris]
ncbi_110727519	0.22	0.18	0.13	2.55	2.98	2.08	3.84383	2.655e-13	GSVIVT00037159001	PREDICTED: peroxidase 5-like [Beta vulgaris subsp. vulgaris] [Beta vulgaris]
ncbi_110729308	7.84	9.69	7.64	1.31	3.03	1.8	-2.03539	2.65942e-13	--	hypothetical protein SOVF_071390 isoform A [Spinacia oleracea]
ncbi_110685367	8.22	8.64	7.89	1.75	3.36	1.95	-1.80969	2.67351e-13	--	PREDICTED: protein CCC1 [Beta vulgaris subsp. vulgaris] [Beta vulgaris]
ncbi_110686978	54.45	72.93	78.1	7.34	21.04	13.33	-2.30053	2.73609e-13	At3g15260	PREDICTED: probable protein phosphatase 2C 39 isoform X2 [Beta vulgaris subsp. vulgaris] [Beta vulgaris]
ncbi_110730942	277.74	262.81	239.42	93.46	141.34	122.52	-1.1262	2.84706e-13	PU1	pullulanase [Spinacia oleracea]
MSTRG.8315	5.83	6.48	5.47	14.79	12.25	13.5	1.18909	2.91008e-13	ML4	protein MEI2-like 4 isoform X2 [Chenopodium quinoa]
ncbi_110736575	3.51	3.37	3.4	1.07	0.8	1.09	-1.79617	2.96984e-13	--	PREDICTED: G patch domain-containing protein 8 [Beta vulgaris subsp. vulgaris] [Beta vulgaris]
ncbi_110690610	1.5	2.39	3.31	0	0	0	-11.2288	2.9835e-13	--	PREDICTED: ankyrin repeat-containing protein NPR4 [Beta vulgaris subsp. vulgaris] [Beta vulgaris]
ncbi_110715940	1.2	0.86	0.48	4.37	5.04	5.35	2.53879	3.00955e-13	--	PREDICTED: testis-specific Y-encoded-like protein 2 [Beta vulgaris subsp. vulgaris] [Beta vulgaris]
MSTRG.1956	1.45	0.85	1.03	0	0.02	0.05	-5.57202	3.05905e-13	--	-
MSTRG.18787	11.16	14.57	10.26	0.5	2.52	1.57	-2.97103	3.16562e-13	--	-
ncbi_110693714	2.21	2.12	0.44	20.31	14.3	22.03	3.56976	3.17105e-13	At5g45950	PREDICTED: GDSL esterase/lipase At5g45950 [Beta vulgaris subsp. vulgaris] [Beta vulgaris]
ncbi_110718770	3.8	2.48	2.17	10.45	8.44	10.09	1.77803	3.20669e-13	At1g68400	PREDICTED: probable leucine-rich repeat receptor-like protein kinase At1g68400 [Beta vulgaris subsp. vulgaris] [Beta vulgaris]
ncbi_110708133	2.03	1.71	2.47	0.05	0.03	0.29	-4.069	3.26903e-13	ESP3	PREDICTED: pre-mRNA-splicing factor ATP-dependent RNA helicase DEAH1 isoform X2 [Beta vulgaris subsp. vulgaris] [Beta vulgaris]
ncbi_110735518	1.05	0.97	0.82	0.02	0.07	0.04	-4.44931	3.28055e-13	--	PREDICTED: uncharacterized protein LOC104891876 isoform X2 [Beta vulgaris subsp. vulgaris] [Beta vulgaris]
ncbi_110705118	1.44	1.65	1.18	5	4.27	4.82	1.72236	3.29226e-13	THY-1	PREDICTED: bifunctional dihydrofolate reductase-thymidylate synthase 1 [Beta vulgaris subsp. vulgaris] [Beta vulgaris]
ncbi_110705126	649.57	688.51	702.8	105.87	261.28	159.98	-1.95296	3.34126e-13	--	PREDICTED: late embryogenesis abundant protein [Beta vulgaris subsp. vulgaris] [Beta vulgaris]
ncbi_110723278	19.58	22.64	31.95	5.88	8.98	6.66	-1.78516	3.38128e-13	--	hypothetical protein SOVF_118950 [Spinacia oleracea]
MSTRG.19060	11.19	13.17	10.71	0	0.09	0	-8.6061	3.47154e-13	--	-
ncbi_110684973	2.68	1.74	1.35	8.88	7.35	7.32	2.02908	3.58758e-13	--	PREDICTED: random slug protein 5 [Vitis vinifera]
ncbi_110729748	13.54	13.62	9.29	35.17	34.01	30.28	1.4482	3.6093e-13	CXE20	PREDICTED: probable carboxylesterase 120 [Beta vulgaris subsp. vulgaris] [Beta vulgaris]
ncbi_110716818	9.02	10.1	7.76	23.84	19.56	24.43	1.33539	3.63948e-13	--	hypothetical protein SOVF_150200 [Spinacia oleracea]
ncbi_110684268	30.53	39.38	19.69	123.47	95.29	99.79	1.82995	3.73698e-13	GSVIVT00023967001	PREDICTED: peroxidase P7 [Beta vulgaris subsp. vulgaris] [Beta vulgaris]
ncbi_110712414	1.2	1.08	0.87	3.97	2.93	3.82	1.76688	3.74101e-13	KCR2	PREDICTED: very-long-chain 3-oxoacyl-CoA reductase-like protein At1g24470 [Juglans regia]
ncbi_110693543	43.43	44.8	25.09	125.75	108.57	129.76	1.68385	3.7733e-13	PER3	peroxidase, partial [Spinacia oleracea]
ncbi_110693223	4.1	4.95	4.05	11.21	10.29	10.58	1.29211	3.81155e-13	CYP37	PREDICTED: peptidyl-prolyl cis-trans isomerase CYP37, chloroplastic isoform X1 [Beta vulgaris subsp. vulgaris] [Beta vulgaris]
ncbi_110693627	6.77	4.91	4.43	17.09	15.45	15.18	1.56664	3.85685e-13	AGP31	PREDICTED: non-classical arabinogalactan protein 31 [Beta vulgaris subsp. vulgaris] [Beta vulgaris]
ncbi_110685334	7.12	11.46	13.25	2.52	3.45	3.36	-1.77044	3.96872e-13	CAC3	PREDICTED: acetyl-coenzyme A carboxylase carboxyl transferase subunit alpha, chloroplastic isoform X2 [Beta vulgaris subsp. vulgaris] [Beta vulgaris]
MSTRG.37942	3.36	3.69	2.12	0	0	0.03	-8.25582	3.98983e-13	CRK6	PREDICTED: cysteine-rich receptor-like protein kinase 10 isoform X1 [Beta vulgaris subsp. vulgaris] [Beta vulgaris]
ncbi_110688727	7.6	6.51	7.05	17.61	14.64	16.26	1.19694	4.04167e-13	HXK2	PREDICTED: hexokinase-2, chloroplastic [Beta vulgaris subsp. vulgaris] [Beta vulgaris]
ncbi_110736224	20.14	18.96	22.53	7.93	10.4	10.32	-1.1051	4.04784e-13	NFYA9	PREDICTED: nuclear transcription factor Y subunit A-1 [Beta vulgaris subsp. vulgaris] [Beta vulgaris]
ncbi_110718789	7.42	7.19	5.36	19.68	15.77	16.9	1.39036	4.05578e-13	LACTB2	Lactamase_B domain-containing protein [Cephalotus follicularis]
ncbi_110709264	450.77	574.1	527.6	55.19	165.36	109.31	-2.23464	4.36361e-13	ECP63	PREDICTED: embryonic protein DC-8 [Beta vulgaris subsp. vulgaris] [Beta vulgaris]
MSTRG.20649	5.3	5.11	3.85	0.62	0.07	0	-4.36923	4.68007e-13	--	Vacuolar protein sorting-associated protein [Trema orientale]
ncbi_110726060	41.7	43.74	48.28	13.45	21.97	14.49	-1.42181	4.71016e-13	At4g25140	PREDICTED: oleosin 1 [Beta vulgaris subsp. vulgaris] [Beta vulgaris]
ncbi_110722829	10.6	15.4	3.08	1.17	0.98	1.1	-3.16152	4.71487e-13	At1g17710	PREDICTED: inorganic pyrophosphatase 2 isoform X2 [Beta vulgaris subsp. vulgaris] [Beta vulgaris]
ncbi_110695509	0.89	1.11	0.99	0.14	0.08	0.21	-2.79774	4.75175e-13	--	PREDICTED: protein FAR1-RELATED SEQUENCE 6-like [Beta vulgaris subsp. vulgaris] [Beta vulgaris]
ncbi_110727153	20.68	21.08	19.7	42.91	40.1	42.06	1.02502	4.8881e-13	At3g12260	PREDICTED: NADH dehydrogenase [ubiquinone] 1 alpha subcomplex subunit 6 [Beta vulgaris subsp. vulgaris] [Beta vulgaris]
ncbi_110722218	3.57	3.31	3.15	10.76	9.6	13.64	1.76121	4.91494e-13	PPL1	PREDICTED: psbP-like protein 1, chloroplastic [Beta vulgaris subsp. vulgaris] [Beta vulgaris]
ncbi_110693586	90.19	113.16	101.54	9.35	29.42	22.78	-2.30846	4.95003e-13	--	PREDICTED: embryonic protein DC-8 isoform X1 [Beta vulgaris subsp. vulgaris] [Beta vulgaris]
ncbi_110726121	28.01	29.61	31.44	5.77	12.24	9.39	-1.7006	4.99283e-13	gatA	PREDICTED: glutamyl-tRNA(Gln) amidotransferase subunit A isoform X1 [Citrus sinensis]
ncbi_110694038	62.27	73.89	78.8	9.03	24.47	15.91	-2.12119	4.99759e-13	HSD5	PREDICTED: 11-beta-hydroxysteroid dehydrogenase-like 5 [Beta vulgaris subsp. vulgaris] [Beta vulgaris]
ncbi_110702590	13.75	11.36	19.56	3.62	5.25	4.54	-1.736	5.04938e-13	At4g22758	PREDICTED: uncharacterized protein LOC104892424 [Beta vulgaris subsp. vulgaris] [Beta vulgaris]
ncbi_110690549	10.5	9.41	11.35	29.51	24.02	24.97	1.32837	5.08069e-13	At1g27930	PREDICTED: probable methyltransferase At1g27930 [Beta vulgaris subsp. vulgaris] [Beta vulgaris]
ncbi_110720450	5.21	6.04	4.04	1.63	1.12	2.08	-1.66249	5.13893e-13	CER1	PREDICTED: protein ECERIFERUM 1 [Beta vulgaris subsp. vulgaris] [Beta vulgaris]
ncbi_110696429	8.59	9.42	7.74	4.66	2.58	3.76	-1.22707	5.17601e-13	NLP8	PREDICTED: protein SUPPRESSOR OF npr1-1, CONSTITUTIVE 1-like [Beta vulgaris subsp. vulgaris] [Beta vulgaris]
ncbi_110736423	23.18	21.39	23.82	6.55	10.98	7.23	-1.46577	5.19697e-13	SEI1	PREDICTED: seipin-1 [Beta vulgaris subsp. vulgaris] [Beta vulgaris]
ncbi_110735312	20.51	16.28	15.29	43.65	37.09	41.87	1.23528	5.20472e-13	TIC32	PREDICTED: short-chain dehydrogenase TIC 32, chloroplastic [Beta vulgaris subsp. vulgaris] [Beta vulgaris]
MSTRG.16524	1.29	1.12	1.36	0	0	0	-10.2954	5.25513e-13	--	probable ADP-ribosylation factor GTPase-activating protein AGD5 [Chenopodium quinoa]
ncbi_110686683	1.85	2.41	1.52	0.49	0.36	0.28	-2.35475	5.52922e-13	CYP72A15	PREDICTED: cytochrome P450 CYP72A219-like [Beta vulgaris subsp. vulgaris] [Beta vulgaris]
ncbi_110697203	190.71	222.65	213.6	45.96	85.73	56.31	-1.73764	5.61067e-13	OEP162	PREDICTED: outer envelope pore protein 16-2, chloroplastic [Beta vulgaris subsp. vulgaris] [Beta vulgaris]
ncbi_110693426	21.11	22.65	7.83	3.58	3.66	4.15	-2.17932	5.72304e-13	CRK8	PREDICTED: cysteine-rich receptor-like protein kinase 10 isoform X1 [Beta vulgaris subsp. vulgaris] [Beta vulgaris]
ncbi_110738110	1.98	1.75	1.05	0.14	0.08	0.14	-3.73094	5.77897e-13	Copb2	Coatomer subunit beta'-3 [Morus notabilis]
ncbi_110733412	1411.79	1427.49	1569.15	357.19	682.01	431.75	-1.58352	5.86023e-13	MATP6-A	PREDICTED: oleosin 18.2 kDa [Beta vulgaris subsp. vulgaris] [Beta vulgaris]
MSTRG.36222	4.88	5.51	4.44	1.6	1.31	1.91	-1.62141	5.91895e-13	--	F-box protein SKIP8-like, partial [Olea europaea var. sylvestris] [Olea europaea]
ncbi_110697407	21.55	16.48	23.56	4.42	8.31	5.24	-1.77711	5.97862e-13	--	Methyl-CpG DNA binding protein [Corchorus capsularis]
ncbi_110706477	1.17	2.82	3.31	0.24	0.05	0.06	-4.38247	6.23407e-13	AAP6	PREDICTED: amino acid permease 8 [Beta vulgaris subsp. vulgaris] [Beta vulgaris]
MSTRG.40267	0.34	0.48	0.16	5	4.56	5.91	3.98055	6.24656e-13	JMJ25	lysine-specific demethylase JMJ25 isoform X2 [Jatropha curcas]
ncbi_110734344	70.01	97.92	86.06	38.19	40.7	45.44	-1.0306	6.42621e-13	At2g20490	PREDICTED: H/ACA ribonucleoprotein complex subunit 3-like protein [Solanum tuberosum]
ncbi_110684146	5.25	4.26	3.91	11.31	9.73	10.81	1.24691	6.43488e-13	KIN5D	PREDICTED: kinesin-like protein KIN-5D [Beta vulgaris subsp. vulgaris] [Beta vulgaris]
ncbi_110709183	620	596.48	683.35	125.87	270.14	171.43	-1.74333	6.69173e-13	TIP3-2	PREDICTED: aquaporin TIP3-1 [Beta vulgaris subsp. vulgaris] [Beta vulgaris]
ncbi_110738635	9.89	10.37	8.93	25.36	19.96	20.76	1.17874	6.83671e-13	At2g44130	PREDICTED: F-box/kelch-repeat protein At2g44130 [Beta vulgaris subsp. vulgaris] [Beta vulgaris]
ncbi_110712945	12.58	10.73	20.95	3.94	4.66	4.24	-1.78536	6.89194e-13	--	hypothetical protein VITISV_032464 [Vitis vinifera]
ncbi_110717353	9.38	12.33	10.93	5.17	5.32	4.76	-1.09783	6.91804e-13	PTI13	PREDICTED: PTI1-like tyrosine-protein kinase 1 isoform X1 [Beta vulgaris subsp. vulgaris] [Beta vulgaris]
ncbi_110722059	822.58	863.92	874.34	130.17	328.39	210.74	-1.93589	7.21981e-13	Os07g0638300	PREDICTED: 1-Cys peroxiredoxin [Beta vulgaris subsp. vulgaris] [Beta vulgaris]
ncbi_110714339	25.59	23.18	22.85	51.25	49.64	48.69	1.06248	7.27167e-13	At5g47890	PREDICTED: NADH dehydrogenase [ubiquinone] 1 alpha subcomplex subunit 2 [Beta vulgaris subsp. vulgaris] [Beta vulgaris]
ncbi_110702040	17.55	19.18	16.17	8.89	6.17	9.32	-1.11757	7.28705e-13	MLP149	PREDICTED: MLP-like protein 43 [Beta vulgaris subsp. vulgaris] [Beta vulgaris]
ncbi_110691892	11.7	12.99	9.26	29.55	26.6	25.71	1.26975	7.33091e-13	At4g26790	PREDICTED: GDSL esterase/lipase At2g42990 [Beta vulgaris subsp. vulgaris] [Beta vulgaris]
ncbi_110709434	7.74	6.49	8.31	21.63	17.76	23.51	1.48057	7.47265e-13	PER57	PREDICTED: peroxidase 57-like [Beta vulgaris subsp. vulgaris] [Beta vulgaris]
MSTRG.2832	25.91	24.73	25.58	1.97	6.75	5.48	-2.42428	7.62719e-13	--	PREDICTED: L10-interacting MYB domain-containing protein-like [Beta vulgaris subsp. vulgaris] [Beta vulgaris]
ncbi_110697419	394.8	385.45	427.51	55.8	147.62	95.59	-2.01407	7.6423e-13	SOP1	PREDICTED: peroxygenase [Beta vulgaris subsp. vulgaris] [Beta vulgaris]
ncbi_110689782	5.67	12.62	9.28	0.71	1.2	1.94	-2.84017	7.65076e-13	--	PREDICTED: major allergen Mal d 1 [Beta vulgaris subsp. vulgaris] [Beta vulgaris]
ncbi_110698201	5.24	4.05	4.97	21.54	12.95	16.54	1.83937	7.82831e-13	--	PREDICTED: uncharacterized protein LOC104898251 [Beta vulgaris subsp. vulgaris] [Beta vulgaris]
ncbi_110690133	1.29	1.33	1.13	0.33	0.35	0.2	-2.09132	7.88773e-13	--	Zinc finger, CCHC-type [Corchorus capsularis]
ncbi_110720913	4.64	13.81	8.89	0.31	1.42	0.71	-3.48606	8.37009e-13	--	PREDICTED: uncharacterized protein LOC104891715 [Beta vulgaris subsp. vulgaris] [Beta vulgaris]
ncbi_110721682	0.03	0	0	3.13	2.89	3.57	8.32042	8.4261e-13	--	hypothetical protein SOVF_187310, partial [Spinacia oleracea]
ncbi_110699158	39.85	47.82	45.17	7.94	17.92	12.4	-1.79578	8.46878e-13	At5g60760	PREDICTED: P-loop NTPase domain-containing protein LPA1 homolog 2 [Beta vulgaris subsp. vulgaris] [Beta vulgaris]
ncbi_110738038	269.22	345.45	335.09	71.04	138.68	98.6	-1.62313	8.61394e-13	OEP162	PREDICTED: outer envelope pore protein 16-2, chloroplastic [Beta vulgaris subsp. vulgaris] [Beta vulgaris]
ncbi_110729453	36.08	30.82	40.37	7.13	14.6	8.17	-1.84303	8.66561e-13	--	PREDICTED: methyl-CpG-binding domain-containing protein 13 isoform X4 [Cucumis sativus]
MSTRG.19105	3.88	3.25	4.17	1.36	0.62	0.63	-2.1142	8.67206e-13	At5g03795	probable glycosyltransferase At3g07620 [Chenopodium quinoa]
ncbi_110688189	44.84	40.85	30.76	99.01	83.16	95.25	1.25236	8.67674e-13	FLA18	PREDICTED: fasciclin-like arabinogalactan protein 17 [Beta vulgaris subsp. vulgaris] [Beta vulgaris]
ncbi_110737020	2.35	1.57	2.43	0.02	0	0.02	-7.31061	8.78743e-13	--	transposon-like protein [Beta vulgaris]
ncbi_110736995	1.63	1.55	1.31	0	0.06	0	-6.22561	8.8406e-13	--	PREDICTED: trichohyalin [Beta vulgaris subsp. vulgaris] [Beta vulgaris]
ncbi_110698602	2.5	2.26	5.45	0	0	0	-11.7327	8.92993e-13	--	agglutinin [Amaranthus caudatus]
ncbi_110733828	32.86	24.98	26.54	66.01	59.44	64.16	1.16806	9.07214e-13	AGT2	PREDICTED: alanine--glyoxylate aminotransferase 2 homolog 1, mitochondrial [Beta vulgaris subsp. vulgaris] [Beta vulgaris]
ncbi_110708482	10.43	8.99	11.89	31.87	27.18	26.2	1.44508	9.32054e-13	OASA1	cysteine synthase like protein [Spinacia oleracea]
ncbi_110732526	267.95	282.27	324.34	52.81	118.68	71.57	-1.84724	9.36849e-13	--	PREDICTED: late embryogenesis abundant protein 18 [Beta vulgaris subsp. vulgaris] [Beta vulgaris]
ncbi_110709519	1.74	1.08	0.68	9.7	5.34	9.35	2.80086	9.37557e-13	PER57	PREDICTED: peroxidase 57 [Beta vulgaris subsp. vulgaris] [Beta vulgaris]
ncbi_110711565	9.78	11.29	14.6	4.91	4.25	4.07	-1.4309	9.39251e-13	SWEET14	PREDICTED: bidirectional sugar transporter SWEET15 [Beta vulgaris subsp. vulgaris] [Beta vulgaris]
ncbi_110729559	2.73	2.29	0.84	12.95	11.41	11.2	2.60128	1.01585e-12	UGT88B1	PREDICTED: UDP-glycosyltransferase 88B1 [Beta vulgaris subsp. vulgaris] [Beta vulgaris]
ncbi_110701323	6.99	7.15	6.6	16.35	13.09	15.68	1.12135	1.02315e-12	NERD	SWIB domain-containing protein/Plus-3 domain-containing protein, partial [Cephalotus follicularis]
ncbi_110718192	11.38	13.43	17.78	4.65	5.92	5.05	-1.44712	1.02345e-12	DTX49	PREDICTED: protein DETOXIFICATION 49 [Beta vulgaris subsp. vulgaris] [Beta vulgaris]
ncbi_110702867	1.98	2.46	2.64	0	0.1	0.07	-5.38014	1.03319e-12	Os02g0180000	PREDICTED: probable protein phosphatase 2C 21 isoform X2 [Beta vulgaris subsp. vulgaris] [Beta vulgaris]
ncbi_110698431	362.26	373.02	392.62	59.37	147.72	90.52	-1.92214	1.03422e-12	--	PREDICTED: late embryogenesis abundant protein [Beta vulgaris subsp. vulgaris] [Beta vulgaris]
ncbi_110695816	3.14	3.92	4.6	0.12	0.57	0.7	-3.06841	1.03565e-12	PAP20	PREDICTED: probable purple acid phosphatase 20 [Beta vulgaris subsp. vulgaris] [Beta vulgaris]
ncbi_110709017	3.14	2.76	3.06	0.71	0.81	0.67	-2.03257	1.04717e-12	GATA16	PREDICTED: GATA transcription factor 16 [Beta vulgaris subsp. vulgaris] [Beta vulgaris]
ncbi_110720870	12.75	17.59	11.62	38.47	57.15	54.13	1.83547	1.05805e-12	--	PREDICTED: mannose/glucose-specific lectin [Beta vulgaris subsp. vulgaris] [Beta vulgaris]
ncbi_110681896	5.57	4.66	5.86	2.26	2.11	1.94	-1.35045	1.06718e-12	--	hypothetical protein SOVF_186440 isoform A [Spinacia oleracea]
ncbi_110719448	1.65	1.95	2.36	0.44	0.63	0.69	-1.75974	1.08644e-12	HMA5	PREDICTED: probable copper-transporting ATPase HMA5 [Beta vulgaris subsp. vulgaris] [Beta vulgaris]
MSTRG.19710	0	0.12	0.07	12.81	11.11	14.49	7.65934	1.11115e-12	--	-
ncbi_110737704	2.55	6.3	3.43	0.46	0.86	0.73	-2.58261	1.11854e-12	DAAT	PREDICTED: D-amino-acid transaminase, chloroplastic [Eucalyptus grandis]
ncbi_110727182	502.49	467.23	598.77	208.85	283.17	230	-1.11927	1.12119e-12	CHS	chalcone synthase 3 [Morus notabilis]
ncbi_110702665	1.6	1.34	1.16	6.1	5.17	5.18	2.00439	1.15517e-12	--	PREDICTED: uncharacterized protein LOC18601169 [Theobroma cacao]
ncbi_110706724	5.57	5.55	6.62	0.91	1.77	1.28	-2.16343	1.15974e-12	--	hypothetical protein SOVF_119980 [Spinacia oleracea]
ncbi_110703744	1.3	1.45	1.82	0.04	0.02	0	-6.25109	1.16263e-12	--	hypothetical protein SOVF_100900 [Spinacia oleracea]
ncbi_110706298	6.17	8.69	6.57	1.04	2.38	1.55	-2.10831	1.18256e-12	BHLH25	PREDICTED: transcription factor bHLH18-like [Beta vulgaris subsp. vulgaris] [Beta vulgaris]
ncbi_110702426	17.02	18.31	12.27	40.47	38.39	38.72	1.30461	1.18568e-12	BHLH25	PREDICTED: transcription factor bHLH18-like [Beta vulgaris subsp. vulgaris] [Beta vulgaris]
ncbi_110735782	1.23	1.26	0.79	5.35	3.58	5.02	2.0885	1.19063e-12	SCPL42	PREDICTED: serine carboxypeptidase-like 42 [Beta vulgaris subsp. vulgaris] [Beta vulgaris]
ncbi_110735054	2.13	2.15	2.74	0.67	0.65	0.52	-1.93177	1.2003e-12	GC1	PREDICTED: golgin candidate 1-like [Nicotiana tabacum]
ncbi_110734371	9.48	9.24	22.01	2.62	3.19	2.52	-2.2897	1.21154e-12	DMR6	PREDICTED: protein DOWNY MILDEW RESISTANCE 6 [Beta vulgaris subsp. vulgaris] [Beta vulgaris]
ncbi_110722717	10.53	11.78	14.68	3.53	5.32	3.93	-1.53325	1.24878e-12	GRXCR1	Glutaredoxin [Corchorus olitorius]
ncbi_110695594	18.05	15.73	17.36	2.99	6.76	3.79	-1.91722	1.28023e-12	--	hypothetical protein SOVF_145420 [Spinacia oleracea]
ncbi_110691336	0.37	0.37	0.11	3.23	2.71	2.79	3.36045	1.3034e-12	PGIP2	PREDICTED: polygalacturonase inhibitor [Beta vulgaris subsp. vulgaris] [Beta vulgaris]
ncbi_110682774	18.7	14.89	15.96	38.26	34.37	38.34	1.16321	1.3059e-12	AGL11	PREDICTED: agamous-like MADS-box protein AGL11 [Beta vulgaris subsp. vulgaris] [Beta vulgaris]
ncbi_110697008	1.3	1.52	1.01	4.5	3.48	4.13	1.66078	1.31605e-12	--	PREDICTED: F-box/FBD/LRR-repeat protein At1g13570-like isoform X7 [Beta vulgaris subsp. vulgaris] [Beta vulgaris]
MSTRG.286	9.42	11.94	10.95	3.22	4.59	4.19	-1.42895	1.32134e-12	--	uncharacterized protein LOC110714935 [Chenopodium quinoa]
ncbi_110728728	8.75	8.6	6.58	20.15	16.28	19.36	1.22119	1.32511e-12	TKT2	PREDICTED: probable 1-deoxy-D-xylulose-5-phosphate synthase, chloroplastic [Beta vulgaris subsp. vulgaris] [Beta vulgaris]
ncbi_110716083	0.94	0.69	0.44	4.78	3.12	4.24	2.55207	1.33919e-12	NRPE5A	PREDICTED: DNA-directed RNA polymerase V subunit 5C isoform X2 [Vitis vinifera]
ncbi_110686662	1.32	2.54	2.87	0	0.02	0	-8.39446	1.35565e-12	PUB19	PREDICTED: U-box domain-containing protein 19 [Beta vulgaris subsp. vulgaris] [Beta vulgaris]
ncbi_110731874	4.29	5.14	3.42	1.25	1.41	1.54	-1.61331	1.38869e-12	SDI1	PREDICTED: protein SULFUR DEFICIENCY-INDUCED 1 [Beta vulgaris subsp. vulgaris] [Beta vulgaris]
ncbi_110721215	7.1	6	4.82	17.28	15.19	15.27	1.41363	1.40853e-12	SSL6	PREDICTED: protein STRICTOSIDINE SYNTHASE-LIKE 7 [Beta vulgaris subsp. vulgaris] [Beta vulgaris]
ncbi_110721647	2.35	2.22	2	8.26	5.42	5.87	1.5732	1.42094e-12	mettl13	PREDICTED: methyltransferase-like protein 13 [Beta vulgaris subsp. vulgaris] [Beta vulgaris]
ncbi_110706548	1.89	3.21	1.72	8.91	7.31	9.07	1.89072	1.44291e-12	BXL7	PREDICTED: probable beta-D-xylosidase 7 [Beta vulgaris subsp. vulgaris] [Beta vulgaris]
ncbi_110705615	3.06	2.74	2.62	6.64	5.88	6.03	1.13953	1.50489e-12	MYB3R4	PREDICTED: myb-related protein 3R-1 [Beta vulgaris subsp. vulgaris] [Beta vulgaris]
ncbi_110717799	5.99	6.52	6.52	13.08	13.26	14.31	1.09498	1.52474e-12	--	hypothetical protein SOVF_116800 [Spinacia oleracea]
ncbi_110707220	26.78	26.8	29.22	9.14	14.37	10.49	-1.2841	1.54153e-12	--	hypothetical protein SOVF_004910 [Spinacia oleracea]
ncbi_110739667	31.24	30.03	22.45	75.41	60.98	63.1	1.25267	1.55569e-12	SWEET14	PREDICTED: bidirectional sugar transporter SWEET12 [Beta vulgaris subsp. vulgaris] [Beta vulgaris]
ncbi_110730031	3.84	3.19	3.63	0.03	0	0	-8.47303	1.56684e-12	ILR1	PREDICTED: IAA-amino acid hydrolase ILR1 [Beta vulgaris subsp. vulgaris] [Beta vulgaris]
ncbi_110730158	12.18	10.47	7.11	34.2	24.59	32.9	1.62339	1.59804e-12	ABCB2	PREDICTED: ABC transporter B family member 2-like [Beta vulgaris subsp. vulgaris] [Beta vulgaris]
ncbi_110715070	488.28	485.23	534.48	71.18	189.47	115.85	-2.00191	1.61565e-12	OBAP2A	PREDICTED: oil body-associated protein 2A [Beta vulgaris subsp. vulgaris] [Beta vulgaris]
MSTRG.15133	1.06	1.59	0.86	0	0	0	-10.1923	1.66001e-12	NUP96	PREDICTED: nuclear pore complex protein NUP96 [Beta vulgaris subsp. vulgaris] [Beta vulgaris]
ncbi_110682302	3.22	3.09	1.91	8.51	7.92	9.05	1.63215	1.6724e-12	CMT1	chromomethylase [Hevea brasiliensis]
ncbi_110714358	5.4	3.29	3.9	16.74	11.39	14.96	1.77507	1.6801e-12	GH3.5	PREDICTED: jasmonic acid-amido synthetase JAR1 [Beta vulgaris subsp. vulgaris] [Beta vulgaris]
ncbi_110687263	2.1	1.87	3.48	19.71	9.47	13.32	2.51215	1.69936e-12	TPS13	PREDICTED: (3S,6E)-nerolidol synthase 1 [Beta vulgaris subsp. vulgaris] [Beta vulgaris]
ncbi_110707856	8.17	6.91	6.25	18.57	15.12	15.94	1.21833	1.70598e-12	At2g26730	PREDICTED: probable inactive receptor kinase At2g26730 [Beta vulgaris subsp. vulgaris] [Beta vulgaris]
ncbi_110736589	10.89	7.93	10.13	31.18	24.48	24.09	1.46192	1.73693e-12	MYB61	PREDICTED: transcription factor MYB86 [Beta vulgaris subsp. vulgaris] [Beta vulgaris]
MSTRG.32737	1.87	2.21	3.23	0.04	0.09	0.18	-4.55953	1.82845e-12	--	Serine-rich protein-related [Theobroma cacao]
ncbi_110738893	6.34	6.32	7.42	1.09	2.34	1.58	-2.00288	1.83188e-12	--	PREDICTED: uncharacterized protein LOC104883338 [Beta vulgaris subsp. vulgaris] [Beta vulgaris]
MSTRG.32085	4.09	4.56	4.09	0	0	0	-12.0521	1.85817e-12	VHA-d1	TBP-associated factor 5, partial [Prunus dulcis]
ncbi_110685363	0.18	0.22	0.23	2.11	1.45	2.06	3.15715	1.87838e-12	--	PREDICTED: myb-like protein X [Nicotiana tomentosiformis]
MSTRG.16601	1.14	0.95	0.82	3.04	2.5	2.89	1.53451	1.92425e-12	pro-pol	DNA-directed DNA polymerase [Handroanthus impetiginosus]
ncbi_110701299	13.12	11.96	7.8	32.04	28.63	33.48	1.51775	1.94632e-12	UVR8	PREDICTED: ultraviolet-B receptor UVR8 [Beta vulgaris subsp. vulgaris] [Beta vulgaris]
ncbi_110701349	7.66	5.28	8.96	31.51	22.68	24.83	1.85129	1.95943e-12	CXE18	PREDICTED: probable carboxylesterase 18 [Beta vulgaris subsp. vulgaris] [Beta vulgaris]
ncbi_110693031	4.14	2.22	5.26	0	0.28	0.12	-4.86047	1.98472e-12	--	PREDICTED: jasmonate-induced protein homolog [Beta vulgaris subsp. vulgaris] [Beta vulgaris]
ncbi_110713444	5.3	4.81	4.33	13.7	10.05	11.25	1.27728	2.07902e-12	BXL6	PREDICTED: probable beta-D-xylosidase 6 [Beta vulgaris subsp. vulgaris] [Beta vulgaris]
MSTRG.27463	59.78	80.25	26.68	277.27	258.39	320.91	2.36123	2.10555e-12	--	PREDICTED: bark storage protein A [Beta vulgaris subsp. vulgaris] [Beta vulgaris]
ncbi_110692128	0.98	0.63	0.58	3.79	2.67	2.72	2.06756	2.12463e-12	At1g48405	PREDICTED: kinase-interacting family protein isoform X1 [Beta vulgaris subsp. vulgaris] [Beta vulgaris]
ncbi_110738360	10.42	8.99	7.09	27.16	20.7	23.13	1.42162	2.15897e-12	ANN3	PREDICTED: annexin D3 [Beta vulgaris subsp. vulgaris] [Beta vulgaris]
MSTRG.13994	1.29	1.47	1.98	7.01	4.85	6.03	1.91619	2.20196e-12	RUS3	protein root UVB sensitive 3-like isoform X2 [Chenopodium quinoa]
MSTRG.4689	22.47	19.3	15.55	51.74	45.42	53.78	1.39686	2.21674e-12	CYP72A154	cytochrome P450 CYP72A219-like [Chenopodium quinoa]
ncbi_110728122	5.96	5.2	5.65	14.04	12.72	14.15	1.28313	2.3398e-12	--	BSD domain-containing family protein [Populus trichocarpa]
ncbi_110688385	0.51	0.96	0.93	3.62	3.81	3.86	2.23394	2.36447e-12	LAC17	PREDICTED: laccase-17 [Beta vulgaris subsp. vulgaris] [Beta vulgaris]
ncbi_110714229	0.56	0.32	0.3	2.21	1.93	2.1	2.40276	2.41602e-12	GULLO6	PREDICTED: probable L-gulonolactone oxidase 4 [Beta vulgaris subsp. vulgaris] [Beta vulgaris]
ncbi_110732271	8.44	7.63	6.07	18.75	16.29	16.61	1.22211	2.43887e-12	Os10g0521000	PREDICTED: probable trehalase [Beta vulgaris subsp. vulgaris] [Beta vulgaris]
ncbi_110693791	1.6	2.19	0.25	57.22	64.71	58.06	5.47742	2.45036e-12	PAP1	PREDICTED: protein synthesis inhibitor PD-S2-like [Beta vulgaris subsp. vulgaris] [Beta vulgaris]
ncbi_110717869	3.29	3.18	2.23	11.39	7.75	8.56	1.6708	2.49587e-12	--	PREDICTED: cell wall protein DAN4-like [Arachis ipaensis]
ncbi_110733209	6.27	9.57	7.99	0.66	1.98	1.91	-2.38884	2.50014e-12	ValCS	PREDICTED: valencene synthase-like isoform X1 [Beta vulgaris subsp. vulgaris] [Beta vulgaris]
ncbi_110683453	8.2	8.79	10.87	4.31	4.75	4.78	-1.00935	2.60245e-12	ABCG31	PREDICTED: ABC transporter G family member 31 [Beta vulgaris subsp. vulgaris] [Beta vulgaris]
ncbi_110718755	1.86	3.45	4.67	0.26	0.56	0.4	-3.03216	2.62907e-12	TOGT1	UDP-glucose:flavonoid-O-glucosyltransferase [Beta vulgaris]
MSTRG.33512	2.57	2.75	1.84	0	0	0	-11.2208	2.63992e-12	--	26S proteasome non-ATPase regulatory subunit 8 homolog A-like [Chenopodium quinoa]
ncbi_110712524	16.01	14.24	10.64	37.19	29.94	34.48	1.31322	2.66722e-12	LOX6	PREDICTED: lipoxygenase 6, chloroplastic [Beta vulgaris subsp. vulgaris] [Beta vulgaris]
ncbi_110737891	2.08	1.74	1.66	0.08	0.19	0.04	-4.14384	2.6758e-12	FAP3	PREDICTED: fatty-acid-binding protein 3, chloroplastic [Beta vulgaris subsp. vulgaris] [Beta vulgaris]
ncbi_110719063	9.82	7.14	6.06	22.2	19.42	22.79	1.4844	2.68322e-12	--	PREDICTED: O-acyltransferase WSD1 [Beta vulgaris subsp. vulgaris] [Beta vulgaris]
ncbi_110690927	0.48	0.43	0.41	3.03	2.31	2.77	2.61916	2.79282e-12	PME53	PREDICTED: probable pectinesterase 53 [Beta vulgaris subsp. vulgaris] [Beta vulgaris]
ncbi_110715598	3.22	3.6	2.04	9.76	9.29	8.85	1.65489	2.83085e-12	CYP71A25	PREDICTED: cytochrome P450 71A25-like [Beta vulgaris subsp. vulgaris] [Beta vulgaris]
ncbi_110682502	0.74	1.18	0.71	3.38	3.58	3.97	2.05516	2.84111e-12	LAC11	PREDICTED: laccase-11 [Beta vulgaris subsp. vulgaris] [Beta vulgaris]
ncbi_110713965	39.53	35.42	27.93	97.24	71.75	81.96	1.28644	2.87057e-12	ASPG1	PREDICTED: protein ASPARTIC PROTEASE IN GUARD CELL 1 [Beta vulgaris subsp. vulgaris] [Beta vulgaris]
ncbi_110692368	449.53	432.81	377.32	112.82	207.35	121.63	-1.51157	2.87788e-12	RD19D	PREDICTED: probable cysteine protease RD19D [Beta vulgaris subsp. vulgaris] [Beta vulgaris]
ncbi_110709850	2.55	1.24	1.29	0	0	0	-10.7257	2.88688e-12	CYP83B1	PREDICTED: cytochrome P450 71A1-like [Beta vulgaris subsp. vulgaris] [Beta vulgaris]
ncbi_110740037	14.12	14.64	12.26	30.46	25.15	26.67	1.00421	2.91068e-12	FAAH	PREDICTED: fatty acid amide hydrolase [Beta vulgaris subsp. vulgaris] [Beta vulgaris]
MSTRG.32046	1.68	2.35	2.12	0	0	0	-11.0014	2.98681e-12	--	uncharacterized protein LOC110709005 isoform X1 [Chenopodium quinoa]
ncbi_110727140	4.48	4.85	3.12	13.81	10.62	12.36	1.56317	3.02652e-12	--	hypothetical protein SOVF_089240 [Spinacia oleracea]
ncbi_110721068	299.08	292.18	264.4	80.88	145.54	90.58	-1.43255	3.09833e-12	RD19D	PREDICTED: probable cysteine protease RD19D [Beta vulgaris subsp. vulgaris] [Beta vulgaris]
ncbi_110720923	6.65	6.57	7.14	17.79	13.54	15.61	1.20508	3.1045e-12	POMGNT2	PREDICTED: protein O-linked-mannose beta-1,4-N-acetylglucosaminyltransferase 2 [Beta vulgaris subsp. vulgaris] [Beta vulgaris]
ncbi_110688721	13.29	12.62	11.42	26.18	22.62	27.09	1.02357	3.11407e-12	At1g75680	PREDICTED: endoglucanase 2 [Beta vulgaris subsp. vulgaris] [Beta vulgaris]
ncbi_110700674	3.67	3.09	1.98	12.52	8.51	11.65	1.9027	3.14207e-12	UGD3	PREDICTED: UDP-glucose 6-dehydrogenase 1 [Beta vulgaris subsp. vulgaris] [Beta vulgaris]
ncbi_110736018	5.14	4.07	7.67	0	0	0.05	-8.39917	3.18719e-12	WEX	PREDICTED: Werner Syndrome-like exonuclease [Beta vulgaris subsp. vulgaris] [Beta vulgaris]
ncbi_110740327	0.16	0.06	0.04	1.63	1.4	1.81	4.21842	3.19116e-12	UGT85A24	PREDICTED: 7-deoxyloganetin glucosyltransferase [Beta vulgaris subsp. vulgaris] [Beta vulgaris]
ncbi_110689324	7.54	8.58	6.93	18.53	15.47	17.42	1.15756	3.20355e-12	Os04g0602400	PREDICTED: maltose excess protein 1-like, chloroplastic [Beta vulgaris subsp. vulgaris] [Beta vulgaris]
ncbi_110712839	0.12	0.08	0.01	1.14	1.11	0.93	3.92057	3.2332e-12	WAK2	PREDICTED: wall-associated receptor kinase 5-like isoform X1 [Beta vulgaris subsp. vulgaris] [Beta vulgaris]
MSTRG.31128	8.45	9.33	14.21	3.76	3.17	2.87	-1.70677	3.32215e-12	At5g08350	GEM-like protein 4 [Chenopodium quinoa]
ncbi_110685386	237.27	228.11	297.91	95.62	134.41	104.06	-1.19199	3.33102e-12	GA20OX1	PREDICTED: gibberellin 20 oxidase 1 [Beta vulgaris subsp. vulgaris] [Beta vulgaris]
ncbi_110681832	1.42	1.29	1.63	0	0	0	-10.4985	3.42251e-12	--	TLC ATP/ADP transporter [Theobroma cacao]
ncbi_110685807	0.67	0.89	0.54	3.09	3.22	2.69	2.09954	3.57188e-12	LAC11	PREDICTED: laccase-11 [Beta vulgaris subsp. vulgaris] [Beta vulgaris]
ncbi_110735689	19.33	49.16	18.39	5.24	4.39	6.9	-2.39394	3.60365e-12	--	abscisic stress-ripening protein ASR [Camellia sinensis]
ncbi_110737509	4.68	5.36	5.5	1.14	1.91	1.6	-1.74068	3.61293e-12	--	PREDICTED: pathogen-related protein [Beta vulgaris subsp. vulgaris] [Beta vulgaris]
ncbi_110696226	10.69	7.49	14.7	0.1	0	0	-8.36107	3.72607e-12	--	PREDICTED: lachrymatory-factor synthase [Beta vulgaris subsp. vulgaris] [Beta vulgaris]
ncbi_110719327	10.36	10.51	10.7	22.65	24.13	24.85	1.18201	3.77376e-12	--	PREDICTED: suppressor of disruption of TFIIS [Beta vulgaris subsp. vulgaris] [Beta vulgaris]
ncbi_110689776	1.86	2.05	1.6	4.61	4.11	4.71	1.28534	3.85636e-12	KIN14I	PREDICTED: kinesin-like protein KIN-14I isoform X1 [Beta vulgaris subsp. vulgaris] [Beta vulgaris]
ncbi_110698670	47.91	56.93	63.48	25.97	30.79	25.93	-1.02542	3.88238e-12	--	PREDICTED: metallothiol transferase FosB [Ricinus communis]
ncbi_110713841	26.83	24.4	32.52	10.67	14.13	9.14	-1.3031	3.92039e-12	A3G2XYLT	PREDICTED: UDP-glycosyltransferase 79B9 [Beta vulgaris subsp. vulgaris] [Beta vulgaris]
MSTRG.31677	5.91	5.49	8.43	0.34	0	0.11	-5.46162	3.93435e-12	--	eukaryotic translation initiation factor 3 subunit F-like [Chenopodium quinoa]
ncbi_110732757	4.76	6.02	5.15	2.72	2.23	2.83	-1.0339	4.0127e-12	NPF6.3	PREDICTED: protein NRT1/ PTR FAMILY 6.3 [Beta vulgaris subsp. vulgaris] [Beta vulgaris]
ncbi_110682949	37.73	33.28	39.42	9.35	17.48	11.18	-1.53868	4.03439e-12	REM5	PREDICTED: B3 domain-containing protein REM16-like [Beta vulgaris subsp. vulgaris] [Beta vulgaris]
ncbi_110686155	5.03	5.03	2.6	0.42	0.58	0.71	-2.88821	4.03785e-12	--	hypothetical protein SOVF_122310 [Spinacia oleracea]
ncbi_110722079	116.69	102.99	174.34	46.38	55.73	46.79	-1.40393	4.07336e-12	EXPA23	PREDICTED: expansin-A25 [Beta vulgaris subsp. vulgaris] [Beta vulgaris]
ncbi_110707004	33.9	27.05	24.99	78.86	58.29	70.37	1.27185	4.08455e-12	FLA1	PREDICTED: fasciclin-like arabinogalactan protein 1 [Beta vulgaris subsp. vulgaris] [Beta vulgaris]
ncbi_110719041	26.8	29.23	14.47	83.47	73.56	87.46	1.79408	4.1178e-12	TIP1-1	PREDICTED: probable aquaporin TIP1-2 [Beta vulgaris subsp. vulgaris] [Beta vulgaris]
ncbi_110685889	2.57	2.63	2.6	0.83	1.2	0.69	-1.51987	4.1407e-12	--	PREDICTED: probable leucine-rich repeat receptor-like protein kinase At1g35710 [Beta vulgaris subsp. vulgaris] [Beta vulgaris]
ncbi_110735856	3.96	4.49	2.32	13.01	10.53	12.14	1.7281	4.18757e-12	Os01g0875500	Beta-galactosidase 3 [Glycine soja]
ncbi_110736541	5.32	5.02	3.49	14.53	12.43	12.2	1.50158	4.19075e-12	At1g09390	PREDICTED: GDSL esterase/lipase At1g09390 [Beta vulgaris subsp. vulgaris] [Beta vulgaris]
ncbi_110727940	1.66	1.14	1.02	0	0	0	-10.3144	4.24963e-12	ERS1	PREDICTED: probable ethylene response sensor 1 [Vitis vinifera]
ncbi_110687903	5.84	7.16	5.18	15.98	14.67	16.48	1.37429	4.2539e-12	NDPK2	nucleoside diphosphate kinase II [Spinacia oleracea]
ncbi_110698089	0.96	0.97	0.75	0	0	0	-9.80305	4.28194e-12	FRS5	PREDICTED: protein FAR1-RELATED SEQUENCE 5-like [Ipomoea nil]
ncbi_110684638	2.3	1.35	1.86	0.13	0.2	0.25	-3.24793	4.37829e-12	PNC2	peroxidase [Spinacia oleracea]
ncbi_110691264	5.85	9.83	5.38	1.9	2.38	1.99	-1.74797	4.44888e-12	RAV1	PREDICTED: AP2/ERF and B3 domain-containing transcription factor RAV1 [Beta vulgaris subsp. vulgaris] [Beta vulgaris]
ncbi_110716835	6.55	5.23	4.69	14.2	13.05	13.19	1.29594	4.63942e-12	ENPP3	PREDICTED: ectonucleotide pyrophosphatase/phosphodiesterase family member 3 [Beta vulgaris subsp. vulgaris] [Beta vulgaris]
ncbi_110692324	8.03	7.05	4.68	25.19	17.67	19.76	1.66404	4.64065e-12	LRX6	PREDICTED: leucine-rich repeat extensin-like protein 4 [Beta vulgaris subsp. vulgaris] [Beta vulgaris]
ncbi_110718091	1027.96	1073.46	1128.75	119.13	370.84	239.31	-2.14707	4.81345e-12	Os07g0638300	PREDICTED: 1-Cys peroxiredoxin [Beta vulgaris subsp. vulgaris] [Beta vulgaris]
MSTRG.15266	6.24	4.91	5.15	20.14	12.17	15.82	1.56206	4.87761e-12	LOX2.1	linoleate 13S-lipoxygenase 2-1, chloroplastic-like [Chenopodium quinoa]
MSTRG.22784	4.32	4.06	3.19	9.86	9.39	9.76	1.32616	4.97911e-12	At5g03795	probable glycosyltransferase At5g03795 [Spinacia oleracea]
ncbi_110718978	25.68	23.73	29.49	11.04	14.31	12.89	-1.04494	5.05523e-12	MYB62	PREDICTED: transcription factor MYB108 [Beta vulgaris subsp. vulgaris] [Beta vulgaris]
MSTRG.5660	1.55	3.05	2.51	0.09	0.39	0.19	-3.40762	5.1532e-12	RE2	Retrovirus-related Pol polyprotein from transposon RE1 [Vitis vinifera]
ncbi_110714357	2.49	1.78	1.25	7.3	6.27	7.67	1.94404	5.2437e-12	GH3.5	PREDICTED: jasmonic acid-amido synthetase JAR1 [Beta vulgaris subsp. vulgaris] [Beta vulgaris]
ncbi_110740282	8.25	9.4	8.57	1.69	3.6	2.51	-1.74912	5.27536e-12	--	PREDICTED: ATP-dependent DNA helicase PIF1-like [Beta vulgaris subsp. vulgaris] [Beta vulgaris]
ncbi_110700304	0.8	0.68	0.54	3.12	3.86	3.2	2.33331	5.37898e-12	IBH1	PREDICTED: transcription factor IBH1 [Beta vulgaris subsp. vulgaris] [Beta vulgaris]
MSTRG.35891	2.45	2.69	2.74	0	0	0	-11.359	5.41022e-12	--	protein starmaker-like [Chenopodium quinoa]
ncbi_110730694	1.59	0.98	0.19	12.03	8.58	13.75	3.63799	5.41824e-12	POPTRDRAFT_820934	PREDICTED: CASP-like protein 1E1 [Beta vulgaris subsp. vulgaris] [Beta vulgaris]
ncbi_110740113	2.09	2.27	2.54	0.24	0.48	0.15	-2.98751	5.53742e-12	NAC022	PREDICTED: NAC domain-containing protein 35 [Beta vulgaris subsp. vulgaris] [Beta vulgaris]
ncbi_110738341	2.49	3.19	1.71	15.93	8.68	8.94	2.18267	5.55597e-12	PAP27	PREDICTED: probable inactive purple acid phosphatase 27 [Beta vulgaris subsp. vulgaris] [Beta vulgaris]
ncbi_110728187	65.8	64.56	68.83	149.97	121.1	135.89	1.03074	5.57414e-12	CYTB5-E	PREDICTED: cytochrome b5 [Beta vulgaris subsp. vulgaris] [Beta vulgaris]
MSTRG.39479	6.07	6.82	6.01	17.37	13.08	15.32	1.27602	5.60916e-12	HPPR	hydroxyphenylpyruvate reductase [Chenopodium quinoa]
ncbi_110719713	5.4	5.94	6.06	1.61	2.61	2.19	-1.44069	5.62736e-12	GRXCR1	Glutaredoxin domain-containing protein [Cephalotus follicularis]
MSTRG.12995	2	1.4	1.57	0	0	0	-10.6941	5.64383e-12	RPN6	PREDICTED: 26S proteasome non-ATPase regulatory subunit 11 homolog [Beta vulgaris subsp. vulgaris] [Beta vulgaris]
ncbi_110735282	3.68	3.27	3.32	1.57	1.43	0.92	-1.38951	5.65694e-12	AO	PREDICTED: L-aspartate oxidase, chloroplastic-like [Beta vulgaris subsp. vulgaris] [Beta vulgaris]
MSTRG.12049	10.11	7.88	5.85	1.98	0.92	1.7	-2.37368	5.66418e-12	--	-
ncbi_110718793	13.8	13.37	14.83	34.04	32.82	45.59	1.42082	5.68018e-12	--	PREDICTED: mannose/glucose-specific lectin [Beta vulgaris subsp. vulgaris] [Beta vulgaris]
ncbi_110683095	25.18	23.47	23.86	55.31	43.45	52.91	1.06468	5.71223e-12	COMT	PREDICTED: caffeic acid 3-O-methyltransferase [Beta vulgaris subsp. vulgaris] [Beta vulgaris]
ncbi_110735553	9.09	6.51	9.26	34.42	21.61	25.58	1.71492	5.7585e-12	KCS4	PREDICTED: 3-ketoacyl-CoA synthase 17-like [Beta vulgaris subsp. vulgaris] [Beta vulgaris]
ncbi_110688825	0.8	0.9	1.01	3.05	3.62	3.9	1.96361	5.80093e-12	BACOVA_02659	PREDICTED: beta-glucosidase BoGH3B-like isoform X2 [Prunus mume]
ncbi_110724232	19.19	17.09	29.61	3.59	6.97	6.31	-1.9656	5.87114e-12	--	hypothetical protein SOVF_163620 [Spinacia oleracea]
ncbi_110716870	4.84	4.21	4.12	11.17	10.76	10.94	1.31952	5.90172e-12	--	hypothetical protein SOVF_095980 [Spinacia oleracea]
MSTRG.19488	27.86	44.42	35.49	2.7	9.44	7.43	-2.46124	5.97546e-12	--	-
ncbi_110702211	0.75	0.69	0.73	4.02	2.91	3.57	2.27462	6.07375e-12	MAN7	PREDICTED: mannan endo-1,4-beta-mannosidase 4-like [Beta vulgaris subsp. vulgaris] [Beta vulgaris]
ncbi_110736053	37.73	42.33	39.84	7.87	17.55	10.32	-1.74622	6.13016e-12	At5g44260	PREDICTED: zinc finger CCCH domain-containing protein 2 [Beta vulgaris subsp. vulgaris] [Beta vulgaris]
MSTRG.6727	6.3	5.89	3.97	0	0	0	-12.3952	6.22539e-12	--	-
ncbi_110738855	10.16	9.54	11.64	3.87	5.22	4.23	-1.23441	6.27398e-12	pof10	PREDICTED: probable E3 ubiquitin ligase complex SCF subunit sconB [Jatropha curcas]
ncbi_110736560	0.71	0.38	0.58	2.69	2.31	2.26	2.12012	6.28576e-12	HASPIN	PREDICTED: serine/threonine-protein kinase haspin homolog [Beta vulgaris subsp. vulgaris] [Beta vulgaris]
ncbi_110723942	117.05	249.27	176.82	25.95	58.64	42.07	-2.10036	6.42141e-12	--	PREDICTED: mannose/glucose-specific lectin [Beta vulgaris subsp. vulgaris] [Beta vulgaris]
ncbi_110700018	18.53	15.61	15.33	37.69	31.15	36.74	1.09371	6.48109e-12	CBR1	PREDICTED: NADH--cytochrome b5 reductase 1 [Beta vulgaris subsp. vulgaris] [Beta vulgaris]
ncbi_110731146	0.76	0.64	0.71	3.02	2.17	2.79	1.91915	6.62369e-12	SBT2.4	PREDICTED: subtilisin-like protease SBT2.4 [Beta vulgaris subsp. vulgaris] [Beta vulgaris]
ncbi_110722395	53.3	57.44	40.45	114	105.05	119.88	1.16462	6.68998e-12	PGK1	PREDICTED: phosphoglycerate kinase, chloroplastic [Beta vulgaris subsp. vulgaris] [Beta vulgaris]
ncbi_110735097	1.65	2.42	1.41	0.03	0.25	0.2	-3.51307	6.72234e-12	--	hypothetical protein SOVF_011120 [Spinacia oleracea]
ncbi_110723372	484.14	452.9	516.34	83.76	203.28	121.33	-1.83146	6.76318e-12	HSD1	PREDICTED: 11-beta-hydroxysteroid dehydrogenase 1B-like [Beta vulgaris subsp. vulgaris] [Beta vulgaris]
ncbi_110681701	18.54	22.43	21.22	6.33	9.95	5.85	-1.49068	6.77524e-12	MGS1	PREDICTED: major pollen allergen Lol p 11 [Beta vulgaris subsp. vulgaris] [Beta vulgaris]
ncbi_110684228	103.52	69.32	131.48	44.53	31.43	33.89	-1.47005	6.91324e-12	PNC2	peroxidase [Spinacia oleracea]
ncbi_110713639	519	613.56	384.44	1462.83	1140.77	1306.95	1.36615	7.10623e-12	--	hypothetical protein SOVF_046920 [Spinacia oleracea]
ncbi_110728404	2.45	2.23	2.76	1.16	0.96	1.27	-1.13402	7.28308e-12	--	hypothetical protein SOVF_199510 [Spinacia oleracea]
ncbi_110687271	20.44	31.66	14.23	80.49	79.41	87	1.89619	7.30716e-12	PSBQ	PREDICTED: oxygen-evolving enhancer protein 3, chloroplastic [Beta vulgaris subsp. vulgaris] [Beta vulgaris]
ncbi_110727715	1.27	1.04	1.11	0	0	0.06	-5.83289	7.35921e-12	PIF1	PREDICTED: ATP-dependent DNA helicase PIF1-like [Beta vulgaris subsp. vulgaris] [Beta vulgaris]
ncbi_110706657	1.68	1.38	1.76	0	0	0	-10.6499	7.48562e-12	CXE18	PREDICTED: probable carboxylesterase 18 [Beta vulgaris subsp. vulgaris] [Beta vulgaris]
ncbi_110715388	10.83	9.99	9.76	22.44	19.11	20.05	1.01034	7.48675e-12	LACTB2	Beta-lactamase-like protein 2 [Morus notabilis]
ncbi_110722246	1.83	1.58	1.31	6.08	3.87	5.32	1.69384	7.49537e-12	wdhd1	PREDICTED: WD repeat and HMG-box DNA-binding protein 1 isoform X2 [Beta vulgaris subsp. vulgaris] [Beta vulgaris]
ncbi_110701577	0.65	0.65	1.14	0.05	0.03	0.08	-3.93074	7.82417e-12	--	PREDICTED: zinc finger MYM-type protein 1-like [Beta vulgaris subsp. vulgaris] [Beta vulgaris]
ncbi_110703714	4.85	3.46	2.2	0.06	0	0	-7.45258	7.9771e-12	pitC	PREDICTED: random slug protein 5 [Beta vulgaris subsp. vulgaris] [Beta vulgaris]
ncbi_110719435	0.26	0.24	0.24	1.25	1.15	1.13	2.25407	8.27754e-12	PLDBETA1	PREDICTED: phospholipase D beta 1 [Beta vulgaris subsp. vulgaris] [Beta vulgaris]
ncbi_110698483	4.81	6.38	4.81	1.11	2.14	1.4	-1.78277	8.2918e-12	--	PREDICTED: circadian locomoter output cycles protein kaput [Jatropha curcas]
ncbi_110711400	2.11	3.94	1.75	0.03	0	0	-8.02237	8.34109e-12	NPF1.2	PREDICTED: protein NRT1/ PTR FAMILY 1.1-like [Beta vulgaris subsp. vulgaris] [Beta vulgaris]
MSTRG.25938	4.51	5.52	6.79	0	0	0	-12.4529	8.45352e-12	--	-
ncbi_110705715	1.45	1.1	0.51	7.01	4.38	6.08	2.51328	8.53246e-12	SCPL40	PREDICTED: serine carboxypeptidase-like 40 [Beta vulgaris subsp. vulgaris] [Beta vulgaris]
MSTRG.17478	3.56	3.74	4.17	1.02	1.15	0.48	-2.1138	8.59989e-12	--	bromodomain-containing protein 4-like protein isoform X3 [Cinnamomum micranthum f. kanehirae]
ncbi_110711978	0.08	0.03	0.06	1.55	1.01	1.26	4.48997	8.61127e-12	AAO	PREDICTED: L-ascorbate oxidase-like [Beta vulgaris subsp. vulgaris] [Beta vulgaris]
ncbi_110708695	1.84	1.77	1.56	5.09	4.75	4.32	1.45359	8.66504e-12	At1g12300	PREDICTED: pentatricopeptide repeat-containing protein At5g65560 [Beta vulgaris subsp. vulgaris] [Beta vulgaris]
ncbi_110685331	4.41	3.23	4.08	11.38	10.15	10.65	1.45719	8.75479e-12	FOLD4	PREDICTED: bifunctional protein FolD 4, chloroplastic isoform X2 [Beta vulgaris subsp. vulgaris] [Beta vulgaris]
ncbi_110721465	21.6	22.21	6.47	102.52	89.09	122.3	2.64229	8.84409e-12	AZI1	Tryp_alpha_amyl domain-containing protein [Cephalotus follicularis]
ncbi_110695943	114.03	96.08	122.33	37.53	58.7	43.91	-1.24623	8.85588e-12	FAD12	PREDICTED: delta(12)-acyl-lipid-desaturase [Beta vulgaris subsp. vulgaris] [Beta vulgaris]
ncbi_110704239	1.79	1.51	3.41	0.07	0.18	0.04	-4.53219	8.88982e-12	PER12	PREDICTED: peroxidase 12 [Beta vulgaris subsp. vulgaris] [Beta vulgaris]
ncbi_110695210	27.18	24.21	24.74	56.42	45.4	52.92	1.02331	8.95233e-12	CAD1	PREDICTED: probable mannitol dehydrogenase [Beta vulgaris subsp. vulgaris] [Beta vulgaris]
ncbi_110706542	0.43	0.25	0.16	2.18	1.6	2.26	2.84609	9.00346e-12	--	PREDICTED: replication protein A 70 kDa DNA-binding subunit B-like [Beta vulgaris subsp. vulgaris] [Beta vulgaris]
ncbi_110723984	2.22	2.74	2.47	0.71	0.48	0.64	-2.02152	9.0607e-12	--	PREDICTED: uncharacterized protein LOC104892982 [Beta vulgaris subsp. vulgaris] [Beta vulgaris]
MSTRG.22149	2.82	3.43	3.13	0.46	0.64	0.52	-2.53359	9.34127e-12	rpsQ	30S ribosomal protein [Actinidia chinensis var. chinensis] [Actinidia chinensis]
ncbi_110687273	2.86	2.66	3.04	7.4	6.3	7.54	1.3111	9.35585e-12	KIN14D	PREDICTED: kinesin-like protein KIN-14C [Beta vulgaris subsp. vulgaris] [Beta vulgaris]
ncbi_110732308	4.14	7.72	10.97	1.9	1.31	1.08	-2.41188	9.37747e-12	HOX22	PREDICTED: homeobox-leucine zipper protein ATHB-12-like [Beta vulgaris subsp. vulgaris] [Beta vulgaris]
MSTRG.1076	1.3	0.95	0.29	8.64	5.57	6.97	3.0598	9.59291e-12	BSPA	bark storage protein A-like [Chenopodium quinoa]
ncbi_110714226	2.96	1.99	0.7	13.63	11.78	14.61	2.8244	9.61778e-12	AAE	PREDICTED: GDSL esterase/lipase At5g03980 [Beta vulgaris subsp. vulgaris] [Beta vulgaris]
ncbi_110691145	19.9	18.37	21.55	51.36	41.56	44.68	1.20178	9.73248e-12	ENODL1	PREDICTED: early nodulin-like protein 2 [Beta vulgaris subsp. vulgaris] [Beta vulgaris]
ncbi_110710575	26.17	26.41	34.8	5.07	10.93	9.16	-1.79617	1.02326e-11	NSFBx	PREDICTED: probable F-box protein At5g04010 [Beta vulgaris subsp. vulgaris] [Beta vulgaris]
ncbi_110737726	35.86	31.54	21.89	95.04	70.15	89.72	1.51342	1.02494e-11	H3-7	PREDICTED: histone H3.2 [Musa acuminata subsp. malaccensis] [Musa acuminata]
MSTRG.35080	1.73	1.79	1.49	4.85	4.25	4.63	1.45445	1.02581e-11	AAE11	butyrate--CoA ligase AAE11, peroxisomal-like [Chenopodium quinoa]
ncbi_110731844	43.62	40.22	31.62	94.18	77.61	84.29	1.1492	1.04652e-11	Os05g0108800	PREDICTED: cytochrome b5 [Beta vulgaris subsp. vulgaris] [Beta vulgaris]
ncbi_110696596	3.03	3.2	1.98	8.71	7.13	8.18	1.54878	1.0564e-11	--	General secretion pathway K [Gossypium arboreum]
MSTRG.39853	9.51	9.17	6.25	21.18	20.14	22.38	1.35341	1.05722e-11	AAE1	probable acyl-activating enzyme 1, peroxisomal [Chenopodium quinoa]
MSTRG.30142	707.53	811.7	812.44	105.77	297.18	180.91	-1.99767	1.07436e-11	--	defensin D2-like [Chenopodium quinoa]
ncbi_110721701	5.11	4.89	4.43	10.93	11.72	11.76	1.25376	1.0828e-11	EXL3	PREDICTED: GDSL esterase/lipase EXL3 [Beta vulgaris subsp. vulgaris] [Beta vulgaris]
ncbi_110690590	17.94	14.36	10.75	43.89	35.83	44.33	1.52684	1.08833e-11	--	PREDICTED: kinesin-4-like isoform X1 [Nicotiana tomentosiformis]
ncbi_110703902	16.62	12.65	11.12	36.08	29.64	35.34	1.32314	1.1048e-11	SCPL45	PREDICTED: serine carboxypeptidase-like 45 [Beta vulgaris subsp. vulgaris] [Beta vulgaris]
ncbi_110684913	3.73	4.32	3.75	9.16	8.23	8.87	1.15408	1.11401e-11	POT8	PREDICTED: potassium transporter 8 [Beta vulgaris subsp. vulgaris] [Beta vulgaris]
MSTRG.27637	2.62	2.95	2.58	0	0	0	-11.4076	1.13898e-11	--	PREDICTED: protein IQ-DOMAIN 1-like [Lupinus angustifolius]
ncbi_110685633	0.55	0.5	0.33	3.62	2.2	2.59	2.60744	1.1493e-11	UGT86A1	PREDICTED: UDP-glycosyltransferase 86A1 [Beta vulgaris subsp. vulgaris] [Beta vulgaris]
ncbi_110694862	0.8	0.62	0.58	3.78	3.5	2.29	2.25852	1.17486e-11	PAP27	PREDICTED: nucleotide pyrophosphatase/phosphodiesterase [Beta vulgaris subsp. vulgaris] [Beta vulgaris]
ncbi_110683515	1.19	1.46	0.72	5.67	4.86	5.13	2.21626	1.18685e-11	--	Zeaxanthin epoxidase, chloroplastic [Glycine soja]
ncbi_110696227	0	0.11	0.06	8.36	8.25	10.29	7.30593	1.19347e-11	--	PREDICTED: lachrymatory-factor synthase [Beta vulgaris subsp. vulgaris] [Beta vulgaris]
ncbi_110691791	3.25	3.95	2.68	13.3	8.32	11.55	1.7473	1.20776e-11	At1g60710	PREDICTED: probable aldo-keto reductase 2 [Beta vulgaris subsp. vulgaris] [Beta vulgaris]
ncbi_110684842	8.19	7.74	3.81	26.5	21.53	24.14	1.87028	1.20984e-11	NET1B	PREDICTED: protein NETWORKED 1A [Beta vulgaris subsp. vulgaris] [Beta vulgaris]
MSTRG.32925	9.42	9.01	9.09	19.4	17.38	19.11	1.02211	1.2115e-11	PAP2	purple acid phosphatase 2-like isoform X1 [Chenopodium quinoa]
ncbi_110698322	9.83	11.81	11.52	1.25	3.52	2.86	-2.11969	1.21678e-11	--	hypothetical protein SOVF_126840 [Spinacia oleracea]
ncbi_110730580	30.62	23.14	23.79	60.48	54.78	55.81	1.14139	1.22911e-11	CYP82C4	PREDICTED: cytochrome P450 CYP82D47-like [Beta vulgaris subsp. vulgaris] [Beta vulgaris]
ncbi_110711716	3.53	3.35	2.43	8.1	7.32	8.32	1.35047	1.23328e-11	AVT1A	PREDICTED: amino acid transporter ANTL1 [Beta vulgaris subsp. vulgaris] [Beta vulgaris]
ncbi_110707130	10.02	11.71	12.27	1.44	4	2.46	-2.10561	1.24272e-11	NSFBx	PREDICTED: probable F-box protein At5g04010 [Beta vulgaris subsp. vulgaris] [Beta vulgaris]
ncbi_110740284	11.8	14.2	12.37	2.65	5.44	4.42	-1.6169	1.26219e-11	--	PREDICTED: replication protein A 70 kDa DNA-binding subunit D-like [Beta vulgaris subsp. vulgaris] [Beta vulgaris]
ncbi_110722307	2.94	2.85	3.17	1.19	1.29	0.88	-1.41504	1.27444e-11	AHL15	PREDICTED: AT-hook motif nuclear-localized protein 15 [Beta vulgaris subsp. vulgaris] [Beta vulgaris]
ncbi_110690673	5.67	5.71	13.02	0	0	0.07	-8.44531	1.27794e-11	IWF1'	lipid transfer protein [Atriplex nummularia]
MSTRG.30211	0.21	0.36	0.2	2.36	2.23	2.58	3.21904	1.28444e-11	GSTU9	glutathione S-transferase U9-like [Chenopodium quinoa]
ncbi_110690498	2.63	3.53	4.39	0.18	0.79	0.44	-2.90348	1.28496e-11	SWEET14	PREDICTED: bidirectional sugar transporter SWEET15 [Beta vulgaris subsp. vulgaris] [Beta vulgaris]
MSTRG.33533	2.7	1.52	2.12	0.03	0.03	0.03	-6.13841	1.29033e-11	MSH6	PREDICTED: probable serine/threonine-protein kinase samkC [Beta vulgaris subsp. vulgaris] [Beta vulgaris]
ncbi_110693342	1.69	2.29	1.39	0	0	0	-10.8057	1.29769e-11	At1g67280	PREDICTED: probable lactoylglutathione lyase, chloroplastic [Beta vulgaris subsp. vulgaris] [Beta vulgaris]
ncbi_110688145	3.85	5.64	4.96	0.44	1.17	1.27	-2.32693	1.29975e-11	NTL8	PREDICTED: NAC domain-containing protein 89 isoform X1 [Beta vulgaris subsp. vulgaris] [Beta vulgaris]
MSTRG.16808	4.26	4.01	5.12	0.49	1.25	0.41	-2.63875	1.31062e-11	--	nucleolar and coiled-body phosphoprotein 1-like [Chenopodium quinoa]
ncbi_110734452	22.09	20.96	20.75	53.24	39.66	54.25	1.20566	1.32788e-11	CSE	PREDICTED: caffeoylshikimate esterase [Beta vulgaris subsp. vulgaris] [Beta vulgaris]
ncbi_110724840	1.74	1.09	0.99	4.9	4.04	4.61	1.82665	1.33026e-11	--	zf-4CXXC_R1 domain-containing protein [Cephalotus follicularis]
ncbi_110698722	0.86	0.7	0.64	3.97	2.29	3.25	2.11194	1.33282e-11	LE	gibberellin 3-oxidase [Spinacia oleracea]
ncbi_110730564	2.57	1.77	1.65	6.06	5.6	5.86	1.54837	1.35044e-11	CHUP1	PREDICTED: protein CHUP1, chloroplastic [Beta vulgaris subsp. vulgaris] [Beta vulgaris]
MSTRG.5770	2.21	2.51	2.09	0.03	0	0	-7.82655	1.35929e-11	--	PREDICTED: histone-lysine N-methyltransferase, H3 lysine-79 specific-like [Beta vulgaris subsp. vulgaris] [Beta vulgaris]
ncbi_110713360	7.14	9.03	4.74	26.79	19.93	24.85	1.77516	1.37423e-11	--	PREDICTED: transcription factor bHLH19 [Beta vulgaris subsp. vulgaris] [Beta vulgaris]
ncbi_110736090	2.27	3.81	1.36	0.02	0.02	0	-7.53916	1.43973e-11	PTC52	PREDICTED: protochlorophyllide-dependent translocon component 52, chloroplastic [Beta vulgaris subsp. vulgaris] [Beta vulgaris]
MSTRG.5848	162.27	182.95	198.95	22.92	66.95	39.53	-2.07222	1.47108e-11	--	2S albumin-like [Chenopodium quinoa]
ncbi_110721175	27.14	32.42	28.67	3.87	10.99	7.18	-2.00115	1.48786e-11	--	hypothetical protein SOVF_145310 [Spinacia oleracea]
ncbi_110710892	9.2	4.56	24.59	0	0	0	-13.642	1.49929e-11	--	PREDICTED: late embryogenesis abundant protein [Beta vulgaris subsp. vulgaris] [Beta vulgaris]
ncbi_110689374	16.94	15.11	17.44	39.11	31.59	36.07	1.1093	1.50695e-11	SKS1	PREDICTED: monocopper oxidase-like protein SKS1 [Beta vulgaris subsp. vulgaris] [Beta vulgaris]
ncbi_110735905	1.73	3.03	1.89	0	0	0	-11.1142	1.53928e-11	FRS12	PREDICTED: protein FAR1-RELATED SEQUENCE 6-like [Beta vulgaris subsp. vulgaris] [Beta vulgaris]
MSTRG.28440	2.44	1.48	1.76	0	0	0	-10.8867	1.54332e-11	MRS2-A	magnesium transporter MRS2-11, chloroplastic-like isoform X2 [Chenopodium quinoa]
MSTRG.27691	2.41	4.38	2.91	0.03	0	0	-8.33688	1.56983e-11	--	protein TOO MANY MOUTHS-like isoform X2 [Spinacia oleracea]
MSTRG.9734	2.78	3.01	3.73	0.55	0.42	0.11	-3.13993	1.57143e-11	Os06g0508700	methionine--tRNA ligase, cytoplasmic-like [Spinacia oleracea]
ncbi_110694203	3.32	2.7	2.88	0.68	1.08	0.94	-1.72085	1.57389e-11	At1g48100	PREDICTED: polygalacturonase At1g48100 [Beta vulgaris subsp. vulgaris] [Beta vulgaris]
ncbi_110695075	1.24	1.29	1.09	0	0.02	0.04	-5.91488	1.5831e-11	atgl-1	PREDICTED: patatin-like phospholipase domain-containing protein 2 [Beta vulgaris subsp. vulgaris] [Beta vulgaris]
ncbi_110720773	2676.31	3147.21	2815.23	407.22	1110.67	781.75	-1.90941	1.58744e-11	--	PREDICTED: 2S seed storage protein [Beta vulgaris subsp. vulgaris] [Beta vulgaris]
ncbi_110682606	1.09	1.12	0.82	6.32	3.25	6.24	2.38345	1.59869e-11	At2g18193	PREDICTED: AAA-ATPase At3g50940 [Beta vulgaris subsp. vulgaris] [Beta vulgaris]
MSTRG.22672	0	0.03	0.03	1.86	1.48	1.24	6.25424	1.61181e-11	FAR1	protein FAR-RED IMPAIRED RESPONSE 1-like [Chenopodium quinoa]
ncbi_110718492	14.86	13.2	16.78	7.71	6.12	8.57	-1.00129	1.62311e-11	MFSD14A	PREDICTED: hippocampus abundant transcript 1 protein [Beta vulgaris subsp. vulgaris] [Beta vulgaris]
ncbi_110730197	205.21	230.48	244.23	31.63	85.47	61.7	-1.92702	1.62863e-11	--	PREDICTED: late embryogenesis abundant protein 18 [Beta vulgaris subsp. vulgaris] [Beta vulgaris]
ncbi_110682705	0.62	1.16	1.75	0.2	0.11	0.15	-2.93996	1.63372e-11	--	PREDICTED: uncharacterized protein LOC104897134 [Beta vulgaris subsp. vulgaris] [Beta vulgaris]
ncbi_110692747	3.7	4.01	4.06	1.12	1.82	1.25	-1.49009	1.63941e-11	--	PREDICTED: zinc finger protein CONSTANS-LIKE 6 isoform X1 [Beta vulgaris subsp. vulgaris] [Beta vulgaris]
ncbi_110696597	3.11	2.3	1.79	10.31	7.04	9.39	1.89293	1.70222e-11	--	hypothetical protein SOVF_138980 [Spinacia oleracea]
ncbi_110719229	3.75	6.3	4.67	0.24	0.91	1.06	-2.73566	1.71095e-11	-	-
ncbi_110697163	1.56	3.11	1.99	9.22	11.03	10.66	2.21448	1.79862e-11	NEET	PREDICTED: CDGSH iron-sulfur domain-containing protein NEET [Beta vulgaris subsp. vulgaris] [Beta vulgaris]
ncbi_110690943	2.75	3.21	1.92	8.1	8.18	8.16	1.63298	1.8064e-11	P85	PREDICTED: senescence/dehydration-associated protein At4g35985, chloroplastic [Beta vulgaris subsp. vulgaris] [Beta vulgaris]
ncbi_110730976	0.61	0.66	0.62	0.12	0.09	0.16	-2.35279	1.85004e-11	--	PREDICTED: uncharacterized protein LOC104909040 isoform X2 [Beta vulgaris subsp. vulgaris] [Beta vulgaris]
ncbi_110686714	3.6	2.2	3.68	11.04	10.04	10.28	1.72597	1.8567e-11	JGB	PREDICTED: myosin heavy chain kinase C [Beta vulgaris subsp. vulgaris] [Beta vulgaris]
ncbi_110728964	106.83	90.91	82.67	229.77	178.17	192.65	1.09884	1.88117e-11	VTE3	37 kD inner envelope membrane polypeptide [Spinacia oleracea]
ncbi_110710142	3.89	3.26	3.13	11.19	8.35	10.41	1.54272	1.88899e-11	--	PREDICTED: selenoprotein H [Theobroma cacao]
MSTRG.28529	3.56	3.99	3.39	0.56	1.09	0.74	-2.19453	1.90137e-11	EMB2761	threonine--tRNA ligase, chloroplastic/mitochondrial 2-like [Chenopodium quinoa]
ncbi_110716966	1.81	2.85	2.28	0	0.02	0	-8.43879	1.90241e-11	--	PREDICTED: uncharacterized protein LOC104899427 [Beta vulgaris subsp. vulgaris] [Beta vulgaris]
ncbi_110690179	2.08	2.57	2.69	0.06	0.16	0.11	-4.47524	1.90502e-11	--	PREDICTED: zinc finger MYM-type protein 1-like [Beta vulgaris subsp. vulgaris] [Beta vulgaris]
ncbi_110703916	3.03	2.06	2.32	7.64	7.19	9.01	1.68584	1.91196e-11	RCOM_1504680	PREDICTED: CASP-like protein 1F2 isoform X1 [Beta vulgaris subsp. vulgaris] [Beta vulgaris]
ncbi_110689323	6.25	6.06	7.13	15.74	15.43	16.14	1.28312	1.92929e-11	XRCC4	PREDICTED: DNA repair protein XRCC4-like [Beta vulgaris subsp. vulgaris] [Beta vulgaris]
ncbi_110730581	28.55	22.13	17.77	64.09	53.16	57.4	1.35134	1.93495e-11	CYP82A3	PREDICTED: cytochrome P450 CYP82D47-like [Beta vulgaris subsp. vulgaris] [Beta vulgaris]
ncbi_110683564	19.11	20.21	15.68	41.15	33.89	38.8	1.0495	1.94294e-11	At5g22090	PREDICTED: protein FAF-like, chloroplastic [Beta vulgaris subsp. vulgaris] [Beta vulgaris]
ncbi_110681938	108.14	120.89	68.31	275.51	262.99	310.41	1.5135	2.00009e-11	PSBP	PREDICTED: oxygen-evolving enhancer protein 2, chloroplastic [Beta vulgaris subsp. vulgaris] [Beta vulgaris]
ncbi_110694124	12.43	8.24	8.29	30.83	22.78	29.15	1.51487	2.03881e-11	--	NHL domain-containing protein isoform 1 [Theobroma cacao]
MSTRG.95	4.77	4.62	4.07	0.06	0.06	0	-6.8095	2.05574e-11	--	-
MSTRG.15831	1.72	2.1	1.83	0.04	0.19	0.28	-3.46968	2.05937e-11	--	uncharacterized protein LOC110685101 [Chenopodium quinoa]
ncbi_110732216	2.04	3.27	4.05	0.08	0.48	0.33	-3.39463	2.0641e-11	SWEET4	PREDICTED: bidirectional sugar transporter SWEET4-like [Beta vulgaris subsp. vulgaris] [Beta vulgaris]
ncbi_110732670	2.41	2.47	1.78	7.37	6.33	6.81	1.62273	2.08732e-11	PRR1	PREDICTED: isoflavone reductase homolog [Beta vulgaris subsp. vulgaris] [Beta vulgaris]
ncbi_110738720	25.48	25.75	26.65	7.5	13.36	8.59	-1.40299	2.09219e-11	ACPD	stearoyl-acyl carrier protein desaturase [Sesamum indicum]
ncbi_110683597	47.7	58.95	36.63	119.62	115.82	132.48	1.36055	2.10037e-11	PSAO	PREDICTED: photosystem I subunit O isoform X2 [Beta vulgaris subsp. vulgaris] [Beta vulgaris]
MSTRG.16412	3.27	3.83	3.52	0	0	0	-11.7895	2.10966e-11	--	-
ncbi_110702523	2.02	3.23	1.36	9.69	9.63	9.2	2.10925	2.12106e-11	At3g63540	PREDICTED: thylakoid lumenal 19 kDa protein, chloroplastic [Beta vulgaris subsp. vulgaris] [Beta vulgaris]
ncbi_110706638	3.03	2.4	1.81	0.56	0.33	0.13	-2.82742	2.12171e-11	CP29B	PREDICTED: 28 kDa ribonucleoprotein, chloroplastic [Beta vulgaris subsp. vulgaris] [Beta vulgaris]
ncbi_110733123	20614	20330.7	23027.4	2698.49	8024.85	4937.78	-2.03026	2.14281e-11	GLUA2	PREDICTED: 11S globulin seed storage protein 2 isoform X1 [Beta vulgaris subsp. vulgaris] [Beta vulgaris]
ncbi_110721739	6	5.43	5.54	0.78	2.06	1.24	-2.05635	2.15536e-11	--	hypothetical protein SOVF_126840 [Spinacia oleracea]
ncbi_110703536	0.77	0.89	0.67	2.25	2.06	2.27	1.49776	2.17475e-11	--	maturase (mitochondrion) [Beta vulgaris subsp. vulgaris] [Beta vulgaris]
ncbi_110710337	0	0	0	1.19	1.46	1.41	10.4023	2.17743e-11	--	PREDICTED: serine/threonine-protein phosphatase 7 long form homolog [Beta vulgaris subsp. vulgaris] [Beta vulgaris]
ncbi_110720129	67.56	75.23	97.21	38.17	41.77	36.03	-1.04928	2.21634e-11	TSJT1	PREDICTED: stem-specific protein TSJT1 [Beta vulgaris subsp. vulgaris] [Beta vulgaris]
ncbi_110683105	7.67	5.22	5.99	35.8	16.98	29.78	2.12858	2.22554e-11	ABP19A	PREDICTED: auxin-binding protein ABP19b-like [Beta vulgaris subsp. vulgaris] [Beta vulgaris]
ncbi_110711567	3.67	3.48	3.45	8.68	9.08	9.43	1.35901	2.26515e-11	CAM2	PREDICTED: LOW QUALITY PROTEIN: UPF0483 protein AGAP003155-like [Erythranthe guttata]
ncbi_110731583	45.74	48.16	64.23	23.01	27.06	24.07	-1.09279	2.29122e-11	HIPP39	PREDICTED: neurofilament light polypeptide-like [Gossypium hirsutum]
ncbi_110730930	42.59	46.28	45.78	11.44	22.36	15.71	-1.44342	2.29186e-11	At5g60760	PREDICTED: P-loop NTPase domain-containing protein LPA1 homolog 2 [Beta vulgaris subsp. vulgaris] [Beta vulgaris]
MSTRG.28358	10.47	7.64	15.83	4.18	2.34	3.18	-1.80693	2.31832e-11	BXL1	beta-D-xylosidase 1-like [Chenopodium quinoa]
ncbi_110698807	23.77	17.85	19.44	48.55	40.89	48.84	1.17929	2.39855e-11	AAE13	PREDICTED: malonate--CoA ligase isoform X2 [Beta vulgaris subsp. vulgaris] [Beta vulgaris]
ncbi_110724195	3.32	4.25	4.05	1.02	1.53	1.3	-1.59368	2.43521e-11	COMT1	PREDICTED: caffeic acid 3-O-methyltransferase isoform X2 [Beta vulgaris subsp. vulgaris] [Beta vulgaris]
ncbi_110712439	12.21	22.22	5.1	79.71	97.27	92.53	2.76932	2.43769e-11	--	PREDICTED: miraculin [Beta vulgaris subsp. vulgaris] [Beta vulgaris]
ncbi_110724305	42.33	39.18	22.44	117.32	97.84	103.08	1.61423	2.45949e-11	PAP27	PREDICTED: probable inactive purple acid phosphatase 27 [Beta vulgaris subsp. vulgaris] [Beta vulgaris]
ncbi_110736964	0.74	0.85	0.34	3.47	2.8	3.09	2.27791	2.47096e-11	PBL7	PREDICTED: serine/threonine-protein kinase CDL1 [Beta vulgaris subsp. vulgaris] [Beta vulgaris]
ncbi_110728089	9.99	6.97	7.15	22.41	18.22	21.68	1.36983	2.48382e-11	PED1	PREDICTED: 3-ketoacyl-CoA thiolase 2, peroxisomal [Beta vulgaris subsp. vulgaris] [Beta vulgaris]
ncbi_110708603	1.57	1.65	1.31	4.04	3.65	3.73	1.33398	2.49434e-11	SDE3	PREDICTED: probable RNA helicase SDE3 [Beta vulgaris subsp. vulgaris] [Beta vulgaris]
ncbi_110725620	16.64	18.16	12.85	41.51	32.07	39.96	1.25265	2.49927e-11	YAB5	PREDICTED: axial regulator YABBY 5 isoform X1 [Beta vulgaris subsp. vulgaris] [Beta vulgaris]
ncbi_110692824	1.95	1.57	1.7	7.48	4.56	5.67	1.76244	2.49982e-11	MEE23	FAD_binding_4 domain-containing protein/BBE domain-containing protein [Cephalotus follicularis]
ncbi_110734461	7.35	8.87	7.63	0.43	1.62	1.95	-2.57592	2.56804e-11	--	PREDICTED: metallothiol transferase FosB [Prunus mume]
ncbi_110722339	2.68	4.99	2.39	16.72	12.15	15.16	2.12986	2.63256e-11	GASA10	PREDICTED: peamaclein [Beta vulgaris subsp. vulgaris] [Beta vulgaris]
ncbi_110726698	2.68	4.99	2.39	16.72	12.15	15.16	2.12986	2.63256e-11	GASA10	PREDICTED: peamaclein [Beta vulgaris subsp. vulgaris] [Beta vulgaris]
MSTRG.19110	1.63	1.32	1.62	0	0	0	-10.573	2.63825e-11	--	protein ALP1-like isoform X1 [Chenopodium quinoa]
ncbi_110729017	6.37	4.99	3.43	17.62	15.52	15.36	1.71336	2.68017e-11	OFP16	PREDICTED: transcription repressor OFP12-like [Beta vulgaris subsp. vulgaris] [Beta vulgaris]
ncbi_110719514	3.92	2.83	0.93	16.84	15.24	18.62	2.72281	2.76689e-11	HTH	PREDICTED: protein HOTHEAD isoform X2 [Beta vulgaris subsp. vulgaris] [Beta vulgaris]
ncbi_110735366	9.87	8.84	7	24.41	22.16	30.36	1.58122	2.8059e-11	SlH4	histone H4 [Zea mays]
ncbi_110707077	3.09	2.82	2.98	0.49	1.06	0.52	-2.10255	2.82058e-11	At1g80170	PREDICTED: polygalacturonase At1g48100 [Beta vulgaris subsp. vulgaris] [Beta vulgaris]
ncbi_110732733	231.67	222.88	251.06	59.81	117.34	71.73	-1.50342	2.8244e-11	bVPE	PREDICTED: vacuolar-processing enzyme [Beta vulgaris subsp. vulgaris] [Beta vulgaris]
ncbi_110738787	4.67	5.21	4.41	1.97	2.08	2.21	-1.19077	2.84292e-11	Cht9	PREDICTED: endochitinase [Beta vulgaris subsp. vulgaris] [Beta vulgaris]
ncbi_110701750	29.79	31.58	32.06	8.65	14.35	7.95	-1.59395	2.87574e-11	SN1	PREDICTED: peamaclein-like [Beta vulgaris subsp. vulgaris] [Beta vulgaris]
ncbi_110712177	4.9	3.76	3.92	10.8	10.95	12.47	1.44371	2.87848e-11	SIRB	PREDICTED: sirohydrochlorin ferrochelatase, chloroplastic [Beta vulgaris subsp. vulgaris] [Beta vulgaris]
ncbi_110714232	2.32	2.47	0.76	11.93	9.25	10.86	2.52931	2.89502e-11	SPL8	PREDICTED: squamosa promoter-binding-like protein 8 [Beta vulgaris subsp. vulgaris] [Beta vulgaris]
ncbi_110725568	180.81	253.12	142	512.84	596.8	569.91	1.54411	2.93012e-11	PAP26	PREDICTED: bifunctional purple acid phosphatase 26 [Beta vulgaris subsp. vulgaris] [Beta vulgaris]
ncbi_110710587	238.48	355.98	192.74	725.46	874.55	879.48	1.65524	2.9818e-11	AAI	aplha amylase inhibitor [Amaranthus hypochondriacus]
ncbi_110731143	0	0.08	0.05	6.24	5.73	6.92	7.18297	2.98692e-11	IWF1'	PREDICTED: non-specific lipid-transfer protein [Beta vulgaris subsp. vulgaris] [Beta vulgaris]
ncbi_110697797	29.08	26.69	20.45	69.61	52.41	67.41	1.31342	3.01421e-11	At1g08880	PREDICTED: histone H2A-beta, sperm [Beta vulgaris subsp. vulgaris] [Beta vulgaris]
ncbi_110696769	29.68	31.09	34.76	4.29	12.16	7.57	-1.99172	3.04949e-11	HSD5	PREDICTED: 11-beta-hydroxysteroid dehydrogenase-like 5 [Beta vulgaris subsp. vulgaris] [Beta vulgaris]
MSTRG.8996	4.14	5.34	4.03	0.97	1.79	0.92	-1.87625	3.06254e-11	--	probable serine/threonine-protein kinase MARK-A [Chenopodium quinoa]
ncbi_110684199	12.64	31.07	12.1	4.46	5.13	3.79	-2.06045	3.09877e-11	WRKY24	PREDICTED: WRKY transcription factor WRKY24 [Beta vulgaris subsp. vulgaris] [Beta vulgaris]
ncbi_110721444	54.29	39.05	39.97	117.72	91.85	111.95	1.27012	3.14671e-11	TKL-2	PREDICTED: transketolase, chloroplastic [Beta vulgaris subsp. vulgaris] [Beta vulgaris]
ncbi_110730083	5.29	6.6	4.4	13.98	12.44	14.12	1.31536	3.17958e-11	PLGG1	PREDICTED: plastidal glycolate/glycerate translocator 1, chloroplastic [Beta vulgaris subsp. vulgaris] [Beta vulgaris]
ncbi_110682378	131.99	124.87	167.15	29.82	62.49	42.3	-1.65531	3.19229e-11	SN1	PREDICTED: peamaclein-like [Beta vulgaris subsp. vulgaris] [Beta vulgaris]
ncbi_110724685	1.24	1.46	1.28	0.26	0.05	0.13	-3.17719	3.21789e-11	CYP83B1	PREDICTED: cytochrome P450 83B1-like [Beta vulgaris subsp. vulgaris] [Beta vulgaris]
ncbi_110717707	5.93	5.58	7.12	16.44	15.5	15.65	1.35303	3.3037e-11	qor	PREDICTED: quinone oxidoreductase-like [Gossypium hirsutum]
ncbi_110704958	21.72	50.41	9.8	510.38	563.04	656.39	4.40008	3.3231e-11	--	hypothetical protein SOVF_011920 [Spinacia oleracea]
ncbi_110689749	3.41	3.04	1.82	9.98	7.62	9.72	1.724	3.34179e-11	FAO2	PREDICTED: long-chain-alcohol oxidase FAO2 [Beta vulgaris subsp. vulgaris] [Beta vulgaris]
ncbi_110704284	6.52	6.42	5.54	17.36	14.01	13.69	1.28588	3.45237e-11	--	DDE_4 domain-containing protein [Cephalotus follicularis]
ncbi_110725495	7.54	7.33	5.05	17.9	15.74	16.08	1.31961	3.45475e-11	exgA	PREDICTED: probable glucan 1,3-beta-glucosidase A [Beta vulgaris subsp. vulgaris] [Beta vulgaris]
MSTRG.5175	0	0	0	3.58	2.45	2.64	11.4969	3.47729e-11	HAT	zinc finger BED domain-containing protein RICESLEEPER 1-like [Chenopodium quinoa]
ncbi_110722627	1.9	1.52	1.87	0.61	0.62	0.64	-1.50023	3.5398e-11	CHX18	PREDICTED: cation/H(+) antiporter 18 [Beta vulgaris subsp. vulgaris] [Beta vulgaris]
ncbi_110684580	4.22	4.06	4.49	0	0	0.06	-7.73358	3.56645e-11	--	valine--trna ligase [Gossypium arboreum]
ncbi_110718824	1.37	1.68	1.05	4.15	3.76	4.84	1.6368	3.59827e-11	FUC95A	PREDICTED: alpha-L-fucosidase 2-like [Beta vulgaris subsp. vulgaris] [Beta vulgaris]
ncbi_110716732	4.49	4.23	4.55	12.32	8.95	10.41	1.2554	3.76226e-11	Xyl2	PREDICTED: beta-xylosidase/alpha-L-arabinofuranosidase 2 [Beta vulgaris subsp. vulgaris] [Beta vulgaris]
ncbi_110690041	20.11	21.93	16.48	41.08	37.24	39.82	1.0135	3.77069e-11	PPD	PREDICTED: pyruvate, phosphate dikinase, chloroplastic isoform X2 [Beta vulgaris subsp. vulgaris] [Beta vulgaris]
ncbi_110702450	4.58	4.71	4.4	12.75	8.72	10.99	1.24554	3.78282e-11	FTIP1	PREDICTED: FT-interacting protein 1 [Beta vulgaris subsp. vulgaris] [Beta vulgaris]
ncbi_110692055	1.26	2.29	1.2	0.17	0.29	0.15	-2.96105	3.82761e-11	BMY1	PREDICTED: beta-amylase [Beta vulgaris subsp. vulgaris] [Beta vulgaris]
ncbi_110734256	15.84	16.53	18.93	39.33	37.53	40.83	1.19796	3.85305e-11	--	hypothetical protein BVRB_1g002570 [Beta vulgaris subsp. vulgaris] [Beta vulgaris]
ncbi_110682907	1.91	2.02	1.79	0.33	0.2	0.29	-2.80232	3.89892e-11	At5g19830	PREDICTED: peptidyl-tRNA hydrolase, mitochondrial isoform X1 [Beta vulgaris subsp. vulgaris] [Beta vulgaris]
MSTRG.2424	1.73	1.92	1.31	0	0	0	-10.6912	3.93913e-11	--	uncharacterized protein LOC110685527 [Chenopodium quinoa]
ncbi_110704605	275.81	272.37	301.52	72.89	143.28	94.56	-1.45129	4.06544e-11	bVPE	PREDICTED: vacuolar-processing enzyme [Beta vulgaris subsp. vulgaris] [Beta vulgaris]
ncbi_110713381	3.06	8.22	3.42	0.54	1	0.64	-2.75342	4.08648e-11	BHLH25	PREDICTED: transcription factor bHLH18-like [Beta vulgaris subsp. vulgaris] [Beta vulgaris]
MSTRG.7540	4.57	5.69	3.33	1.5	1.59	1.79	-1.47759	4.11627e-11	At5g55050	GDSL esterase/lipase At5g55050-like [Chenopodium quinoa]
MSTRG.23168	2.34	3.67	2.8	0.14	0.13	0.21	-4.19804	4.12471e-11	--	-
ncbi_110684104	116.1	106.47	80.86	242.87	201.2	247.71	1.18895	4.19991e-11	MtrDRAFT_AC149210g4v1	Histone core [Cynara cardunculus var. scolymus] [Cynara cardunculus]
ncbi_110715390	6.88	9.69	10.94	3.29	4.06	3.31	-1.36775	4.28675e-11	MIOX1	Inositol oxygenase 1 [Morus notabilis]
ncbi_110731799	1.71	1.68	1.59	0	0	0.05	-6.63807	4.28811e-11	--	PREDICTED: histone-lysine N-methyltransferase, H3 lysine-79 specific-like [Beta vulgaris subsp. vulgaris] [Beta vulgaris]
ncbi_110716367	6.01	6.39	7.71	0.94	2.4	1.59	-2.02825	4.32386e-11	--	PREDICTED: uncharacterized protein LOC104902557 [Beta vulgaris subsp. vulgaris] [Beta vulgaris]
ncbi_110695740	24.41	24.16	25.15	6.3	12.3	8.15	-1.46252	4.34289e-11	ABI5	PREDICTED: protein ABSCISIC ACID-INSENSITIVE 5 [Beta vulgaris subsp. vulgaris] [Beta vulgaris]
ncbi_110714011	7.29	8.47	8.1	2.08	3.74	3.33	-1.38275	4.34377e-11	CHR10	PREDICTED: probable helicase CHR10 [Beta vulgaris subsp. vulgaris] [Beta vulgaris]
ncbi_110730607	47.98	44.95	56	16.38	26.5	18.4	-1.28115	4.49495e-11	DOGL4	PREDICTED: protein DOG1-like 4 [Beta vulgaris subsp. vulgaris] [Beta vulgaris]
ncbi_110710401	1.61	1.2	1.54	0.57	0.53	0.69	-1.28106	4.51565e-11	ABCC3	Multidrug resistance protein ABC transporter family isoform 1 [Theobroma cacao]
ncbi_110690593	6.87	12.77	8.62	1.56	2.24	2.71	-2.11803	4.51827e-11	--	PREDICTED: cysteine-rich and transmembrane domain-containing protein A-like [Juglans regia]
ncbi_110695649	4.01	3.67	4.41	1.55	1.51	1.08	-1.54611	4.5198e-11	SAG12	PREDICTED: senescence-specific cysteine protease SAG12-like [Beta vulgaris subsp. vulgaris] [Beta vulgaris]
ncbi_110705957	3.13	2.71	3.16	6.91	6.99	6.62	1.18903	4.53648e-11	KIN12F	PREDICTED: kinesin-like protein KIN-12F [Beta vulgaris subsp. vulgaris] [Beta vulgaris]
ncbi_110694643	0.17	0.05	0.07	1.19	1.26	1.01	3.57665	4.5658e-11	SPL13B	PREDICTED: squamosa promoter-binding-like protein 16 isoform X1 [Beta vulgaris subsp. vulgaris] [Beta vulgaris]
ncbi_110705788	3.44	1.82	2.23	8.5	8.6	9.4	1.82295	4.56777e-11	COBL4	PREDICTED: COBRA-like protein 4 [Beta vulgaris subsp. vulgaris] [Beta vulgaris]
ncbi_110714169	578.12	622.74	790.45	226.71	342.9	290.02	-1.21193	4.69e-11	SBT3.17	PREDICTED: subtilisin-like protease SBT3.1 [Beta vulgaris subsp. vulgaris] [Beta vulgaris]
ncbi_110730529	0.36	0.13	0.02	10.35	6.87	10.61	5.77	4.74976e-11	At5g45950	PREDICTED: GDSL esterase/lipase At5g45950 [Beta vulgaris subsp. vulgaris] [Beta vulgaris]
ncbi_110682075	8.1	9.26	5.61	24.02	18.54	22.58	1.50379	4.79273e-11	PAS2	PREDICTED: very-long-chain (3R)-3-hydroxyacyl-CoA dehydratase PASTICCINO 2 [Beta vulgaris subsp. vulgaris] [Beta vulgaris]
ncbi_110735393	15.84	14.79	16.12	32.82	28.37	32.55	1.0037	4.81623e-11	AGT2	PREDICTED: alanine--glyoxylate aminotransferase 2 homolog 1, mitochondrial [Beta vulgaris subsp. vulgaris] [Beta vulgaris]
MSTRG.9982	63.39	67.54	73.07	9.7	26.3	19.04	-1.89002	4.82024e-11	--	universal stress protein PHOS34-like [Spinacia oleracea]
ncbi_110720761	13.96	10.6	7.03	42.84	28.9	38.14	1.79839	4.82591e-11	--	-
MSTRG.9596	1.85	2.4	2.41	0	0	0.03	-7.79442	4.90088e-11	CBL1	calcineurin subunit B-like [Chenopodium quinoa]
MSTRG.11865	1.57	1.72	1.64	0	0.02	0	-7.94544	4.94364e-11	--	zinc finger CCCH domain-containing protein 66-like, partial [Trifolium pratense]
ncbi_110728106	1.33	1.61	1.55	0.41	0.56	0.31	-1.81057	4.9533e-11	PIF1	PREDICTED: transcription factor PIF1 [Beta vulgaris subsp. vulgaris] [Beta vulgaris]
ncbi_110682545	2.07	1.32	0.84	9.38	5.1	8.96	2.47024	4.9888e-11	PER72	PREDICTED: peroxidase 72 [Beta vulgaris subsp. vulgaris] [Beta vulgaris]
ncbi_110706973	14.28	9.9	9.09	34.5	27.15	35.71	1.54911	5.00188e-11	--	hypothetical protein BVRB_4g090140 [Beta vulgaris subsp. vulgaris] [Beta vulgaris]
ncbi_110686655	27.93	48.82	10.58	359.06	382.66	435.45	3.7527	5.29462e-11	PAO	polyamine oxidase [Amaranthus hypochondriacus]
ncbi_110731656	21.69	22.2	22.05	3.76	9.34	6.1	-1.78005	5.35842e-11	--	PREDICTED: NDR1/HIN1-like protein 12 [Beta vulgaris subsp. vulgaris] [Beta vulgaris]
MSTRG.7155	0	0	0	2.87	2.98	3.69	11.6348	5.37519e-11	--	-
ncbi_110711856	9.53	6.02	2.38	41.14	30.06	42.17	2.66059	5.44744e-11	XTH9	PREDICTED: xyloglucan endotransglucosylase/hydrolase protein 9 [Beta vulgaris subsp. vulgaris] [Beta vulgaris]
ncbi_110688391	6.02	5.12	5.53	18.47	12	17.03	1.51067	5.46967e-11	--	PREDICTED: suppressor of disruption of TFIIS [Beta vulgaris subsp. vulgaris] [Beta vulgaris]
MSTRG.29213	14.2	14.11	14.95	33.64	30.53	29.05	1.10761	5.49619e-11	--	-
ncbi_110696225	4.95	4.21	3.48	0	0	0	-12.0407	5.57927e-11	--	PREDICTED: lachrymatory-factor synthase [Juglans regia]
MSTRG.29636	2.02	2.01	1.88	0	0.03	0	-7.62205	5.62337e-11	GIP	Retrovirus-related Pol polyprotein from transposon RE2 [Vitis vinifera]
ncbi_110735684	38.95	35.34	27.01	81.25	69.47	74.67	1.15379	5.72577e-11	PPA6	PREDICTED: soluble inorganic pyrophosphatase 6, chloroplastic [Beta vulgaris subsp. vulgaris] [Beta vulgaris]
ncbi_110683289	2.16	1.87	1.72	6.67	5.15	6.84	1.69832	5.87271e-11	COPT6	PREDICTED: copper transporter 1 [Beta vulgaris subsp. vulgaris] [Beta vulgaris]
ncbi_110682065	3.42	4.04	2.71	0.04	0	0	-7.9901	5.87617e-11	--	PREDICTED: serine/threonine-protein kinase TIO [Oryza brachyantha]
MSTRG.6399	3.03	4.89	6.48	0.99	0.92	0.79	-2.41504	5.96381e-11	--	-
ncbi_110691559	7.83	7.07	5.82	15.56	14.05	16.32	1.14841	5.99252e-11	GPDHC1	PREDICTED: glycerol-3-phosphate dehydrogenase [NAD(+)] GPDHC1, cytosolic [Beta vulgaris subsp. vulgaris] [Beta vulgaris]
MSTRG.19396	2.86	2.74	2.33	6.35	5.5	5.71	1.1469	6.0425e-11	TMK1	receptor protein kinase TMK1-like [Chenopodium quinoa]
ncbi_110732311	9.75	6.32	5.2	25.06	19.43	22.38	1.65254	6.20064e-11	BDG3	PREDICTED: probable lysophospholipase BODYGUARD 3 [Beta vulgaris subsp. vulgaris] [Beta vulgaris]
ncbi_110713916	4.75	5.37	4.77	13.16	10.47	13.16	1.30497	6.22184e-11	--	hypothetical protein SOVF_005170 [Spinacia oleracea]
ncbi_110711764	30.05	22.21	20.48	71.73	51.01	62.42	1.34795	6.25573e-11	GWD3	PREDICTED: phosphoglucan, water dikinase, chloroplastic isoform X1 [Beta vulgaris subsp. vulgaris] [Beta vulgaris]
ncbi_110698575	7.28	4.86	5.75	17.14	15.13	14.91	1.39902	6.28999e-11	CG5721	PREDICTED: armadillo repeat-containing protein 6 [Beta vulgaris subsp. vulgaris] [Beta vulgaris]
ncbi_110722671	9.81	11.94	5.76	30.2	29.48	32.99	1.75215	6.35283e-11	--	PREDICTED: histidine-rich glycoprotein [Beta vulgaris subsp. vulgaris] [Beta vulgaris]
ncbi_110703370	2.49	1.75	2.8	9.28	6.76	9.41	1.85402	6.35401e-11	CRRSP60	PREDICTED: cysteine-rich repeat secretory protein 60 [Beta vulgaris subsp. vulgaris] [Beta vulgaris]
MSTRG.5170	5.38	5.79	4.31	2.4	1.86	1.74	-1.36737	6.5247e-11	--	-
ncbi_110710214	2.68	2.44	1.04	9.73	8.41	9.25	2.15265	6.52543e-11	RGA2	NBS-LRR type resistance protein [Beta vulgaris]
ncbi_110723399	1.16	1.38	0.89	0.06	0.06	0.06	-4.25214	6.55341e-11	--	-
ncbi_110694676	0.49	0.63	1.03	3.47	3.95	3.27	2.31385	6.56493e-11	COPT6	PREDICTED: copper transporter 6-like [Beta vulgaris subsp. vulgaris] [Beta vulgaris]
ncbi_110727955	5.09	3.79	3.43	10.45	9.3	10.79	1.31087	6.59405e-11	KIN14I	PREDICTED: kinesin-like protein KIN-14I isoform X1 [Beta vulgaris subsp. vulgaris] [Beta vulgaris]
ncbi_110700950	1.16	1.02	1.28	0.02	0	0.05	-5.62727	6.72473e-11	--	hypothetical protein SOVF_199510 [Spinacia oleracea]
ncbi_110724981	2	2.21	2.32	0.74	0.7	0.61	-1.67146	6.7911e-11	At1g68170	PREDICTED: WAT1-related protein At1g68170-like [Beta vulgaris subsp. vulgaris] [Beta vulgaris]
ncbi_110683018	4.32	4.14	4.25	11.19	9.71	9.74	1.26945	6.80932e-11	SGR9	PREDICTED: E3 ubiquitin-protein ligase SGR9, amyloplastic [Beta vulgaris subsp. vulgaris] [Beta vulgaris]
ncbi_110685572	5.59	5.56	6.37	14.33	13.4	12.91	1.2139	6.81624e-11	CYCA1-1	PREDICTED: cyclin-A1-4 [Beta vulgaris subsp. vulgaris] [Beta vulgaris]
MSTRG.35628	0.39	0.45	0.42	2.29	2.06	2.33	2.40642	6.83709e-11	--	zinc finger MYM-type protein 1-like [Chenopodium quinoa]
ncbi_110703545	2.2	2.49	3.27	0.36	0.41	0.68	-2.45672	6.96044e-11	RPL5	ribosomal protein L5 (mitochondrion) [Beta vulgaris subsp. vulgaris] [Beta vulgaris]
ncbi_110731778	0.73	1.35	1.36	0	0	0	-10.1632	7.12681e-11	NLP8	PREDICTED: probable leucine-rich repeat receptor-like protein kinase At1g35710 isoform X1 [Beta vulgaris subsp. vulgaris] [Beta vulgaris]
ncbi_110714537	26.57	25.08	29.54	5.24	12.03	7.58	-1.70806	7.18254e-11	--	PREDICTED: NDR1/HIN1-like protein 12 [Beta vulgaris subsp. vulgaris] [Beta vulgaris]
ncbi_110693701	0.98	0.73	0.84	2.83	2.57	3.36	1.78043	7.19332e-11	faeA	Lipase, class 3 [Corchorus olitorius]
ncbi_110738476	13.83	11.83	7.39	37.6	30.59	40.46	1.71697	7.1985e-11	At5g02570	histone H2B.3 [Solanum lycopersicum]
MSTRG.142	21.58	20.06	26.14	9.3	12.28	8.54	-1.17014	7.22082e-11	--	TPR-containing protein DDB_G0280363-like [Chenopodium quinoa]
ncbi_110711375	2	2.56	1.31	6.37	6.76	7.7	1.82723	7.25845e-11	CYP28	PREDICTED: peptidyl-prolyl cis-trans isomerase CYP28, chloroplastic [Beta vulgaris subsp. vulgaris] [Beta vulgaris]
ncbi_110717376	4.37	5.33	3.53	10.91	11.17	11.23	1.33214	7.26817e-11	--	Kinase superfamily protein isoform 2 [Theobroma cacao]
ncbi_110682043	8.54	8.19	14.87	2.78	3.35	2.34	-1.89949	7.34451e-11	--	PREDICTED: translation initiation factor IF-2 isoform X1 [Beta vulgaris subsp. vulgaris] [Beta vulgaris]
ncbi_110696050	3.06	4.01	3.22	0.49	0.72	1.2	-2.09414	7.42823e-11	TKPR1	PREDICTED: dihydroflavonol 4-reductase [Beta vulgaris subsp. vulgaris] [Beta vulgaris]
ncbi_110693450	3.09	2.65	3.04	6.93	6.65	7.04	1.23175	7.43892e-11	KIN14C	PREDICTED: kinesin-like protein KIN-14C [Beta vulgaris subsp. vulgaris] [Beta vulgaris]
ncbi_110736533	10.02	7.96	11.77	3.35	4.45	3.32	-1.41973	7.447e-11	GOLS2	PREDICTED: galactinol synthase 2 [Beta vulgaris subsp. vulgaris] [Beta vulgaris]
ncbi_110698191	25.62	27.78	30.75	7.13	13.05	11.2	-1.42312	7.44815e-11	DOGL4	PREDICTED: LOW QUALITY PROTEIN: protein DOG1-like 4 [Beta vulgaris subsp. vulgaris] [Beta vulgaris]
MSTRG.30363	0.81	1.04	0.6	5.45	5.49	5.05	2.70632	7.45051e-11	--	-
ncbi_110736571	36.51	42.37	50.87	108.53	101.82	110.96	1.30823	7.50255e-11	RAP	PREDICTED: aspartic proteinase-like isoform X1 [Beta vulgaris subsp. vulgaris] [Beta vulgaris]
ncbi_110738988	1.58	1.41	1.1	0	0	0	-10.4129	7.54867e-11	--	PREDICTED: uncharacterized protein LOC104907206 [Beta vulgaris subsp. vulgaris] [Beta vulgaris]
ncbi_110698351	6.54	5.81	4.83	15.99	11.54	14.96	1.30639	7.57056e-11	H2B.11	core histone H2A/H2B/H3/H4 [Medicago truncatula]
MSTRG.8896	4.18	4.78	4.35	0	0	0	-12.1153	7.66857e-11	--	-
ncbi_110684709	3.72	3	3.95	10.89	8.12	12.23	1.54983	7.71577e-11	ABCG6	PREDICTED: ABC transporter G family member 6 [Beta vulgaris subsp. vulgaris] [Beta vulgaris]
ncbi_110708077	10.99	9.15	5.15	40.51	23.86	34.35	1.96478	7.84364e-11	PAP29	PREDICTED: probable inactive purple acid phosphatase 29 [Beta vulgaris subsp. vulgaris] [Beta vulgaris]
ncbi_110731650	13.9	11.04	11.17	29.96	23.31	29.31	1.19339	7.86893e-11	SR34A	PREDICTED: serine/arginine-rich splicing factor SR34A [Beta vulgaris subsp. vulgaris] [Beta vulgaris]
MSTRG.33692	6.18	4.69	5.62	0.93	1.38	1.12	-2.26531	8.01239e-11	--	PREDICTED: probable LRR receptor-like serine/threonine-protein kinase At3g47570 [Beta vulgaris subsp. vulgaris] [Beta vulgaris]
MSTRG.18049	7.77	9.58	7.49	19.39	17.41	16.84	1.11064	8.14622e-11	--	zinc finger BED domain-containing protein RICESLEEPER 2-like [Chenopodium quinoa]
ncbi_110685820	36.53	32.63	27.31	68.03	60.91	71.1	1.05214	8.16695e-11	GAMMACA1	PREDICTED: gamma carbonic anhydrase 1, mitochondrial [Beta vulgaris subsp. vulgaris] [Beta vulgaris]
ncbi_110726190	11.06	9.29	6.69	26	20.89	24.31	1.39678	8.22279e-11	CSLA9	PREDICTED: glucomannan 4-beta-mannosyltransferase 9 [Beta vulgaris subsp. vulgaris] [Beta vulgaris]
ncbi_110725261	43.66	59.61	45.26	4.65	16.4	9.96	-2.25995	8.30712e-11	GASA3	PREDICTED: gibberellin-regulated protein 2-like [Beta vulgaris subsp. vulgaris] [Beta vulgaris]
ncbi_110715931	8.11	7.67	8.72	3.74	4.62	3.39	-1.06012	8.3369e-11	PME12	PREDICTED: probable pectinesterase/pectinesterase inhibitor 12 [Beta vulgaris subsp. vulgaris] [Beta vulgaris]
ncbi_110718120	3.01	3.08	2.66	6.99	5.91	6.54	1.15167	8.3577e-11	CMT3	chromomethylase [Hevea brasiliensis]
ncbi_110698391	108	119.6	132.82	46.04	69.09	51.14	-1.11615	8.39316e-11	At4g25140	PREDICTED: oleosin 1 [Beta vulgaris subsp. vulgaris] [Beta vulgaris]
ncbi_110739683	475.41	451.21	508.14	89.12	216.81	124.37	-1.73739	8.46194e-11	HSD1	PREDICTED: 11-beta-hydroxysteroid dehydrogenase 1B-like [Beta vulgaris subsp. vulgaris] [Beta vulgaris]
ncbi_110698536	2.27	6.95	2.71	0.54	0.88	0.66	-2.51994	8.56265e-11	XLG1	PREDICTED: extra-large guanine nucleotide-binding protein 1-like [Beta vulgaris subsp. vulgaris] [Beta vulgaris]
ncbi_110706721	3.19	1.65	2.72	9.68	8.34	8.59	1.81551	8.62022e-11	AS1	polyphenol oxidase [Beta vulgaris subsp. cicla] [Beta vulgaris]
MSTRG.15880	0	0	0.04	5.04	4.74	5.17	8.54593	8.62289e-11	--	RNA polymerase II degradation factor 1 isoform X1 [Spinacia oleracea]
ncbi_110740205	11.19	14.15	12.4	2.44	5.36	4.15	-1.65908	8.63e-11	TOM1	PREDICTED: tobamovirus multiplication protein 1 [Beta vulgaris subsp. vulgaris] [Beta vulgaris]
ncbi_110695983	1.58	1.6	0.97	0.03	0.03	0.23	-3.83899	8.71089e-11	JMJ30	PREDICTED: lysine-specific demethylase JMJ30 [Beta vulgaris subsp. vulgaris] [Beta vulgaris]
ncbi_110729112	3.77	2.23	2.5	10.32	8.86	8.91	1.72452	8.84806e-11	DET2	PREDICTED: steroid 5-alpha-reductase DET2 [Beta vulgaris subsp. vulgaris] [Beta vulgaris]
ncbi_110687308	2.05	2.68	2.69	0.46	0.89	0.74	-1.82792	8.93519e-11	CRK10	PREDICTED: cysteine-rich receptor-like protein kinase 10 [Beta vulgaris subsp. vulgaris] [Beta vulgaris]
ncbi_110729830	1.48	2.29	2.59	0.12	0.12	0.37	-3.38215	8.95133e-11	At2g25940	PREDICTED: vacuolar-processing enzyme [Beta vulgaris subsp. vulgaris] [Beta vulgaris]
ncbi_110718653	2.43	2.78	2.84	1.1	0.87	0.94	-1.46797	9.06632e-11	ABC4	PREDICTED: 2-carboxy-1,4-naphthoquinone phytyltransferase, chloroplastic [Beta vulgaris subsp. vulgaris] [Beta vulgaris]
ncbi_110726892	3.75	4.84	4.19	1.9	2.22	1.93	-1.07888	9.11183e-11	ABC1K3	ABC1 domain-containing protein [Cephalotus follicularis]
ncbi_110727756	0.91	0.42	0.3	3.99	3.29	4.63	2.86923	9.35395e-11	PMEI6	PREDICTED: 21 kDa protein-like [Nicotiana attenuata]
ncbi_110695094	10.05	7.97	5.68	29.06	20.91	22.18	1.60611	9.61975e-11	RNR2B	PREDICTED: ribonucleoside-diphosphate reductase small chain [Beta vulgaris subsp. vulgaris] [Beta vulgaris]
ncbi_110692644	8.7	14.71	23.12	1.49	4.03	2.31	-2.57108	9.86125e-11	ZAT10	PREDICTED: zinc finger protein ZAT10 [Beta vulgaris subsp. vulgaris] [Beta vulgaris]
ncbi_110683768	2.35	1.22	1.26	6.83	5.1	7.49	2.00745	9.87382e-11	OSCBPW	PREDICTED: lupeol synthase [Beta vulgaris subsp. vulgaris] [Beta vulgaris]
MSTRG.6533	7.72	6.98	8.75	2.43	3.9	2.3	-1.44216	9.88433e-11	--	-
ncbi_110736462	0.53	0.64	0.79	0.01	0.04	0.11	-3.61471	1.00906e-10	WAKL2	PREDICTED: wall-associated receptor kinase-like 1 isoform X1 [Beta vulgaris subsp. vulgaris] [Beta vulgaris]
ncbi_110720932	2.51	4.46	3.81	15.75	12.25	11.31	1.86654	1.00936e-10	--	hypothetical protein SOVF_195560 [Spinacia oleracea]
MSTRG.19148	5	4.43	4.46	13.64	10.42	10.55	1.31714	1.02017e-10	At5g03795	probable glycosyltransferase At5g03795 [Spinacia oleracea]
ncbi_110723548	6.94	3.99	3.62	18.19	15.61	17.51	1.81822	1.0453e-10	--	Bifunctional inhibitor/plant lipid transfer protein/seed storage helical domain-containing protein [Cynara cardunculus var. scolymus] [Cynara cardunculus]
ncbi_110722085	1.85	0.81	1.55	0.14	0.08	0.11	-3.67328	1.0507e-10	MYB108	PREDICTED: transcription factor MYB108 [Beta vulgaris subsp. vulgaris] [Beta vulgaris]
ncbi_110716584	1.81	1.66	1.47	0.76	0.56	0.82	-1.2069	1.05508e-10	CYC2	PREDICTED: 3-oxo-Delta(4,5)-steroid 5-beta-reductase [Beta vulgaris subsp. vulgaris] [Beta vulgaris]
ncbi_110686857	5.9	5.79	6.35	2.56	3.25	2.6	-1.10102	1.07188e-10	--	PREDICTED: replication protein A 70 kDa DNA-binding subunit D-like [Beta vulgaris subsp. vulgaris] [Beta vulgaris]
ncbi_110723937	7.93	10.95	8.59	3.08	4.22	4.18	-1.25873	1.07545e-10	--	PREDICTED: mannose/glucose-specific lectin [Beta vulgaris subsp. vulgaris] [Beta vulgaris]
ncbi_110690816	608.77	742.24	890.4	173.39	338.71	267.4	-1.52379	1.08042e-10	LTP1	Plant lipid transfer protein/Par allergen [Corchorus capsularis]
ncbi_110738675	12	9.71	14.71	4.64	5.93	4.39	-1.28362	1.09389e-10	AATL1	PREDICTED: lysine histidine transporter-like 8 [Beta vulgaris subsp. vulgaris] [Beta vulgaris]
ncbi_110692072	4.17	4.66	3.53	0.06	0	0	-7.6865	1.11851e-10	ies6	PREDICTED: INO80 complex subunit C [Beta vulgaris subsp. vulgaris] [Beta vulgaris]
ncbi_110726803	12.2	11.79	9.15	24.65	23.7	25.64	1.15876	1.11918e-10	NDPK2	nucleoside diphosphate kinase II [Spinacia oleracea]
ncbi_110691118	2.17	2.86	2.06	0.53	0.75	0.43	-2.05179	1.12546e-10	BG	PREDICTED: basic 7S globulin [Beta vulgaris subsp. vulgaris] [Beta vulgaris]
MSTRG.15523	0.07	0.12	0.02	1.62	1.07	1.27	4.23704	1.12805e-10	WAK5	wall-associated receptor kinase-like 8 [Chenopodium quinoa]
ncbi_110722240	1.2	0.8	1.21	0	0	0	-10.0634	1.13981e-10	--	PREDICTED: zinc finger MYM-type protein 1-like [Beta vulgaris subsp. vulgaris] [Beta vulgaris]
ncbi_110687336	52.29	45.65	65.12	14.42	26.18	17.24	-1.49526	1.14064e-10	BGLU46	PREDICTED: beta-glucosidase 46-like [Beta vulgaris subsp. vulgaris] [Beta vulgaris]
ncbi_110739191	0.62	0.35	0.14	3.87	2.92	4.56	3.35406	1.14101e-10	PMEI6	plant invertase/pectin methylesterase inhibitor [Medicago truncatula]
ncbi_110707893	5.2	4.14	4.53	14.74	12.48	17.93	1.70276	1.14379e-10	Os04g0671800	PREDICTED: zinc finger CCCH domain-containing protein 32 [Beta vulgaris subsp. vulgaris] [Beta vulgaris]
ncbi_110698689	7.24	6.53	6.72	3.59	2.36	3.3	-1.14739	1.15844e-10	--	PREDICTED: WD repeat-containing protein 43 [Beta vulgaris subsp. vulgaris] [Beta vulgaris]
ncbi_110698492	10.36	16.8	13.26	4.63	6.56	5.56	-1.27091	1.2155e-10	LIPF	PREDICTED: lipase 3 isoform X1 [Beta vulgaris subsp. vulgaris] [Beta vulgaris]
ncbi_110728436	2.43	2.46	2.66	0.04	0	0	-7.56033	1.25017e-10	ZIP4	PREDICTED: TPR repeat-containing protein ZIP4 isoform X2 [Beta vulgaris subsp. vulgaris] [Beta vulgaris]
ncbi_110710368	14.92	22.69	13.77	8.75	7.97	7.12	-1.10782	1.25354e-10	NPF6.4	PREDICTED: protein NRT1/ PTR FAMILY 6.4 [Beta vulgaris subsp. vulgaris] [Beta vulgaris]
ncbi_110688288	1.07	0.76	0.73	3.54	2.51	3.32	1.87191	1.26924e-10	CDC6B	PREDICTED: cell division control protein 6 homolog [Beta vulgaris subsp. vulgaris] [Beta vulgaris]
ncbi_110739921	11.3	12.15	13.82	3.52	5.9	4.89	-1.38099	1.27951e-10	--	uncharacterized LOC102580903 [Solanum tuberosum]
ncbi_110730827	12.22	12.8	14.93	5.7	7.08	7.16	-1.00253	1.28678e-10	At1g47710	PREDICTED: serpin-ZX [Beta vulgaris subsp. vulgaris] [Beta vulgaris]
ncbi_110692706	23.69	17.08	16.93	48.97	40.62	53.17	1.30695	1.2878e-10	PER17	PREDICTED: peroxidase 17 [Beta vulgaris subsp. vulgaris] [Beta vulgaris]
ncbi_110736998	2.91	3.07	2.52	1.57	1.28	1.35	-1.01707	1.28951e-10	--	hypothetical protein SOVF_034350 [Spinacia oleracea]
ncbi_110735753	1.38	1.39	1.9	0.48	0.21	0.35	-2.16684	1.2919e-10	WAKL2	PREDICTED: wall-associated receptor kinase-like 5 isoform X1 [Beta vulgaris subsp. vulgaris] [Beta vulgaris]
ncbi_110723555	1063.5	1473.32	1410.37	253.7	584.87	385.85	-1.68873	1.29958e-10	--	PREDICTED: 2S seed storage protein [Beta vulgaris subsp. vulgaris] [Beta vulgaris]
ncbi_110682344	4.75	4.83	3.72	10.8	9.07	9.94	1.16437	1.30139e-10	IRX14H	PREDICTED: probable beta-1,4-xylosyltransferase IRX14 [Beta vulgaris subsp. vulgaris] [Beta vulgaris]
ncbi_110712807	33.82	38.27	13.75	139.46	110.06	126.89	2.13258	1.31435e-10	PSBQ	PREDICTED: oxygen-evolving enhancer protein 3, chloroplastic [Beta vulgaris subsp. vulgaris] [Beta vulgaris]
ncbi_110715839	9.76	10.42	7.44	22.68	19.83	22.8	1.24159	1.31615e-10	PRXQ	peroxiredoxin Q [Suaeda salsa]
ncbi_110719998	1.46	1.36	1.06	3.94	3.24	3.88	1.51122	1.32099e-10	AVT6A	PREDICTED: sodium-coupled neutral amino acid transporter 2 [Beta vulgaris subsp. vulgaris] [Beta vulgaris]
MSTRG.27731	1.05	0.64	1.35	5.53	5.04	4.48	2.30762	1.32565e-10	--	-
ncbi_110736786	1.12	1.89	1.42	0.04	0.07	0.07	-4.62124	1.32754e-10	--	PREDICTED: calmodulin-binding protein 60 B-like [Beta vulgaris subsp. vulgaris] [Beta vulgaris]
MSTRG.40189	2.26	2.15	1.85	0.26	0.67	0.42	-2.2132	1.34528e-10	--	-
ncbi_110739495	3.45	4.19	4.25	0.07	0	0	-7.40818	1.37435e-10	KAKU4	PREDICTED: protein KAKU4 isoform X2 [Beta vulgaris subsp. vulgaris] [Beta vulgaris]
ncbi_110729060	10.82	9.68	13.41	2.93	5.25	3.18	-1.57775	1.38287e-10	ALDH2C4	PREDICTED: aldehyde dehydrogenase family 2 member C4 [Beta vulgaris subsp. vulgaris] [Beta vulgaris]
ncbi_110731618	70.1	65.13	74.58	15.61	33.99	20.55	-1.58057	1.38409e-10	Tmem205	late embryogenesis abundant protein [Tamarix hispida]
ncbi_110716355	42.69	36.93	26.06	90.51	80.54	93.5	1.32384	1.38419e-10	ANN4	PREDICTED: annexin D4 [Beta vulgaris subsp. vulgaris] [Beta vulgaris]
ncbi_110699484	133.82	114.11	95.92	249.81	217.4	250.25	1.06112	1.38463e-10	CTL1	PREDICTED: chitinase-like protein 1 [Beta vulgaris subsp. vulgaris] [Beta vulgaris]
ncbi_110727597	1.87	2.01	2.24	0.69	0.6	0.51	-1.76553	1.41966e-10	COMT1	PREDICTED: caffeic acid 3-O-methyltransferase 2 [Beta vulgaris subsp. vulgaris] [Beta vulgaris]
ncbi_110733935	16.11	18.12	17.6	2.18	6.07	5.28	-1.93763	1.44331e-10	--	PREDICTED: uncharacterized protein LOC104893398 [Beta vulgaris subsp. vulgaris] [Beta vulgaris]
MSTRG.8304	2.01	3.89	3.74	0	0	0	-11.6499	1.44714e-10	--	-
ncbi_110723872	1.84	1.74	1.66	0	0.05	0	-6.71149	1.4604e-10	--	PREDICTED: histone-lysine N-methyltransferase, H3 lysine-79 specific-like [Beta vulgaris subsp. vulgaris] [Beta vulgaris]
ncbi_110701333	5.96	6.05	5.5	2.88	3	2.74	-1.02242	1.48728e-10	--	PREDICTED: uncharacterized protein At1g10890-like [Nelumbo nucifera]
ncbi_110711020	7.37	6.7	8.75	18.42	19.28	20.36	1.34725	1.53018e-10	At5g55950	PREDICTED: uncharacterized membrane protein At1g06890 [Beta vulgaris subsp. vulgaris] [Beta vulgaris]
ncbi_110682423	12.23	10.15	11.61	27.91	23.53	23.08	1.13252	1.53687e-10	At1g11820	PREDICTED: glucan endo-1,3-beta-glucosidase 13 [Beta vulgaris subsp. vulgaris] [Beta vulgaris]
ncbi_110699381	6.58	6.71	3.94	2.06	1.77	2.07	-1.54614	1.54102e-10	GSVIVT00023967001	PREDICTED: peroxidase P7 [Beta vulgaris subsp. vulgaris] [Beta vulgaris]
ncbi_110689796	25.53	30.93	37.92	12.99	16.69	14.1	-1.10821	1.55676e-10	SS1	PREDICTED: sucrose synthase [Beta vulgaris subsp. vulgaris] [Beta vulgaris]
ncbi_110739265	199.16	227.6	248.27	83.78	129.24	94.32	-1.13512	1.55838e-10	GST	PREDICTED: glutathione S-transferase [Beta vulgaris subsp. vulgaris] [Beta vulgaris]
ncbi_110714460	5.69	4.91	5.4	15.6	12.93	15.57	1.46271	1.56679e-10	RNS1	PREDICTED: ribonuclease 3 isoform X1 [Beta vulgaris subsp. vulgaris] [Beta vulgaris]
ncbi_110703307	5.16	3.91	5.26	16.5	11.63	13.25	1.5299	1.57649e-10	UP3	PREDICTED: stress-response A/B barrel domain-containing protein UP3 [Beta vulgaris subsp. vulgaris] [Beta vulgaris]
ncbi_110694534	3.42	5.23	5.08	1.25	1.34	1.86	-1.62545	1.59879e-10	--	PREDICTED: uncharacterized protein LOC109337397 [Lupinus angustifolius]
ncbi_110738450	18.67	18.87	23.9	50.27	48.07	58.71	1.35397	1.60114e-10	HSP22	PREDICTED: small heat shock protein, chloroplastic-like [Beta vulgaris subsp. vulgaris] [Beta vulgaris]
ncbi_110724401	33.76	25.58	10.23	118.84	99.42	133.64	2.33863	1.61643e-10	SN1	PREDICTED: snakin-1 [Capsicum annuum]
MSTRG.1513	4.96	4.83	4.18	0	0	0	-12.1851	1.62848e-10	--	-
ncbi_110718689	3.81	5.5	3.67	1.66	1.79	1.48	-1.39663	1.64549e-10	Acy1	PREDICTED: aminoacylase-1 [Beta vulgaris subsp. vulgaris] [Beta vulgaris]
ncbi_110703312	13.24	12.38	11.54	27.34	21.86	25.33	1.00407	1.65275e-10	ISS1	PREDICTED: katanin p60 ATPase-containing subunit A1-like isoform X2 [Ziziphus jujuba]
ncbi_110718858	24.83	27.94	18.65	57.99	49.16	55.7	1.18914	1.65303e-10	HSR201	PREDICTED: benzyl alcohol O-benzoyltransferase [Beta vulgaris subsp. vulgaris] [Beta vulgaris]
ncbi_110717334	38.49	79.66	52.19	14.25	21.88	20.61	-1.58598	1.67829e-10	ANN2	PREDICTED: annexin D2 [Beta vulgaris subsp. vulgaris] [Beta vulgaris]
ncbi_110715217	1.12	1.99	1.55	0	0	0	-10.6012	1.70296e-10	--	transposase [Ipomoea nil]
ncbi_110722215	2.27	1.07	0.7	10.14	5.95	8.21	2.58853	1.71334e-10	CYP78A5	PREDICTED: cytochrome P450 78A5 [Beta vulgaris subsp. vulgaris] [Beta vulgaris]
ncbi_110687779	24.35	23.85	13.66	63.53	52.23	64.83	1.54564	1.72643e-10	KdelR	PREDICTED: ER lumen protein-retaining receptor-like isoform X3 [Beta vulgaris subsp. vulgaris] [Beta vulgaris]
ncbi_110708850	0.08	0.08	0.15	1.86	1.58	1.32	3.94062	1.73223e-10	AtMg00820	Retrovirus-related Pol polyprotein from transposon TNT 1-94, partial [Cajanus cajan]
ncbi_110687599	2.13	1.56	2.73	9.09	6.45	7.61	1.85037	1.75999e-10	AZG2	PREDICTED: adenine/guanine permease AZG2 [Beta vulgaris subsp. vulgaris] [Beta vulgaris]
ncbi_110728903	22.6	30.09	23.75	1.05	5.85	4.69	-2.72145	1.77257e-10	--	PREDICTED: metallothiol transferase FosB [Ziziphus jujuba]
ncbi_110709992	25.14	20.47	16.38	69.25	44.9	60.19	1.4918	1.81501e-10	H2A-II	PREDICTED: histone H2A-beta, sperm [Beta vulgaris subsp. vulgaris] [Beta vulgaris]
ncbi_110701381	1.28	0.96	0.73	0.27	0.09	0.14	-2.57046	1.86128e-10	--	PREDICTED: pentatricopeptide repeat-containing protein At1g06710, mitochondrial [Beta vulgaris subsp. vulgaris] [Beta vulgaris]
ncbi_110720650	155.55	184.85	174.99	26.04	70.66	50.88	-1.80417	1.8664e-10	At2g30620	PREDICTED: histone H1 [Beta vulgaris subsp. vulgaris] [Beta vulgaris]
ncbi_110713925	13.28	14.94	14.89	2.4	6.09	3.94	-1.7942	1.87468e-10	--	PREDICTED: protein CCC1 [Beta vulgaris subsp. vulgaris] [Beta vulgaris]
ncbi_110727143	0.4	0.5	0.35	0	0	0	-8.70275	1.88593e-10	--	PREDICTED: putative disease resistance RPP13-like protein 1 [Beta vulgaris subsp. vulgaris] [Beta vulgaris]
ncbi_110723955	8.36	9.81	9.3	0.76	2.98	1.79	-2.31251	1.88737e-10	NHX4	PREDICTED: sodium/hydrogen exchanger 4 [Beta vulgaris subsp. vulgaris] [Beta vulgaris]
ncbi_110689825	67.03	129.07	105.24	17.76	38.33	28.66	-1.83011	1.92443e-10	LEA5	PREDICTED: late embryogenesis abundant protein Lea5 [Beta vulgaris subsp. vulgaris] [Beta vulgaris]
MSTRG.18003	3.62	3.31	4.47	0	0	0	-11.8918	1.94981e-10	--	-
ncbi_110707866	20.44	15.5	22.12	53.21	47.71	45.91	1.33853	1.9715e-10	GAI1	PREDICTED: DELLA protein GAI1 [Beta vulgaris subsp. vulgaris] [Beta vulgaris]
ncbi_110731104	7.05	6.5	6.48	26.85	15.83	17.55	1.58832	1.99572e-10	SOT5	PREDICTED: cytosolic sulfotransferase 5 [Beta vulgaris subsp. vulgaris] [Beta vulgaris]
ncbi_110681929	16.86	11.67	9.24	41.34	32.08	38.06	1.56147	2.01409e-10	RNR2B	PREDICTED: ribonucleoside-diphosphate reductase small chain [Beta vulgaris subsp. vulgaris] [Beta vulgaris]
ncbi_110689182	6.79	5.86	5.14	19.69	14.14	18.77	1.564	2.01998e-10	SlH4	histone H4 [Zea mays]
MSTRG.9935	0.02	0	0	2.28	2.05	1.62	8.21675	2.05734e-10	--	Retrovirus-related Pol polyprotein from transposon TNT 1-94 [Vitis vinifera]
MSTRG.36653	4.11	4.53	2.03	13.27	10.51	13.31	1.79747	2.10065e-10	CYP72A14	cytochrome P450 CYP72A219-like isoform X1 [Chenopodium quinoa]
ncbi_110709478	0.57	0.43	0.35	0	0	0	-8.81378	2.13159e-10	pol	reverse transcriptase [Corchorus capsularis]
MSTRG.3504	9.31	11.72	13.25	5.19	6.18	4.99	-1.06719	2.13875e-10	--	Phosphoglycerate kinase [Actinidia chinensis var. chinensis] [Actinidia chinensis]
ncbi_110711535	2	1.93	1.88	4.55	3.92	4.11	1.11452	2.17184e-10	KIN12B	PREDICTED: kinesin-like protein KIN-12B [Beta vulgaris subsp. vulgaris] [Beta vulgaris]
ncbi_110694671	7.81	7.65	2.15	0.57	1.09	0.92	-2.77095	2.17595e-10	GDPD1	PREDICTED: glycerophosphodiester phosphodiesterase GDPD1, chloroplastic-like [Beta vulgaris subsp. vulgaris] [Beta vulgaris]
MSTRG.22701	2.16	2.21	2.56	1.21	0.91	1.08	-1.11478	2.18434e-10	AtMg00310	ribonuclease H, partial [Trifolium pratense]
ncbi_110739296	13.41	14.8	12.8	27.4	28.27	27.95	1.02787	2.18691e-10	UBC29	PREDICTED: ubiquitin-conjugating enzyme E2 28 [Beta vulgaris subsp. vulgaris] [Beta vulgaris]
ncbi_110704628	0.23	0.13	0.04	2.62	2.51	2.46	4.24603	2.19763e-10	EARLI1	PREDICTED: 14 kDa proline-rich protein DC2.15-like [Cicer arietinum]
MSTRG.14845	3.18	3.21	3.08	8.56	9.22	7.52	1.4177	2.2156e-10	At1g29880	glycine--tRNA ligase, mitochondrial 1-like [Chenopodium quinoa]
MSTRG.3195	8.67	8.97	8.82	0.75	2.9	1.49	-2.36397	2.22638e-10	HSD1	11-beta-hydroxysteroid dehydrogenase 1B-like [Chenopodium quinoa]
ncbi_110714244	123.96	113.7	170.3	62.92	69.31	68.22	-1.02519	2.24746e-10	SWEET6B	PREDICTED: bidirectional sugar transporter SWEET6b-like [Beta vulgaris subsp. vulgaris] [Beta vulgaris]
ncbi_110698794	88.34	103.07	116.95	33.91	50.61	52.65	-1.16865	2.2505e-10	At2g39510	PREDICTED: WAT1-related protein At2g39510-like [Ipomoea nil]
ncbi_110722410	1.59	2.2	1.81	0.16	0.38	0.03	-3.29639	2.25241e-10	rlmI	LOW QUALITY PROTEIN: IMPDH domain-containing protein/Methyltrans_SAM domain-containing protein, partial [Cephalotus follicularis]
ncbi_110723748	1.21	1.24	0.87	3.21	3.5	3.86	1.67072	2.25921e-10	Ppp5c	PREDICTED: F-box protein At1g49990 isoform X1 [Beta vulgaris subsp. vulgaris] [Beta vulgaris]
ncbi_110705861	8.25	8.42	5.28	1.7	2.56	2.68	-1.66121	2.28604e-10	MLP31	PREDICTED: MLP-like protein 28 [Beta vulgaris subsp. vulgaris] [Beta vulgaris]
MSTRG.39500	3.32	5.64	3.97	0	0	0	-12.0735	2.28677e-10	--	-
ncbi_110716734	24.28	31.53	21.74	58.45	58.27	56.92	1.1629	2.30953e-10	HPL	PREDICTED: fatty acid hydroperoxide lyase, chloroplastic [Beta vulgaris subsp. vulgaris] [Beta vulgaris]
ncbi_110686607	4.66	4.54	3.55	11.55	9.03	10.9	1.30394	2.33887e-10	JMJ30	PREDICTED: lysine-specific demethylase JMJ30 [Beta vulgaris subsp. vulgaris] [Beta vulgaris]
ncbi_110731872	6.18	5.18	4.31	12.72	12.19	13.36	1.28821	2.37529e-10	--	PREDICTED: uncharacterized protein LOC104899442 [Beta vulgaris subsp. vulgaris] [Beta vulgaris]
MSTRG.26145	2.41	2.17	1.57	0	0	0	-11.0014	2.42022e-10	AHK3	histidine kinase 3-like [Chenopodium quinoa]
ncbi_110726953	5.14	6.17	3.74	13.77	14.68	13.66	1.4844	2.43257e-10	--	rubredoxin family protein [Phaseolus vulgaris]
ncbi_110713940	1.05	0.94	0.85	0	0	0	-9.88671	2.44203e-10	NPF5.10	PREDICTED: protein NRT1/ PTR FAMILY 5.10 [Beta vulgaris subsp. vulgaris] [Beta vulgaris]
ncbi_110690555	5.08	4.41	3.75	11.4	8.71	10.54	1.21098	2.44677e-10	ROA2	PREDICTED: DNA replication licensing factor MCM3 [Beta vulgaris subsp. vulgaris] [Beta vulgaris]
ncbi_110716549	0.76	1.23	0.71	5.27	3.65	4.71	2.33575	2.59058e-10	--	PREDICTED: uncharacterized protein LOC104885324 [Beta vulgaris subsp. vulgaris] [Beta vulgaris]
ncbi_110724999	7	10.9	2.66	1.08	1.36	1.02	-2.571	2.64877e-10	GDPD1	PREDICTED: glycerophosphodiester phosphodiesterase GDPD1, chloroplastic-like [Beta vulgaris subsp. vulgaris] [Beta vulgaris]
ncbi_110695642	0.15	0.24	0.12	1.56	1.52	1.47	3.1573	2.65786e-10	SAG12	PREDICTED: zingipain-2 [Beta vulgaris subsp. vulgaris] [Beta vulgaris]
ncbi_110706613	12.79	23.57	16.01	2.59	6.14	2.42	-2.2317	2.67152e-10	EXO	PREDICTED: protein EXORDIUM [Beta vulgaris subsp. vulgaris] [Beta vulgaris]
ncbi_110714594	66.89	50.55	52.05	133.79	106.96	127.16	1.11815	2.67521e-10	TKL-2	PREDICTED: transketolase, chloroplastic [Beta vulgaris subsp. vulgaris] [Beta vulgaris]
ncbi_110713234	1.66	1.78	1.73	0.38	0.12	0.17	-2.94793	2.71588e-10	--	-
ncbi_110713771	1.76	0.7	0.49	8.98	5.54	9.51	3.02605	2.72435e-10	2MMP	PREDICTED: metalloendoproteinase 2-MMP [Beta vulgaris subsp. vulgaris] [Beta vulgaris]
ncbi_110700711	3.86	2.47	2.42	10.91	7.39	8.96	1.63943	2.74525e-10	RPA1D	PREDICTED: replication protein A 70 kDa DNA-binding subunit B [Beta vulgaris subsp. vulgaris] [Beta vulgaris]
MSTRG.18051	1.48	2.07	1.63	0.03	0	0	-7.43185	2.75227e-10	--	-
ncbi_110702008	0.22	0.11	0.09	1.9	0.67	1.16	3.15071	2.75254e-10	MBP1	PREDICTED: protein ACCELERATED CELL DEATH 6-like [Beta vulgaris subsp. vulgaris] [Beta vulgaris]
ncbi_110733614	7.55	10.65	8.2	3.73	4.87	3.86	-1.08323	2.79771e-10	SYT4	PREDICTED: synaptotagmin-5 [Beta vulgaris subsp. vulgaris] [Beta vulgaris]
MSTRG.2575	0.04	0.05	0.09	0.51	0.64	0.53	3.22239	2.81251e-10	--	transposase-like protein [Glycine max]
ncbi_110687932	35.38	35.24	24.91	76.58	62.43	73.95	1.15656	2.86681e-10	OSCBPY	beta-amyrin synthase [Chenopodium quinoa]
ncbi_110726469	1.07	0.9	0.66	3.6	3.69	3.47	2.03254	2.93203e-10	GSTU9	PREDICTED: glutathione S-transferase U9 [Beta vulgaris subsp. vulgaris] [Beta vulgaris]
ncbi_110712571	1.54	0.99	0.43	7.62	4.44	6.58	2.65473	2.95763e-10	At1g67750	PREDICTED: probable pectate lyase 5 [Beta vulgaris subsp. vulgaris] [Beta vulgaris]
ncbi_110690519	14.05	14.57	14.22	4	7.56	4.94	-1.37649	2.98376e-10	--	hypothetical protein SOVF_004910 [Spinacia oleracea]
ncbi_110681979	25.38	32.12	16.81	71.72	66.89	79.57	1.55389	3.01407e-10	PSAN	PREDICTED: photosystem I reaction center subunit N, chloroplastic [Beta vulgaris subsp. vulgaris] [Beta vulgaris]
ncbi_110696620	2.19	2.22	2.07	5.24	4.93	6.27	1.34314	3.02359e-10	PAP29	PREDICTED: probable inactive purple acid phosphatase 29 [Beta vulgaris subsp. vulgaris] [Beta vulgaris]
ncbi_110738710	0.66	0.44	0.27	2.57	1.96	3.07	2.47182	3.03276e-10	Bp10	PREDICTED: L-ascorbate oxidase homolog [Beta vulgaris subsp. vulgaris] [Beta vulgaris]
ncbi_110700171	10.9	11.56	10.31	2.98	5.17	4.46	-1.37781	3.1081e-10	GRXC9	PREDICTED: glutaredoxin-C9 [Beta vulgaris subsp. vulgaris] [Beta vulgaris]
ncbi_110732967	2.44	3.31	2.03	7.82	6.52	7.65	1.49901	3.12464e-10	SDR3b	PREDICTED: short-chain dehydrogenase reductase 3b [Beta vulgaris subsp. vulgaris] [Beta vulgaris]
ncbi_110688149	9.8	9.58	2.9	0.92	1	1.69	-2.62568	3.16824e-10	CAF1-11	PREDICTED: probable CCR4-associated factor 1 homolog 9 [Beta vulgaris subsp. vulgaris] [Beta vulgaris]
ncbi_110723927	3.47	3.03	2.71	1.51	1.45	1.41	-1.07557	3.21594e-10	IAMT1	PREDICTED: indole-3-acetate O-methyltransferase 1 [Beta vulgaris subsp. vulgaris] [Beta vulgaris]
MSTRG.4456	8.48	9.09	11.23	27.49	27.13	22.48	1.42066	3.2603e-10	CYCLASE2	cyclase-like protein 2 isoform X2 [Rhodamnia argentea]
ncbi_110711796	0.42	0.5	0.16	2.34	2.01	2.46	2.65662	3.2907e-10	SCPL45	PREDICTED: serine carboxypeptidase-like 45 [Beta vulgaris subsp. vulgaris] [Beta vulgaris]
ncbi_110731880	7.62	7.57	6.69	1.6	2.36	3.52	-1.5485	3.34062e-10	IPK2b	PREDICTED: inositol polyphosphate multikinase beta [Beta vulgaris subsp. vulgaris] [Beta vulgaris]
ncbi_110701407	4.57	3.25	3.2	11.17	8.32	10.09	1.4245	3.39601e-10	--	PREDICTED: uncharacterized protein LOC104890447 [Beta vulgaris subsp. vulgaris] [Beta vulgaris]
ncbi_110734314	2.32	2.03	1.86	6.21	5.97	5.88	1.54013	3.40265e-10	At1g49475	PREDICTED: B3 domain-containing transcription factor VRN1-like isoform X1 [Beta vulgaris subsp. vulgaris] [Beta vulgaris]
ncbi_110685014	2.6	2.45	2.39	6.02	5.11	5.22	1.13592	3.42001e-10	--	hypothetical protein SOVF_154480 [Spinacia oleracea]
ncbi_110734125	9.35	6.32	8.79	3.63	2.49	3.78	-1.30492	3.49712e-10	DMR6	PREDICTED: protein DOWNY MILDEW RESISTANCE 6-like isoform X1 [Beta vulgaris subsp. vulgaris] [Beta vulgaris]
ncbi_110714616	1.84	1.69	1.59	0.65	0.76	0.73	-1.25853	3.51447e-10	--	PREDICTED: uncharacterized protein LOC104903209 [Beta vulgaris subsp. vulgaris] [Beta vulgaris]
ncbi_110722142	1.62	1.15	1.01	0.17	0.06	0.18	-3.20469	3.56612e-10	At5g07830	PREDICTED: heparanase-like protein 2 [Citrus sinensis]
ncbi_110697137	2.1	2.67	2.01	6.18	7.46	8.69	1.71963	3.59203e-10	PER66	PREDICTED: peroxidase 66-like [Beta vulgaris subsp. vulgaris] [Beta vulgaris]
MSTRG.17762	0.92	0.76	0.91	0	0.02	0.04	-5.43185	3.62805e-10	--	PREDICTED: transposon [Prunus dulcis]
MSTRG.16594	0	0.08	0.04	5.08	3.85	4.69	6.82655	3.66027e-10	At1g08880	histone H2A, sperm-like [Chenopodium quinoa]
ncbi_110720482	3.09	2.66	3.62	0.85	1.21	1.27	-1.49253	3.73445e-10	CYP714C2	PREDICTED: cytochrome P450 714C2 [Beta vulgaris subsp. vulgaris] [Beta vulgaris]
ncbi_110691409	0.11	0	0.04	2.03	0.88	1.43	4.85466	3.74508e-10	pgip	PREDICTED: polygalacturonase inhibitor [Beta vulgaris subsp. vulgaris] [Beta vulgaris]
ncbi_110694026	28.35	46.39	37.93	136.71	105.35	93.8	1.57576	3.79035e-10	--	PREDICTED: protein SRC1 [Beta vulgaris subsp. vulgaris] [Beta vulgaris]
ncbi_110690089	25.06	37.01	30.9	2.13	8.18	7.77	-2.36237	3.8272e-10	--	hypothetical protein SOVF_096410 [Spinacia oleracea]
ncbi_110713679	14.22	15.23	15.05	3.19	7.03	5.16	-1.53275	3.82956e-10	DOGL4	PREDICTED: LOW QUALITY PROTEIN: protein DOG1-like 4 [Beta vulgaris subsp. vulgaris] [Beta vulgaris]
ncbi_110719646	0.34	0.3	0.38	0.03	0.05	0.05	-2.97199	3.85548e-10	CIP1	PREDICTED: myosin-4 isoform X2 [Fragaria vesca subsp. vesca] [Fragaria vesca]
ncbi_110732566	16.83	13.85	10.1	39.82	29.53	36.64	1.37799	3.88782e-10	ABCB2	PREDICTED: ABC transporter B family member 2-like [Beta vulgaris subsp. vulgaris] [Beta vulgaris]
ncbi_110722735	11.12	9.8	15.12	41.11	30.44	35.68	1.57304	3.88966e-10	SWEET7	PREDICTED: bidirectional sugar transporter SWEET7 [Beta vulgaris subsp. vulgaris] [Beta vulgaris]
ncbi_110689395	2.18	2.16	0.81	13.97	6.18	10.2	2.55905	3.91831e-10	--	-
ncbi_110725764	37.39	40.78	57.36	17.5	22.38	20.89	-1.15718	3.91942e-10	At1g21400	PREDICTED: 2-oxoisovalerate dehydrogenase subunit alpha 1, mitochondrial [Beta vulgaris subsp. vulgaris] [Beta vulgaris]
ncbi_110684446	23	43.6	29.87	107.96	85.64	105.14	1.63074	3.91961e-10	JAL3	PREDICTED: mannose/glucose-specific lectin-like [Beta vulgaris subsp. vulgaris] [Beta vulgaris]
ncbi_110689017	1.03	0.94	0.81	0	0	0.02	-7.11894	3.92595e-10	At5g39410	PREDICTED: probable mitochondrial saccharopine dehydrogenase-like oxidoreductase At5g39410 [Beta vulgaris subsp. vulgaris] [Beta vulgaris]
ncbi_110686449	21.99	22.89	34.99	2.8	8.83	5.43	-2.22704	3.95622e-10	GASA1	PREDICTED: gibberellin-regulated protein 1 [Beta vulgaris subsp. vulgaris] [Beta vulgaris]
ncbi_110693254	1.82	1.26	1.22	0.2	0.23	0.19	-2.794	4.01054e-10	--	Beta-galactosidase 9 isoform 1 [Theobroma cacao]
ncbi_110683701	2.59	3.04	1.96	8.8	6.82	6.49	1.54253	4.03296e-10	NPF2.3	PREDICTED: protein NRT1/ PTR FAMILY 2.7-like [Beta vulgaris subsp. vulgaris] [Beta vulgaris]
ncbi_110696015	3.59	3.73	4.9	1.27	1.87	1.35	-1.44446	4.06056e-10	XDH1	PREDICTED: LOW QUALITY PROTEIN: xanthine dehydrogenase 1-like [Beta vulgaris subsp. vulgaris] [Beta vulgaris]
ncbi_110705144	6.99	5.79	5.08	14.93	11.78	13.34	1.16507	4.33588e-10	MCM4	PREDICTED: DNA replication licensing factor MCM4 [Beta vulgaris subsp. vulgaris] [Beta vulgaris]
ncbi_110683463	22.7	26.69	28.95	8.94	13.04	8.08	-1.3819	4.35367e-10	LT101.2	PREDICTED: low temperature-induced protein lt101.2 [Beta vulgaris subsp. vulgaris] [Beta vulgaris]
ncbi_110685874	9.01	13.07	7.93	38.08	23.04	42.78	1.79168	4.37321e-10	ALDH3F1	PREDICTED: aldehyde dehydrogenase family 3 member F1-like [Beta vulgaris subsp. vulgaris] [Beta vulgaris]
MSTRG.29823	1.88	1.51	1.41	0.04	0.08	0.09	-4.51457	4.39821e-10	--	-
ncbi_110695212	7.48	5.81	5.1	16.14	12.66	14.89	1.24838	4.4169e-10	RNR1	PREDICTED: ribonucleoside-diphosphate reductase large subunit [Beta vulgaris subsp. vulgaris] [Beta vulgaris]
ncbi_110718705	3.33	3.21	2.62	8.29	6.7	7.16	1.27389	4.42008e-10	OVA3	PREDICTED: glutamate--tRNA ligase, chloroplastic/mitochondrial [Beta vulgaris subsp. vulgaris] [Beta vulgaris]
ncbi_110722406	2.39	2	1.39	0.36	0.48	0.55	-2.05598	4.46127e-10	ZIP1	PREDICTED: zinc transporter 1-like [Beta vulgaris subsp. vulgaris] [Beta vulgaris]
ncbi_110690110	2.61	2.36	2.16	0.87	0.69	0.77	-1.61357	4.47457e-10	UROS	PREDICTED: uroporphyrinogen-III synthase, chloroplastic isoform X1 [Beta vulgaris subsp. vulgaris] [Beta vulgaris]
ncbi_110700049	19.01	20.19	22.09	45.82	44.72	42.78	1.12117	4.54484e-10	--	PREDICTED: protein DSS1 HOMOLOG ON CHROMOSOME V [Beta vulgaris subsp. vulgaris] [Beta vulgaris]
MSTRG.18068	1.68	1.81	1.25	0	0	0	-10.6257	4.64222e-10	--	zinc finger BED domain-containing protein RICESLEEPER 3-like [Brassica napus]
ncbi_110697024	31.54	21.84	12.79	103.36	65.82	86.49	1.95003	4.67599e-10	CYP78A5	PREDICTED: cytochrome P450 78A5 [Beta vulgaris subsp. vulgaris] [Beta vulgaris]
ncbi_110684657	3.07	3.08	8.21	0.82	0.55	0.82	-2.71305	4.69077e-10	GSVIVT00023967001	PREDICTED: peroxidase 4 [Beta vulgaris subsp. vulgaris] [Beta vulgaris]
ncbi_110736086	9.63	7.61	6.02	21.85	17.11	19.72	1.33502	4.7256e-10	--	hypothetical protein SOVF_032160 [Spinacia oleracea]
MSTRG.14855	2.71	3.05	2.26	0	0.04	0	-7.64746	4.73786e-10	--	-
ncbi_110708028	3.16	2.7	2.56	7.06	7.15	6.93	1.32808	4.8e-10	ANS	PREDICTED: protein SRG1 [Beta vulgaris subsp. vulgaris] [Beta vulgaris]
ncbi_110731372	1.87	2.2	1.54	5.53	4.8	6.93	1.62136	4.83946e-10	CPR1	PREDICTED: F-box/kelch-repeat protein At3g23880-like [Nicotiana tomentosiformis]
ncbi_110709565	12.78	17.01	14.74	3.31	6.94	4.61	-1.58334	4.93774e-10	At3g26430	PREDICTED: GDSL esterase/lipase At3g26430-like [Beta vulgaris subsp. vulgaris] [Beta vulgaris]
ncbi_110696845	8.84	8.22	10.5	1.9	4.13	2.54	-1.68521	5.02573e-10	At1g08170	PREDICTED: histone H2B.2 [Beta vulgaris subsp. vulgaris] [Beta vulgaris]
ncbi_110694032	25.62	28.89	28.6	3.66	11.21	6.49	-1.96011	5.04453e-10	--	hypothetical protein SOVF_145310 [Spinacia oleracea]
ncbi_110687423	1.26	2.05	1.27	0.27	0.24	0.06	-3.00631	5.05984e-10	--	extracellular ligand-gated ion channel [Arabidopsis lyrata subsp. lyrata] [Arabidopsis lyrata]
ncbi_110723840	42.36	46.88	49.56	92.43	94.55	99.39	1.04487	5.07395e-10	RIDA	PREDICTED: reactive Intermediate Deaminase A, chloroplastic [Beta vulgaris subsp. vulgaris] [Beta vulgaris]
ncbi_110725208	0.21	0.45	0.26	2.11	1.65	1.72	2.57447	5.0787e-10	At4g06598	bZIP_1 domain-containing protein [Cephalotus follicularis]
ncbi_110693685	22.74	23.84	38.3	9.65	12.26	8.72	-1.47048	5.15229e-10	GRXC9	PREDICTED: glutaredoxin-C9 [Beta vulgaris subsp. vulgaris] [Beta vulgaris]
ncbi_110727148	4.99	5.38	5.67	2.77	2.73	2.21	-1.05687	5.15821e-10	--	PREDICTED: protein LNK3 isoform X2 [Beta vulgaris subsp. vulgaris] [Beta vulgaris]
ncbi_110711900	1.64	1.75	2.01	0.32	0.58	0.57	-1.87714	5.18731e-10	BHLH117	PREDICTED: transcription factor bHLH117 [Theobroma cacao]
ncbi_110705328	39.51	41.78	36.53	3.74	14.18	7.28	-2.22509	5.26947e-10	--	hypothetical protein SOVF_041370 isoform B [Spinacia oleracea]
ncbi_110690953	8.11	8.57	5.01	26.96	17.29	21.37	1.59711	5.28304e-10	CRK8	PREDICTED: cysteine-rich receptor-like protein kinase 25 isoform X1 [Beta vulgaris subsp. vulgaris] [Beta vulgaris]
ncbi_110682143	6.01	5.43	5.82	13.19	10.8	12.36	1.07452	5.34385e-10	MLO10	PREDICTED: MLO-like protein 10 isoform X1 [Beta vulgaris subsp. vulgaris] [Beta vulgaris]
ncbi_110732964	10.21	13.54	8.93	27.65	23.73	26.57	1.25414	5.34797e-10	--	PREDICTED: protein rolling stone-like, partial [Juglans regia]
ncbi_110726461	2.11	1.58	1.71	0.23	0.22	0.27	-2.90689	5.43408e-10	GSTU9	glutathione transferase [Suaeda maritima]
ncbi_110714166	1.28	1.12	0.79	3.49	3.32	3.13	1.63969	5.45715e-10	SBTI1.1	PREDICTED: subtilisin-like protease SBT1.1 [Beta vulgaris subsp. vulgaris] [Beta vulgaris]
ncbi_110683835	24.83	47.58	30.48	15.67	14.2	10.61	-1.34582	5.61873e-10	NPF6.4	PREDICTED: protein NRT1/ PTR FAMILY 6.4 [Beta vulgaris subsp. vulgaris] [Beta vulgaris]
ncbi_110686855	4.91	5.41	5.46	2.35	3.11	2.36	-1.01286	5.62108e-10	--	PREDICTED: uncharacterized protein LOC104894097 [Beta vulgaris subsp. vulgaris] [Beta vulgaris]
ncbi_110703965	3.03	2.99	1.83	7.82	7.26	7.93	1.5515	5.65146e-10	NFYC1	PREDICTED: nuclear transcription factor Y subunit C-1 [Beta vulgaris subsp. vulgaris] [Beta vulgaris]
MSTRG.20047	3.73	4.81	4.21	0.11	0.74	0.91	-2.85685	5.65604e-10	HSD1	11-beta-hydroxysteroid dehydrogenase 1B-like, partial [Chenopodium quinoa]
MSTRG.26397	6.38	8.45	7.86	2.07	2.84	3.69	-1.39965	5.68465e-10	MMDH	malate dehydrogenase, mitochondrial-like [Chenopodium quinoa]
ncbi_110700425	3.29	3.6	6.19	1.41	1.1	1.34	-1.76443	5.69926e-10	CYP72A15	PREDICTED: cytochrome P450 CYP72A219 [Beta vulgaris subsp. vulgaris] [Beta vulgaris]
ncbi_110694539	12.54	12.73	16.12	4.9	7.18	5.98	-1.19648	5.70803e-10	VIT_06s0061g00120	PREDICTED: glucan endo-1,3-beta-glucosidase isoform X2 [Beta vulgaris subsp. vulgaris] [Beta vulgaris]
ncbi_110713365	1.69	1.52	1.58	4.82	3.92	4.48	1.46462	6.21299e-10	--	PREDICTED: uncharacterized protein LOC104902681 [Beta vulgaris subsp. vulgaris] [Beta vulgaris]
ncbi_110693462	0.71	0.97	0.17	5.55	3.79	5.12	2.96647	6.23093e-10	TPS13	PREDICTED: (3S,6E)-nerolidol synthase 1-like isoform X1 [Beta vulgaris subsp. vulgaris] [Beta vulgaris]
ncbi_110728746	1.13	1.2	1.07	0.45	0.3	0.29	-1.70895	6.24268e-10	FRS5	PREDICTED: protein FAR1-RELATED SEQUENCE 5-like [Beta vulgaris subsp. vulgaris] [Beta vulgaris]
MSTRG.17952	1.77	1.83	1.31	0	0	0	-10.6765	6.26584e-10	--	-
ncbi_110691857	3.65	3.24	2.9	8.02	6.79	8.24	1.23539	6.29723e-10	TK	PREDICTED: thymidine kinase a [Beta vulgaris subsp. vulgaris] [Beta vulgaris]
MSTRG.12462	0.26	0.19	0.16	1.67	1.27	1.28	2.79036	6.30025e-10	GULLO1	probable L-gulonolactone oxidase 4 [Chenopodium quinoa]
ncbi_110721885	9.23	9.67	7.42	19.11	17.9	18.4	1.07399	6.35848e-10	GER1	GDP-4-keto-6-deoxy-D-mannose-3 family protein [Populus trichocarpa]
ncbi_110698290	2.18	1.43	2.03	6.68	5.08	7.31	1.75754	6.38813e-10	At4g30420	PREDICTED: WAT1-related protein At4g30420 [Beta vulgaris subsp. vulgaris] [Beta vulgaris]
ncbi_110720610	12.39	10.22	16.91	6.45	4.34	5.4	-1.28748	6.41152e-10	--	hypothetical protein SOVF_210800 [Spinacia oleracea]
ncbi_110699013	43.91	63.23	47.98	117.92	112.3	124.35	1.19269	6.47065e-10	LHCA3	PREDICTED: photosystem I chlorophyll a/b-binding protein 3-1, chloroplastic [Gossypium hirsutum]
ncbi_110707275	62.86	68.71	79.68	20.45	36.28	28.24	-1.31393	6.52154e-10	--	stress-related ozone-induced family protein [Populus trichocarpa]
ncbi_110707276	62.86	68.71	79.68	20.45	36.28	28.24	-1.31393	6.52154e-10	--	stress-related ozone-induced family protein [Populus trichocarpa]
ncbi_110739873	1.31	1	1.27	5.94	4.07	4.7	2.03877	6.56173e-10	LBD20	PREDICTED: LOB domain-containing protein 20 [Beta vulgaris subsp. vulgaris] [Beta vulgaris]
ncbi_110684705	5.08	5.06	3.87	1.86	2.53	2.06	-1.11909	6.61497e-10	GRF4	PREDICTED: growth-regulating factor 3 isoform X1 [Beta vulgaris subsp. vulgaris] [Beta vulgaris]
ncbi_110734151	0.36	0.24	0.28	0	0	0	-8.1964	6.64401e-10	TY3B-I	PREDICTED: uncharacterized protein LOC104887336 [Beta vulgaris subsp. vulgaris] [Beta vulgaris]
MSTRG.1296	5.89	5.35	9.25	1.47	2.31	1.48	-1.96179	6.65489e-10	--	non-specific lipid-transfer protein-like [Chenopodium quinoa]
ncbi_110683435	9.01	6.95	11.33	27.19	23.91	29.64	1.56491	6.69618e-10	RP-P0	PREDICTED: 60S acidic ribosomal protein P0 [Beta vulgaris subsp. vulgaris] [Beta vulgaris]
ncbi_110736813	6.52	7.89	5.61	3.22	1.99	3.27	-1.23931	6.77332e-10	PPC6-7	PREDICTED: probable protein phosphatase 2C 34 [Beta vulgaris subsp. vulgaris] [Beta vulgaris]
ncbi_110737741	2.03	2.39	1.5	6	4.83	6.34	1.53622	6.78276e-10	BZIP61	PREDICTED: basic leucine zipper 34 isoform X1 [Beta vulgaris subsp. vulgaris] [Beta vulgaris]
ncbi_110689197	1.27	1.19	1.29	0.02	0	0	-7.55075	6.80245e-10	--	PREDICTED: uncharacterized protein LOC104884168 [Beta vulgaris subsp. vulgaris] [Beta vulgaris]
ncbi_110725506	5.87	4.84	4.03	15.78	10.85	13.89	1.4589	6.88345e-10	--	PREDICTED: extensin-1 [Beta vulgaris subsp. vulgaris] [Beta vulgaris]
ncbi_110740036	9.32	8.78	11.2	24.75	20.65	22.87	1.22035	6.93085e-10	GAD	PREDICTED: glutamate decarboxylase [Beta vulgaris subsp. vulgaris] [Beta vulgaris]
ncbi_110694142	6.85	12.69	8.95	3.94	2.75	3.5	-1.4833	6.96242e-10	--	PREDICTED: uncharacterized protein LOC104904522 [Beta vulgaris subsp. vulgaris] [Beta vulgaris]
ncbi_110712436	0.56	0.59	0.59	2.62	2.05	2.23	1.98751	7.04933e-10	GST1	PREDICTED: glutathione S-transferase 2-like [Beta vulgaris subsp. vulgaris] [Beta vulgaris]
ncbi_110736848	1.11	1.29	1.17	3.56	3.01	3.72	1.52725	7.06791e-10	--	PREDICTED: pentatricopeptide repeat-containing protein At5g65560 [Beta vulgaris subsp. vulgaris] [Beta vulgaris]
ncbi_110726679	0.77	1.04	1.07	0	0	0.06	-5.58496	7.0684e-10	CDC1	Calcineurin-like metallo-phosphoesterase superfamily protein [Arabidopsis thaliana]
ncbi_110739253	43.62	37.15	31.39	83.46	69.33	85.98	1.09006	7.15639e-10	UXS2	PREDICTED: UDP-glucuronic acid decarboxylase 2 [Beta vulgaris subsp. vulgaris] [Beta vulgaris]
ncbi_110691415	0.28	0.2	0.23	2.23	1.87	2.1	3.12638	7.17355e-10	PGIP1	PREDICTED: polygalacturonase inhibitor 1 [Beta vulgaris subsp. vulgaris] [Beta vulgaris]
ncbi_110687202	6.32	6.8	6.99	18.76	12.94	16.6	1.26411	7.19854e-10	STP1	PREDICTED: sugar carrier protein C [Beta vulgaris subsp. vulgaris] [Beta vulgaris]
ncbi_110685973	0.63	0.88	0.49	3.06	2.7	2.84	2.10434	7.29474e-10	MIZ1	PREDICTED: protein MIZU-KUSSEI 1 [Beta vulgaris subsp. vulgaris] [Beta vulgaris]
MSTRG.26582	3.53	3.76	2.4	9.14	8.06	9.31	1.45197	7.38539e-10	EXL3	GDSL esterase/lipase EXL3-like [Chenopodium quinoa]
ncbi_110684038	1.73	1.84	1.95	0.88	0.68	0.71	-1.28198	7.41231e-10	SCL14	PREDICTED: scarecrow-like protein 30 [Beta vulgaris subsp. vulgaris] [Beta vulgaris]
MSTRG.4028	0	0	0.03	4.08	2.48	2.55	8.24634	7.43911e-10	PAP27	probable inactive purple acid phosphatase 27 [Chenopodium quinoa]
ncbi_110723194	3.1	2.98	3.49	1.25	1.71	1.75	-1.02279	7.4972e-10	--	PREDICTED: ATP-dependent DNA helicase PIF1-like [Beta vulgaris subsp. vulgaris] [Beta vulgaris]
ncbi_110695914	27.34	23.07	32.16	9.51	13.54	13.14	-1.19003	7.57392e-10	--	hypothetical protein SOVF_016800 [Spinacia oleracea]
ncbi_110708769	22.82	33.94	28	11.8	14.17	15.67	-1.02541	7.73684e-10	PP2B15	PREDICTED: F-box protein PP2-B10-like [Nicotiana attenuata]
ncbi_110695933	0.82	0.75	0.57	3.23	2.02	3.01	1.94853	7.80497e-10	TBR	PREDICTED: protein trichome birefringence-like [Beta vulgaris subsp. vulgaris] [Beta vulgaris]
ncbi_110729404	3.29	2.79	2.17	7.06	6.56	7.23	1.33758	8.12144e-10	PXC1	PREDICTED: leucine-rich repeat receptor-like protein kinase PXC1 [Beta vulgaris subsp. vulgaris] [Beta vulgaris]
ncbi_110714344	8.25	7.45	9.5	3.68	4.94	3.78	-1.02308	8.16233e-10	--	PREDICTED: uncharacterized protein LOC104905322 [Beta vulgaris subsp. vulgaris] [Beta vulgaris]
ncbi_110698591	2.16	1.53	4.74	0	0	0.04	-7.71939	8.16795e-10	--	agglutinin [Amaranthus caudatus]
ncbi_110699350	3.93	4.51	6.49	1.18	1.95	1.26	-1.76592	8.19211e-10	--	PREDICTED: uncharacterized protein LOC104905948 [Beta vulgaris subsp. vulgaris] [Beta vulgaris]
ncbi_110722571	11.22	10.55	14.12	1.88	4.82	2.13	-2.0231	8.23286e-10	SWEET4	PREDICTED: bidirectional sugar transporter SWEET4-like [Beta vulgaris subsp. vulgaris] [Beta vulgaris]
ncbi_110690845	4.3	3.7	3.37	8.89	7.1	7.76	1.0627	8.23963e-10	MET1A	PREDICTED: DNA (cytosine-5)-methyltransferase 1B isoform X2 [Beta vulgaris subsp. vulgaris] [Beta vulgaris]
ncbi_110729518	11.73	11.66	12.56	4.66	7.07	5.68	-1.04608	8.27678e-10	GBF3	PREDICTED: common plant regulatory factor 1 isoform X1 [Beta vulgaris subsp. vulgaris] [Beta vulgaris]
MSTRG.23274	1.28	1.56	1.02	0.05	0.21	0.24	-2.9486	8.32105e-10	FAR3	fatty acyl-CoA reductase 3-like isoform X3 [Chenopodium quinoa]
ncbi_110705732	4.44	4.47	3.45	9.63	8.37	9.98	1.17872	8.4771e-10	At1g80640	PREDICTED: probable receptor-like protein kinase At1g80640 isoform X1 [Beta vulgaris subsp. vulgaris] [Beta vulgaris]
MSTRG.27088	1.89	2.5	2.6	0.38	0.27	0.73	-2.34062	8.49746e-10	--	-
ncbi_110722775	7.21	4.44	3.03	20.2	15.42	17.87	1.86542	8.63288e-10	BDG3	PREDICTED: probable lysophospholipase BODYGUARD 3 [Beta vulgaris subsp. vulgaris] [Beta vulgaris]
ncbi_110690396	80.85	105.92	43.51	285.61	233.8	290.09	1.81364	8.76177e-10	CAB40	chlorophyll a/b binding 1 protein [Oxybasis rubra]
ncbi_110707000	1.86	1.93	2.37	5.65	5.2	5.94	1.4466	8.79477e-10	BAM4	PREDICTED: inactive beta-amylase 4, chloroplastic isoform X2 [Beta vulgaris subsp. vulgaris] [Beta vulgaris]
ncbi_110688306	1.63	1.89	1.06	5.26	4.68	4.44	1.65064	8.80836e-10	LAC22	PREDICTED: laccase-4 [Beta vulgaris subsp. vulgaris] [Beta vulgaris]
ncbi_110718552	52.88	68.02	24.98	199.27	166.86	201.41	1.95994	8.94912e-10	PSAF	PREDICTED: photosystem I reaction center subunit III, chloroplastic [Beta vulgaris subsp. vulgaris] [Beta vulgaris]
ncbi_110681893	0.35	0.7	0.21	2.64	2.21	2.86	2.61331	9.00033e-10	GAD5	PREDICTED: glutamate decarboxylase [Beta vulgaris subsp. vulgaris] [Beta vulgaris]
ncbi_110730690	16.42	20.77	16.38	40.84	36.95	41.13	1.15049	9.00658e-10	SlH4	histone H4 [Zea mays]
ncbi_110688897	121.62	117.06	137.66	20.23	55.08	36.63	-1.74931	9.02216e-10	yxiE	PREDICTED: universal stress protein A-like protein isoform X1 [Populus euphratica]
MSTRG.27679	2.02	2.9	2.04	0	0	0	-11.1799	9.0521e-10	--	-
MSTRG.27993	10.48	11.66	22.99	4.39	4.73	3.44	-1.84525	9.16323e-10	--	remorin-like [Chenopodium quinoa]
ncbi_110736042	2.35	3.5	2.49	0.11	0.67	0.36	-2.87101	9.18649e-10	PP2B15	PREDICTED: F-box protein PP2-B10-like [Nicotiana tabacum]
ncbi_110736519	13.09	9.5	12.3	30.05	29.08	25.31	1.27511	9.32071e-10	GPAT2	PREDICTED: probable glycerol-3-phosphate acyltransferase 3 isoform X1 [Nelumbo nucifera]
MSTRG.1138	4.68	4.83	4.06	10.03	8.58	9.85	1.06851	9.33877e-10	FFC	signal recognition particle 54 kDa protein, chloroplastic-like [Chenopodium quinoa]
ncbi_110727821	8.28	7.13	7.06	16.18	15.6	14.21	1.03332	9.4645e-10	At2g47850	PREDICTED: zinc finger CCCH domain-containing protein 32 [Beta vulgaris subsp. vulgaris] [Beta vulgaris]
MSTRG.11301	0.84	0.84	0.42	3.71	3.21	3.55	2.3178	9.50852e-10	--	23.6 kDa heat shock protein, mitochondrial-like isoform X1 [Syzygium oleosum]
MSTRG.19547	3.05	2.68	2.89	0.95	0.67	0.85	-1.80318	9.51878e-10	--	hypothetical protein BVRB_019550, partial [Beta vulgaris subsp. vulgaris] [Beta vulgaris]
ncbi_110740002	2.04	1.95	2.11	5.57	4.76	4.33	1.265	9.59568e-10	--	hypothetical protein SOVF_154480 [Spinacia oleracea]
ncbi_110707634	14.46	13.23	16.49	3.17	7.08	3.88	-1.64463	9.62194e-10	ALDH2C4	PREDICTED: aldehyde dehydrogenase family 2 member C4 [Beta vulgaris subsp. vulgaris] [Beta vulgaris]
ncbi_110703451	1.08	2	1.93	0.29	0.33	0.17	-2.66489	9.74127e-10	--	PREDICTED: RPM1-interacting protein 4 [Beta vulgaris subsp. vulgaris] [Beta vulgaris]
MSTRG.26606	0.92	0.95	0.72	3.21	3.75	4.19	2.10602	9.75473e-10	--	-
ncbi_110719303	1.16	0.68	0.82	5.08	2.58	4.22	2.15904	9.77978e-10	--	PREDICTED: F-box protein SKIP23 [Beta vulgaris subsp. vulgaris] [Beta vulgaris]
ncbi_110711627	1.67	2.12	1.76	0.54	0.7	0.63	-1.56945	1.00758e-09	COL15	PREDICTED: zinc finger protein CONSTANS-LIKE 15 [Beta vulgaris subsp. vulgaris] [Beta vulgaris]
ncbi_110710555	16.17	15.05	14.72	3.81	7.95	5.22	-1.43591	1.0093e-09	PIN1A	PREDICTED: probable auxin efflux carrier component 1b [Beta vulgaris subsp. vulgaris] [Beta vulgaris]
ncbi_110702576	7.59	6.39	5.47	17.06	13.82	17.15	1.30417	1.01999e-09	CLPT2	PREDICTED: ATP-dependent Clp protease ATP-binding subunit CLPT2, chloroplastic [Beta vulgaris subsp. vulgaris] [Beta vulgaris]
ncbi_110689357	9.16	6.83	8.95	3.72	4.68	3.71	-1.04226	1.02424e-09	slc37a2	Major facilitator superfamily [Corchorus olitorius]
ncbi_110705532	1.25	0.85	0.91	3.8	2.9	3.97	1.82572	1.02639e-09	AAP6	PREDICTED: amino acid permease 8 [Beta vulgaris subsp. vulgaris] [Beta vulgaris]
ncbi_110736660	4.58	3.67	2.67	12.29	8.24	12.15	1.58144	1.02658e-09	NERD	hypothetical protein SOVF_030190 [Spinacia oleracea]
MSTRG.25784	0	0	0	2.86	1.28	1.85	10.9634	1.03926e-09	--	-
MSTRG.35829	0	0	0	1.5	1.35	1.5	10.5018	1.0479e-09	--	-
ncbi_110719652	6.91	5.73	6.97	15.03	13.72	14.37	1.13677	1.05265e-09	HMGB6	PREDICTED: high mobility group B protein 13 [Beta vulgaris subsp. vulgaris] [Beta vulgaris]
ncbi_110686765	3.68	3.01	3.91	1.03	1.11	0.76	-1.86994	1.07609e-09	--	Ah24 [Amaranthus hypochondriacus]
ncbi_110686779	3.68	3.01	3.91	1.03	1.11	0.76	-1.86994	1.07609e-09	--	Ah24 [Amaranthus hypochondriacus]
ncbi_110690210	3.68	3.01	3.91	1.03	1.11	0.76	-1.86994	1.07609e-09	--	Ah24 [Amaranthus hypochondriacus]
ncbi_110707392	3.68	3.01	3.91	1.03	1.11	0.76	-1.86994	1.07609e-09	--	Ah24 [Amaranthus hypochondriacus]
ncbi_110707393	3.68	3.01	3.91	1.03	1.11	0.76	-1.86994	1.07609e-09	--	Ah24 [Amaranthus hypochondriacus]
ncbi_110712850	3.68	3.01	3.91	1.03	1.11	0.76	-1.86994	1.07609e-09	--	Ah24 [Amaranthus hypochondriacus]
ncbi_110721740	2.04	1.69	0.38	11.57	8.55	11.39	2.9386	1.07651e-09	IBL1	transcription factor BHLH054, partial [Vaccinium corymbosum]
ncbi_110706607	2.8	1.79	3.36	0.77	0.82	0.82	-1.72192	1.0906e-09	UGT85A24	PREDICTED: 7-deoxyloganetin glucosyltransferase [Beta vulgaris subsp. vulgaris] [Beta vulgaris]
ncbi_110714577	825.74	755.65	1183.8	316.14	473.02	376.93	-1.2457	1.10383e-09	HSP70	PREDICTED: stromal 70 kDa heat shock-related protein, chloroplastic-like [Sesamum indicum]
ncbi_110726335	3.94	2.66	2.13	9.83	7.96	8.46	1.58826	1.10956e-09	RPA1D	PREDICTED: replication protein A 70 kDa DNA-binding subunit B [Beta vulgaris subsp. vulgaris] [Beta vulgaris]
ncbi_110709720	10.62	9.33	9.38	22.3	18.4	19.57	1.03906	1.14502e-09	PPCS2	PREDICTED: phosphopantothenate--cysteine ligase 2 [Beta vulgaris subsp. vulgaris] [Beta vulgaris]
MSTRG.35830	2.93	2.99	2.38	0.05	0.05	0	-6.37504	1.14744e-09	--	hypothetical protein SOVF_074060 [Spinacia oleracea]
ncbi_110739676	15.6	14.07	16.03	39.44	28.43	33.03	1.14266	1.14769e-09	HHT1	PREDICTED: omega-hydroxypalmitate O-feruloyl transferase [Beta vulgaris subsp. vulgaris] [Beta vulgaris]
ncbi_110703702	3.24	6.92	4.77	1.05	1.14	1.23	-2.12615	1.15385e-09	--	hypothetical protein SOVF_005220 [Spinacia oleracea]
MSTRG.38268	17.25	22.28	26.89	8.94	13.63	10.55	-1.00392	1.17135e-09	FKBP42	peptidyl-prolyl cis-trans isomerase FKBP42-like isoform X1 [Chenopodium quinoa]
MSTRG.3975	3.97	4.06	4.39	8.86	8.45	8.62	1.06196	1.17245e-09	OVA9	glutamine--tRNA ligase-like [Chenopodium quinoa]
ncbi_110726667	8.76	8.21	6.34	18.44	15.97	17.26	1.14838	1.19105e-09	GLUTRBP	PREDICTED: glutamyl-tRNA reductase-binding protein, chloroplastic [Beta vulgaris subsp. vulgaris] [Beta vulgaris]
ncbi_110736202	2.31	2.12	1.42	5.5	5.37	5.54	1.48807	1.19655e-09	RLP51	PREDICTED: receptor-like protein 51 [Beta vulgaris subsp. vulgaris] [Beta vulgaris]
ncbi_110724326	1.26	1.97	1.71	0.07	0	0	-6.14101	1.19661e-09	DYW10	hypothetical protein BVRB_2g036750 [Beta vulgaris subsp. vulgaris] [Beta vulgaris]
ncbi_110685762	0.45	0.41	0.35	1.49	1.46	1.46	1.86577	1.20119e-09	--	PREDICTED: probable leucine-rich repeat receptor-like protein kinase At1g35710 [Beta vulgaris subsp. vulgaris] [Beta vulgaris]
ncbi_110711131	2.97	3.18	2.71	6.28	6.99	7.25	1.21165	1.20512e-09	AAE11	PREDICTED: butyrate--CoA ligase AAE11, peroxisomal [Beta vulgaris subsp. vulgaris] [Beta vulgaris]
ncbi_110731791	2.01	1.32	1.31	0.44	0.33	0.2	-2.25807	1.23053e-09	GAT1	PREDICTED: GABA transporter 1 [Beta vulgaris subsp. vulgaris] [Beta vulgaris]
ncbi_110729764	2.11	4.96	2.57	13.47	16.38	13.2	2.15891	1.23233e-09	NEET	PREDICTED: CDGSH iron-sulfur domain-containing protein NEET [Beta vulgaris subsp. vulgaris] [Beta vulgaris]
ncbi_110683255	3.76	3.55	2.95	9.05	6.68	7.71	1.19194	1.23482e-09	MCM6	PREDICTED: DNA replication licensing factor MCM6 [Beta vulgaris subsp. vulgaris] [Beta vulgaris]
ncbi_110686945	25.19	23.62	15.97	57.44	48.86	51.65	1.28585	1.2414e-09	H3-7	PREDICTED: histone H3.2 [Musa acuminata subsp. malaccensis] [Musa acuminata]
ncbi_110690672	133.85	166.53	64.44	524.21	393.1	443.84	1.89957	1.24295e-09	IWF1'	IWF1' [Beta vulgaris subsp. vulgaris] [Beta vulgaris]
ncbi_110691636	3.66	2.83	2.81	9.55	6.91	8.56	1.42778	1.24782e-09	CYP81E1	PREDICTED: cytochrome P450 81E8-like [Beta vulgaris subsp. vulgaris] [Beta vulgaris]
ncbi_110684743	27859.8	25576.9	28320.4	3478.33	11236	7100.29	-1.90605	1.24811e-09	--	PREDICTED: vicilin-like antimicrobial peptides 2-2 [Beta vulgaris subsp. vulgaris] [Beta vulgaris]
ncbi_110705216	2.21	1.5	2.26	6.85	5.41	6.33	1.63872	1.25546e-09	At3g50280	PREDICTED: uncharacterized acetyltransferase At3g50280 [Beta vulgaris subsp. vulgaris] [Beta vulgaris]
MSTRG.10520	2.02	1.69	1.4	0.39	0.3	0.29	-2.38247	1.26362e-09	--	probable LRR receptor-like serine/threonine-protein kinase At1g51820 [Chenopodium quinoa]
ncbi_110727118	13.37	11.4	5.46	41.73	36.21	32.99	1.8756	1.27724e-09	SOT5	PREDICTED: cytosolic sulfotransferase 5 [Beta vulgaris subsp. vulgaris] [Beta vulgaris]
ncbi_110731609	1.3	1.11	1.03	0	0.02	0.02	-6.42626	1.29423e-09	--	PREDICTED: uncharacterized protein LOC109135616 [Beta vulgaris subsp. vulgaris] [Beta vulgaris]
ncbi_110732301	1.92	1.89	1.96	6.01	4.15	5.1	1.40311	1.32428e-09	EMB8	PREDICTED: embryogenesis-associated protein EMB8 [Beta vulgaris subsp. vulgaris] [Beta vulgaris]
ncbi_110696658	0.89	0.89	0.71	0	0	0	-9.69697	1.34218e-09	--	PREDICTED: B3 domain-containing protein At3g06220-like isoform X1 [Nicotiana tabacum]
ncbi_110709659	2.5	5.05	0.79	0.03	0.03	0	-7.11894	1.35354e-09	EXO	PREDICTED: protein EXORDIUM [Beta vulgaris subsp. vulgaris] [Beta vulgaris]
ncbi_110697219	1.89	2.03	1.51	6.62	4.75	7.11	1.76694	1.36421e-09	--	hypothetical protein SOVF_091020 isoform B [Spinacia oleracea]
MSTRG.41035	7.33	8.95	5.32	1.9	3.39	2.03	-1.56112	1.36659e-09	PHT1-4	probable inorganic phosphate transporter 1-4 [Chenopodium quinoa]
ncbi_110688185	3.87	3.57	2.83	8.77	7.75	7.9	1.24963	1.37365e-09	SSL3	PREDICTED: protein STRICTOSIDINE SYNTHASE-LIKE 3 [Beta vulgaris subsp. vulgaris] [Beta vulgaris]
ncbi_110718114	11.34	11.21	10.15	2.55	4.7	1.63	-1.88066	1.37992e-09	--	-
ncbi_110688521	189.9	228.6	117.28	482.5	491.05	529.66	1.48833	1.39607e-09	CAB40	chlorophyll a/b binding 1 protein [Oxybasis rubra]
ncbi_110695895	1.37	1.92	1.96	0	0	0.05	-6.71425	1.40287e-09	ARASP2	PREDICTED: probable membrane metalloprotease ARASP2, chloroplastic [Beta vulgaris subsp. vulgaris] [Beta vulgaris]
ncbi_110702521	86.68	79.15	62.48	166.33	137.76	169.31	1.05207	1.40542e-09	HMGS	PREDICTED: hydroxymethylglutaryl-CoA synthase [Beta vulgaris subsp. vulgaris] [Beta vulgaris]
MSTRG.23618	0	0.07	0.04	3.23	3.89	3.35	6.57261	1.43711e-09	--	uncharacterized protein LOC110732155 [Chenopodium quinoa]
MSTRG.30401	0	0	0	1.69	1.65	2	10.7977	1.44851e-09	--	-
ncbi_110715391	12.02	13.4	12.02	28.61	24.07	26.2	1.07508	1.45331e-09	At3g06310	PREDICTED: NADH dehydrogenase [ubiquinone] 1 alpha subcomplex subunit 8-B [Beta vulgaris subsp. vulgaris] [Beta vulgaris]
ncbi_110698718	2.45	2.05	1.57	7.44	5.4	7.25	1.72671	1.45846e-09	UP3	PREDICTED: stress-response A/B barrel domain-containing protein UP3 [Beta vulgaris subsp. vulgaris] [Beta vulgaris]
MSTRG.18052	0.64	0.92	0.84	0.04	0	0.02	-5.32193	1.49213e-09	--	-
ncbi_110713057	0.38	0.74	0.14	3.5	3.42	2.82	2.9505	1.52306e-09	3MMP	PREDICTED: metalloendoproteinase 1-like [Beta vulgaris subsp. vulgaris] [Beta vulgaris]
ncbi_110692631	3.17	4.32	2.93	9.61	8.16	8.27	1.32137	1.5276e-09	BRG3	zinc finger family protein [Populus trichocarpa]
ncbi_110732519	1.54	0.82	1.7	0.18	0.22	0.23	-2.68806	1.5554e-09	IRL5	PREDICTED: plant intracellular Ras-group-related LRR protein 5 isoform X1 [Beta vulgaris subsp. vulgaris] [Beta vulgaris]
ncbi_110723886	7.14	5.81	8.08	19.88	15.8	17.2	1.33027	1.55875e-09	POMGNT2	PREDICTED: protein O-linked-mannose beta-1,4-N-acetylglucosaminyltransferase 2 [Beta vulgaris subsp. vulgaris] [Beta vulgaris]
ncbi_110697015	7.28	7.71	8.21	15.3	16.3	16.61	1.05521	1.5608e-09	fluG	PREDICTED: protein fluG [Beta vulgaris subsp. vulgaris] [Beta vulgaris]
ncbi_110733878	12.39	18.68	16.21	2.13	6.18	4.06	-1.93438	1.56878e-09	DREB2A	PREDICTED: dehydration-responsive element-binding protein 2E [Beta vulgaris subsp. vulgaris] [Beta vulgaris]
ncbi_110700553	6.91	4.92	6.18	15.75	13.13	14.53	1.26923	1.59297e-09	--	PREDICTED: uncharacterized protein LOC104894100 [Beta vulgaris subsp. vulgaris] [Beta vulgaris]
ncbi_110734220	4.44	4.85	4.29	1.58	2.5	1.71	-1.22985	1.60401e-09	--	Protein TolB [Noccaea caerulescens]
ncbi_110730096	22.66	21.76	15.28	47.49	41.27	42.74	1.13926	1.60462e-09	CCD4	PREDICTED: probable carotenoid cleavage dioxygenase 4, chloroplastic [Beta vulgaris subsp. vulgaris] [Beta vulgaris]
ncbi_110687831	2.08	1.88	1.72	0.88	0.69	0.79	-1.2671	1.62355e-09	CYP71A4	PREDICTED: cytochrome P450 71A26-like [Beta vulgaris subsp. vulgaris] [Beta vulgaris]
MSTRG.27768	2.12	2.67	1.76	0.59	0.58	0.41	-2.05157	1.63248e-09	Os03g0237900	sialidase-like [Chenopodium quinoa]
ncbi_110734437	5.14	9.61	6.96	1.89	3.28	2.02	-1.5943	1.63397e-09	ACA12	PREDICTED: calcium-transporting ATPase 12, plasma membrane-type [Beta vulgaris subsp. vulgaris] [Beta vulgaris]
ncbi_110723605	0.15	0.09	0	2.32	1.11	2.44	4.61225	1.63448e-09	AT1	PREDICTED: long-chain-alcohol O-fatty-acyltransferase-like [Beta vulgaris subsp. vulgaris] [Beta vulgaris]
ncbi_110735572	6.12	4.91	4.01	14.36	11.04	12.56	1.33568	1.6401e-09	At4g28100	PREDICTED: uncharacterized GPI-anchored protein At4g28100 [Beta vulgaris subsp. vulgaris] [Beta vulgaris]
ncbi_110695444	3.33	6.3	3.25	0.9	1.44	1.03	-1.93431	1.64042e-09	WOX11	PREDICTED: WUSCHEL-related homeobox 11 [Beta vulgaris subsp. vulgaris] [Beta vulgaris]
ncbi_110720461	24.3	23.67	20.56	44.02	43.7	50.73	1.01456	1.64424e-09	MTACP1	PREDICTED: acyl carrier protein 1, mitochondrial [Beta vulgaris subsp. vulgaris] [Beta vulgaris]
MSTRG.23940	149.75	190.56	223.14	9.67	31.67	26.76	-3.04856	1.66805e-09	LTP8	non-specific lipid-transfer protein-like [Spinacia oleracea]
ncbi_110691268	9.43	9.34	6.49	24.61	17.52	22.45	1.35423	1.68674e-09	GATL3	PREDICTED: probable galacturonosyltransferase-like 3 [Beta vulgaris subsp. vulgaris] [Beta vulgaris]
ncbi_110735177	31.75	45.12	17.11	111.64	112.47	121.1	1.87705	1.69107e-09	CAB6A	PREDICTED: chlorophyll a-b binding protein 6A, chloroplastic [Cucumis melo]
ncbi_110698085	13.64	15.47	10.85	34.4	26.49	28.83	1.16687	1.70748e-09	A3G2XYLT	PREDICTED: UDP-glycosyltransferase 79B9 [Beta vulgaris subsp. vulgaris] [Beta vulgaris]
ncbi_110718426	2.25	3.35	2.45	0.24	0.7	0.68	-2.31299	1.71366e-09	MO2	PREDICTED: zeaxanthin epoxidase, chloroplastic-like [Sesamum indicum]
ncbi_110719583	8.19	9.23	6.48	3.07	3.96	4.28	-1.07941	1.76011e-09	--	PREDICTED: uncharacterized protein LOC104908470 [Beta vulgaris subsp. vulgaris] [Beta vulgaris]
ncbi_110683545	55.26	51.18	36.35	117.03	95.13	107.42	1.16228	1.76121e-09	FLA18	PREDICTED: fasciclin-like arabinogalactan protein 17 [Beta vulgaris subsp. vulgaris] [Beta vulgaris]
ncbi_110701722	4.58	9.16	4.01	2.1	1.66	1.33	-1.80208	1.77051e-09	RD21A	PREDICTED: cysteine proteinase COT44 [Beta vulgaris subsp. vulgaris] [Beta vulgaris]
ncbi_110729359	2.58	1.99	2.58	0.95	1.26	1.06	-1.12865	1.80398e-09	ABCG39	PREDICTED: ABC transporter G family member 34-like isoform X1 [Beta vulgaris subsp. vulgaris] [Beta vulgaris]
ncbi_110725953	0.41	0.58	0.53	0.09	0.04	0.11	-2.66297	1.80447e-09	--	hypothetical protein BVRB_6g156400 [Beta vulgaris subsp. vulgaris] [Beta vulgaris]
ncbi_110688492	1.49	0.69	0.34	6.07	4.5	6.36	2.74809	1.8536e-09	KCS12	PREDICTED: 3-ketoacyl-CoA synthase 12 [Beta vulgaris subsp. vulgaris] [Beta vulgaris]
ncbi_110701829	26.65	39.8	30.79	3.27	10.72	8.83	-2.09125	1.8763e-09	--	hypothetical protein SOVF_105780 [Spinacia oleracea]
ncbi_110722522	9.37	4.82	2.81	35.31	21.56	28.41	2.32667	1.88733e-09	CYP90B1	PREDICTED: cytochrome P450 90B1 [Beta vulgaris subsp. vulgaris] [Beta vulgaris]
ncbi_110734327	3.56	3.64	3.45	7.43	6.64	7.85	1.04139	1.89181e-09	VPS52	PREDICTED: vacuolar protein sorting-associated protein 52 A [Beta vulgaris subsp. vulgaris] [Beta vulgaris]
ncbi_110723754	1.46	1.49	0.94	0.39	0.4	0.39	-1.72098	1.89756e-09	COBL10	PREDICTED: COBRA-like protein 10 [Beta vulgaris subsp. vulgaris] [Beta vulgaris]
ncbi_110732726	29.77	26.96	25.81	66.35	50.71	52.84	1.04152	1.94164e-09	--	PREDICTED: protein YLS3 [Beta vulgaris subsp. vulgaris] [Beta vulgaris]
MSTRG.27187	3.93	4.18	2.39	12.77	8.89	13.59	1.74723	1.94379e-09	GER3	germin-like protein [Chenopodium quinoa]
ncbi_110730509	4.15	4.19	6.09	1.01	0.92	1.56	-2.04777	1.9839e-09	Os07g0631100	PREDICTED: transcription elongation factor 1 homolog [Beta vulgaris subsp. vulgaris] [Beta vulgaris]
ncbi_110700478	10.66	10.81	12.69	26.15	23.15	24.14	1.10426	1.99796e-09	At5g14450	acetylcholinesterase [Salicornia europaea]
ncbi_110705211	0.19	0.3	0.04	1.95	1.45	2.09	3.37274	2.01032e-09	At3g50280	PREDICTED: uncharacterized acetyltransferase At3g50280 [Beta vulgaris subsp. vulgaris] [Beta vulgaris]
ncbi_32958941	4.65	3.51	2.39	0.66	1.25	1.08	-1.81903	2.02897e-09	psaA	photosystem I P700 apoprotein A1 (plastid) [Beta vulgaris subsp. vulgaris] [Beta vulgaris]
ncbi_110698132	50.81	38.34	82.1	24.11	20.96	18.46	-1.43059	2.03571e-09	At3g08860	PREDICTED: alanine--glyoxylate aminotransferase 2 homolog 3, mitochondrial [Beta vulgaris subsp. vulgaris] [Beta vulgaris]
ncbi_110689801	0.78	0.61	1.16	4.94	2.84	3.51	2.14648	2.03707e-09	ABCG1	PREDICTED: ABC transporter G family member 6 [Beta vulgaris subsp. vulgaris] [Beta vulgaris]
ncbi_110736725	6.69	8.15	8.94	3.56	3.35	4.03	-1.12014	2.0655e-09	--	Endoribonuclease Dicer [Gossypium arboreum]
[truncated: 4,309 more rows]

## Sheet: N2_vs_B2
Continue: all differentially expressed genes (DEGs) in the N2_vs_B2
ID	N2-1	N2-2	N2-3	B2-1	B2-2	B2-3	log2(fc)	p_value	Symbol	Nr annotation
ncbi_110735466	1.69	1.69	2.08	47.14	48.25	52.15	4.75606	6.72133e-200	--	PREDICTED: glutamic acid-rich protein [Beta vulgaris subsp. vulgaris] [Beta vulgaris]
ncbi_110710917	254.63	274.94	301.02	4.09	7.27	3.8	-5.77579	6.29345e-148	--	PREDICTED: seed biotin-containing protein SBP65 [Beta vulgaris subsp. vulgaris] [Beta vulgaris]
MSTRG.19969	0.24	0.79	0.4	67.92	70.1	88.29	7.30614	1.45616e-90	HAT	zinc finger BED domain-containing protein RICESLEEPER 1-like [Chenopodium quinoa]
MSTRG.23237	2623.67	2513.3	3887.24	99.82	161.72	90.58	-4.67966	4.33832e-86	FA18	13S globulin seed storage protein 2-like [Chenopodium quinoa]
ncbi_110728009	0.18	0.2	0.07	26.8	35.59	37.29	7.79124	6.10324e-71	--	hypothetical protein BVRB_7g168430 [Beta vulgaris subsp. vulgaris] [Beta vulgaris]
MSTRG.39657	9.15	10	5.63	71.55	79.47	93.45	3.30241	1.646e-70	Os03g0733400	zinc finger BED domain-containing protein RICESLEEPER 2-like [Chenopodium quinoa]
ncbi_110702160	23.06	12.74	31.67	0.56	0.6	0.38	-5.45324	8.6958e-70	CRK26	PREDICTED: cysteine-rich receptor-like protein kinase 10 [Beta vulgaris subsp. vulgaris] [Beta vulgaris]
ncbi_110703211	0.87	0.69	0.34	14.92	16.38	19.22	4.73278	1.50668e-68	--	PREDICTED: uncharacterized protein LOC104886881 [Beta vulgaris subsp. vulgaris] [Beta vulgaris]
MSTRG.4345	0.37	0.41	0.64	8.8	9.75	9.91	4.32497	1.91983e-57	MCM9	probable DNA helicase MCM9 [Chenopodium quinoa]
ncbi_110702476	31.75	24.51	34.1	1.62	2.24	1.55	-4.06198	4.68681e-57	TPM-1	PREDICTED: thaumatin-like protein 1 [Beta vulgaris subsp. vulgaris] [Beta vulgaris]
ncbi_110727937	27.36	19	18.4	0.26	0.64	0.23	-5.84071	4.88181e-56	ERF071	PREDICTED: ethylene-responsive transcription factor ERF073 [Beta vulgaris subsp. vulgaris] [Beta vulgaris]
ncbi_110726432	22.35	14.36	17.68	0.29	0.46	0.16	-5.90133	2.85309e-55	--	PREDICTED: glutelin type-A 3 isoform X1 [Vitis vinifera]
MSTRG.27046	10.7	8.52	8.37	0.34	0.57	0.29	-4.52304	1.80798e-50	Os05g0239150	zinc finger BED domain-containing protein RICESLEEPER 2-like [Pistacia vera]
ncbi_110696263	13.16	14.87	12.6	0.61	1.15	0.47	-4.18743	6.54584e-49	--	hypothetical protein SOVF_085420 [Spinacia oleracea]
MSTRG.30894	4.3	5.03	5.08	1	0.84	0.9	-2.39482	9.48684e-49	NRAMP3	pol-polyprotein [Silene latifolia]
ncbi_110735468	0.1	0.44	0.24	24.36	20.43	23.43	6.45058	5.84373e-45	--	Na(+)-translocating NADH-quinone reductase subunit A [Gossypium arboreum]
MSTRG.39656	0.96	1.03	0.64	9.28	9.61	12.06	3.5568	7.64068e-45	Os03g0733400	zinc finger BED domain-containing protein RICESLEEPER 2-like [Chenopodium quinoa]
ncbi_110696236	5.87	5.5	6.65	0.12	0.38	0.12	-4.86119	3.21318e-44	TMK1	PREDICTED: receptor protein kinase TMK1 [Beta vulgaris subsp. vulgaris] [Beta vulgaris]
ncbi_110696968	4.74	6.65	4.23	28.52	32.61	37.89	2.66433	3.0027e-43	--	PREDICTED: LOW QUALITY PROTEIN: casein kinase 1-like protein HD16 [Beta vulgaris subsp. vulgaris] [Beta vulgaris]
ncbi_110709075	18.56	16.99	19.66	1.79	2.14	1.12	-3.45057	4.34105e-43	--	PREDICTED: uncharacterized protein LOC104908470 [Beta vulgaris subsp. vulgaris] [Beta vulgaris]
ncbi_110696429	8.67	7	8.34	0.86	0.37	0.5	-3.79479	1.72462e-41	NLP8	PREDICTED: protein SUPPRESSOR OF npr1-1, CONSTITUTIVE 1-like [Beta vulgaris subsp. vulgaris] [Beta vulgaris]
MSTRG.22735	9.58	9.39	7.83	0.34	0.71	0.25	-4.36565	2.96372e-41	AtMg00310	ribonuclease H, partial [Trifolium pratense]
ncbi_110686276	4.38	4.23	4.22	17.07	16.24	21.23	2.08779	1.51783e-40	At1g77260	PREDICTED: probable methyltransferase PMT10 [Beta vulgaris subsp. vulgaris] [Beta vulgaris]
ncbi_110710167	2.96	3.16	3.4	0.13	0.14	0.05	-4.89482	1.85765e-39	--	PREDICTED: myosin-11 [Beta vulgaris subsp. vulgaris] [Beta vulgaris]
ncbi_110735473	0.33	1.59	0.5	213.13	193.05	220.43	8.01642	2.53371e-39	RPL7A	PREDICTED: 60S ribosomal protein L7-2 [Beta vulgaris subsp. vulgaris] [Beta vulgaris]
ncbi_110714883	3.51	4	3.05	0.06	0.2	0.07	-5	1.51475e-38	--	PREDICTED: uncharacterized protein LOC104883482 [Beta vulgaris subsp. vulgaris] [Beta vulgaris]
ncbi_110737702	3.85	3.97	3.28	13.1	17.59	17.54	2.11937	7.13325e-38	--	hypothetical protein BVRB_5g119850 [Beta vulgaris subsp. vulgaris] [Beta vulgaris]
MSTRG.27045	7.1	6.27	6.42	0.27	0.46	0.09	-4.593	4.42869e-37	Os03g0733400	zinc finger BED domain-containing protein RICESLEEPER 2 [Arachis hypogaea]
ncbi_110702258	4.03	4.67	4.23	0.11	0.29	0.11	-4.66408	1.5255e-36	--	Dev_Cell_Death domain-containing protein [Cephalotus follicularis]
ncbi_110718724	40.28	43.75	38.32	109.43	139.01	144.89	1.68473	4.61093e-36	CG2614	PREDICTED: methyltransferase-like protein 13 [Populus euphratica]
ncbi_110738964	0.04	0.04	0.01	5.83	5.99	6.78	7.69116	2.93582e-35	--	PREDICTED: protein DETOXIFICATION 16-like [Beta vulgaris subsp. vulgaris] [Beta vulgaris]
ncbi_110701525	1.36	1.74	0.96	9.43	10.17	11.63	2.94338	2.06005e-34	DOGL3	PREDICTED: protein DELAY OF GERMINATION 1 [Beta vulgaris subsp. vulgaris] [Beta vulgaris]
ncbi_110702897	13.16	13.45	13.66	3.58	4.15	4.11	-1.76604	1.02472e-33	--	DUF639 domain-containing protein [Cephalotus follicularis]
ncbi_110736651	69.36	74.3	54.97	11.47	17.03	13.12	-2.25473	4.35181e-33	--	PREDICTED: protein DELAY OF GERMINATION 1 [Beta vulgaris subsp. vulgaris] [Beta vulgaris]
ncbi_110684254	26.32	27.86	27.74	8.47	10.35	8.92	-1.56225	5.58592e-33	--	Alpha/beta-Hydrolases superfamily protein isoform 1 [Theobroma cacao]
MSTRG.29493	2.83	3.44	3.82	0.02	0.24	0.05	-5.02451	2.40309e-32	--	FK506-binding protein 3-like [Chenopodium quinoa]
ncbi_110696231	0.24	0.51	0.83	7.92	6.81	7.21	3.79557	2.6203e-32	crbn	PREDICTED: protein cereblon [Prunus mume]
MSTRG.2796	5.6	6.19	4.76	0.11	0.5	0.09	-4.56333	4.75998e-32	--	hypothetical protein SOVF_106070 [Spinacia oleracea]
ncbi_110722673	49.46	18.29	26.45	0.08	0.6	0.27	-6.63166	7.77909e-32	--	salt-induced hydrophilic protein [Suaeda glauca]
ncbi_110696233	0.02	0.04	0.03	5.29	5.37	6.14	7.54432	1.14656e-31	TMK1	PREDICTED: receptor protein kinase TMK1 [Beta vulgaris subsp. vulgaris] [Beta vulgaris]
ncbi_110721138	1.05	1.53	1.27	8.29	9.14	7.83	2.71392	1.01843e-30	RH28	PREDICTED: DEAD-box ATP-dependent RNA helicase 28 [Beta vulgaris subsp. vulgaris] [Beta vulgaris]
ncbi_110718730	315.96	335.49	237.61	931.05	919.67	1015.96	1.68903	6.45803e-30	--	PREDICTED: uncharacterized protein LOC108211041 [Daucus carota subsp. sativus] [Daucus carota]
ncbi_110736813	7.21	6.42	6.43	0.29	0.57	0.21	-4.22864	6.64716e-30	PPC6-7	PREDICTED: probable protein phosphatase 2C 34 [Beta vulgaris subsp. vulgaris] [Beta vulgaris]
MSTRG.28578	1.14	1.22	1.03	7.75	6.88	9.21	2.81403	1.48207e-29	--	zinc finger BED domain-containing protein RICESLEEPER 2-like [Chenopodium quinoa]
ncbi_110696840	1.25	1.54	1.47	8.51	10.66	10.49	2.79959	3.76281e-29	METE	PREDICTED: 5-methyltetrahydropteroyltriglutamate--homocysteine methyltransferase [Beta vulgaris subsp. vulgaris] [Beta vulgaris]
ncbi_110693698	63.62	69.76	54.62	11.86	19.16	17.38	-1.95765	4.0946e-29	--	BnaA08g18250D [Brassica napus]
ncbi_110692055	58.76	63.72	56.05	21.27	18.86	18.63	-1.60326	4.24766e-29	BMY1	PREDICTED: beta-amylase [Beta vulgaris subsp. vulgaris] [Beta vulgaris]
ncbi_110734259	17.49	16.09	15.41	0.24	1.21	0.2	-4.89195	5.965e-29	--	hypothetical protein MANES_05G128400 [Manihot esculenta]
ncbi_110728117	9.02	8.44	23.18	0.08	0.06	0.04	-7.81876	6.25306e-29	--	hypothetical protein BVRB_1g009880 [Beta vulgaris subsp. vulgaris] [Beta vulgaris]
ncbi_110735493	16.82	12.97	12.95	0.18	0.82	0.06	-5.33345	8.5471e-29	--	Na(+)-translocating NADH-quinone reductase subunit A [Gossypium arboreum]
ncbi_110723954	4.94	5.17	4.34	0.27	0.47	0.27	-3.83864	1.65449e-28	At5g64970	PREDICTED: probable mitochondrial adenine nucleotide transporter BTL3 [Beta vulgaris subsp. vulgaris] [Beta vulgaris]
ncbi_110702944	14.41	15.04	11.9	0.31	1.06	0.15	-4.76574	2.12952e-28	--	PREDICTED: zinc finger BED domain-containing protein RICESLEEPER 2-like [Ipomoea nil]
MSTRG.33530	4.04	3.78	6.01	0.04	0.15	0.02	-6.04127	8.62903e-28	--	uncharacterized protein LOC110687643 isoform X2 [Chenopodium quinoa]
MSTRG.40112	5.95	4.91	7.02	1.68	1.64	1.33	-1.94304	5.67928e-27	--	tropomyosin-like [Chenopodium quinoa]
ncbi_110685917	4.06	4.29	4.46	0.11	0.43	0.23	-4.05627	9.05866e-27	--	PREDICTED: uncharacterized protein LOC104891626 [Beta vulgaris subsp. vulgaris] [Beta vulgaris]
MSTRG.35047	87.37	71.75	93.42	219.9	255.38	272.97	1.56701	1.31419e-26	At2g30620	histone H1-like [Chenopodium quinoa]
ncbi_110735467	0.05	0.07	0	8.45	10.64	10.05	7.92382	1.40813e-26	cys-12	PREDICTED: cysteine synthase 2 [Beta vulgaris subsp. vulgaris] [Beta vulgaris]
ncbi_110682806	3.56	4.66	4.42	0.15	0.25	0.11	-4.63136	2.04015e-26	--	hypothetical protein SOVF_116800 [Spinacia oleracea]
ncbi_110693668	9.02	11.53	10.78	30.12	44.5	41.88	1.89471	8.41835e-26	METE	PREDICTED: 5-methyltetrahydropteroyltriglutamate--homocysteine methyltransferase [Beta vulgaris subsp. vulgaris] [Beta vulgaris]
ncbi_110693706	0.61	1.26	0.56	9.19	7.52	9.33	3.4217	9.14632e-26	--	PREDICTED: uncharacterized protein LOC104903312 [Beta vulgaris subsp. vulgaris] [Beta vulgaris]
ncbi_110692320	0	0	0	25.19	24.88	24.9	14.6091	2.52823e-25	AAE7	PREDICTED: acetate/butyrate--CoA ligase AAE7, peroxisomal [Beta vulgaris subsp. vulgaris] [Beta vulgaris]
MSTRG.35862	0	0.04	0.1	9.84	9.92	9.97	7.73035	5.16485e-25	ORP1D	PREDICTED: oxysterol-binding protein-related protein 1D isoform X1 [Vitis vinifera]
ncbi_110735482	0	0	0	43.76	51.29	50.89	15.5701	6.33025e-25	RPS10	PREDICTED: 30S ribosomal protein S10, chloroplastic [Beta vulgaris subsp. vulgaris] [Beta vulgaris]
MSTRG.9583	4.88	6.23	4.6	0.59	0.9	0.33	-3.10967	1.04728e-24	--	quinone oxidoreductase PIG3-like [Chenopodium quinoa]
ncbi_110688007	41.54	29.72	43.23	9.74	10.8	10.18	-1.89797	1.75475e-24	At2g30550	Lipase, class 3 [Corchorus capsularis]
ncbi_110686818	9.17	11.92	10.36	29.87	33.11	38.63	1.69191	5.10047e-24	VPE1	PREDICTED: vacuolar-processing enzyme [Beta vulgaris subsp. vulgaris] [Beta vulgaris]
ncbi_110725506	12.69	10.06	15.23	1.42	2.13	2.18	-2.72863	6.68054e-24	--	PREDICTED: extensin-1 [Beta vulgaris subsp. vulgaris] [Beta vulgaris]
ncbi_110731799	4.02	4.57	3.47	0.02	0.26	0.08	-5.06609	7.42562e-24	--	PREDICTED: histone-lysine N-methyltransferase, H3 lysine-79 specific-like [Beta vulgaris subsp. vulgaris] [Beta vulgaris]
ncbi_110725106	5.96	4.31	9.76	0.51	0.49	0.33	-3.91266	1.1656e-23	--	PREDICTED: uncharacterized protein LOC103448851 [Malus domestica]
ncbi_110711110	2.95	3.33	3.16	0.46	0.65	0.37	-2.67319	2.60671e-23	Brip1	PREDICTED: Fanconi anemia group J protein homolog [Beta vulgaris subsp. vulgaris] [Beta vulgaris]
MSTRG.4664	32.5	31.71	31.36	9.76	13.76	11.5	-1.44838	2.76372e-23	ASK6	PREDICTED: shaggy-related protein kinase eta [Beta vulgaris subsp. vulgaris] [Beta vulgaris]
MSTRG.17757	3.47	3.12	2.26	12.97	13.15	14.61	2.20234	3.99763e-23	--	uncharacterized protein LOC110700764 [Chenopodium quinoa]
ncbi_110734181	4.47	4.46	4.33	0.65	0.7	0.52	-2.82597	4.29954e-23	TPK5	PREDICTED: two-pore potassium channel 5 [Theobroma cacao]
ncbi_110728351	0.67	0.87	0.69	4.31	6.56	8.18	3.09468	5.59566e-23	--	LOW QUALITY PROTEIN: DDE_4 domain-containing protein, partial [Cephalotus follicularis]
ncbi_110734263	15.47	17.62	14.82	3.78	5.19	4.01	-1.88404	8.88434e-23	FCA	PREDICTED: flowering time control protein FCA isoform X1 [Beta vulgaris subsp. vulgaris] [Beta vulgaris]
MSTRG.18465	0.78	1.08	1.33	6.45	7.83	8.53	2.83804	8.95901e-23	--	PREDICTED: transcription factor APG-like [Beta vulgaris subsp. vulgaris] [Beta vulgaris]
ncbi_110736393	5.67	4.85	4.19	0.27	0.55	0.18	-3.87873	1.18933e-22	LCAT3	PREDICTED: phospholipase A(1) LCAT3 [Beta vulgaris subsp. vulgaris] [Beta vulgaris]
ncbi_110699455	5.03	4.6	10.49	0.18	0.37	0.07	-5.02022	1.52818e-22	--	PREDICTED: uncharacterized protein LOC104884168 [Beta vulgaris subsp. vulgaris] [Beta vulgaris]
ncbi_110727682	0.07	0.12	0.22	3.08	2.8	4	4.59082	1.58992e-22	--	PREDICTED: replication protein A 70 kDa DNA-binding subunit D-like [Beta vulgaris subsp. vulgaris] [Beta vulgaris]
ncbi_110727685	0.07	0.12	0.22	3.08	2.8	4	4.59082	1.58992e-22	--	PREDICTED: replication protein A 70 kDa DNA-binding subunit D-like [Beta vulgaris subsp. vulgaris] [Beta vulgaris]
ncbi_110686662	2.53	2.57	2.32	0.03	0.14	0.02	-5.28735	1.86683e-22	PUB19	PREDICTED: U-box domain-containing protein 19 [Beta vulgaris subsp. vulgaris] [Beta vulgaris]
MSTRG.6489	3.96	4.49	4.15	0.4	0.37	0.07	-3.90689	3.01012e-22	--	-
MSTRG.27509	3.04	2.83	3.14	0.07	0.22	0.08	-4.60593	3.1129e-22	crbn	protein cereblon isoform X2 [Spinacia oleracea]
ncbi_110709121	2.65	2.63	2.23	0.06	0.15	0.08	-4.69469	3.45374e-22	ASIL2	PREDICTED: trihelix transcription factor ASIL2 [Beta vulgaris subsp. vulgaris] [Beta vulgaris]
ncbi_110685962	6.41	8.71	6.67	1.07	1.12	0.97	-2.78567	4.54458e-22	--	PREDICTED: uncharacterized protein LOC104886881 [Beta vulgaris subsp. vulgaris] [Beta vulgaris]
MSTRG.38409	4.31	3.56	5.25	0.2	0.49	0.33	-3.68513	4.88167e-22	--	ribonuclease H, partial [Trifolium pratense]
ncbi_110708134	14.07	15.65	10.33	1.43	2.61	1.16	-2.94522	6.97345e-22	ESP3	PREDICTED: pre-mRNA-splicing factor ATP-dependent RNA helicase DEAH1-like isoform X2 [Ipomoea nil]
ncbi_110701347	24.77	30.56	22.66	3.65	6.86	3.66	-2.46045	1.14659e-21	--	NEDD4-binding protein 2 [Gossypium arboreum]
ncbi_110688574	18.06	19.81	11.52	1.7	3.51	1.87	-2.8024	1.15041e-21	CXP;2-3	PREDICTED: serine carboxypeptidase II-3-like [Solanum tuberosum]
ncbi_110736508	8.52	8.92	6.65	0.51	0.98	0.16	-3.8679	1.19589e-21	--	-
ncbi_110683786	2.59	2.94	3.73	0.11	0.11	0	-5.39544	1.31625e-21	DML2	PREDICTED: protein ROS1-like [Beta vulgaris subsp. vulgaris] [Beta vulgaris]
ncbi_110700727	44	33.12	29.53	10.51	8.87	8.89	-1.91554	1.88215e-21	GAPA	NADP-dependent glyceraldehydephosphate dehydrogenase subunit A (chloroplast) [Spinacia oleracea]
ncbi_110721293	74.56	82.71	83.61	164.7	174.01	190.03	1.13424	2.17312e-21	--	PREDICTED: glycine-rich cell wall structural protein 1.8 [Beta vulgaris subsp. vulgaris] [Beta vulgaris]
ncbi_110688337	3.96	3.56	4.55	0.33	0.52	0.29	-3.40432	2.76479e-21	EIF3B	PREDICTED: eukaryotic translation initiation factor 3 subunit B isoform X1 [Eucalyptus grandis]
ncbi_110739797	6.54	6.72	5.38	0.53	0.88	0.19	-3.54226	3.60384e-21	TOL9	PREDICTED: target of Myb protein 1 isoform X1 [Beta vulgaris subsp. vulgaris] [Beta vulgaris]
ncbi_110710468	0	0.09	0.04	9.66	10.13	11.71	7.9207	3.70135e-21	--	DUF659 domain-containing protein/Dimer_Tnp_hAT domain-containing protein [Cephalotus follicularis]
ncbi_110727898	10.96	9.42	7.22	0.13	1.04	0.31	-4.221	5.09103e-21	--	Os11g0577650 [Oryza sativa Japonica Group]
MSTRG.1684	2.42	2.98	3.48	0.23	0.32	0.21	-3.54649	5.86229e-21	--	Fgenesh protein 21 [Beta vulgaris]
ncbi_110712773	5.9	7.33	5.09	15.08	19.86	21.34	1.6192	7.50504e-21	--	PREDICTED: LOW QUALITY PROTEIN: casein kinase 1-like protein HD16 [Beta vulgaris subsp. vulgaris] [Beta vulgaris]
ncbi_110735484	0.23	0.53	0.27	4.36	3.86	4.63	3.64105	7.81197e-21	--	hypothetical protein SOVF_054570 [Spinacia oleracea]
ncbi_110720452	13.74	4.97	4.98	0.3	0.64	0.31	-4.24428	1.24318e-20	CER1	PREDICTED: protein ECERIFERUM 1 [Beta vulgaris subsp. vulgaris] [Beta vulgaris]
MSTRG.2087	27.4	26.75	28.27	55.07	57.28	58.04	1.04777	2.13115e-20	KIN12E	TORTIFOLIA1-like protein 4 [Chenopodium quinoa]
ncbi_110704567	12.23	11.69	16.95	1.74	3.19	2.32	-2.49499	2.18524e-20	THA1	PREDICTED: probable low-specificity L-threonine aldolase 1 [Beta vulgaris subsp. vulgaris] [Beta vulgaris]
ncbi_110732629	8.74	7.67	6.87	1.8	1.83	1.76	-2.11073	2.25418e-20	PMK	PREDICTED: phosphomevalonate kinase [Beta vulgaris subsp. vulgaris] [Beta vulgaris]
MSTRG.36915	1.77	1.87	2.68	0.03	0.12	0.03	-5.13386	2.4041e-20	--	uncharacterized protein LOC110716030 isoform X2 [Chenopodium quinoa]
MSTRG.22922	17.07	19.79	15.45	0.97	2.68	0.88	-3.5295	3.18886e-20	v1g169424	LOW QUALITY PROTEIN: eukaryotic translation initiation factor 3 subunit L-like [Chenopodium quinoa]
MSTRG.41401	30.64	34.27	43.26	12.89	11.85	12.25	-1.54809	5.02737e-20	--	hepatoma-derived growth factor-related protein 2-like [Chenopodium quinoa]
MSTRG.36316	1.89	1.51	2.59	0.03	0.17	0.07	-4.47152	5.13491e-20	Os01g0518400	zinc finger BED domain-containing protein RICESLEEPER 2-like [Spinacia oleracea]
ncbi_110683769	1.71	1.38	1.97	0.04	0.04	0.15	-4.45943	5.75237e-20	pol	PREDICTED: uncharacterized protein LOC104887336 [Beta vulgaris subsp. vulgaris] [Beta vulgaris]
MSTRG.21157	4.15	3.79	4.32	0.17	0.15	0	-5.25974	6.11094e-20	--	inactive leucine-rich repeat receptor-like serine/threonine-protein kinase At5g24100 [Chenopodium quinoa]
ncbi_110725844	100.71	92.49	98.49	25.22	35.34	38.72	-1.55486	9.03388e-20	--	PREDICTED: extensin-1 [Beta vulgaris subsp. vulgaris] [Beta vulgaris]
ncbi_110711423	7.83	9.44	7.77	18.44	23.8	24.22	1.40825	9.86705e-20	EMC1	PREDICTED: ER membrane protein complex subunit 1 [Beta vulgaris subsp. vulgaris] [Beta vulgaris]
ncbi_110739916	0	0.04	0	21.38	22.3	23.47	10.7132	1.19417e-19	--	PREDICTED: uncharacterized protein LOC108199473 isoform X2 [Daucus carota subsp. sativus] [Daucus carota]
ncbi_110726895	9.13	11.62	12.37	1.75	2.66	1.78	-2.41969	1.32154e-19	COQ11	NAD_binding_10 domain-containing protein [Cephalotus follicularis]
MSTRG.15880	0	0.16	0.13	10.01	12.25	10.43	6.81665	1.34133e-19	--	RNA polymerase II degradation factor 1 isoform X1 [Spinacia oleracea]
ncbi_110720015	0.02	0	0.03	2.98	2.85	3.63	7.56377	1.59501e-19	--	PREDICTED: uncharacterized protein LOC104893307 [Beta vulgaris subsp. vulgaris] [Beta vulgaris]
ncbi_110698687	5.22	6.4	5.42	1.33	1.88	1.63	-1.81585	1.68543e-19	ABCC3	PREDICTED: ABC transporter C family member 3-like [Beta vulgaris subsp. vulgaris] [Beta vulgaris]
MSTRG.5948	5.33	5.05	6.52	16.33	16.97	17.04	1.57468	1.91836e-19	HSP70-18	heat shock cognate 70 kDa protein 2 [Chenopodium quinoa]
ncbi_110713219	2.92	2.2	3.3	0.09	0.12	0	-5.32536	2.19197e-19	--	PREDICTED: uncharacterized protein LOC104885112 [Beta vulgaris subsp. vulgaris] [Beta vulgaris]
MSTRG.32095	0.6	1.75	2.1	13.26	10.8	11.48	2.99757	2.48525e-19	Os08g0191100	aconitate hydratase, cytoplasmic [Populus trichocarpa]
MSTRG.16497	4.21	2.89	3.15	0.15	0.27	0	-4.60909	2.54976e-19	Os03g0733400	zinc finger BED domain-containing protein RICESLEEPER 2-like [Chenopodium quinoa]
ncbi_110684543	11.78	13	12.44	24.85	27.02	30.69	1.14936	3.92373e-19	ELF3	PREDICTED: protein EARLY FLOWERING 3 [Beta vulgaris subsp. vulgaris] [Beta vulgaris]
ncbi_110737872	2.68	2.51	3.65	0.04	0.29	0.05	-4.53998	4.8215e-19	--	hypothetical protein SOVF_096970, partial [Spinacia oleracea]
ncbi_110720532	32.71	6.61	13.01	0.26	0.26	0.32	-5.96111	5.97754e-19	--	phloem filament protein PP1 [Medicago truncatula]
MSTRG.11672	6.58	6.7	10.04	1.85	2.22	2.07	-1.92526	8.49844e-19	--	DNA-directed DNA polymerase [Handroanthus impetiginosus]
MSTRG.5197	1.02	1.19	1.83	0.11	0.04	0.08	-4.13465	9.19783e-19	GIP	Retrovirus-related Pol polyprotein from transposon TNT 1-94 [Vitis vinifera]
ncbi_110733627	4.86	5.42	5.86	0.59	0.62	0.26	-3.45675	1.79195e-18	memo1	PREDICTED: protein MEMO1 [Beta vulgaris subsp. vulgaris] [Beta vulgaris]
ncbi_110721597	2.52	2.19	2.57	0.61	0.47	0.39	-2.30812	1.95254e-18	ABCC9	Multidrug resistance protein ABC transporter family [Theobroma cacao]
ncbi_110698519	404.81	444.3	366.83	764.94	961.36	966.07	1.1468	2.17766e-18	--	PREDICTED: 51 kDa seed maturation protein isoform X1 [Glycine max]
ncbi_110740221	7.3	9.35	10.44	0.23	0	0	-6.87998	2.33266e-18	C1orf123	PREDICTED: UPF0587 protein C1orf123 homolog [Beta vulgaris subsp. vulgaris] [Beta vulgaris]
ncbi_110718732	5.93	5.08	7.09	0.3	0.67	0.08	-4.10753	2.6019e-18	--	PREDICTED: uncharacterized protein LOC108211041 [Daucus carota subsp. sativus] [Daucus carota]
MSTRG.16574	3.47	5.26	4.83	0.5	0.49	0.45	-3.23522	2.88624e-18	SCPL25	serine carboxypeptidase-like 25 [Chenopodium quinoa]
ncbi_110698161	6.08	2.89	8.78	0.47	0.54	0.53	-3.52682	3.53683e-18	TY3B-I	hypothetical protein VITISV_001313 [Vitis vinifera]
ncbi_110729962	0.75	1.17	1.03	0.08	0.09	0.02	-3.95664	3.89089e-18	TY3B-I	Transposon Ty3-I Gag-Pol polyprotein [Noccaea caerulescens]
MSTRG.7568	3.87	4.46	2.52	0.09	0.38	0.09	-4.27612	4.17157e-18	VTC2	GDP-L-galactose phosphorylase 1-like [Chenopodium quinoa]
ncbi_110732328	42.33	41.47	39.18	19.08	16.62	17.56	-1.2073	4.70344e-18	WAXY	PREDICTED: granule-bound starch synthase 1, chloroplastic/amyloplastic [Beta vulgaris subsp. vulgaris] [Beta vulgaris]
ncbi_110686850	5.73	7.05	6.01	1.53	1.95	2.01	-1.77509	5.29226e-18	ARF2B	PREDICTED: auxin response factor 2 [Beta vulgaris subsp. vulgaris] [Beta vulgaris]
ncbi_110705759	6.49	7.06	6.85	1.47	1.63	1.83	-2.04891	6.06983e-18	FRS8	PREDICTED: protein FAR1-RELATED SEQUENCE 6-like [Beta vulgaris subsp. vulgaris] [Beta vulgaris]
ncbi_110718721	253.51	289.15	225.41	592.4	525.1	574.07	1.13905	7.41967e-18	--	PREDICTED: uncharacterized protein LOC108211041 [Daucus carota subsp. sativus] [Daucus carota]
ncbi_110703744	2.45	2.29	2.39	0.04	0.1	0	-5.6704	8.30695e-18	--	hypothetical protein SOVF_100900 [Spinacia oleracea]
ncbi_110698630	4.45	5.1	4	0.92	0.92	0.71	-2.40972	8.37677e-18	FPG1	PREDICTED: formamidopyrimidine-DNA glycosylase isoform X3 [Arachis duranensis]
MSTRG.40461	3.13	2.31	2.03	0.17	0.22	0.02	-4.18741	9.70406e-18	--	protein MAINTENANCE OF MERISTEMS-like [Chenopodium quinoa]
MSTRG.39494	6.26	5.38	5.22	0.22	0.26	0.06	-4.9645	1.11685e-17	Os05g0583200	zinc finger BED domain-containing protein DAYSLEEPER-like [Olea europaea var. sylvestris] [Olea europaea]
MSTRG.32038	2.71	1.8	1.4	0.09	0.08	0.06	-4.68345	1.48262e-17	--	AT-rich interactive domain-containing protein 1A-like [Chenopodium quinoa]
MSTRG.29461	0.76	0.65	0.96	3.98	4.81	5.96	2.63776	1.70938e-17	--	transcription initiation factor TFIID subunit 9-like [Chenopodium quinoa]
ncbi_110696240	3.8	4.34	2.76	11.59	11.51	13.16	1.73405	1.75053e-17	--	PREDICTED: monoglyceride lipase [Sesamum indicum]
ncbi_110733860	8.39	6.99	8.92	2.75	2.81	2.71	-1.555	1.84597e-17	TMK3	PREDICTED: receptor protein kinase TMK1-like [Beta vulgaris subsp. vulgaris] [Beta vulgaris]
ncbi_110720063	6.75	9.18	7.99	1.66	2.64	2	-1.92479	1.85508e-17	At1g09620	PREDICTED: leucine--tRNA ligase, cytoplasmic isoform X1 [Beta vulgaris subsp. vulgaris] [Beta vulgaris]
ncbi_110699740	10.05	11.36	9.33	1.55	2.86	1.6	-2.35468	2.11313e-17	TIFY4B	PREDICTED: protein TIFY 4B isoform X2 [Beta vulgaris subsp. vulgaris] [Beta vulgaris]
ncbi_110731976	6.39	7.12	7.83	15.53	18.74	22.29	1.40622	2.4571e-17	--	PREDICTED: uncharacterized protein LOC104907040 [Beta vulgaris subsp. vulgaris] [Beta vulgaris]
ncbi_110703286	20.57	20.58	15.74	4.7	6.49	4.78	-1.83281	2.57417e-17	--	hypothetical protein SOVF_180000 [Spinacia oleracea]
ncbi_110733122	10.2	11.73	13.12	3.33	4.33	4.63	-1.51193	2.71023e-17	--	PREDICTED: F-box/FBD/LRR-repeat protein At1g13570-like [Beta vulgaris subsp. vulgaris] [Beta vulgaris]
ncbi_110712268	3.66	3.07	4.08	0.61	0.71	1	-2.22017	2.75942e-17	NLP8	PREDICTED: protein SUPPRESSOR OF npr1-1, CONSTITUTIVE 1-like [Beta vulgaris subsp. vulgaris] [Beta vulgaris]
ncbi_110693490	1.56	1.16	1.36	0.1	0.14	0.05	-3.81444	3.06321e-17	At1g11330	PREDICTED: G-type lectin S-receptor-like serine/threonine-protein kinase At1g11330 isoform X3 [Beta vulgaris subsp. vulgaris] [Beta vulgaris]
MSTRG.6434	2.51	2.06	2.02	0.11	0.17	0.1	-4.11621	4.40827e-17	--	transposase [Cucumis melo var. makuwa] [Cucumis melo]
ncbi_110721682	0	0	0	4.99	6.32	6.56	12.5403	5.65558e-17	--	hypothetical protein SOVF_187310, partial [Spinacia oleracea]
ncbi_110727680	0	0.03	0	7.39	7.71	8.09	9.59432	7.38049e-17	--	PREDICTED: ATP-dependent DNA helicase PIF1-like [Beta vulgaris subsp. vulgaris] [Beta vulgaris]
MSTRG.22926	2.41	3.09	1.84	0.07	0.22	0.02	-4.56544	8.00829e-17	TOL9	TOM1-like protein 9 [Chenopodium quinoa]
MSTRG.27055	10.66	10.31	12.16	0.1	0.8	0	-5.20207	8.1537e-17	--	Aspartate decarboxylase-like domain-containing protein [Cynara cardunculus var. scolymus] [Cynara cardunculus]
ncbi_110715995	4.44	4.56	3.6	0.15	0.68	0.19	-3.62678	8.27164e-17	--	PREDICTED: uncharacterized protein LOC104897622 [Beta vulgaris subsp. vulgaris] [Beta vulgaris]
ncbi_110714653	22.43	17.4	18.25	6.47	5.55	7.2	-1.59543	8.84603e-17	CYP76AD1	cytochrome P450 76AD1-like protein, partial [Chenopodium quinoa]
ncbi_110727117	2.93	2.39	4.94	0.19	0.11	0.1	-4.68089	1.04212e-16	SOT5	PREDICTED: cytosolic sulfotransferase 5 [Beta vulgaris subsp. vulgaris] [Beta vulgaris]
MSTRG.35818	2.13	2.2	1.75	0.21	0.27	0.15	-3.27065	1.07777e-16	--	-
ncbi_110701474	2.73	6.08	2.46	22.12	30.3	30.61	2.88115	1.36923e-16	--	PREDICTED: LOW QUALITY PROTEIN: protein DOG1-like 3 [Beta vulgaris subsp. vulgaris] [Beta vulgaris]
ncbi_110690063	76.05	66.71	73.35	30.68	35.51	31.73	-1.14209	2.06424e-16	--	PREDICTED: uncharacterized protein LOC104908470 [Beta vulgaris subsp. vulgaris] [Beta vulgaris]
MSTRG.1262	1.65	2.12	1.87	0.12	0.11	0.13	-3.96963	2.19632e-16	--	coiled-coil domain-containing protein 186-like [Chenopodium quinoa]
ncbi_110736507	10.99	13.27	11.15	1.69	3.79	2.41	-2.16606	2.43057e-16	--	PREDICTED: lysine--tRNA ligase [Nicotiana sylvestris]
ncbi_110692229	0.08	0.16	0.22	3.53	2.49	2.2	4.15943	3.15921e-16	At5g22660	PREDICTED: F-box protein At5g03100 [Beta vulgaris subsp. vulgaris] [Beta vulgaris]
ncbi_110739536	2.02	2.14	2.21	0.24	0.3	0.14	-3.22769	3.26065e-16	--	Peptidase C48, SUMO/Sentrin/Ubl1 [Cynara cardunculus var. scolymus] [Cynara cardunculus]
MSTRG.18227	5.89	3.79	6.07	1.26	1.11	1.13	-2.16993	3.51517e-16	Os03g0733400	zinc finger BED domain-containing protein RICESLEEPER 2-like [Chenopodium quinoa]
ncbi_110734294	2.48	2.71	3.67	0.25	0.23	0.03	-4.11874	4.95488e-16	HIPP41	PREDICTED: uncharacterized protein At4g26485 [Beta vulgaris subsp. vulgaris] [Beta vulgaris]
ncbi_110711258	7.62	8.03	7.91	2.65	2.08	1.9	-1.82926	4.96291e-16	--	hypothetical protein SOVF_023500 isoform B [Spinacia oleracea]
MSTRG.1963	12.04	10.99	11.34	29.51	25.74	30.96	1.32671	5.82935e-16	--	mediator of RNA polymerase II transcription subunit 13-like isoform X2 [Chenopodium quinoa]
MSTRG.25657	0.06	0.08	0.06	7.68	9.13	9.41	7.03452	6.04266e-16	--	uncharacterized protein LOC110691008 [Chenopodium quinoa]
MSTRG.16463	0	0	0	5.5	7.11	7.04	12.6773	6.07367e-16	--	Zinc finger, PMZ-type [Corchorus olitorius]
ncbi_110707076	2.76	4.2	2.36	0.12	0.25	0.13	-4.22033	6.37226e-16	AAP7	PREDICTED: probable amino acid permease 7 isoform X1 [Beta vulgaris subsp. vulgaris] [Beta vulgaris]
ncbi_110729879	5.33	5.4	5.99	1.47	1.21	1.21	-2.10373	6.86846e-16	HXK2	PREDICTED: hexokinase-1 [Beta vulgaris subsp. vulgaris] [Beta vulgaris]
ncbi_110724956	7.72	5.92	6.96	16.29	18.09	17.8	1.34085	8.16515e-16	--	hypothetical protein SOVF_008300 [Spinacia oleracea]
MSTRG.16594	0.21	0.44	0.14	5.18	7.01	6.04	4.52832	8.30523e-16	At1g08880	histone H2A, sperm-like [Chenopodium quinoa]
MSTRG.11255	3.24	2.78	3.93	0.87	0.77	0.61	-2.14477	8.51136e-16	SBT5.4	PREDICTED: subtilisin-like protease SBT5.4 [Beta vulgaris subsp. vulgaris] [Beta vulgaris]
ncbi_110698616	0.56	0.29	0.41	2.49	3.08	2.95	2.75743	2.15265e-15	--	PREDICTED: F-box/LRR-repeat protein 20-like [Beta vulgaris subsp. vulgaris] [Beta vulgaris]
ncbi_110696234	2.23	1.79	2.31	0	0.12	0.04	-5.30606	2.28401e-15	MOD1	PREDICTED: NADP-dependent malic enzyme [Beta vulgaris subsp. vulgaris] [Beta vulgaris]
ncbi_110698602	4.74	4	3.54	0.08	0.11	0	-6.01417	2.40465e-15	--	agglutinin [Amaranthus caudatus]
ncbi_110709630	3.76	3.59	2.64	0.09	0.37	0.12	-4.10636	2.66917e-15	pgap3	PREDICTED: post-GPI attachment to proteins factor 3 [Beta vulgaris subsp. vulgaris] [Beta vulgaris]
MSTRG.4419	53.8	58.15	89.86	216.22	172.72	208.78	1.56647	2.75681e-15	PSAT	kinesin-like protein KIN-7B isoform X1 [Chenopodium quinoa]
ncbi_110685352	4.38	4.18	3.23	9.37	10.98	11.1	1.4155	3.21426e-15	At3g59200	PREDICTED: F-box/LRR-repeat protein At4g14103 [Beta vulgaris subsp. vulgaris] [Beta vulgaris]
ncbi_110734016	1.02	0.96	1.7	0.01	0.09	0.1	-4.20163	3.43418e-15	pol	PREDICTED: uncharacterized protein LOC104887336 [Beta vulgaris subsp. vulgaris] [Beta vulgaris]
ncbi_110696028	17.88	18.64	15.89	5.55	7.32	5.5	-1.51249	3.46329e-15	EFG1	PREDICTED: rRNA-processing protein EFG1 isoform X1 [Ricinus communis]
MSTRG.12151	4.4	5.95	5.2	1.08	0.63	0.34	-2.92322	3.84763e-15	INT4	inositol transporter 4-like [Chenopodium quinoa]
ncbi_110689017	1.41	1.35	1.19	0.03	0.08	0.02	-4.92527	4.1686e-15	At5g39410	PREDICTED: probable mitochondrial saccharopine dehydrogenase-like oxidoreductase At5g39410 [Beta vulgaris subsp. vulgaris] [Beta vulgaris]
ncbi_110703064	0.52	0.12	0.46	4.74	4.01	5.14	3.65847	4.47902e-15	--	PREDICTED: uncharacterized protein LOC104903312 [Beta vulgaris subsp. vulgaris] [Beta vulgaris]
ncbi_110728848	0	0	0	2.64	3.41	3.45	11.6287	4.575e-15	--	DUF659 domain-containing protein/Dimer_Tnp_hAT domain-containing protein [Cephalotus follicularis]
ncbi_110685921	6.03	5.97	4.82	1.32	1.31	1.78	-1.93133	5.61727e-15	rpsA	S1 domain-containing protein [Cephalotus follicularis]
ncbi_110701517	3.7	3.57	3.4	9.28	9.86	10.89	1.49284	6.4761e-15	GA20OX2	PREDICTED: gibberellin 20 oxidase 1-like [Beta vulgaris subsp. vulgaris] [Beta vulgaris]
ncbi_110717376	7.61	6.8	5.69	15.73	15.73	17.65	1.28882	6.67411e-15	--	Kinase superfamily protein isoform 2 [Theobroma cacao]
ncbi_110716843	15.56	9.44	16.06	2.57	2.42	3.62	-2.25365	7.03134e-15	EP3	chitinase [Chenopodium amaranticolor]
ncbi_110718771	1.96	1.94	1.84	0.39	0.33	0.31	-2.47841	7.72863e-15	--	PREDICTED: LRR receptor-like serine/threonine-protein kinase EFR [Beta vulgaris subsp. vulgaris] [Beta vulgaris]
MSTRG.27691	4.59	4.22	4.07	0.07	0.03	0	-7.00899	8.11852e-15	--	protein TOO MANY MOUTHS-like isoform X2 [Spinacia oleracea]
ncbi_110681958	13.18	5.41	7.03	0.67	1.5	0.71	-3.15313	8.3603e-15	TPRP-F1	Bifunctional inhibitor/lipid-transfer protein/seed storage 2S albumin superfamily protein [Arabidopsis thaliana]
ncbi_110698721	2.49	2.09	2.79	0.59	0.65	0.73	-1.90347	8.43343e-15	PDR1	PREDICTED: pleiotropic drug resistance protein 1 [Beta vulgaris subsp. vulgaris] [Beta vulgaris]
ncbi_110695075	2.85	2.97	2.79	0.13	0.47	0.11	-3.60012	8.90066e-15	atgl-1	PREDICTED: patatin-like phospholipase domain-containing protein 2 [Beta vulgaris subsp. vulgaris] [Beta vulgaris]
ncbi_110706248	0.98	1.01	1.4	0.04	0.08	0.07	-4.15721	8.98908e-15	--	-
ncbi_110713814	10.29	9.8	7.49	0.48	1.17	0.07	-4.00314	9.43539e-15	PRIN2	PREDICTED: protein PLASTID REDOX INSENSITIVE 2 [Beta vulgaris subsp. vulgaris] [Beta vulgaris]
MSTRG.18932	1.23	1.27	2.12	0.03	0.11	0	-5.04439	9.8796e-15	--	-
MSTRG.29636	3.42	3.84	2.32	0.05	0.29	0	-4.81642	1.04622e-14	GIP	Retrovirus-related Pol polyprotein from transposon RE2 [Vitis vinifera]
MSTRG.35271	3.3	2.86	3.08	0.11	0.25	0.14	-4.20789	1.39256e-14	--	UPF0587 protein C1orf123 homolog [Chenopodium quinoa]
ncbi_110698591	4.78	2.87	3.03	0.16	0.25	0.04	-4.56884	1.60754e-14	--	agglutinin [Amaranthus caudatus]
ncbi_110690672	100.83	97.27	40.56	11.39	18.92	12.46	-2.48029	1.88437e-14	IWF1'	IWF1' [Beta vulgaris subsp. vulgaris] [Beta vulgaris]
MSTRG.4986	1.18	1.21	1.84	0.05	0.14	0.07	-4.02407	2.26108e-14	CHX17	cation/H(+) antiporter 18-like [Chenopodium quinoa]
MSTRG.20836	0	0.14	0.1	7.4	3.48	6.04	6.13955	2.47562e-14	SP1	PREDICTED: E3 ubiquitin-protein ligase SP1 isoform X3 [Beta vulgaris subsp. vulgaris] [Beta vulgaris]
ncbi_110712800	6.78	7.4	8.46	14.58	15.76	17.07	1.06632	2.50999e-14	--	-
ncbi_110721053	14.67	11.99	9.32	3.27	3.36	3.22	-1.869	2.58057e-14	PER12	PREDICTED: peroxidase 12 [Beta vulgaris subsp. vulgaris] [Beta vulgaris]
ncbi_110726219	0.08	0.19	0.04	2.84	2.88	2.95	4.80569	2.61524e-14	--	PREDICTED: uncharacterized protein LOC104902680 isoform X2 [Beta vulgaris subsp. vulgaris] [Beta vulgaris]
ncbi_110698696	2.19	2.4	1.8	0.24	0.25	0.17	-3.27528	3.06192e-14	UVR3	PREDICTED: (6-4)DNA photolyase isoform X1 [Beta vulgaris subsp. vulgaris] [Beta vulgaris]
MSTRG.9257	2.17	2.27	1.92	0.08	0.17	0.03	-4.50553	3.21723e-14	--	-
ncbi_110704501	6.64	7.56	8.57	16.93	16.39	19.13	1.20381	3.2303e-14	--	glutamic acid-rich protein-like isoform X2 [Asparagus officinalis]
MSTRG.28100	2.25	2.15	2.92	0.45	0.27	0.4	-2.70834	3.37932e-14	--	Fgenesh protein 21 [Beta vulgaris]
ncbi_110710194	21.51	23.21	27.33	8.6	10.12	9.87	-1.33349	4.38812e-14	RISBZ4	PREDICTED: basic leucine zipper 9 isoform X1 [Beta vulgaris subsp. vulgaris] [Beta vulgaris]
MSTRG.32046	3.57	2.21	3.58	0.07	0.1	0	-5.7829	4.84549e-14	--	uncharacterized protein LOC110709005 isoform X1 [Chenopodium quinoa]
MSTRG.36395	2.79	2.49	3.88	0.14	0.27	0.07	-4.25424	5.13813e-14	--	cleavage stimulation factor subunit 50-like [Chenopodium quinoa]
MSTRG.32149	3.83	3.92	3.52	7.77	8.32	7.72	1.07908	5.283e-14	At1g09620	leucine--tRNA ligase, cytoplasmic-like [Chenopodium quinoa]
ncbi_110717817	0.28	0.6	0.25	2.21	2.51	2.4	2.65555	5.89255e-14	CSLE1	PREDICTED: cellulose synthase-like protein E6 [Beta vulgaris subsp. vulgaris] [Beta vulgaris]
ncbi_110725568	45.73	19.81	17.55	5.79	3.89	4.77	-2.52361	5.93731e-14	PAP26	PREDICTED: bifunctional purple acid phosphatase 26 [Beta vulgaris subsp. vulgaris] [Beta vulgaris]
MSTRG.35846	1.82	1.84	1.27	0.06	0.01	0	-6.13809	5.99817e-14	--	protein FAR1-RELATED SEQUENCE 5-like [Chenopodium quinoa]
ncbi_110722379	1.2	1.5	0.79	4.99	6.38	5.63	2.28424	8.10766e-14	VPS15	PREDICTED: phosphoinositide 3-kinase regulatory subunit 4 [Beta vulgaris subsp. vulgaris] [Beta vulgaris]
ncbi_110727049	8.54	9.28	7.48	2.94	2.51	2.63	-1.64671	1.01148e-13	GATB	PREDICTED: glutamyl-tRNA(Gln) amidotransferase subunit B, chloroplastic/mitochondrial isoform X3 [Beta vulgaris subsp. vulgaris] [Beta vulgaris]
ncbi_110701352	0	0	0	2.35	2.43	2.37	11.2188	1.0203e-13	At1g12775	PREDICTED: pentatricopeptide repeat-containing protein At4g31850, chloroplastic [Beta vulgaris subsp. vulgaris] [Beta vulgaris]
ncbi_110733398	15.66	8.54	9.33	0.9	2.22	0.56	-3.18767	1.02142e-13	At3g55800	sedoheptulose-1,7-bisphosphatase (chloroplast) [Spinacia oleracea]
MSTRG.37669	0	0	0	8.06	14.78	15.45	13.6397	1.16853e-13	--	-
ncbi_110711214	15.87	7.75	7.87	2.15	2.02	1.72	-2.41855	1.42101e-13	GAPA	NADP-dependent glyceraldehydephosphate dehydrogenase subunit A (chloroplast) [Spinacia oleracea]
MSTRG.35892	1.29	1.42	2.34	0.11	0.12	0.02	-4.33628	1.48867e-13	--	PREDICTED: zinc finger BED domain-containing protein RICESLEEPER 2-like [Beta vulgaris subsp. vulgaris] [Beta vulgaris]
ncbi_110696788	1.62	1.43	1.83	0.04	0.1	0.02	-4.93074	1.62291e-13	--	-
MSTRG.39383	0.16	0.06	0.29	1.33	1.76	2.18	3.36923	2.17526e-13	AGO4	LOW QUALITY PROTEIN: protein argonaute 4-like [Chenopodium quinoa]
MSTRG.2706	0.58	0.81	0.61	3.11	4.63	5.91	2.77083	2.45969e-13	CPK18	RING finger protein 1 [Suaeda glauca]
ncbi_110718722	7.93	6.61	4.94	15.28	15.64	16.97	1.29773	2.5715e-13	TGD1	PREDICTED: protein TRIGALACTOSYLDIACYLGLYCEROL 1, chloroplastic [Beta vulgaris subsp. vulgaris] [Beta vulgaris]
MSTRG.35161	5.19	6.31	5.42	11.92	14.4	18	1.38923	2.73725e-13	BT5	BTB/POZ and TAZ domain-containing protein 4-like [Chenopodium quinoa]
ncbi_110703296	2.71	3.82	3.19	10.82	9.57	10.29	1.65827	3.01106e-13	PED1	PREDICTED: 3-ketoacyl-CoA thiolase 2, peroxisomal [Beta vulgaris subsp. vulgaris] [Beta vulgaris]
ncbi_110721929	8.23	7.74	5.52	0.74	1.78	1.15	-2.54981	3.74025e-13	At4g30420	PREDICTED: WAT1-related protein At4g30420 [Beta vulgaris subsp. vulgaris] [Beta vulgaris]
ncbi_110707826	16.38	5.95	11.06	2.18	1.56	1.44	-2.68839	3.99908e-13	D14	PREDICTED: strigolactone esterase RMS3 [Beta vulgaris subsp. vulgaris] [Beta vulgaris]
ncbi_110709848	3.06	1.79	2.55	0.08	0.03	0	-6.07195	4.12652e-13	CYP83B1	PREDICTED: cytochrome P450 71A1-like [Beta vulgaris subsp. vulgaris] [Beta vulgaris]
ncbi_110694128	3.43	3.8	2.86	0.9	1	0.77	-1.91801	4.49175e-13	HAK23	KUP12 [Halostachys caspica]
MSTRG.31472	7.41	11.71	7.32	20.93	29.4	27.96	1.56611	4.49822e-13	RPL13AC	60S ribosomal protein L13a-4 [Capsicum annuum]
ncbi_110731162	2.51	2.91	3	0.55	0.81	0.53	-2.15543	4.57479e-13	ATJ2	RecName: Full=DnaJ protein homolog ANJ1; Flags: Precursor
MSTRG.4770	0.81	1.15	1.01	0.06	0.08	0.16	-3.30743	4.88535e-13	--	outer envelope protein 61-like [Chenopodium quinoa]
MSTRG.36301	11.35	12.46	10.34	0.42	1.98	0.26	-3.68239	6.79164e-13	HAT	zinc finger BED domain-containing protein RICESLEEPER 1-like [Chenopodium quinoa]
ncbi_110738778	4.41	5.71	4.03	1.04	0.71	0.66	-2.5537	7.0747e-13	ASMT	PREDICTED: (RS)-norcoclaurine 6-O-methyltransferase [Beta vulgaris subsp. vulgaris] [Beta vulgaris]
MSTRG.30743	1.92	2.24	2.29	0.6	0.59	0.54	-1.89853	7.07562e-13	TFT10	protein Rf1, mitochondrial-like [Chenopodium quinoa]
ncbi_110737020	2.35	2.65	2.51	0.08	0.35	0.02	-4.06082	7.9054e-13	--	transposon-like protein [Beta vulgaris]
ncbi_110708133	9.18	10.34	5.88	0.6	1.98	0.67	-2.96632	8.01544e-13	ESP3	PREDICTED: pre-mRNA-splicing factor ATP-dependent RNA helicase DEAH1 isoform X2 [Beta vulgaris subsp. vulgaris] [Beta vulgaris]
ncbi_110739884	0.3	0.27	0	2.6	2.23	2.74	3.73126	8.65468e-13	--	PREDICTED: protein FAR1-RELATED SEQUENCE 6-like [Beta vulgaris subsp. vulgaris] [Beta vulgaris]
MSTRG.30906	0.77	0.57	0.86	2.97	2.62	4.34	2.17429	8.92014e-13	--	uncharacterized protein LOC110709542 isoform X1 [Chenopodium quinoa]
ncbi_110719333	25.41	19.85	22.57	47.74	50.29	42.34	1.04924	9.01242e-13	FSD2	PREDICTED: superoxide dismutase [Fe], chloroplastic-like [Beta vulgaris subsp. vulgaris] [Beta vulgaris]
ncbi_110702477	36.35	40.08	30.68	14.45	15.39	12.15	-1.35098	9.29037e-13	TPM-1	PREDICTED: thaumatin-like protein 1 [Beta vulgaris subsp. vulgaris] [Beta vulgaris]
ncbi_110705045	5.27	5.95	8.6	1.54	1.78	1.27	-2.11039	1.00637e-12	DTX33	PREDICTED: protein DETOXIFICATION 33 isoform X1 [Ricinus communis]
ncbi_110716740	9.81	8.86	9.64	3.57	3.05	2.82	-1.58445	1.04655e-12	--	Os03g0774900 [Oryza sativa Japonica Group]
ncbi_110708292	0	0	0.04	5.41	4.96	5.5	8.63209	1.16185e-12	--	hypothetical protein BVRB_009500 [Beta vulgaris subsp. vulgaris] [Beta vulgaris]
ncbi_110728349	2.07	1.46	1.69	0	0	0	-10.7649	1.2225e-12	--	hypothetical protein SOVF_082780 [Spinacia oleracea]
ncbi_110711114	9	11.17	13.57	4.22	3.73	4.17	-1.47707	1.31245e-12	SUS6	PREDICTED: sucrose synthase 5 isoform X1 [Beta vulgaris subsp. vulgaris] [Beta vulgaris]
ncbi_110706155	5	2.76	5.47	0.1	0.25	0	-5.24031	1.42402e-12	--	uncharacterized LOC101245434 [Solanum lycopersicum]
ncbi_110731190	42.78	43.85	32.03	76.54	81.8	84.22	1.03151	1.44339e-12	CRK25	PREDICTED: cysteine-rich receptor-like protein kinase 19 [Beta vulgaris subsp. vulgaris] [Beta vulgaris]
MSTRG.33716	3.29	2.94	1.78	0.09	0.34	0.03	-4.1221	1.45206e-12	--	polyadenylate-binding protein-interacting protein 3-like isoform X2 [Chenopodium quinoa]
MSTRG.14762	0	0.01	0.01	1.1	1.13	1.26	7.44708	1.47529e-12	--	hypothetical protein BVRB_2g040930 [Beta vulgaris subsp. vulgaris] [Beta vulgaris]
ncbi_110694044	2.53	2.15	2.68	0.43	0.33	0.13	-3.04783	1.59902e-12	SRP68	PREDICTED: signal recognition particle subunit SRP68 [Beta vulgaris subsp. vulgaris] [Beta vulgaris]
MSTRG.19071	0.02	0	0.04	1.67	1.49	1.51	6.28232	1.64344e-12	--	LOW QUALITY PROTEIN: endoglucanase 5-like [Chenopodium quinoa]
MSTRG.5770	2.26	3.89	3.07	0.15	0.48	0.09	-3.6787	1.70285e-12	--	PREDICTED: histone-lysine N-methyltransferase, H3 lysine-79 specific-like [Beta vulgaris subsp. vulgaris] [Beta vulgaris]
MSTRG.29039	0.06	0	0	3.6	4.86	5.29	7.84025	1.73265e-12	--	OSJNBa0067G20.17 [Oryza sativa Japonica Group]
MSTRG.3318	1.52	1	2.13	0.07	0.15	0.02	-4.27612	1.87493e-12	--	PREDICTED: probable F-box protein At4g22030 [Beta vulgaris subsp. vulgaris] [Beta vulgaris]
ncbi_110717702	4.76	4.01	3.24	0.26	0.48	0.23	-3.63011	2.00488e-12	MLP31	PREDICTED: kirola [Beta vulgaris subsp. vulgaris] [Beta vulgaris]
ncbi_110689081	17.09	19.5	14.46	0.61	1.28	0.21	-4.60345	2.2615e-12	v1g169424	PREDICTED: eukaryotic translation initiation factor 3 subunit L [Beta vulgaris subsp. vulgaris] [Beta vulgaris]
MSTRG.11677	3.13	2.61	3.92	0.05	0.26	0	-4.96168	2.60291e-12	--	uncharacterized protein LOC110696356 isoform X2 [Chenopodium quinoa]
MSTRG.4119	0.94	1.19	1.06	4.5	4.83	6.19	2.2825	2.81149e-12	--	-
ncbi_110739795	1.12	1.92	1.99	0.18	0.08	0.11	-3.76496	2.82405e-12	TCX5	PREDICTED: protein tesmin/TSO1-like CXC 5 [Beta vulgaris subsp. vulgaris] [Beta vulgaris]
MSTRG.16524	1.31	0.97	1.38	0.04	0.08	0.02	-4.70834	2.9156e-12	--	probable ADP-ribosylation factor GTPase-activating protein AGD5 [Chenopodium quinoa]
MSTRG.14967	0.39	0.35	0.57	3.19	2.78	2.97	2.77071	2.95227e-12	NIP6-1	aquaporin NIP6-1-like [Chenopodium quinoa]
MSTRG.39247	2.59	3.1	2.51	0.04	0.21	0	-5.03562	3.02136e-12	--	uncharacterized protein LOC110722361 [Chenopodium quinoa]
ncbi_110693345	1.83	4.57	3.72	0	0	0	-11.72	3.04272e-12	KDSA1	PREDICTED: 2-dehydro-3-deoxyphosphooctonate aldolase 1 [Beta vulgaris subsp. vulgaris] [Beta vulgaris]
MSTRG.35923	0	0.31	0	5.77	6.91	8.29	6.07991	3.05533e-12	--	-
MSTRG.31610	5.96	4.98	6.21	1.86	1.11	0.89	-2.15154	3.22297e-12	--	uncharacterized protein LOC110779611 [Spinacia oleracea]
ncbi_110691207	15.97	12.81	12.39	4.58	5.39	3.44	-1.61828	3.58739e-12	COL4	PREDICTED: zinc finger protein CONSTANS-LIKE 4 [Beta vulgaris subsp. vulgaris] [Beta vulgaris]
ncbi_110719243	2.29	1.79	6.61	0.11	0.18	0.16	-4.57019	3.74279e-12	--	PREDICTED: uncharacterized protein LOC104884168 [Beta vulgaris subsp. vulgaris] [Beta vulgaris]
ncbi_110715592	16.12	8.5	14.04	4.54	3.49	3.81	-1.70717	3.87173e-12	ABCG36	PREDICTED: ABC transporter G family member 36 [Beta vulgaris subsp. vulgaris] [Beta vulgaris]
ncbi_110736201	2.99	1.46	2.28	0.27	0.11	0.1	-3.8095	3.87802e-12	--	PREDICTED: extensin-2-like [Lupinus angustifolius]
ncbi_110740264	2.36	2.4	1.78	0.06	0.18	0.04	-4.54579	4.18149e-12	--	hypothetical protein BVRB_6g143210 [Beta vulgaris subsp. vulgaris] [Beta vulgaris]
MSTRG.25621	10.02	7.69	8.58	16.37	19.6	21.37	1.12503	4.49538e-12	GCR2	Lanthionine synthetase C-like protein [Corchorus capsularis]
ncbi_110702281	6.54	5.53	4.56	0.15	0.14	0	-5.84159	4.6297e-12	PAS1	PREDICTED: peptidyl-prolyl cis-trans isomerase FKBP42-like [Beta vulgaris subsp. vulgaris] [Beta vulgaris]
ncbi_110721690	10.63	13.65	8.01	2.38	3.28	3.1	-1.88208	4.82115e-12	EXPA11	PREDICTED: expansin-A11 [Beta vulgaris subsp. vulgaris] [Beta vulgaris]
ncbi_110715513	0	0	0	1.35	1.68	1.61	10.5949	5.01256e-12	--	hypothetical protein SOVF_082780 [Spinacia oleracea]
MSTRG.22377	1.1	1.47	1.44	3.16	4.36	4.49	1.58256	5.03458e-12	FRS2	protein FAR-RED IMPAIRED RESPONSE 1-like [Chenopodium quinoa]
MSTRG.31471	8.7	12.72	8.04	22.47	26.6	28.83	1.40287	5.0417e-12	--	zinc finger BED domain-containing protein RICESLEEPER 1-like [Chenopodium quinoa]
ncbi_110695983	3.43	3.53	1.37	0.16	0.27	0	-4.27591	6.28407e-12	JMJ30	PREDICTED: lysine-specific demethylase JMJ30 [Beta vulgaris subsp. vulgaris] [Beta vulgaris]
MSTRG.37388	29.65	32.97	28.99	49.58	68.61	65.63	1.00472	7.19704e-12	--	PREDICTED: ATP-dependent Zn protease [Prunus dulcis]
ncbi_110730595	0.27	0.23	0.03	1.52	1.82	1.64	3.23208	7.2215e-12	--	PREDICTED: uncharacterized protein LOC104896666 [Beta vulgaris subsp. vulgaris] [Beta vulgaris]
MSTRG.39536	112.62	112.79	67.51	2.94	8.14	1.83	-4.50395	7.55968e-12	--	-
ncbi_110699015	206.11	173.8	153.74	51.72	86.99	66.66	-1.37767	7.56978e-12	CAT2	PREDICTED: catalase [Beta vulgaris subsp. vulgaris] [Beta vulgaris]
ncbi_110713646	5.98	3.75	5.75	0.55	0.97	0.55	-2.9027	8.40497e-12	GSTU18	PREDICTED: glutathione S-transferase U17 [Beta vulgaris subsp. vulgaris] [Beta vulgaris]
ncbi_110737891	3.49	1.98	2.31	0.08	0.14	0.04	-4.90319	8.49826e-12	FAP3	PREDICTED: fatty-acid-binding protein 3, chloroplastic [Beta vulgaris subsp. vulgaris] [Beta vulgaris]
ncbi_110686448	78.39	17.7	55.6	2.23	2.61	3.14	-4.24859	8.93479e-12	GASA1	PREDICTED: gibberellin-regulated protein 1 [Beta vulgaris subsp. vulgaris] [Beta vulgaris]
ncbi_110698600	1.58	1.6	1.34	5.35	5.8	6.72	1.98314	9.07611e-12	LECRK15	PREDICTED: cysteine-rich receptor-like protein kinase 27 [Beta vulgaris subsp. vulgaris] [Beta vulgaris]
ncbi_110716721	120.62	117.81	144.91	56.67	53.41	67.71	-1.10845	9.20412e-12	--	-
MSTRG.9596	2.03	1.63	3.47	0.22	0.17	0.03	-4.08544	9.45503e-12	CBL1	calcineurin subunit B-like [Chenopodium quinoa]
ncbi_110721216	6.18	5.39	3.57	1.01	1.51	0.95	-2.12536	9.53063e-12	At2g17670	PREDICTED: pentatricopeptide repeat-containing protein At2g17670 [Beta vulgaris subsp. vulgaris] [Beta vulgaris]
ncbi_110708827	3.11	2.53	2.22	0.04	0.22	0.09	-4.4891	1.10914e-11	PEX12	PREDICTED: peroxisome biogenesis protein 12 [Beta vulgaris subsp. vulgaris] [Beta vulgaris]
MSTRG.19060	8.16	4	6.48	0.09	0.41	0.2	-4.7349	1.11663e-11	--	-
ncbi_110730976	0.64	0.58	0.89	0.03	0.07	0.04	-3.91374	1.13734e-11	--	PREDICTED: uncharacterized protein LOC104909040 isoform X2 [Beta vulgaris subsp. vulgaris] [Beta vulgaris]
ncbi_110697376	0	0	0	1.84	2.35	1.12	10.7895	1.14038e-11	--	PPR domain-containing protein/PPR_2 domain-containing protein/PPR_3 domain-containing protein [Cephalotus follicularis]
MSTRG.38689	3.35	3.3	3.26	0.14	0.54	0.08	-3.70481	1.14179e-11	Msp_1293	ribosome biogenesis protein TSR3 homolog [Chenopodium quinoa]
ncbi_110695509	1.31	0.89	1.41	0.08	0.13	0.14	-3.36657	1.2139e-11	--	PREDICTED: protein FAR1-RELATED SEQUENCE 6-like [Beta vulgaris subsp. vulgaris] [Beta vulgaris]
MSTRG.27885	9.55	7.82	8.68	1.76	2.08	1.56	-2.27025	1.30911e-11	--	WD repeat-containing protein DWA2-like [Chenopodium quinoa]
ncbi_110690247	5.29	2.51	6.97	0	0	0	-12.2654	1.34802e-11	BETV1E	pathogenesis-related protein [Spinacia oleracea]
MSTRG.25400	17.83	19.47	14.16	3.29	5.89	4.64	-1.89669	1.35337e-11	LSU1	protein RESPONSE TO LOW SULFUR 1-like [Spinacia oleracea]
ncbi_110726112	1.4	1.84	1.98	0	0	0	-10.7649	1.3556e-11	BRG3	zinc finger family protein [Populus trichocarpa]
ncbi_110688707	2.65	3.06	3.1	6.03	7.11	6.88	1.18423	1.39763e-11	POPTRDRAFT_746969	PREDICTED: arginine biosynthesis bifunctional protein ArgJ, chloroplastic isoform X1 [Beta vulgaris subsp. vulgaris] [Beta vulgaris]
ncbi_110705993	0.03	0	0	7.23	2.73	3.31	8.78899	1.40268e-11	--	hypothetical protein BVRB_6g143210 [Beta vulgaris subsp. vulgaris] [Beta vulgaris]
ncbi_110701805	7.96	9.22	6.91	17.53	24.03	19.89	1.35098	1.40982e-11	MAIL1	PREDICTED: serine/threonine-protein phosphatase 7 long form homolog [Beta vulgaris subsp. vulgaris] [Beta vulgaris]
MSTRG.35727	6.72	7.06	6.78	13.96	15.89	16.53	1.17366	1.46636e-11	Os03g0733400	zinc finger BED domain-containing protein RICESLEEPER 2-like [Chenopodium quinoa]
MSTRG.4069	9.33	8.17	13.18	26.18	25.98	24.81	1.327	1.47718e-11	CSP41B	probable serine/threonine-protein kinase DDB_G0291350 [Chenopodium quinoa]
ncbi_110712279	0.11	0.58	0.1	3.74	3.33	2.8	3.64313	1.49479e-11	At2g33840	PREDICTED: tyrosine--tRNA ligase 1, cytoplasmic [Beta vulgaris subsp. vulgaris] [Beta vulgaris]
ncbi_110714960	4.14	1.52	2.65	0.1	0.03	0	-5.99826	1.63575e-11	Os04g0338000	PREDICTED: probable aldo-keto reductase 4 [Beta vulgaris subsp. vulgaris] [Beta vulgaris]
MSTRG.20565	9.36	8.41	7.99	0.16	1.24	0.09	-4.11175	1.66616e-11	--	-
ncbi_110709661	3.4	1.62	3.66	0.13	0.34	0.11	-3.90357	1.66728e-11	EXL2	PREDICTED: protein EXORDIUM-like 2 [Beta vulgaris subsp. vulgaris] [Beta vulgaris]
MSTRG.4576	4.88	6.44	6.85	12.93	13.11	14.29	1.15029	1.69257e-11	Os03g0733400	zinc finger BED domain-containing protein RICESLEEPER 2-like [Coffea arabica]
ncbi_110735462	11.94	13.35	11.19	20.43	29.45	31.52	1.15792	1.89585e-11	--	PREDICTED: cleavage and polyadenylation specificity factor subunit 6 [Eucalyptus grandis]
MSTRG.6724	11.71	11.64	10.13	22.72	21.81	22.76	1.00709	1.91311e-11	HAL3A	phosphopantothenoylcysteine decarboxylase-like [Chenopodium quinoa]
ncbi_110719471	1.8	1.56	1.79	4.49	7.04	6.69	1.82288	1.98643e-11	--	PREDICTED: F-box protein At2g26160-like [Solanum tuberosum]
ncbi_110710068	22.12	15.22	15.44	4.42	6.23	3.71	-1.87794	2.32124e-11	PSBY	PREDICTED: photosystem II core complex proteins psbY, chloroplastic [Beta vulgaris subsp. vulgaris] [Beta vulgaris]
ncbi_110738044	5.27	5.58	6.4	2.41	1.73	1.8	-1.53806	2.40708e-11	--	PAPA-1-like family protein [Suaeda liaotungensis]
ncbi_110698289	11.02	6.27	9.86	2.95	2.56	1.89	-1.87536	2.42487e-11	CER3	PREDICTED: protein ECERIFERUM 3 [Beta vulgaris subsp. vulgaris] [Beta vulgaris]
ncbi_110717772	0.79	0.79	1.05	0	0.05	0	-5.71699	2.42785e-11	--	hypothetical protein SOVF_047100 isoform B [Spinacia oleracea]
ncbi_110740220	1.71	2.21	1.72	0.12	0.31	0.23	-3.09516	2.43907e-11	--	Core-2/I-branching beta-1,6-N-acetylglucosaminyltransferase family protein [Theobroma cacao]
MSTRG.26663	0.5	0.6	0.59	1.28	1.28	1.66	1.32022	2.46241e-11	--	PREDICTED: protein NYNRIN-like [Beta vulgaris subsp. vulgaris] [Beta vulgaris]
ncbi_110720403	10.14	6.6	6.98	1.9	1.66	1.76	-2.15661	2.59146e-11	RBCS-3	chloroplast ribulose-1,5-bisphosphate carboxylase/oxygenase small subunit, partial [Chenopodium album]
MSTRG.2745	1.58	2.07	1.53	0.16	0.31	0.08	-3.23545	2.61524e-11	--	myosin-2 heavy chain-like [Chenopodium quinoa]
ncbi_110706162	1.37	0.86	1.85	5.03	5.51	6.42	2.0555	2.85739e-11	hflX	Plant peroxidase [Corchorus olitorius]
ncbi_110715534	7.63	9.43	7.19	16.33	16.92	21.69	1.17987	3.21083e-11	CYP71A26	PREDICTED: cytochrome P450 71A26-like [Beta vulgaris subsp. vulgaris] [Beta vulgaris]
MSTRG.1964	22.16	27.58	20.49	41.37	49.77	52.74	1.03471	3.45758e-11	ROPGEF1	rop guanine nucleotide exchange factor 1-like [Chenopodium quinoa]
ncbi_110717855	6.51	6.49	4.61	2.11	1.59	2.15	-1.58989	3.56808e-11	ACPD	PREDICTED: acyl-[acyl-carrier-protein] desaturase, chloroplastic-like [Sesamum indicum]
MSTRG.10807	28.11	8	15.67	2.95	3.34	2.83	-2.50529	4.08865e-11	D14	probable strigolactone esterase DAD2 [Chenopodium quinoa]
MSTRG.41399	21.13	24.66	33.04	10.56	9.57	10.12	-1.38181	4.21417e-11	TY3B-I	protein NYNRIN-like [Coffea arabica]
ncbi_110693426	2.53	0.92	1.2	0	0	0	-10.5981	4.42392e-11	CRK8	PREDICTED: cysteine-rich receptor-like protein kinase 10 isoform X1 [Beta vulgaris subsp. vulgaris] [Beta vulgaris]
ncbi_110732642	16.78	7.84	9.07	2.05	3.1	1.45	-2.35178	4.59764e-11	At1g32060	PREDICTED: phosphoribulokinase, chloroplastic [Beta vulgaris subsp. vulgaris] [Beta vulgaris]
MSTRG.27508	0.52	0.57	0.13	5.09	11.24	3.1	3.99333	4.61487e-11	--	protein FAR1-RELATED SEQUENCE 9-like isoform X2 [Chenopodium quinoa]
ncbi_110710853	30.43	29.24	25.45	13.95	9.63	10.01	-1.34147	4.61708e-11	CYP72A14	PREDICTED: cytochrome P450 CYP72A219-like [Beta vulgaris subsp. vulgaris] [Beta vulgaris]
ncbi_110690676	1.38	3.09	1.76	11.12	7.78	12.94	2.35354	4.94984e-11	IWF1'	PREDICTED: non-specific lipid-transfer protein [Beta vulgaris subsp. vulgaris] [Beta vulgaris]
MSTRG.14777	3.51	4.53	6.76	0.76	1.63	0.68	-2.26929	5.07237e-11	--	Beta-porphyranase [Actinidia chinensis var. chinensis] [Actinidia chinensis]
ncbi_110704317	4.08	4.5	3.93	9.62	9.45	10.2	1.22634	5.11211e-11	--	hypothetical protein BVRB_4g092700 [Beta vulgaris subsp. vulgaris] [Beta vulgaris]
ncbi_110719661	11.02	2.46	5.38	0	0	0	-12.6181	5.1958e-11	--	salt-induced hydrophilic protein [Suaeda glauca]
MSTRG.27637	3.54	4.16	2.57	0.27	0.12	0	-4.71882	5.30327e-11	--	PREDICTED: protein IQ-DOMAIN 1-like [Lupinus angustifolius]
ncbi_110719646	0.46	0.64	0.59	0.03	0.07	0.02	-3.81592	5.32193e-11	CIP1	PREDICTED: myosin-4 isoform X2 [Fragaria vesca subsp. vesca] [Fragaria vesca]
ncbi_110716966	1.6	1.93	2.98	0.08	0.48	0.02	-3.48853	5.69451e-11	--	PREDICTED: uncharacterized protein LOC104899427 [Beta vulgaris subsp. vulgaris] [Beta vulgaris]
ncbi_110737709	2.68	2.5	3.22	6.26	6.43	7.17	1.2414	5.82428e-11	--	hypothetical protein SOVF_125390 [Spinacia oleracea]
MSTRG.17408	4.59	5.52	4.66	9.16	11.55	12.42	1.16547	5.90481e-11	MAIL3	serine/threonine-protein phosphatase 7 long form homolog [Chenopodium quinoa]
MSTRG.19110	1.95	1.97	1.79	0.1	0.18	0.1	-3.90942	5.90726e-11	--	protein ALP1-like isoform X1 [Chenopodium quinoa]
ncbi_110736995	1.47	1.53	1.23	0.02	0.14	0	-4.72451	5.98135e-11	--	PREDICTED: trichohyalin [Beta vulgaris subsp. vulgaris] [Beta vulgaris]
ncbi_110736512	81.22	74.69	65.19	1.6	5.47	0.91	-4.79217	6.23718e-11	--	PREDICTED: uncharacterized protein LOC104906209 [Beta vulgaris subsp. vulgaris] [Beta vulgaris]
ncbi_110712770	5.45	5.43	4.58	9.04	12.02	10.4	1.02498	6.45478e-11	--	PREDICTED: LOW QUALITY PROTEIN: casein kinase 1-like protein HD16 [Beta vulgaris subsp. vulgaris] [Beta vulgaris]
ncbi_110703217	1.38	0.91	3.24	0.14	0.03	0.09	-4.4107	6.51598e-11	--	PREDICTED: protein NUCLEAR FUSION DEFECTIVE 4 isoform X2 [Beta vulgaris subsp. vulgaris] [Beta vulgaris]
ncbi_110692669	13.23	10.6	9.08	4.31	3.58	3.11	-1.58102	6.88804e-11	PUMP4	PREDICTED: mitochondrial uncoupling protein 5 [Beta vulgaris subsp. vulgaris] [Beta vulgaris]
ncbi_110735511	2.03	1.64	1.98	5.57	4.98	5.7	1.52412	6.98488e-11	--	hypothetical protein SOVF_183300 [Spinacia oleracea]
ncbi_110706249	2.26	2.2	2.13	4.24	4.92	5.69	1.17211	7.04615e-11	--	-
ncbi_110684541	0	0	0	1.2	1.3	1.28	10.2992	7.07558e-11	--	Core-2/I-branching beta-1,6-N-acetylglucosaminyltransferase family protein [Theobroma cacao]
MSTRG.11305	0.2	0	0	3.41	7.01	4.73	6.24317	7.0828e-11	--	LOW QUALITY PROTEIN: Myb_DNA-bind_3 domain-containing protein, partial [Cephalotus follicularis]
MSTRG.34480	0.66	1.19	1.24	0	0.08	0	-5.27146	7.20277e-11	--	aspartic and glutamic acid-rich protein-like isoform X5 [Spinacia oleracea]
MSTRG.4577	3.23	3.01	2.96	7.71	8.1	8.24	1.38633	7.4847e-11	CBP20	nuclear cap-binding protein subunit 2-like [Chenopodium quinoa]
ncbi_110698688	2013.44	1894.46	1596.2	689.25	988.95	902.43	-1.09278	7.52671e-11	--	PREDICTED: late embryogenesis abundant protein Dc3 [Beta vulgaris subsp. vulgaris] [Beta vulgaris]
MSTRG.9843	2.98	3.63	3.16	1.01	0.8	0.82	-1.8933	8.12048e-11	--	trypsin-alpha amylase inhibitor, partial [Jatropha curcas]
ncbi_110724306	5.02	2.23	4.78	0.78	0.76	0.38	-2.64746	8.44826e-11	PAP27	PREDICTED: nucleotide pyrophosphatase/phosphodiesterase [Beta vulgaris subsp. vulgaris] [Beta vulgaris]
ncbi_110684571	14.01	16.34	13.5	5.08	7.58	5.77	-1.25052	8.74712e-11	SEC241	PREDICTED: protein transport protein SEC23 [Beta vulgaris subsp. vulgaris] [Beta vulgaris]
ncbi_110740100	3.1	2.94	3	6.24	8.82	8.02	1.35225	8.75859e-11	FMO1	PREDICTED: probable flavin-containing monooxygenase 1 [Beta vulgaris subsp. vulgaris] [Beta vulgaris]
ncbi_110740096	24.8	24.92	32.37	50.78	55.96	61.36	1.03404	8.98094e-11	IDH3	PREDICTED: isocitrate dehydrogenase [NAD] regulatory subunit 1, mitochondrial [Beta vulgaris subsp. vulgaris] [Beta vulgaris]
ncbi_110698449	9.76	12.16	8.84	18.35	23.38	24.13	1.09835	9.28192e-11	Sas10	PREDICTED: something about silencing protein 10 isoform X1 [Beta vulgaris subsp. vulgaris] [Beta vulgaris]
ncbi_110730396	6.94	6.66	6.12	11.86	15.09	13.9	1.05068	9.55126e-11	CG7427	PREDICTED: defective in cullin neddylation protein 1 [Beta vulgaris subsp. vulgaris] [Beta vulgaris]
ncbi_110731693	7.56	5.4	7.73	1.82	1.73	2.59	-1.75262	9.70088e-11	CYP76AD1	cytochrome P450 76AD1-like protein, partial [Chenopodium quinoa]
ncbi_110739855	8.36	4.37	9.29	1	0.84	0.65	-3.1446	1.00226e-10	GASA1	PREDICTED: gibberellin-regulated protein 1 [Beta vulgaris subsp. vulgaris] [Beta vulgaris]
ncbi_110735743	36.74	18.17	23.18	4.29	8.94	3.81	-2.19621	1.01808e-10	--	PREDICTED: extensin-1 [Beta vulgaris subsp. vulgaris] [Beta vulgaris]
ncbi_110709417	2.06	1.13	2.62	0	0.18	0.03	-4.79008	1.04181e-10	--	PREDICTED: uncharacterized protein LOC104226841 [Nicotiana sylvestris]
ncbi_110714219	6.29	5.6	5.03	13.65	11.72	13.3	1.19249	1.1602e-10	--	Copper ion binding isoform 2, partial [Theobroma cacao]
ncbi_110737021	0.74	0.93	0.74	0.01	0.05	0	-5.32793	1.16316e-10	--	PREDICTED: uncharacterized protein LOC109133979, partial [Beta vulgaris subsp. vulgaris] [Beta vulgaris]
ncbi_110709156	2.62	3.37	2.45	0.69	1.12	0.82	-1.68218	1.22687e-10	--	PREDICTED: uncharacterized protein LOC104905839 [Beta vulgaris subsp. vulgaris] [Beta vulgaris]
MSTRG.11865	2.03	0.96	1.31	0.06	0.14	0.05	-4.10434	1.22985e-10	--	zinc finger CCCH domain-containing protein 66-like, partial [Trifolium pratense]
MSTRG.5170	2.81	3.03	3.26	0.12	0.46	0.06	-3.82972	1.29845e-10	--	-
MSTRG.95	3.46	4.6	3.49	0.23	0.43	0	-4.12928	1.30025e-10	--	-
ncbi_110726685	0.53	0.52	0.45	1.66	1.42	1.59	1.63846	1.48502e-10	AHA10	PREDICTED: ATPase 10, plasma membrane-type [Beta vulgaris subsp. vulgaris] [Beta vulgaris]
ncbi_110716484	4.07	4.29	3.68	0.16	0.69	0.04	-3.75789	1.49864e-10	At2g17036	PREDICTED: F-box protein SKIP23-like isoform X1 [Beta vulgaris subsp. vulgaris] [Beta vulgaris]
ncbi_110715997	0.22	0	0.11	2.47	1.87	1.86	4.23173	1.51551e-10	--	transposase [Amaranthus palmeri]
ncbi_110683951	128.21	115.41	223.52	2.85	5.75	0.53	-5.6771	1.58448e-10	--	dessication-induced 1VOC superfamily protein [Medicago truncatula]
ncbi_110735489	1.01	0.93	1.52	0.16	0.19	0.17	-2.73419	1.71581e-10	TPK1	PREDICTED: two-pore potassium channel 1 [Beta vulgaris subsp. vulgaris] [Beta vulgaris]
ncbi_110728091	7	8.41	6.42	13.95	17.83	18.95	1.21653	1.75199e-10	LAT56	PREDICTED: probable pectate lyase 4 [Beta vulgaris subsp. vulgaris] [Beta vulgaris]
MSTRG.4142	6.49	5.55	6.25	1.72	2.09	1.18	-1.87394	1.87867e-10	ARP7	actin-related protein 7-like [Chenopodium quinoa]
MSTRG.15827	4.98	6.97	4.09	11.19	13.15	12.9	1.21518	1.93145e-10	TY3B-G	F5M15.26 [Arabidopsis thaliana]
ncbi_110735206	3.56	3.39	4.22	10.57	9.01	13.94	1.58539	2.04312e-10	EXPA1	PREDICTED: expansin-A11 [Beta vulgaris subsp. vulgaris] [Beta vulgaris]
ncbi_110695494	1.92	1.98	2.47	0.72	0.4	0.83	-1.70782	2.05747e-10	--	hypothetical protein BVRB_9g207850 isoform B [Beta vulgaris subsp. vulgaris] [Beta vulgaris]
ncbi_110718702	6.11	6.33	4.77	11.34	11.39	12.29	1.02493	2.21268e-10	Acy1	PREDICTED: aminoacylase-1 isoform X1 [Beta vulgaris subsp. vulgaris] [Beta vulgaris]
MSTRG.35891	2.73	4.26	2.4	0	0.23	0.27	-4.23113	2.21732e-10	--	protein starmaker-like [Chenopodium quinoa]
MSTRG.4712	5.88	7.13	5.34	11.72	15.17	15.42	1.20522	2.35464e-10	--	Beta-lactamase/transpeptidase-like protein [Actinidia chinensis var. chinensis] [Actinidia chinensis]
ncbi_110699289	28.88	24.01	17.45	10.08	8.06	7.42	-1.46046	2.43639e-10	FAD7	PREDICTED: omega-3 fatty acid desaturase, chloroplastic [Beta vulgaris subsp. vulgaris] [Beta vulgaris]
ncbi_110731966	8.31	7.69	8.31	4.04	3.96	3.83	-1.0391	2.4745e-10	ABC1K3	PREDICTED: uncharacterized aarF domain-containing protein kinase At1g79600, chloroplastic isoform X1 [Jatropha curcas]
ncbi_110731331	7.1	4.13	3.31	0.62	1.14	0.48	-2.69846	2.55317e-10	ATPC	gamma-subunit of chloroplast ATP synthase [Spinacia oleracea]
ncbi_110736850	3.97	12.16	4.77	0.89	0.64	1.12	-2.97944	2.67261e-10	--	PREDICTED: periaxin-like isoform X3 [Ipomoea nil]
ncbi_110688324	68.26	50.94	69.59	29.33	19.42	17.86	-1.50297	2.79299e-10	PARC	PREDICTED: probable glutathione S-transferase [Beta vulgaris subsp. vulgaris] [Beta vulgaris]
MSTRG.27679	3.88	4.5	3.64	0	0.06	0.23	-5.37324	2.80504e-10	--	-
ncbi_110710337	0	0	0	1.34	0.97	1.46	10.2954	3.03379e-10	--	PREDICTED: serine/threonine-protein phosphatase 7 long form homolog [Beta vulgaris subsp. vulgaris] [Beta vulgaris]
ncbi_110735213	20.24	22.37	16.51	7.82	10.11	9.4	-1.11316	3.1016e-10	VIP2	PREDICTED: inositol hexakisphosphate and diphosphoinositol-pentakisphosphate kinase 2 isoform X1 [Beta vulgaris subsp. vulgaris] [Beta vulgaris]
ncbi_110683428	2.38	4.75	2.6	11.06	8.57	11.18	1.66289	3.16766e-10	CYP86A1	PREDICTED: cytochrome P450 86A1 [Beta vulgaris subsp. vulgaris] [Beta vulgaris]
ncbi_110696232	0	0	0	1.67	0.97	0.9	10.2046	3.19267e-10	MOD1	PREDICTED: NADP-dependent malic enzyme [Beta vulgaris subsp. vulgaris] [Beta vulgaris]
ncbi_110733926	3.59	3.99	2.54	9.78	8.88	8.38	1.41789	3.22071e-10	--	PREDICTED: uncharacterized protein LOC108205943 isoform X2 [Daucus carota subsp. sativus] [Daucus carota]
ncbi_110732302	8.37	15.74	15.19	43.98	30.97	41.39	1.56575	3.28487e-10	--	hypothetical protein SOVF_122570 [Spinacia oleracea]
ncbi_110694045	2.55	2.33	1.87	0	0.17	0.12	-4.54076	3.32173e-10	EDL3	PREDICTED: EID1-like F-box protein 3 [Beta vulgaris subsp. vulgaris] [Beta vulgaris]
ncbi_110685888	10.63	11.54	11.25	4.37	6.18	4.94	-1.10937	3.37531e-10	KIN7G	PREDICTED: kinesin-like protein KIN-7C isoform X2 [Beta vulgaris subsp. vulgaris] [Beta vulgaris]
ncbi_110720877	7.1	3.04	6.33	1.34	0.84	0.7	-2.5157	3.56978e-10	TOGT1	PREDICTED: scopoletin glucosyltransferase [Beta vulgaris subsp. vulgaris] [Beta vulgaris]
ncbi_110727639	60.97	51.34	59.04	27.1	20.04	24.78	-1.25248	3.58467e-10	--	hypothetical protein SOVF_180730 [Spinacia oleracea]
ncbi_110716886	0.9	0.58	1.08	3.68	3.48	3.52	2.0607	3.71848e-10	RPL34B	Saccharopine dehydrogenase [Zea mays]
ncbi_110705912	14.37	5.67	9.7	2.29	2.81	2.11	-2.04433	3.93335e-10	GAPN	PREDICTED: NADP-dependent glyceraldehyde-3-phosphate dehydrogenase [Beta vulgaris subsp. vulgaris] [Beta vulgaris]
ncbi_110726679	1.47	1.12	1.14	0.14	0.06	0	-4.2211	3.96092e-10	CDC1	Calcineurin-like metallo-phosphoesterase superfamily protein [Arabidopsis thaliana]
ncbi_110718595	6.91	5.11	6.21	0.76	0.78	1.03	-2.82647	4.01503e-10	GASA1	PREDICTED: gibberellin-regulated protein 1 [Beta vulgaris subsp. vulgaris] [Beta vulgaris]
MSTRG.10469	0.7	0.47	0.93	3.75	3.27	4.13	2.40858	4.12138e-10	LOX1.3	probable linoleate 9S-lipoxygenase 5 [Chenopodium quinoa]
ncbi_110698073	3.33	4.34	2.81	0.12	0.39	0.2	-3.88368	4.37202e-10	--	PREDICTED: proline-, glutamic acid- and leucine-rich protein 1 [Theobroma cacao]
MSTRG.4691	0.89	1.39	1.2	0.04	0.08	0.02	-4.63559	4.39776e-10	MAIL3	serine/threonine-protein phosphatase 7 long form homolog [Chenopodium quinoa]
MSTRG.6727	5.42	5.02	5.03	0.19	0.44	0	-4.61798	4.60497e-10	--	-
ncbi_110707197	15.74	17.14	12.27	48.12	35.41	30.68	1.33889	4.70193e-10	PGIP1	PREDICTED: polygalacturonase inhibitor 1 [Beta vulgaris subsp. vulgaris] [Beta vulgaris]
ncbi_110733895	0.7	0.59	1.39	0.01	0.08	0	-4.89616	4.76362e-10	FHY3	PREDICTED: protein FAR1-RELATED SEQUENCE 5-like [Beta vulgaris subsp. vulgaris] [Beta vulgaris]
ncbi_110727715	0.57	0.65	2.54	0	0	0	-10.2916	4.80618e-10	PIF1	PREDICTED: ATP-dependent DNA helicase PIF1-like [Beta vulgaris subsp. vulgaris] [Beta vulgaris]
ncbi_110698727	21.06	17.91	12.88	5.02	6.81	6.47	-1.5025	4.88716e-10	CDI	PREDICTED: protein CDI [Beta vulgaris subsp. vulgaris] [Beta vulgaris]
ncbi_110726905	12.67	14.39	12.57	4.3	5.96	3.82	-1.49295	4.96917e-10	ATP23	PREDICTED: mitochondrial inner membrane protease ATP23-like [Beta vulgaris subsp. vulgaris] [Beta vulgaris]
MSTRG.5175	0	0	0	2.49	3.03	2.25	11.3387	5.0262e-10	HAT	zinc finger BED domain-containing protein RICESLEEPER 1-like [Chenopodium quinoa]
ncbi_110735075	12.71	0.82	4.98	0.06	0.05	0.19	-5.9472	5.11605e-10	RBCS3	ribulose 1,5 bisphosphate carboxylase small subunit precursor [Amaranthus hypochondriacus]
ncbi_110681896	8.24	9.21	8.16	3.29	3.56	2.81	-1.40661	5.14165e-10	--	hypothetical protein SOVF_186440 isoform A [Spinacia oleracea]
ncbi_110718470	7.31	3.36	5.28	1.3	1.36	0.87	-2.17582	5.33348e-10	AATL1	PREDICTED: lysine histidine transporter-like 8 [Beta vulgaris subsp. vulgaris] [Beta vulgaris]
ncbi_110687037	3.39	3.72	2.7	0.2	0.86	0.36	-2.78836	5.56536e-10	--	WD repeat-containing protein 48 like [Glycine soja]
ncbi_110733409	22.9	26.33	18.85	10.23	10.72	9.17	-1.17651	5.86332e-10	TUBB	PREDICTED: tubulin beta chain [Beta vulgaris subsp. vulgaris] [Beta vulgaris]
ncbi_110728436	1.61	2.11	2.41	0.04	0.17	0	-4.86743	5.86745e-10	ZIP4	PREDICTED: TPR repeat-containing protein ZIP4 isoform X2 [Beta vulgaris subsp. vulgaris] [Beta vulgaris]
MSTRG.17719	8.89	8.25	6.53	15.6	17.56	15.58	1.04205	5.97058e-10	--	Fgenesh protein 21 [Beta vulgaris]
ncbi_110688096	3.45	3.53	3.14	6.9	8.61	7.41	1.1794	5.98885e-10	At5g56420	PREDICTED: F-box protein At5g03100 isoform X3 [Beta vulgaris subsp. vulgaris] [Beta vulgaris]
ncbi_110685490	18.79	5.88	13.04	0.87	2.52	1.2	-3.03838	5.99645e-10	--	PREDICTED: LOW QUALITY PROTEIN: 60 kDa jasmonate-induced protein-like [Elaeis guineensis]
ncbi_110732182	17.34	5.65	9.1	1.98	2.23	1.65	-2.45315	6.39886e-10	LHCB4.2	PREDICTED: chlorophyll a-b binding protein CP29.1, chloroplastic [Beta vulgaris subsp. vulgaris] [Beta vulgaris]
MSTRG.10690	5.06	4.06	4.61	0.5	0.69	0.89	-2.72268	6.42766e-10	--	BWI-1=protease inhibitor/trypsin inhibitor [Fagopyrum esculentum=buckwheat plants, cv. Shatilovskaya-5, seeds, Peptide, 69 aa] [Fagopyrum esculentum]
ncbi_110709177	9.1	9.84	6.24	3.13	3.73	3.36	-1.30088	6.53124e-10	R1	PREDICTED: alpha-glucan water dikinase, chloroplastic isoform X2 [Beta vulgaris subsp. vulgaris] [Beta vulgaris]
ncbi_110739063	19.03	11.26	2.96	0	0	0	-13.4361	6.56104e-10	--	photoconvertible water-soluble chlorophyll-binding protein 1 [Chenopodium ficifolium]
ncbi_110714855	21.65	10.71	13.58	5.32	3.33	3.33	-1.93912	6.69561e-10	CRD1	PREDICTED: magnesium-protoporphyrin IX monomethyl ester [oxidative] cyclase, chloroplastic [Beta vulgaris subsp. vulgaris] [Beta vulgaris]
ncbi_110726696	1.64	1.56	0.68	0.1	0.03	0	-4.89947	6.97392e-10	ATL60	PREDICTED: RING-H2 finger protein ATL60 [Beta vulgaris subsp. vulgaris] [Beta vulgaris]
ncbi_110702867	2.02	2.08	2.83	0.13	0.29	0.2	-3.48252	7.16088e-10	Os02g0180000	PREDICTED: probable protein phosphatase 2C 21 isoform X2 [Beta vulgaris subsp. vulgaris] [Beta vulgaris]
ncbi_110728671	1.49	1.9	2.93	0.32	0.39	0.4	-2.50936	7.46041e-10	PME61	PREDICTED: probable pectinesterase/pectinesterase inhibitor 61 isoform X1 [Beta vulgaris subsp. vulgaris] [Beta vulgaris]
MSTRG.18919	3.29	2.89	1.62	0.04	0.17	0	-5.21501	7.48894e-10	At4g09670	uncharacterized oxidoreductase At4g09670-like [Spinacia oleracea]
ncbi_110740222	11.13	11.29	9.62	0.24	1.08	0.24	-4.36026	7.75331e-10	ELF3	PREDICTED: protein EARLY FLOWERING 3 [Beta vulgaris subsp. vulgaris] [Beta vulgaris]
ncbi_110722404	0.12	0.08	0.5	2.83	4.08	3.53	3.89862	8.21713e-10	GLO1	PREDICTED: peroxisomal (S)-2-hydroxy-acid oxidase GLO1-like [Brassica rapa]
ncbi_110721588	13.5	12.55	11.54	4.85	6.67	5.73	-1.12375	9.04196e-10	NAD-ME1	PREDICTED: NAD-dependent malic enzyme 65 kDa isoform, mitochondrial [Beta vulgaris subsp. vulgaris] [Beta vulgaris]
MSTRG.23168	7.79	5.38	5.69	0.76	1.48	0.69	-2.68636	9.71893e-10	--	-
ncbi_110701357	0	0	0.03	1.29	1.94	2.31	7.52878	9.95818e-10	At1g12775	PREDICTED: pentatricopeptide repeat-containing protein At4g31850, chloroplastic [Beta vulgaris subsp. vulgaris] [Beta vulgaris]
ncbi_110727940	0.82	1.62	1.78	0	0	0.08	-5.7211	1.04492e-09	ERS1	PREDICTED: probable ethylene response sensor 1 [Vitis vinifera]
ncbi_110686066	25.31	11.35	16.77	4.97	4.8	4.82	-1.87267	1.09063e-09	psaD	RecName: Full=Photosystem I reaction center subunit II, chloroplastic; AltName: Full=Photosystem I 20 kDa subunit; Short=PSI-D; Flags: Precursor
MSTRG.19550	2.59	2.08	2.85	6.6	7.96	7.1	1.52623	1.09245e-09	--	hypothetical protein BVRB_019550, partial [Beta vulgaris subsp. vulgaris] [Beta vulgaris]
ncbi_110702630	5.81	6.13	7.77	1.85	2.01	1.59	-1.8546	1.15379e-09	NFYA1	PREDICTED: nuclear transcription factor Y subunit A-4 [Beta vulgaris subsp. vulgaris] [Beta vulgaris]
ncbi_110723799	0.68	0.96	1	2.5	2.51	2.99	1.59946	1.32509e-09	--	PREDICTED: histone-lysine N-methyltransferase, H3 lysine-79 specific-like [Beta vulgaris subsp. vulgaris] [Beta vulgaris]
ncbi_110703300	15.48	16.5	12.49	26.28	32.37	33.88	1.05709	1.35671e-09	--	hypothetical protein SOVF_073510 [Spinacia oleracea]
ncbi_110706038	1.72	1.42	1.55	3.36	3.79	3.57	1.19265	1.37693e-09	--	PREDICTED: histone-lysine N-methyltransferase, H3 lysine-79 specific-like [Beta vulgaris subsp. vulgaris] [Beta vulgaris]
ncbi_110726942	18.73	20.24	18.47	6.63	9.96	8.99	-1.16704	1.38322e-09	--	PREDICTED: albumin-2 [Beta vulgaris subsp. vulgaris] [Beta vulgaris]
ncbi_110690529	0.08	0.13	0	1.66	1.29	1.83	4.50855	1.48362e-09	Os03g0733400	zinc finger BED domain-containing protein RICESLEEPER 2-like [Dorcoceras hygrometricum]
ncbi_110682065	1.88	2.46	2.02	0.13	0.12	0.05	-4.40599	1.54497e-09	--	PREDICTED: serine/threonine-protein kinase TIO [Oryza brachyantha]
ncbi_110731800	1.66	1.39	1.5	0.03	0.19	0	-4.37029	1.59324e-09	FAR1	PREDICTED: protein FAR-RED IMPAIRED RESPONSE 1-like [Beta vulgaris subsp. vulgaris] [Beta vulgaris]
ncbi_110729616	14.31	6.06	8.16	2.65	2.05	1.81	-2.13175	1.61865e-09	--	PREDICTED: protein SRC2 [Nicotiana attenuata]
ncbi_110729384	4.22	5.42	3.45	9.22	9.48	10.93	1.17859	1.7243e-09	HSFA3	PREDICTED: heat stress transcription factor A-3 isoform X1 [Beta vulgaris subsp. vulgaris] [Beta vulgaris]
MSTRG.29106	0	0	0	1.76	2.92	1.9	11.0989	1.75115e-09	At4g27270	probable NAD(P)H dehydrogenase (quinone) FQR1-like 3 isoform X2 [Chenopodium quinoa]
ncbi_110712188	19.74	4.92	8.92	1.9	1.94	1.38	-2.68548	1.78343e-09	LHCB4.2	PREDICTED: chlorophyll a-b binding protein CP29.1, chloroplastic [Beta vulgaris subsp. vulgaris] [Beta vulgaris]
ncbi_110711427	8.88	9.9	7.07	14.55	19.59	19.71	1.05878	1.8814e-09	TOL9	PREDICTED: target of Myb protein 1 isoform X1 [Beta vulgaris subsp. vulgaris] [Beta vulgaris]
ncbi_110728204	11.73	1.52	4.72	0.15	0.13	0.4	-4.72391	1.92354e-09	RBCS3	chloroplast ribulose-1,5-bisphosphate carboxylase/oxygenase small subunit, partial [Chenopodium album]
MSTRG.2144	1.56	1.86	1.57	0.22	0.35	0.13	-2.83361	2.19864e-09	SCRM	transcription factor ICE1-like [Chenopodium quinoa]
MSTRG.20241	5.21	2.25	8.57	0	0.06	0	-8.0616	2.25183e-09	--	-
ncbi_110734198	8.71	8.87	10.34	4.67	4.15	5.02	-1.01245	2.30462e-09	NPC1	PREDICTED: Niemann-Pick C1 protein [Beta vulgaris subsp. vulgaris] [Beta vulgaris]
MSTRG.17762	0.86	1.05	1.12	0.08	0.09	0	-4.15571	2.40917e-09	--	PREDICTED: transposon [Prunus dulcis]
ncbi_110713058	4.62	4.96	5.17	2.46	2.02	2.22	-1.13848	2.45277e-09	N	PREDICTED: TMV resistance protein N isoform X1 [Beta vulgaris subsp. vulgaris] [Beta vulgaris]
ncbi_110729846	1.89	2.23	1.02	0.18	0.17	0	-3.87634	2.46096e-09	NPR4	PREDICTED: ankyrin repeat-containing protein At2g01680-like [Ziziphus jujuba]
ncbi_110696515	0	0	0	1.26	2.18	1.22	10.6012	2.50839e-09	--	PREDICTED: LOW QUALITY PROTEIN: casein kinase 1-like protein HD16 [Beta vulgaris subsp. vulgaris] [Beta vulgaris]
ncbi_110718617	1.06	0.88	0.81	1.95	2.1	2.41	1.2321	2.54629e-09	RGA2	PREDICTED: disease resistance protein RGA2-like [Ziziphus jujuba]
ncbi_110738064	29.7	33.8	28.33	0.41	2.53	0.56	-4.71354	2.5558e-09	AAE7	PREDICTED: acetate/butyrate--CoA ligase AAE7, peroxisomal [Beta vulgaris subsp. vulgaris] [Beta vulgaris]
MSTRG.6668	3.39	3.1	2.57	0.05	0.38	0	-4.3971	2.57022e-09	--	-
ncbi_110695895	1.82	1.03	1.21	0	0	0	-10.4023	2.57487e-09	ARASP2	PREDICTED: probable membrane metalloprotease ARASP2, chloroplastic [Beta vulgaris subsp. vulgaris] [Beta vulgaris]
ncbi_110709775	5.57	5.1	5.7	1.43	2.43	1.69	-1.56049	2.60905e-09	CAO	PREDICTED: chlorophyllide a oxygenase, chloroplastic [Beta vulgaris subsp. vulgaris] [Beta vulgaris]
ncbi_110722410	6.69	7.3	5.76	1.55	2.78	1.99	-1.64386	2.68023e-09	rlmI	LOW QUALITY PROTEIN: IMPDH domain-containing protein/Methyltrans_SAM domain-containing protein, partial [Cephalotus follicularis]
ncbi_110727039	25.68	26.45	17.35	9.56	10.63	9.74	-1.21501	2.7338e-09	HOX21	PREDICTED: homeobox-leucine zipper protein HAT7-like isoform X1 [Beta vulgaris subsp. vulgaris] [Beta vulgaris]
ncbi_110739495	3.55	3.31	4.21	0.34	0.64	0.13	-3.31802	2.73976e-09	KAKU4	PREDICTED: protein KAKU4 isoform X2 [Beta vulgaris subsp. vulgaris] [Beta vulgaris]
ncbi_110707805	8.52	9.11	8.53	4.07	3.54	3.28	-1.26436	2.81422e-09	BG	PREDICTED: basic 7S globulin [Beta vulgaris subsp. vulgaris] [Beta vulgaris]
MSTRG.23618	0	0.16	0	3.84	3.43	4.52	6.20335	2.87986e-09	--	uncharacterized protein LOC110732155 [Chenopodium quinoa]
MSTRG.10389	0	0	0	2.47	2.6	3.19	11.427	2.88234e-09	--	ubiquitin carboxyl-terminal hydrolase 8-like [Chenopodium quinoa]
ncbi_110694016	2.01	2.74	2.51	0.66	0.84	0.87	-1.61508	2.89864e-09	At4g19440	PREDICTED: pentatricopeptide repeat-containing protein At4g19440, chloroplastic [Beta vulgaris subsp. vulgaris] [Beta vulgaris]
MSTRG.5811	12.24	11.26	9.4	0.2	0.98	0.17	-4.60706	2.95059e-09	HAT	zinc finger BED domain-containing protein RICESLEEPER 2-like [Chenopodium quinoa]
ncbi_110735076	5.38	5.53	5.84	14.78	13.46	11.38	1.24207	3.04495e-09	--	hypothetical protein SOVF_101100 isoform B [Spinacia oleracea]
ncbi_110735659	4.77	4.96	5.36	2.39	2.31	2.58	-1.05158	3.0816e-09	GI	PREDICTED: protein GIGANTEA [Beta vulgaris subsp. vulgaris] [Beta vulgaris]
MSTRG.16498	4.04	3.35	4.26	10.05	9.25	12.43	1.44552	3.39924e-09	--	probable inactive receptor kinase At5g67200 [Chenopodium quinoa]
ncbi_110732519	2.35	2.75	2.26	0.4	0.63	0.62	-2.15724	3.43706e-09	IRL5	PREDICTED: plant intracellular Ras-group-related LRR protein 5 isoform X1 [Beta vulgaris subsp. vulgaris] [Beta vulgaris]
MSTRG.4161	5.65	4.5	3.87	0.07	0	0	-7.64592	3.546e-09	--	Retrovirus-related Pol polyprotein from transposon TNT 1-94, partial [Cajanus cajan]
ncbi_110684118	10.4	13.38	11.64	22.41	22.13	28.92	1.05239	3.67426e-09	MYB48	PREDICTED: transcription factor MYB59 isoform X1 [Beta vulgaris subsp. vulgaris] [Beta vulgaris]
ncbi_110688794	1.55	1.89	1.02	0	0	0	-10.5379	3.78817e-09	--	-
ncbi_110733021	11.17	8.87	7.77	16.35	20.8	22.36	1.09753	3.83131e-09	--	PREDICTED: uncharacterized protein LOC108205943 isoform X2 [Daucus carota subsp. sativus] [Daucus carota]
ncbi_110690703	1.26	1.26	1.15	2.97	2.98	2.83	1.25844	3.89175e-09	Os07g0679700	PREDICTED: B3 domain-containing transcription repressor VAL2 isoform X1 [Beta vulgaris subsp. vulgaris] [Beta vulgaris]
ncbi_110725847	420.86	474.97	294.19	149.94	199.27	179.9	-1.16935	4.11468e-09	SDC	PREDICTED: serine decarboxylase [Beta vulgaris subsp. vulgaris] [Beta vulgaris]
ncbi_110689503	5.2	5.97	4.62	11.99	13.74	13.82	1.32467	4.29485e-09	CSLE6	PREDICTED: cellulose synthase-like protein G2 [Beta vulgaris subsp. vulgaris] [Beta vulgaris]
MSTRG.5198	3.02	3.17	3	0.69	0.94	1.21	-1.69417	4.56883e-09	--	neurofilament medium polypeptide-like [Chenopodium quinoa]
ncbi_110682049	6.8	8.09	2.51	1.07	0.92	0.82	-2.63045	4.69851e-09	CAD1	PREDICTED: probable mannitol dehydrogenase [Beta vulgaris subsp. vulgaris] [Beta vulgaris]
MSTRG.1460	3.12	4.1	3.22	8.28	8.84	11.49	1.4544	4.99354e-09	--	mitochondrial import inner membrane translocase subunit PAM16 like 2-like isoform X2 [Chenopodium quinoa]
ncbi_110687008	4.26	4.28	3.34	7.19	10.17	9.25	1.16343	5.03611e-09	--	WD repeat-containing protein 48 like [Glycine soja]
ncbi_110739343	0	0	0	1.38	2.93	2.07	11.0544	5.1789e-09	Os03g0733400	PREDICTED: zinc finger BED domain-containing protein RICESLEEPER 2-like [Beta vulgaris subsp. vulgaris] [Beta vulgaris]
ncbi_110738855	19.88	16.32	18.87	7.47	9.81	8.4	-1.10062	5.22134e-09	pof10	PREDICTED: probable E3 ubiquitin ligase complex SCF subunit sconB [Jatropha curcas]
ncbi_110703309	5.26	4.2	5.18	1.61	2.43	2.09	-1.25596	5.44652e-09	PDR1	PREDICTED: pleiotropic drug resistance protein 1 [Beta vulgaris subsp. vulgaris] [Beta vulgaris]
MSTRG.20543	3.93	3.21	5.47	0.17	0.16	0	-5.25596	5.62974e-09	--	ataxin-2 homolog [Spinacia oleracea]
ncbi_110729830	3.01	3.89	4.45	0.87	0.8	0.9	-2.14285	5.65252e-09	At2g25940	PREDICTED: vacuolar-processing enzyme [Beta vulgaris subsp. vulgaris] [Beta vulgaris]
ncbi_110695379	4.49	5.09	3.44	1.16	1.29	1.06	-1.89119	5.74515e-09	--	PREDICTED: uncharacterized protein LOC104903209 [Beta vulgaris subsp. vulgaris] [Beta vulgaris]
ncbi_110716929	1.77	1.94	2.62	0.11	0.39	0.03	-3.57814	5.90056e-09	--	PREDICTED: zinc finger BED domain-containing protein RICESLEEPER 1-like [Citrus sinensis]
ncbi_110736427	8.97	1.98	5.78	0.35	0.7	0.67	-3.28196	6.05165e-09	PSAL	PREDICTED: photosystem I reaction center subunit XI, chloroplastic [Beta vulgaris subsp. vulgaris] [Beta vulgaris]
ncbi_110726452	31.58	35.53	12.01	2.68	7.64	3.61	-2.50585	6.24781e-09	GASA6	PREDICTED: gibberellin-regulated protein 6-like [Ipomoea nil]
MSTRG.19754	1.18	1.52	1.61	0.24	0.39	0.19	-2.39399	6.54889e-09	AtMg00820	Cysteine-rich RLK (receptor-like protein kinase) 8 [Artemisia annua]
ncbi_110683273	7.59	5.7	8.93	2.69	1.49	1.45	-1.98065	6.59342e-09	retm	PREDICTED: random slug protein 5 isoform X2 [Beta vulgaris subsp. vulgaris] [Beta vulgaris]
MSTRG.19710	0.12	0	0	4.74	8.64	7.2	7.42206	6.70989e-09	--	-
MSTRG.33552	0.93	0.95	0.9	3.23	2.85	4.53	1.93227	6.89162e-09	TRM13	tRNA:m(4)X modification enzyme TRM13 homolog isoform X5 [Chenopodium quinoa]
ncbi_110698494	2.19	1.19	2.22	0.25	0.32	0.08	-3.10692	6.90478e-09	PLT5	PREDICTED: polyol transporter 5 [Beta vulgaris subsp. vulgaris] [Beta vulgaris]
ncbi_110712144	6.58	4.74	5.03	2.05	2.08	1.74	-1.47786	8.41178e-09	SIGA	PREDICTED: RNA polymerase sigma factor sigA [Beta vulgaris subsp. vulgaris] [Beta vulgaris]
ncbi_110688292	2.36	3.13	1.52	7.36	5.58	7.62	1.55235	8.90456e-09	CYP86A1	PREDICTED: cytochrome P450 86A1 [Beta vulgaris subsp. vulgaris] [Beta vulgaris]
ncbi_110723872	0.84	0.71	1.34	0	0	0	-9.91189	9.0251e-09	--	PREDICTED: histone-lysine N-methyltransferase, H3 lysine-79 specific-like [Beta vulgaris subsp. vulgaris] [Beta vulgaris]
ncbi_110738111	0.69	0.76	0.26	2.13	2.78	2.44	2.10375	9.08002e-09	--	PREDICTED: uncharacterized protein LOC104898892 [Beta vulgaris subsp. vulgaris] [Beta vulgaris]
MSTRG.18469	0.49	0.39	0.69	2.24	2.58	4.57	2.58036	9.48588e-09	--	PREDICTED: transcription factor APG-like [Beta vulgaris subsp. vulgaris] [Beta vulgaris]
ncbi_110709782	7.32	2.39	4.34	0.24	0.86	0.63	-3.02173	9.64164e-09	PSBS	PREDICTED: photosystem II 22 kDa protein, chloroplastic isoform X1 [Beta vulgaris subsp. vulgaris] [Beta vulgaris]
ncbi_110710169	7.81	9.94	7.82	0.21	0.38	0	-5.43759	9.64516e-09	CNMT	PREDICTED: (S)-coclaurine N-methyltransferase [Beta vulgaris subsp. vulgaris] [Beta vulgaris]
ncbi_110684712	18.44	22.05	15.57	30.28	49.26	47.46	1.17978	9.72331e-09	METE	methionine synthase [Beta vulgaris]
ncbi_110703325	5.13	4.7	4.41	1.2	0.92	1.33	-2.04528	9.89385e-09	--	PREDICTED: uncharacterized protein LOC104907155 [Beta vulgaris subsp. vulgaris] [Beta vulgaris]
ncbi_110698575	0.89	1.45	1.93	5.2	4.04	4.99	1.73663	9.96519e-09	CG5721	PREDICTED: armadillo repeat-containing protein 6 [Beta vulgaris subsp. vulgaris] [Beta vulgaris]
ncbi_110705633	10.34	2.3	4.9	0.37	0.34	0.2	-4.26864	1.01041e-08	--	PREDICTED: cold and drought-regulated protein CORA-like [Beta vulgaris subsp. vulgaris] [Beta vulgaris]
ncbi_110733397	33.84	22.15	14.54	6.8	7.18	6.74	-1.76721	1.05523e-08	PETF	PREDICTED: ferredoxin-1, chloroplastic-like [Beta vulgaris subsp. vulgaris] [Beta vulgaris]
ncbi_110714120	1.97	0.88	1.17	0.14	0.13	0.13	-3.32912	1.07607e-08	WSD1	PREDICTED: O-acyltransferase WSD1-like isoform X1 [Beta vulgaris subsp. vulgaris] [Beta vulgaris]
ncbi_110731175	1.76	1.27	2.05	0.62	0.58	0.59	-1.50487	1.08378e-08	CRK10	PREDICTED: cysteine-rich receptor-like protein kinase 8 isoform X1 [Beta vulgaris subsp. vulgaris] [Beta vulgaris]
ncbi_110735054	3.24	3.73	3.34	0.82	1.26	1.1	-1.69695	1.1135e-08	GC1	PREDICTED: golgin candidate 1-like [Nicotiana tabacum]
MSTRG.17437	0.2	0.31	0.54	2.06	1.59	1.68	2.34375	1.12827e-08	--	bromodomain-containing protein DDB_G0280777-like [Chenopodium quinoa]
ncbi_110735255	7.42	3.73	2.15	0	0.5	0.13	-4.39993	1.15685e-08	--	photoconvertible water-soluble chlorophyll-binding protein 1 [Chenopodium ficifolium]
ncbi_110687623	15.67	14.31	9.72	5.33	3.96	5.6	-1.4148	1.17489e-08	GRF1	PREDICTED: growth-regulating factor 5 isoform X1 [Beta vulgaris subsp. vulgaris] [Beta vulgaris]
ncbi_110717159	11.63	7.31	10.46	3.38	3.51	3.79	-1.4609	1.17746e-08	VIT_06s0061g00120	glucan endo-1,3-beta-glucosidase-like precursor [Beta vulgaris subsp. vulgaris] [Beta vulgaris]
ncbi_110722143	0.99	1.57	1.39	0.14	0.32	0.06	-2.92527	1.19705e-08	--	PREDICTED: uncharacterized protein LOC104899603 [Beta vulgaris subsp. vulgaris] [Beta vulgaris]
ncbi_110697966	22.29	14.69	12.56	6.1	5.5	3.31	-1.73231	1.21709e-08	--	PREDICTED: cold and drought-regulated protein CORA-like [Beta vulgaris subsp. vulgaris] [Beta vulgaris]
ncbi_110735177	13.29	2.2	8.73	0.75	0.95	1.19	-3.06706	1.22873e-08	CAB6A	PREDICTED: chlorophyll a-b binding protein 6A, chloroplastic [Cucumis melo]
MSTRG.35869	0.04	0	0	2.26	2.05	2.55	7.42206	1.24466e-08	--	homeobox protein 2-like [Chenopodium quinoa]
ncbi_110684542	10.35	8.69	8.53	19.51	16.8	20.22	1.03592	1.28845e-08	C1orf123	PREDICTED: UPF0587 protein C1orf123 homolog [Beta vulgaris subsp. vulgaris] [Beta vulgaris]
MSTRG.11982	3.45	2.97	2.27	0.06	0.24	0.21	-4.09079	1.31183e-08	--	uncharacterized protein LOC110726194 [Chenopodium quinoa]
ncbi_110730882	15.42	12.52	15.45	7.37	6.55	6.35	-1.09802	1.32716e-08	HSR201	PREDICTED: benzyl alcohol O-benzoyltransferase [Beta vulgaris subsp. vulgaris] [Beta vulgaris]
MSTRG.1956	0.71	1.04	1.14	0	0.03	0	-6.58996	1.36242e-08	--	-
ncbi_110706516	0	0	0	0.78	0.85	0.68	9.58871	1.38593e-08	--	PREDICTED: uncharacterized protein LOC104894097 [Beta vulgaris subsp. vulgaris] [Beta vulgaris]
MSTRG.27088	2.77	4.29	4.84	0.52	1.09	0.85	-2.27423	1.43776e-08	--	-
ncbi_110729172	23.66	16.95	23.59	9.2	9.08	10.55	-1.155	1.44463e-08	--	PREDICTED: polypyrimidine tract-binding protein homolog 2 [Vitis vinifera]
ncbi_110728249	7.75	4.61	5	0.81	1.5	0.76	-2.49946	1.50606e-08	--	non-specific lipid-transfer protein type 2 [Tamarix hispida]
ncbi_110695081	15.65	19.48	18.39	1.22	3.18	0.77	-3.37184	1.50908e-08	FIGL1	PREDICTED: fidgetin-like protein 1 [Beta vulgaris subsp. vulgaris] [Beta vulgaris]
ncbi_110728709	0	0	0	1.53	1.22	2.87	10.8714	1.51432e-08	--	PREDICTED: forkhead box protein P2-like [Beta vulgaris subsp. vulgaris] [Beta vulgaris]
ncbi_110682707	3.08	2.8	2.56	5.89	5.58	6.58	1.09668	1.52104e-08	--	hypothetical protein SOVF_019910 [Spinacia oleracea]
ncbi_110735518	1.01	0.92	0.75	0.04	0.12	0.02	-3.89616	1.5607e-08	--	PREDICTED: uncharacterized protein LOC104891876 isoform X2 [Beta vulgaris subsp. vulgaris] [Beta vulgaris]
MSTRG.27363	3.52	1.89	3.14	0	0	0	-11.4767	1.6561e-08	--	defensin-like protein 19 [Ipomoea triloba]
ncbi_110735497	47.49	50.37	61.6	1.11	3.77	0.33	-4.93577	1.66268e-08	--	PREDICTED: nucleolin-like isoform X1 [Glycine max]
ncbi_110709800	1.32	1.22	1.7	0.03	0.06	0.04	-5.02748	1.67711e-08	--	PREDICTED: RNA-binding protein FUS isoform X2 [Vitis vinifera]
MSTRG.19104	0.09	0.05	0	1.53	1.58	1.87	5.15265	1.70242e-08	CLC-C	Os01g0876100, partial [Oryza sativa Japonica Group]
ncbi_110721655	22.23	6.39	11.42	2.02	2.39	3.08	-2.4184	1.74778e-08	PETE	PREDICTED: plastocyanin, chloroplastic [Beta vulgaris subsp. vulgaris] [Beta vulgaris]
ncbi_110706947	1.29	0.76	1.14	0	0.09	0	-5.14749	1.81998e-08	--	hypothetical protein SOVF_192220, partial [Spinacia oleracea]
ncbi_110734228	35.22	4.99	15.06	0.3	0.89	0.53	-5.00602	1.86375e-08	RBCS3	ribulose 1,5 bisphosphate carboxylase small subunit precursor [Amaranthus hypochondriacus]
ncbi_110692135	0.52	0.55	0.49	0	0	0	-9.02237	1.86929e-08	--	PREDICTED: zinc finger MYM-type protein 1-like [Beta vulgaris subsp. vulgaris] [Beta vulgaris]
ncbi_110738487	1.79	2.25	2.54	0.39	0.52	0.67	-2.05816	1.87098e-08	MAIL1	PREDICTED: serine/threonine-protein phosphatase 7 long form homolog [Beta vulgaris subsp. vulgaris] [Beta vulgaris]
MSTRG.18051	1.54	1.16	1.68	0.03	0.02	0	-6.45286	1.88303e-08	--	-
ncbi_110686530	16.18	12.54	11.78	5.31	5.13	6.66	-1.24393	1.91793e-08	--	PREDICTED: probable leucine-rich repeat receptor-like protein kinase At1g35710 [Beta vulgaris subsp. vulgaris] [Beta vulgaris]
ncbi_110727681	0	0.06	0	2.45	3.21	3.06	7.18322	1.92577e-08	pif1	PREDICTED: ATP-dependent DNA helicase PIF1-like [Beta vulgaris subsp. vulgaris] [Beta vulgaris]
ncbi_110727684	0	0.06	0	2.45	3.21	3.06	7.18322	1.92577e-08	pif1	PREDICTED: ATP-dependent DNA helicase PIF1-like [Beta vulgaris subsp. vulgaris] [Beta vulgaris]
MSTRG.24945	0	0	0	1.75	1.94	2	10.8893	1.96365e-08	--	-
ncbi_110707613	2.41	2.81	1.82	6.2	7.15	7.93	1.59585	1.97031e-08	GC1	PREDICTED: golgin candidate 1 isoform X2 [Beta vulgaris subsp. vulgaris] [Beta vulgaris]
ncbi_110732154	10.52	7.1	6.41	3.06	2.46	2.2	-1.63816	1.98178e-08	POR1	PREDICTED: protochlorophyllide reductase [Beta vulgaris subsp. vulgaris] [Beta vulgaris]
ncbi_110733591	15.8	3.55	14.92	0.53	1.87	1.41	-3.16908	2.12107e-08	GASA1	PREDICTED: gibberellin-regulated protein 1 [Beta vulgaris subsp. vulgaris] [Beta vulgaris]
MSTRG.7155	0	0	0	2.51	1.91	1.74	11.0038	2.19866e-08	--	-
MSTRG.21290	5.14	3.89	4.53	0.28	0.68	0.21	-3.53478	2.23348e-08	--	-
ncbi_110727118	5.47	4.86	4.45	1.65	0.97	0.51	-2.23941	2.3863e-08	SOT5	PREDICTED: cytosolic sulfotransferase 5 [Beta vulgaris subsp. vulgaris] [Beta vulgaris]
MSTRG.32155	4.38	2.27	3.73	0.32	0.57	0.16	-3.30535	2.42321e-08	--	-
ncbi_110721607	6.68	6.38	8.22	2.73	3.19	3.26	-1.21293	2.42472e-08	NPF7.3	PREDICTED: protein NRT1/ PTR FAMILY 7.3 [Beta vulgaris subsp. vulgaris] [Beta vulgaris]
ncbi_110699381	2.21	2.35	2.42	0.41	0.3	0.36	-2.70562	2.42492e-08	GSVIVT00023967001	PREDICTED: peroxidase P7 [Beta vulgaris subsp. vulgaris] [Beta vulgaris]
ncbi_110730011	11.81	14.13	11.41	6.49	5.25	5.4	-1.12374	2.48868e-08	ERD3	PREDICTED: probable methyltransferase PMT21 [Beta vulgaris subsp. vulgaris] [Beta vulgaris]
ncbi_110690630	1.97	1.41	2.66	0	0.04	0	-7.2384	2.58212e-08	PNC1	PREDICTED: cationic peroxidase 1 [Beta vulgaris subsp. vulgaris] [Beta vulgaris]
ncbi_110705695	3.16	3.22	3.8	6.09	7.32	7.71	1.05287	2.60897e-08	At3g53170	PREDICTED: pentatricopeptide repeat-containing protein At3g53170 isoform X2 [Beta vulgaris subsp. vulgaris] [Beta vulgaris]
ncbi_110723686	9.25	1.99	5.28	0.6	0.47	0.92	-3.05337	2.67437e-08	LHCB3	PREDICTED: chlorophyll a-b binding protein 13, chloroplastic [Beta vulgaris subsp. vulgaris] [Beta vulgaris]
ncbi_110724326	1.19	1.19	3.08	0.13	0.19	0	-4.09276	2.68133e-08	DYW10	hypothetical protein BVRB_2g036750 [Beta vulgaris subsp. vulgaris] [Beta vulgaris]
ncbi_110732712	7.65	4.84	7.26	2.37	2.19	2.35	-1.5151	2.79017e-08	PAE8	PREDICTED: pectin acetylesterase 8 isoform X1 [Beta vulgaris subsp. vulgaris] [Beta vulgaris]
ncbi_110689197	1.02	0.93	1.64	0	0.02	0.02	-6.48784	2.81686e-08	--	PREDICTED: uncharacterized protein LOC104884168 [Beta vulgaris subsp. vulgaris] [Beta vulgaris]
MSTRG.27605	2.1	2.07	2.03	0.05	0.09	0	-5.46877	2.83703e-08	--	Retrovirus-related Pol polyprotein, partial [Mucuna pruriens]
ncbi_110703458	5.77	3.76	4.11	0.46	1.49	0.4	-2.53711	2.90393e-08	PILS7	PREDICTED: protein PIN-LIKES 7 isoform X1 [Beta vulgaris subsp. vulgaris] [Beta vulgaris]
ncbi_110684308	15.6	15.59	9.47	5.34	1.89	2.3	-2.09306	2.91563e-08	BGLU44	PREDICTED: beta-glucosidase 44 [Beta vulgaris subsp. vulgaris] [Beta vulgaris]
ncbi_110701888	13.75	3.77	6.26	1.46	1.39	0.7	-2.74386	2.92511e-08	CAB36	chlorophyll a/b binding protein [Amaranthus hypochondriacus]
ncbi_110709078	1.1	1.29	0.99	0.07	0.15	0.11	-3.35649	2.99622e-08	--	PREDICTED: replication protein A 70 kDa DNA-binding subunit D-like [Beta vulgaris subsp. vulgaris] [Beta vulgaris]
ncbi_110704838	1.75	0.62	1.26	0	0.12	0.02	-4.69647	3.08164e-08	CYP81E1	PREDICTED: isoflavone 2'-hydroxylase-like [Beta vulgaris subsp. vulgaris] [Beta vulgaris]
ncbi_110727916	705.9	679.56	421.66	185.57	312.64	224.04	-1.32312	3.15039e-08	LEA5	PREDICTED: late embryogenesis abundant protein Lea5 [Beta vulgaris subsp. vulgaris] [Beta vulgaris]
ncbi_110737077	64.03	36.11	47.22	15.54	23.18	15.46	-1.44351	3.30076e-08	WIN1	PREDICTED: pathogenesis-related protein PR-4 [Beta vulgaris subsp. vulgaris] [Beta vulgaris]
MSTRG.6399	9.63	8.76	7.76	1.94	3.49	2.91	-1.64869	3.32786e-08	--	-
ncbi_110687371	14.48	10.55	8.42	3.5	4.83	3.98	-1.44218	3.34589e-08	ATPC	gamma-subunit of chloroplast ATP synthase [Spinacia oleracea]
MSTRG.34568	0.17	0	0	4.69	3.43	4.66	6.23221	3.46086e-08	POPTRDRAFT_575900	CASP-like protein 2B1 [Chenopodium quinoa]
MSTRG.29823	3.5	2.79	1.34	0.13	0.36	0.1	-3.6929	3.54407e-08	--	-
MSTRG.19980	2.56	2.65	2.43	0.05	0	0	-7.2555	3.701e-08	--	PREDICTED: zinc finger BED domain-containing protein RICESLEEPER 1-like [Beta vulgaris subsp. vulgaris] [Beta vulgaris]
ncbi_110729974	19.95	21.84	11.75	4.49	7.77	6.18	-1.53778	3.7151e-08	ARF31	PREDICTED: B3 domain-containing protein At2g36080 [Beta vulgaris subsp. vulgaris] [Beta vulgaris]
MSTRG.30401	0	0	0	1.2	1.34	2.28	10.6499	3.72806e-08	--	-
MSTRG.25117	0	0	0	0.59	1.02	0.8	9.64985	3.81854e-08	--	mediator of RNA polymerase II transcription subunit 15a-like [Vigna radiata var. radiata] [Vigna radiata]
ncbi_110709416	2.17	1.46	3.08	0.46	0.7	0.47	-2.04144	4.02238e-08	--	PREDICTED: uncharacterized protein LOC104115034 isoform X1 [Nicotiana tomentosiformis]
ncbi_110684580	3.76	1.92	2.42	0.07	0	0	-6.85442	4.14639e-08	--	valine--trna ligase [Gossypium arboreum]
ncbi_110699520	1.82	1.51	2.21	0.56	0.31	0.2	-2.37228	4.29139e-08	At3g46610	PREDICTED: pentatricopeptide repeat-containing protein At3g46610 [Beta vulgaris subsp. vulgaris] [Beta vulgaris]
MSTRG.7173	2.29	2.54	13.5	0.41	0.23	0.19	-4.46495	4.47733e-08	--	-
MSTRG.17639	2.16	2.61	2.51	5.25	5.62	5.32	1.15309	4.5393e-08	RE2	Retrovirus-related Pol polyprotein from transposon TNT 1-94 [Vitis vinifera]
ncbi_110696223	0.1	0	0.05	2.51	2.41	1.53	5.42626	4.70965e-08	--	PREDICTED: protein SAWADEE HOMEODOMAIN HOMOLOG 1 [Beta vulgaris subsp. vulgaris] [Beta vulgaris]
ncbi_110706400	1.21	2.08	1.72	0.14	0.17	0	-4.01447	4.86933e-08	--	PREDICTED: transcription factor bHLH19 [Beta vulgaris subsp. vulgaris] [Beta vulgaris]
ncbi_110701563	1.55	1.25	1.31	0.07	0.1	0.08	-4.03914	4.93518e-08	GLIP7	PREDICTED: GDSL esterase/lipase 7 [Beta vulgaris subsp. vulgaris] [Beta vulgaris]
ncbi_110715071	0.91	0.63	0.77	2.49	2.06	2.54	1.61789	5.11828e-08	--	glutamic acid-rich protein-like isoform X2 [Asparagus officinalis]
MSTRG.25712	3.03	3.54	2.09	0.29	0.45	0.49	-2.81571	5.26383e-08	--	23 kDa jasmonate-induced protein-like [Chenopodium quinoa]
ncbi_110690209	2.99	3.04	3.01	1.22	1.1	0.95	-1.46703	5.39984e-08	D6PKL1	PREDICTED: serine/threonine-protein kinase D6PKL1 [Beta vulgaris subsp. vulgaris] [Beta vulgaris]
ncbi_110684112	2.86	2.5	1.98	9.44	5.68	7.15	1.60125	5.40346e-08	ZAT8	PREDICTED: zinc finger protein ZAT12 [Beta vulgaris subsp. vulgaris] [Beta vulgaris]
ncbi_110698608	15.72	15.93	15.57	7.01	6.77	4.93	-1.33559	5.71671e-08	RBG4	PREDICTED: glycine-rich RNA-binding protein 4, mitochondrial [Beta vulgaris subsp. vulgaris] [Beta vulgaris]
ncbi_110718600	3.14	3.31	3.19	6.6	6.72	6.46	1.03694	5.75021e-08	phnPP	PREDICTED: 3',5'-nucleoside bisphosphate phosphatase [Prunus mume]
MSTRG.16567	0	0	0.04	3.88	0.7	1.71	7.29692	5.79829e-08	At1g06620	1-aminocyclopropane-1-carboxylate oxidase homolog 1-like [Chenopodium quinoa]
MSTRG.16681	1.43	1.14	1.19	0	0	0	-10.2916	5.99755e-08	--	-
MSTRG.19496	0.42	0.53	0.9	0	0	0	-9.26835	6.0782e-08	--	TRAF-like protein [Artemisia annua]
ncbi_110703493	6.8	3.95	8.4	1.31	1.64	1.81	-2.00831	6.16606e-08	--	DSBA domain-containing protein, partial [Cephalotus follicularis]
ncbi_110735753	0.96	0.77	1.02	0.05	0.12	0.03	-3.78136	6.29629e-08	WAKL2	PREDICTED: wall-associated receptor kinase-like 5 isoform X1 [Beta vulgaris subsp. vulgaris] [Beta vulgaris]
ncbi_110733529	9.71	6.79	5.9	1.85	3.23	1.52	-1.76296	6.36058e-08	AVT6C	PREDICTED: probable sodium-coupled neutral amino acid transporter 6 [Beta vulgaris subsp. vulgaris] [Beta vulgaris]
ncbi_110738675	4.14	2.5	3.84	1.23	0.87	0.75	-1.8786	6.57833e-08	AATL1	PREDICTED: lysine histidine transporter-like 8 [Beta vulgaris subsp. vulgaris] [Beta vulgaris]
ncbi_110735495	11.68	11.09	9.88	0.19	1.09	0.15	-4.513	6.85069e-08	cys12	PREDICTED: cysteine synthase 2 [Beta vulgaris subsp. vulgaris] [Beta vulgaris]
MSTRG.18916	2.6	3.6	3.36	0.72	0.77	0.3	-2.41705	7.27755e-08	--	-
ncbi_110697020	0	0	0	0.18	0.92	1.21	9.58871	7.39615e-08	FHY3	PREDICTED: protein FAR1-RELATED SEQUENCE 6-like [Beta vulgaris subsp. vulgaris] [Beta vulgaris]
ncbi_110705595	7.1	6.54	6.2	3.28	2.11	2.25	-1.37677	7.43721e-08	NPF1.2	PREDICTED: protein NRT1/ PTR FAMILY 1.1-like [Beta vulgaris subsp. vulgaris] [Beta vulgaris]
ncbi_110685241	1.56	1.43	1.98	3.76	4.82	5.64	1.5166	7.44434e-08	--	PREDICTED: histone-lysine N-methyltransferase, H3 lysine-79 specific-like [Beta vulgaris subsp. vulgaris] [Beta vulgaris]
ncbi_110735499	2.93	3.22	11.05	1.18	0.5	0.81	-2.78819	7.44505e-08	BURP13	PREDICTED: BURP domain protein USPL1 [Beta vulgaris subsp. vulgaris] [Beta vulgaris]
ncbi_110727869	2.35	2.56	2.76	1.11	0.76	0.8	-1.52239	7.79724e-08	At2g47680	PREDICTED: DExH-box ATP-dependent RNA helicase DExH8 isoform X2 [Beta vulgaris subsp. vulgaris] [Beta vulgaris]
ncbi_110699367	3.85	4.54	2.66	0.84	1.24	0.93	-1.87621	7.86605e-08	AVT6C	PREDICTED: probable sodium-coupled neutral amino acid transporter 6 [Beta vulgaris subsp. vulgaris] [Beta vulgaris]
MSTRG.2377	3.71	1.84	3.46	7.66	8.29	9.13	1.47694	8.01064e-08	UBP13	ubiquitin carboxyl-terminal hydrolase 12-like isoform X2 [Chenopodium quinoa]
ncbi_110704133	2.15	2.36	1.55	0	0.04	0.05	-6.07325	8.13244e-08	WNK10	PREDICTED: probable serine/threonine-protein kinase WNK11 [Beta vulgaris subsp. vulgaris] [Beta vulgaris]
ncbi_110733108	3.95	5.7	9.58	1.65	1.56	1.53	-2.0204	8.23816e-08	BCCP1	PREDICTED: biotin carboxyl carrier protein of acetyl-CoA carboxylase, chloroplastic [Beta vulgaris subsp. vulgaris] [Beta vulgaris]
ncbi_110692072	2.88	1.31	3.55	0	0.16	0.06	-5.13676	8.31753e-08	ies6	PREDICTED: INO80 complex subunit C [Beta vulgaris subsp. vulgaris] [Beta vulgaris]
MSTRG.33533	0.95	1.28	2.55	0	0.03	0.08	-5.44144	8.3424e-08	MSH6	PREDICTED: probable serine/threonine-protein kinase samkC [Beta vulgaris subsp. vulgaris] [Beta vulgaris]
ncbi_110707537	5.32	3.41	3.34	1.15	0.93	1.08	-1.93343	8.45523e-08	NDF5	PREDICTED: protein NDH-DEPENDENT CYCLIC ELECTRON FLOW 5 [Beta vulgaris subsp. vulgaris] [Beta vulgaris]
[truncated: 1,501 more rows]

## Sheet: N1_vs_N2
Continue: all differentially expressed genes (DEGs) in the N1_vs_N2
ID	N1-1	N1-2	N1-3	N2-1	N2-2	N2-3	log2(fc)	p_value	Symbol	Nr annotation
[truncated: 13,560 more rows]

## Sheet: B1_vs_B2
Continue: all differentially expressed genes (DEGs) in the B1_vs_B2
[truncated: 18,974 more rows]
