# Supplementary material for: Transcriptomics–metabolomics joint analysis: New highlight into the triterpenoid saponin biosynthesis in quinoa (Chenopodium quinoa Willd.)
Source: Front Plant Sci. 2022 Oct 19;13:964558. doi: 10.3389/fpls.2022.964558 (PMC9627512; doi:10.3389/fpls.2022.964558)
Supplement: Supplementary file 6 [file DataSheet_6.csv]

## Sheet: N1_vs_B1
Table S6: GO enrichment analysis in the N1_vs_B1
Go.id and terms	Group	Category	Up.regulated	Down.regulated	Rich.factor
GO:0009579 thylakoid	N1_vs_B1	Cellular Component	71	4	0.231
GO:0030312 external encapsulating structure	N1_vs_B1	Cellular Component	57	24	0.318
GO:0044436 thylakoid part	N1_vs_B1	Cellular Component	45	3	0.279
GO:0071944 cell periphery	N1_vs_B1	Cellular Component	59	25	0.35
GO:0031976 plastid thylakoid	N1_vs_B1	Cellular Component	49	1	0.258
GO:0009521 photosystem	N1_vs_B1	Cellular Component	33	3	0.329
GO:0034357 photosynthetic membrane	N1_vs_B1	Cellular Component	37	3	0.404
GO:0005576 extracellular region	N1_vs_B1	Cellular Component	43	14	0.374
GO:0046906 tetrapyrrole binding	N1_vs_B1	Molecular Function	67	16	0.277
GO:0016491 oxidoreductase activity	N1_vs_B1	Molecular Function	168	116	0.284
GO:0006091 generation of precursor metabolites and energy	N1_vs_B1	Biological Process	57	5	0.195
GO:0019684 photosynthesis, light reaction	N1_vs_B1	Biological Process	25	2	0.302
GO:0015979 photosynthesis	N1_vs_B1	Biological Process	25	2	0.482
GO:0005618 cell wall	N1_vs_B1	Cellular Component	23	9	0.443
GO:0004180 carboxypeptidase activity	N1_vs_B1	Molecular Function	14	2	0.305
GO:0009507 chloroplast	N1_vs_B1	Cellular Component	57	10	0.593
GO:0044434 chloroplast part	N1_vs_B1	Cellular Component	53	10	0.215
GO:0031984 organelle subcompartment	N1_vs_B1	Cellular Component	55	4	0.217
GO:0009767 photosynthetic electron transport chain	N1_vs_B1	Biological Process	17	1	0.219
GO:0044710 single-organism metabolic process	N1_vs_B1	Biological Process	431	212	0.474
GO:0051704 multi-organism process	N1_vs_B1	Biological Process	50	45	0.156
GO:0005911 cell-cell junction	N1_vs_B1	Cellular Component	43	23	0.212
GO:0030054 cell junction	N1_vs_B1	Cellular Component	43	23	0.189
GO:0046983 protein dimerization activity	N1_vs_B1	Molecular Function	37	5	0.189
GO:0016798 hydrolase activity, acting on glycosyl bonds	N1_vs_B1	Molecular Function	49	16	0.268
GO:0009607 response to biotic stimulus	N1_vs_B1	Biological Process	46	42	0.233
GO:0016614 oxidoreductase activity, acting on CH-OH group of donors	N1_vs_B1	Molecular Function	42	20	0.212
GO:0051707 response to other organism	N1_vs_B1	Biological Process	44	42	0.233
GO:0043207 response to external biotic stimulus	N1_vs_B1	Biological Process	44	42	0.21
GO:0016833 oxo-acid-lyase activity	N1_vs_B1	Molecular Function	4	5	0.21
GO:0031977 thylakoid lumen	N1_vs_B1	Cellular Component	12	0	0.6
GO:0009536 plastid	N1_vs_B1	Cellular Component	179	51	0.364
GO:0031225 anchored component of membrane	N1_vs_B1	Cellular Component	10	0	0.146
GO:0098796 membrane protein complex	N1_vs_B1	Cellular Component	40	4	0.385
GO:0004857 enzyme inhibitor activity	N1_vs_B1	Molecular Function	5	4	0.197
GO:0004553 hydrolase activity, hydrolyzing O-glycosyl compounds	N1_vs_B1	Molecular Function	34	12	0.529
GO:0030414 peptidase inhibitor activity	N1_vs_B1	Molecular Function	4	3	0.237
GO:0061134 peptidase regulator activity	N1_vs_B1	Molecular Function	4	3	0.636
GO:0009725 response to hormone	N1_vs_B1	Biological Process	48	40	0.636
GO:0016877 ligase activity, forming carbon-sulfur bonds	N1_vs_B1	Molecular Function	12	3	0.201
GO:0016160 amylase activity	N1_vs_B1	Molecular Function	5	5	0.357
GO:0016020 membrane	N1_vs_B1	Cellular Component	278	167	0.455
GO:0016899 oxidoreductase activity, acting on the CH-OH group of donors, oxygen as acceptor	N1_vs_B1	Molecular Function	5	2	0.133
GO:0034728 nucleosome organization	N1_vs_B1	Biological Process	12	1	0.583
GO:0071824 protein-DNA complex subunit organization	N1_vs_B1	Biological Process	12	1	0.406
GO:0005811 lipid particle	N1_vs_B1	Cellular Component	0	3	0.406
GO:0016615 malate dehydrogenase activity	N1_vs_B1	Molecular Function	9	3	1
GO:0005976 polysaccharide metabolic process	N1_vs_B1	Biological Process	70	18	0.387
GO:0001101 response to acid chemical	N1_vs_B1	Biological Process	35	46	0.195
GO:0003824 catalytic activity	N1_vs_B1	Molecular Function	837	452	0.198
GO:0006955 immune response	N1_vs_B1	Biological Process	21	14	0.147
GO:0009617 response to bacterium	N1_vs_B1	Biological Process	19	19	0.245
GO:0016705 oxidoreductase activity, acting on paired donors, with incorporation or reduction of molecular oxygen	N1_vs_B1	Molecular Function	28	23	0.237
GO:0004470 malic enzyme activity	N1_vs_B1	Molecular Function	6	2	0.215
GO:0044435 plastid part	N1_vs_B1	Cellular Component	105	22	0.471
GO:0010033 response to organic substance	N1_vs_B1	Biological Process	83	67	0.151
GO:0009719 response to endogenous stimulus	N1_vs_B1	Biological Process	49	42	0.176
GO:0045229 external encapsulating structure organization	N1_vs_B1	Biological Process	46	18	0.19
GO:0022900 electron transport chain	N1_vs_B1	Biological Process	19	1	0.204
GO:0044036 cell wall macromolecule metabolic process	N1_vs_B1	Biological Process	22	6	0.294
GO:0002376 immune system process	N1_vs_B1	Biological Process	24	17	0.257
GO:0045087 innate immune response	N1_vs_B1	Biological Process	21	13	0.227
GO:0009620 response to fungus	N1_vs_B1	Biological Process	13	18	0.239
GO:0009605 response to external stimulus	N1_vs_B1	Biological Process	62	57	0.246
GO:0000097 sulfur amino acid biosynthetic process	N1_vs_B1	Biological Process	39	4	0.179
GO:0005975 carbohydrate metabolic process	N1_vs_B1	Biological Process	104	42	0.221
GO:0006873 cellular ion homeostasis	N1_vs_B1	Biological Process	16	5	0.173
GO:0055082 cellular chemical homeostasis	N1_vs_B1	Biological Process	16	5	0.276
GO:0071554 cell wall organization or biogenesis	N1_vs_B1	Biological Process	44	15	0.276
GO:0006720 isoprenoid metabolic process	N1_vs_B1	Biological Process	27	15	0.201
GO:0010466 negative regulation of peptidase activity	N1_vs_B1	Biological Process	3	4	0.218
GO:0030162 regulation of proteolysis	N1_vs_B1	Biological Process	3	4	0.5
GO:0043086 negative regulation of catalytic activity	N1_vs_B1	Biological Process	3	4	0.5
GO:0045861 negative regulation of proteolysis	N1_vs_B1	Biological Process	3	4	0.5
GO:0051346 negative regulation of hydrolase activity	N1_vs_B1	Biological Process	3	4	0.5
GO:0052547 regulation of peptidase activity	N1_vs_B1	Biological Process	3	4	0.5
GO:0042651 thylakoid membrane	N1_vs_B1	Cellular Component	4	0	0.5
GO:0031978 plastid thylakoid lumen	N1_vs_B1	Cellular Component	9	0	0.571
GO:0042221 response to chemical	N1_vs_B1	Biological Process	111	93	0.31
GO:0000096 sulfur amino acid metabolic process	N1_vs_B1	Biological Process	39	5	0.165
GO:0010065 primary meristem tissue development	N1_vs_B1	Biological Process	2	2	0.213
GO:0048508 embryonic meristem development	N1_vs_B1	Biological Process	2	2	0.8
GO:0006952 defense response	N1_vs_B1	Biological Process	26	27	0.8
GO:0006721 terpenoid metabolic process	N1_vs_B1	Biological Process	22	13	0.203
GO:0008238 exopeptidase activity	N1_vs_B1	Molecular Function	15	2	0.224
GO:0016229 steroid dehydrogenase activity	N1_vs_B1	Molecular Function	0	3	0.288
GO:0033764 steroid dehydrogenase activity, acting on the CH-OH group of donors, NAD or NADP as acceptor	N1_vs_B1	Molecular Function	0	3	1
GO:0044092 negative regulation of molecular function	N1_vs_B1	Biological Process	3	4	1
GO:0016829 lyase activity	N1_vs_B1	Molecular Function	36	16	0.467
GO:0016405 CoA-ligase activity	N1_vs_B1	Molecular Function	7	3	0.204
GO:0010232 vascular transport	N1_vs_B1	Biological Process	2	1	0.357
GO:0010233 phloem transport	N1_vs_B1	Biological Process	2	1	1
GO:0017062 respiratory chain complex III assembly	N1_vs_B1	Biological Process	3	0	1
GO:0033014 tetrapyrrole biosynthetic process	N1_vs_B1	Biological Process	20	6	1
GO:0019852 L-ascorbic acid metabolic process	N1_vs_B1	Biological Process	4	2	0.239
GO:0044283 small molecule biosynthetic process	N1_vs_B1	Biological Process	69	17	0.5
GO:0098542 defense response to other organism	N1_vs_B1	Biological Process	12	14	0.181
GO:0004866 endopeptidase inhibitor activity	N1_vs_B1	Molecular Function	1	3	0.236
GO:0061135 endopeptidase regulator activity	N1_vs_B1	Molecular Function	1	3	0.667
GO:0044272 sulfur compound biosynthetic process	N1_vs_B1	Biological Process	45	6	0.667
GO:0008152 metabolic process	N1_vs_B1	Biological Process	865	433	0.198
GO:0006779 porphyrin-containing compound biosynthetic process	N1_vs_B1	Biological Process	19	6	0.14
GO:0042743 hydrogen peroxide metabolic process	N1_vs_B1	Biological Process	21	10	0.234
GO:0032269 negative regulation of cellular protein metabolic process	N1_vs_B1	Biological Process	3	4	0.218
GO:0051248 negative regulation of protein metabolic process	N1_vs_B1	Biological Process	3	4	0.412
GO:0000325 plant-type vacuole	N1_vs_B1	Cellular Component	2	0	0.412
GO:0050801 ion homeostasis	N1_vs_B1	Biological Process	19	9	1
GO:0043648 dicarboxylic acid metabolic process	N1_vs_B1	Biological Process	11	3	0.222
GO:0006629 lipid metabolic process	N1_vs_B1	Biological Process	92	50	0.28
GO:0070887 cellular response to chemical stimulus	N1_vs_B1	Biological Process	36	42	0.166
GO:0009069 serine family amino acid metabolic process	N1_vs_B1	Biological Process	13	3	0.179
GO:0006026 aminoglycan catabolic process	N1_vs_B1	Biological Process	2	3	0.262
GO:0006306 DNA methylation	N1_vs_B1	Biological Process	5	0	0.5
GO:0019755 one-carbon compound transport	N1_vs_B1	Biological Process	4	1	0.5
GO:0044728 DNA methylation or demethylation	N1_vs_B1	Biological Process	5	0	0.5
GO:0009411 response to UV	N1_vs_B1	Biological Process	23	4	0.5
GO:0048437 floral organ development	N1_vs_B1	Biological Process	11	7	0.221
GO:0015645 fatty acid ligase activity	N1_vs_B1	Molecular Function	5	0	0.25
GO:0004497 monooxygenase activity	N1_vs_B1	Molecular Function	17	11	0.5
GO:0071310 cellular response to organic substance	N1_vs_B1	Biological Process	35	41	0.224
GO:0006950 response to stress	N1_vs_B1	Biological Process	131	97	0.178
GO:0006790 sulfur compound metabolic process	N1_vs_B1	Biological Process	55	9	0.157
GO:0009814 defense response, incompatible interaction	N1_vs_B1	Biological Process	7	11	0.183
GO:0009755 hormone-mediated signaling pathway	N1_vs_B1	Biological Process	24	28	0.247
GO:0032870 cellular response to hormone stimulus	N1_vs_B1	Biological Process	24	28	0.189
GO:0071495 cellular response to endogenous stimulus	N1_vs_B1	Biological Process	24	28	0.189
GO:0055114 oxidation-reduction process	N1_vs_B1	Biological Process	23	3	0.189
GO:0009751 response to salicylic acid	N1_vs_B1	Biological Process	4	13	0.22
GO:0009863 salicylic acid mediated signaling pathway	N1_vs_B1	Biological Process	4	13	0.25
GO:0071446 cellular response to salicylic acid stimulus	N1_vs_B1	Biological Process	4	13	0.25
GO:0009733 response to auxin	N1_vs_B1	Biological Process	2	2	0.25
GO:0015977 carbon fixation	N1_vs_B1	Biological Process	4	0	0.571
GO:0042548 regulation of photosynthesis, light reaction	N1_vs_B1	Biological Process	4	0	0.571
GO:0043467 regulation of generation of precursor metabolites and energy	N1_vs_B1	Biological Process	4	0	0.571
GO:0009653 anatomical structure morphogenesis	N1_vs_B1	Biological Process	68	22	0.571
GO:0015837 amine transport	N1_vs_B1	Biological Process	3	0	0.173
GO:0032508 DNA duplex unwinding	N1_vs_B1	Biological Process	3	0	0.75
GO:0043900 regulation of multi-organism process	N1_vs_B1	Biological Process	1	2	0.75
GO:0048878 chemical homeostasis	N1_vs_B1	Biological Process	20	9	0.75
GO:0002831 regulation of response to biotic stimulus	N1_vs_B1	Biological Process	3	2	0.212
GO:1901136 carbohydrate derivative catabolic process	N1_vs_B1	Biological Process	2	3	0.455
GO:1901700 response to oxygen-containing compound	N1_vs_B1	Biological Process	39	43	0.455
GO:0008643 carbohydrate transport	N1_vs_B1	Biological Process	4	4	0.174
GO:0072593 reactive oxygen species metabolic process	N1_vs_B1	Biological Process	23	10	0.333
GO:1901701 cellular response to oxygen-containing compound	N1_vs_B1	Biological Process	15	27	0.202
GO:0016052 carbohydrate catabolic process	N1_vs_B1	Biological Process	10	0	0.193
GO:0010243 response to organonitrogen compound	N1_vs_B1	Biological Process	8	11	0.294
GO:0006739 NADP metabolic process	N1_vs_B1	Biological Process	21	3	0.232
GO:0016744 transferase activity, transferring aldehyde or ketonic groups	N1_vs_B1	Molecular Function	5	0	0.216
GO:0009886 post-embryonic morphogenesis	N1_vs_B1	Biological Process	14	6	0.455
GO:0000272 polysaccharide catabolic process	N1_vs_B1	Biological Process	9	0	0.225
GO:0031347 regulation of defense response	N1_vs_B1	Biological Process	4	5	0.3
GO:0010383 cell wall polysaccharide metabolic process	N1_vs_B1	Biological Process	18	3	0.3
GO:0016114 terpenoid biosynthetic process	N1_vs_B1	Biological Process	17	5	0.221
GO:0042546 cell wall biogenesis	N1_vs_B1	Biological Process	13	2	0.218
GO:0010817 regulation of hormone levels	N1_vs_B1	Biological Process	21	8	0.242
GO:0001666 response to hypoxia	N1_vs_B1	Biological Process	0	2	0.201
GO:0001906 cell killing	N1_vs_B1	Biological Process	2	0	1
GO:0009157 deoxyribonucleoside monophosphate biosynthetic process	N1_vs_B1	Biological Process	2	0	1
GO:0009162 deoxyribonucleoside monophosphate metabolic process	N1_vs_B1	Biological Process	2	0	1
GO:0009176 pyrimidine deoxyribonucleoside monophosphate metabolic process	N1_vs_B1	Biological Process	2	0	1
GO:0009177 pyrimidine deoxyribonucleoside monophosphate biosynthetic process	N1_vs_B1	Biological Process	2	0	1
GO:0015843 methylammonium transport	N1_vs_B1	Biological Process	2	0	1
GO:0019499 cyanide metabolic process	N1_vs_B1	Biological Process	2	0	1
GO:0032101 regulation of response to external stimulus	N1_vs_B1	Biological Process	0	2	1
GO:0036293 response to decreased oxygen levels	N1_vs_B1	Biological Process	0	2	1
GO:0050688 regulation of defense response to virus	N1_vs_B1	Biological Process	0	2	1
GO:0051607 defense response to virus	N1_vs_B1	Biological Process	0	2	1
GO:0070482 response to oxygen levels	N1_vs_B1	Biological Process	0	2	1
GO:0016108 tetraterpenoid metabolic process	N1_vs_B1	Biological Process	13	4	1
GO:0033013 tetrapyrrole metabolic process	N1_vs_B1	Biological Process	24	8	0.23
GO:0006633 fatty acid biosynthetic process	N1_vs_B1	Biological Process	15	3	0.196
GO:0008299 isoprenoid biosynthetic process	N1_vs_B1	Biological Process	18	7	0.225
GO:0016053 organic acid biosynthetic process	N1_vs_B1	Biological Process	53	11	0.207
GO:0046394 carboxylic acid biosynthetic process	N1_vs_B1	Biological Process	53	11	0.174
GO:0048589 developmental growth	N1_vs_B1	Biological Process	15	7	0.174
GO:0006563 L-serine metabolic process	N1_vs_B1	Biological Process	5	2	0.212
GO:0032268 regulation of cellular protein metabolic process	N1_vs_B1	Biological Process	37	9	0.318
GO:0051246 regulation of protein metabolic process	N1_vs_B1	Biological Process	37	9	0.182
GO:0080134 regulation of response to stress	N1_vs_B1	Biological Process	4	5	0.182
GO:0051052 regulation of DNA metabolic process	N1_vs_B1	Biological Process	10	2	0.281
GO:0006020 inositol metabolic process	N1_vs_B1	Biological Process	1	3	0.25
GO:0010109 regulation of photosynthesis	N1_vs_B1	Biological Process	4	0	0.444
GO:0050896 response to stimulus	N1_vs_B1	Biological Process	236	164	0.444
GO:0005402 cation:sugar symporter activity	N1_vs_B1	Molecular Function	3	2	0.148
GO:0016837 carbon-oxygen lyase activity, acting on polysaccharides	N1_vs_B1	Molecular Function	5	0	0.417
GO:0005275 amine transmembrane transporter activity	N1_vs_B1	Molecular Function	2	0	0.417
GO:0015929 hexosaminidase activity	N1_vs_B1	Molecular Function	2	0	1
GO:0042083 5,10-methylenetetrahydrofolate-dependent methyltransferase activity	N1_vs_B1	Molecular Function	2	0	1
GO:0046992 oxidoreductase activity, acting on X-H and Y-H to form an X-Y bond	N1_vs_B1	Molecular Function	0	2	1
GO:0046993 oxidoreductase activity, acting on X-H and Y-H to form an X-Y bond, with oxygen as acceptor	N1_vs_B1	Molecular Function	0	2	1
GO:0009908 flower development	N1_vs_B1	Biological Process	15	11	1
GO:0006778 porphyrin-containing compound metabolic process	N1_vs_B1	Biological Process	23	8	0.2
GO:0044262 cellular carbohydrate metabolic process	N1_vs_B1	Biological Process	38	20	0.193
GO:0016757 transferase activity, transferring glycosyl groups	N1_vs_B1	Molecular Function	41	32	0.174
GO:0008289 lipid binding	N1_vs_B1	Molecular Function	4	7	0.177
GO:0009696 salicylic acid metabolic process	N1_vs_B1	Biological Process	4	9	0.268
GO:0042537 benzene-containing compound metabolic process	N1_vs_B1	Biological Process	4	9	0.236
GO:0006022 aminoglycan metabolic process	N1_vs_B1	Biological Process	2	3	0.236
GO:0000808 origin recognition complex	N1_vs_B1	Cellular Component	2	0	0.357
GO:0004564 beta-fructofuranosidase activity	N1_vs_B1	Molecular Function	3	1	0.667
GO:0016878 acid-thiol ligase activity	N1_vs_B1	Molecular Function	3	1	0.444
GO:0044042 glucan metabolic process	N1_vs_B1	Biological Process	37	13	0.444
GO:0009532 plastid stroma	N1_vs_B1	Cellular Component	47	9	0.175
GO:0046496 nicotinamide nucleotide metabolic process	N1_vs_B1	Biological Process	21	4	0.151
GO:0071229 cellular response to acid chemical	N1_vs_B1	Biological Process	10	19	0.197
GO:0009765 photosynthesis, light harvesting	N1_vs_B1	Biological Process	4	0	0.191
GO:1990066 energy quenching	N1_vs_B1	Biological Process	4	0	0.4
GO:0010413 glucuronoxylan metabolic process	N1_vs_B1	Biological Process	3	0	0.4
GO:0032776 DNA methylation on cytosine	N1_vs_B1	Biological Process	3	0	0.5
GO:0009523 photosystem II	N1_vs_B1	Cellular Component	4	0	0.5
GO:0008652 cellular amino acid biosynthetic process	N1_vs_B1	Biological Process	43	8	0.333
GO:0016049 cell growth	N1_vs_B1	Biological Process	18	11	0.173
GO:0060560 developmental growth involved in morphogenesis	N1_vs_B1	Biological Process	12	1	0.19
GO:0042886 amide transport	N1_vs_B1	Biological Process	7	4	0.228
GO:0006811 ion transport	N1_vs_B1	Biological Process	74	57	0.239
GO:0048513 animal organ development	N1_vs_B1	Biological Process	21	16	0.157
GO:0010410 hemicellulose metabolic process	N1_vs_B1	Biological Process	15	3	0.18
GO:0045491 xylan metabolic process	N1_vs_B1	Biological Process	15	3	0.207
GO:0006544 glycine metabolic process	N1_vs_B1	Biological Process	6	1	0.207
GO:0009808 lignin metabolic process	N1_vs_B1	Biological Process	6	1	0.28
GO:0019362 pyridine nucleotide metabolic process	N1_vs_B1	Biological Process	21	4	0.28
GO:0009743 response to carbohydrate	N1_vs_B1	Biological Process	20	13	0.192
GO:0016620 oxidoreductase activity, acting on the aldehyde or oxo group of donors, NAD or NADP as acceptor	N1_vs_B1	Molecular Function	8	0	0.182
GO:0072330 monocarboxylic acid biosynthetic process	N1_vs_B1	Biological Process	15	3	0.286
GO:0006066 alcohol metabolic process	N1_vs_B1	Biological Process	21	12	0.205
GO:0051188 cofactor biosynthetic process	N1_vs_B1	Biological Process	22	11	0.181
GO:0009233 menaquinone metabolic process	N1_vs_B1	Biological Process	2	0	0.181
GO:0009615 response to virus	N1_vs_B1	Biological Process	0	2	0.667
GO:0009853 photorespiration	N1_vs_B1	Biological Process	2	0	0.667
GO:0046459 short-chain fatty acid metabolic process	N1_vs_B1	Biological Process	1	1	0.667
GO:0002682 regulation of immune system process	N1_vs_B1	Biological Process	4	3	0.667
GO:0014070 response to organic cyclic compound	N1_vs_B1	Biological Process	15	22	0.269
GO:0010178 IAA-amino acid conjugate hydrolase activity	N1_vs_B1	Molecular Function	2	1	0.177
GO:0016713 oxidoreductase activity, acting on paired donors, with incorporation or reduction of molecular oxygen, reduced iron-sulfur protein as one donor, and incorporation of one atom of oxygen	N1_vs_B1	Molecular Function	3	0	0.5
GO:0015291 secondary active transmembrane transporter activity	N1_vs_B1	Molecular Function	10	18	0.5
GO:0016712 oxidoreductase activity, acting on paired donors, with incorporation or reduction of molecular oxygen, reduced flavin or flavoprotein as one donor, and incorporation of one atom of oxygen	N1_vs_B1	Molecular Function	4	4	0.196
GO:0009832 plant-type cell wall biogenesis	N1_vs_B1	Biological Process	8	1	0.276
GO:0018958 phenol-containing compound metabolic process	N1_vs_B1	Biological Process	4	9	0.243
GO:0001763 morphogenesis of a branching structure	N1_vs_B1	Biological Process	3	0	0.217
GO:0015840 urea transport	N1_vs_B1	Biological Process	2	1	0.429
GO:0017004 cytochrome complex assembly	N1_vs_B1	Biological Process	3	0	0.429
GO:0008610 lipid biosynthetic process	N1_vs_B1	Biological Process	47	13	0.429
GO:0016109 tetraterpenoid biosynthetic process	N1_vs_B1	Biological Process	11	4	0.166
GO:0071555 cell wall organization	N1_vs_B1	Biological Process	21	8	0.208
GO:0006694 steroid biosynthetic process	N1_vs_B1	Biological Process	19	3	0.182
GO:0006631 fatty acid metabolic process	N1_vs_B1	Biological Process	35	19	0.191
GO:0009888 tissue development	N1_vs_B1	Biological Process	37	19	0.167
GO:0010941 regulation of cell death	N1_vs_B1	Biological Process	8	15	0.166
GO:0043067 regulation of programmed cell death	N1_vs_B1	Biological Process	8	15	0.189
GO:0009503 thylakoid light-harvesting complex	N1_vs_B1	Cellular Component	2	0	0.189
GO:0009535 chloroplast thylakoid membrane	N1_vs_B1	Cellular Component	2	0	0.5
GO:0098807 chloroplast thylakoid membrane protein complex	N1_vs_B1	Cellular Component	2	0	0.5
GO:0012501 programmed cell death	N1_vs_B1	Biological Process	10	15	0.5
GO:0009396 folic acid-containing compound biosynthetic process	N1_vs_B1	Biological Process	3	1	0.185
GO:0042559 pteridine-containing compound biosynthetic process	N1_vs_B1	Biological Process	3	1	0.333
GO:0042044 fluid transport	N1_vs_B1	Biological Process	12	6	0.333
GO:0072524 pyridine-containing compound metabolic process	N1_vs_B1	Biological Process	21	4	0.196
GO:0008272 sulfate transport	N1_vs_B1	Biological Process	1	4	0.184
GO:0009685 gibberellin metabolic process	N1_vs_B1	Biological Process	3	2	0.294
GO:0072348 sulfur compound transport	N1_vs_B1	Biological Process	1	4	0.294
GO:0046165 alcohol biosynthetic process	N1_vs_B1	Biological Process	16	5	0.294
GO:0071669 plant-type cell wall organization or biogenesis	N1_vs_B1	Biological Process	14	1	0.189
GO:0001871 pattern binding	N1_vs_B1	Molecular Function	5	1	0.203
GO:0004753 saccharopine dehydrogenase activity	N1_vs_B1	Molecular Function	0	2	0.3
GO:0008187 poly-pyrimidine tract binding	N1_vs_B1	Molecular Function	2	0	0.667
GO:0015020 glucuronosyltransferase activity	N1_vs_B1	Molecular Function	2	0	0.667
GO:0016682 oxidoreductase activity, acting on diphenols and related substances as donors, oxygen as acceptor	N1_vs_B1	Molecular Function	8	2	0.667
GO:0010333 terpene synthase activity	N1_vs_B1	Molecular Function	3	1	0.244
GO:0044699 single-organism process	N1_vs_B1	Biological Process	637	345	0.364
GO:0008202 steroid metabolic process	N1_vs_B1	Biological Process	20	3	0.14
GO:0009813 flavonoid biosynthetic process	N1_vs_B1	Biological Process	7	5	0.184
GO:0030198 extracellular matrix organization	N1_vs_B1	Biological Process	4	2	0.211
GO:0043062 extracellular structure organization	N1_vs_B1	Biological Process	4	2	0.261
GO:0016709 oxidoreductase activity, acting on paired donors, with incorporation or reduction of molecular oxygen, NAD(P)H as one donor, and incorporation of one atom of oxygen	N1_vs_B1	Molecular Function	10	4	0.261
GO:0016679 oxidoreductase activity, acting on diphenols and related substances as donors	N1_vs_B1	Molecular Function	8	2	0.215
GO:0016701 oxidoreductase activity, acting on single donors with incorporation of molecular oxygen	N1_vs_B1	Molecular Function	6	4	0.233
GO:0016903 oxidoreductase activity, acting on the aldehyde or oxo group of donors	N1_vs_B1	Molecular Function	10	5	0.233
GO:0005372 water transmembrane transporter activity	N1_vs_B1	Molecular Function	4	0	0.208
GO:0016838 carbon-oxygen lyase activity, acting on phosphates	N1_vs_B1	Molecular Function	3	1	0.333
GO:0019200 carbohydrate kinase activity	N1_vs_B1	Molecular Function	2	2	0.333
GO:0015144 carbohydrate transmembrane transporter activity	N1_vs_B1	Molecular Function	4	2	0.333
GO:1901476 carbohydrate transporter activity	N1_vs_B1	Molecular Function	4	2	0.273
GO:0015293 symporter activity	N1_vs_B1	Molecular Function	3	2	0.273
GO:0015294 solute:cation symporter activity	N1_vs_B1	Molecular Function	3	2	0.294
GO:0051119 sugar transmembrane transporter activity	N1_vs_B1	Molecular Function	3	2	0.294
GO:0043473 pigmentation	N1_vs_B1	Biological Process	9	2	0.294
GO:0043476 pigment accumulation	N1_vs_B1	Biological Process	9	2	0.212
GO:0043478 pigment accumulation in response to UV light	N1_vs_B1	Biological Process	9	2	0.212
GO:0043479 pigment accumulation in tissues in response to UV light	N1_vs_B1	Biological Process	9	2	0.212
GO:0043480 pigment accumulation in tissues	N1_vs_B1	Biological Process	9	2	0.212
GO:0016830 carbon-carbon lyase activity	N1_vs_B1	Molecular Function	12	10	0.212
GO:0006733 oxidoreduction coenzyme metabolic process	N1_vs_B1	Biological Process	21	5	0.191
GO:0009955 adaxial/abaxial pattern specification	N1_vs_B1	Biological Process	6	1	0.178
GO:0002697 regulation of immune effector process	N1_vs_B1	Biological Process	0	2	0.241
GO:0009734 auxin-activated signaling pathway	N1_vs_B1	Biological Process	0	2	0.5
GO:0010928 regulation of auxin mediated signaling pathway	N1_vs_B1	Biological Process	0	2	0.5
GO:0015695 organic cation transport	N1_vs_B1	Biological Process	2	0	0.5
GO:0015717 triose phosphate transport	N1_vs_B1	Biological Process	2	0	0.5
GO:0016106 sesquiterpenoid biosynthetic process	N1_vs_B1	Biological Process	2	0	0.5
GO:0071365 cellular response to auxin stimulus	N1_vs_B1	Biological Process	0	2	0.5
GO:0016835 carbon-oxygen lyase activity	N1_vs_B1	Molecular Function	13	3	0.5
GO:1901617 organic hydroxy compound biosynthetic process	N1_vs_B1	Biological Process	16	5	0.203
GO:0006714 sesquiterpenoid metabolic process	N1_vs_B1	Biological Process	2	4	0.183
GO:0048509 regulation of meristem development	N1_vs_B1	Biological Process	16	1	0.25
GO:0060918 auxin transport	N1_vs_B1	Biological Process	11	4	0.189
GO:0008219 cell death	N1_vs_B1	Biological Process	10	15	0.192
GO:0031323 regulation of cellular metabolic process	N1_vs_B1	Biological Process	74	32	0.176
GO:0044425 membrane part	N1_vs_B1	Cellular Component	171	105	0.153
GO:0031012 extracellular matrix	N1_vs_B1	Cellular Component	2	1	0.128
GO:0030076 light-harvesting complex	N1_vs_B1	Cellular Component	2	0	0.3
GO:0055035 plastid thylakoid membrane	N1_vs_B1	Cellular Component	2	0	0.4
GO:0042742 defense response to bacterium	N1_vs_B1	Biological Process	4	1	0.4
GO:0010087 phloem or xylem histogenesis	N1_vs_B1	Biological Process	7	1	0.263
GO:0009694 jasmonic acid metabolic process	N1_vs_B1	Biological Process	7	4	0.222
GO:0031399 regulation of protein modification process	N1_vs_B1	Biological Process	25	2	0.204
GO:0009914 hormone transport	N1_vs_B1	Biological Process	11	4	0.173
GO:0006825 copper ion transport	N1_vs_B1	Biological Process	2	2	0.19
GO:0009132 nucleoside diphosphate metabolic process	N1_vs_B1	Biological Process	3	0	0.286
GO:0071804 cellular potassium ion transport	N1_vs_B1	Biological Process	1	2	0.333
GO:0071805 potassium ion transmembrane transport	N1_vs_B1	Biological Process	1	2	0.333
GO:0009943 adaxial/abaxial axis specification	N1_vs_B1	Biological Process	6	0	0.333
GO:0033993 response to lipid	N1_vs_B1	Biological Process	8	9	0.24
GO:0006304 DNA modification	N1_vs_B1	Biological Process	12	1	0.185
GO:0006305 DNA alkylation	N1_vs_B1	Biological Process	12	1	0.194
GO:0051049 regulation of transport	N1_vs_B1	Biological Process	15	6	0.194
GO:0002252 immune effector process	N1_vs_B1	Biological Process	3	4	0.178
GO:0048646 anatomical structure formation involved in morphogenesis	N1_vs_B1	Biological Process	11	4	0.226
GO:0007275 multicellular organism development	N1_vs_B1	Biological Process	99	56	0.188
GO:0009636 response to toxic substance	N1_vs_B1	Biological Process	3	2	0.148
GO:0016101 diterpenoid metabolic process	N1_vs_B1	Biological Process	3	2	0.25
GO:0016144 S-glycoside biosynthetic process	N1_vs_B1	Biological Process	10	2	0.25
GO:0019758 glycosinolate biosynthetic process	N1_vs_B1	Biological Process	10	2	0.194
GO:0016265 death	N1_vs_B1	Biological Process	11	16	0.194
GO:0071407 cellular response to organic cyclic compound	N1_vs_B1	Biological Process	9	18	0.17
GO:0030001 metal ion transport	N1_vs_B1	Biological Process	32	21	0.17
GO:0006722 triterpenoid metabolic process	N1_vs_B1	Biological Process	5	1	0.158
GO:0009739 response to gibberellin	N1_vs_B1	Biological Process	4	2	0.231
GO:0010476 gibberellin mediated signaling pathway	N1_vs_B1	Biological Process	4	2	0.231
GO:0016104 triterpenoid biosynthetic process	N1_vs_B1	Biological Process	5	1	0.231
GO:0071370 cellular response to gibberellin stimulus	N1_vs_B1	Biological Process	4	2	0.231
GO:0009887 organ morphogenesis	N1_vs_B1	Biological Process	15	6	0.231
GO:0002437 inflammatory response to antigenic stimulus	N1_vs_B1	Biological Process	0	1	0.175
GO:0002438 acute inflammatory response to antigenic stimulus	N1_vs_B1	Biological Process	0	1	1
GO:0002524 hypersensitivity	N1_vs_B1	Biological Process	0	1	1
GO:0002526 acute inflammatory response	N1_vs_B1	Biological Process	0	1	1
GO:0006105 succinate metabolic process	N1_vs_B1	Biological Process	1	0	1
GO:0006569 tryptophan catabolic process	N1_vs_B1	Biological Process	1	0	1
GO:0006954 inflammatory response	N1_vs_B1	Biological Process	0	1	1
GO:0009074 aromatic amino acid family catabolic process	N1_vs_B1	Biological Process	1	0	1
GO:0009310 amine catabolic process	N1_vs_B1	Biological Process	1	0	1
GO:0009395 phospholipid catabolic process	N1_vs_B1	Biological Process	1	0	1
GO:0009838 abscission	N1_vs_B1	Biological Process	1	0	1
GO:0010036 response to boron-containing substance	N1_vs_B1	Biological Process	1	0	1
GO:0018199 peptidyl-glutamine modification	N1_vs_B1	Biological Process	0	1	1
GO:0042181 ketone biosynthetic process	N1_vs_B1	Biological Process	0	1	1
GO:0042402 cellular biogenic amine catabolic process	N1_vs_B1	Biological Process	1	0	1
GO:0042436 indole-containing compound catabolic process	N1_vs_B1	Biological Process	1	0	1
GO:0043692 monoterpene metabolic process	N1_vs_B1	Biological Process	1	0	1
GO:0046218 indolalkylamine catabolic process	N1_vs_B1	Biological Process	1	0	1
GO:0046246 terpene biosynthetic process	N1_vs_B1	Biological Process	1	0	1
GO:0048832 specification of organ number	N1_vs_B1	Biological Process	1	0	1
GO:0048833 specification of floral organ number	N1_vs_B1	Biological Process	1	0	1
GO:0080154 regulation of fertilization	N1_vs_B1	Biological Process	1	0	1
GO:0098609 cell-cell adhesion	N1_vs_B1	Biological Process	1	0	1
GO:1901663 quinone biosynthetic process	N1_vs_B1	Biological Process	0	1	1
GO:0030246 carbohydrate binding	N1_vs_B1	Molecular Function	3	1	1
GO:0046912 transferase activity, transferring acyl groups, acyl groups converted into alkyl on transfer	N1_vs_B1	Molecular Function	4	0	0.308
GO:0009612 response to mechanical stimulus	N1_vs_B1	Biological Process	2	0	0.308
GO:0009900 dehiscence	N1_vs_B1	Biological Process	2	0	0.4
GO:0042439 ethanolamine-containing compound metabolic process	N1_vs_B1	Biological Process	2	0	0.4
GO:0031324 negative regulation of cellular metabolic process	N1_vs_B1	Biological Process	10	5	0.4
GO:0042445 hormone metabolic process	N1_vs_B1	Biological Process	8	4	0.183
GO:0048507 meristem development	N1_vs_B1	Biological Process	22	11	0.19
GO:0019725 cellular homeostasis	N1_vs_B1	Biological Process	19	8	0.164
GO:0006813 potassium ion transport	N1_vs_B1	Biological Process	1	2	0.168
GO:0048511 rhythmic process	N1_vs_B1	Biological Process	4	5	0.3
GO:0090567 reproductive shoot system development	N1_vs_B1	Biological Process	16	14	0.2
GO:0009683 indoleacetic acid metabolic process	N1_vs_B1	Biological Process	4	2	0.165
GO:1901615 organic hydroxy compound metabolic process	N1_vs_B1	Biological Process	26	21	0.222
GO:0005982 starch metabolic process	N1_vs_B1	Biological Process	17	3	0.158
GO:0048869 cellular developmental process	N1_vs_B1	Biological Process	44	19	0.172
GO:0044711 single-organism biosynthetic process	N1_vs_B1	Biological Process	115	34	0.154
GO:0019752 carboxylic acid metabolic process	N1_vs_B1	Biological Process	129	66	0.147
GO:0016143 S-glycoside metabolic process	N1_vs_B1	Biological Process	11	2	0.145
GO:0019757 glycosinolate metabolic process	N1_vs_B1	Biological Process	11	2	0.183
GO:0009555 pollen development	N1_vs_B1	Biological Process	5	4	0.183
GO:0016616 oxidoreductase activity, acting on the CH-OH group of donors, NAD or NADP as acceptor	N1_vs_B1	Molecular Function	14	14	0.196
GO:0015631 tubulin binding	N1_vs_B1	Molecular Function	12	1	0.177
GO:0042887 amide transmembrane transporter activity	N1_vs_B1	Molecular Function	2	1	0.2
GO:0015926 glucosidase activity	N1_vs_B1	Molecular Function	8	2	0.333
GO:0008233 peptidase activity	N1_vs_B1	Molecular Function	40	15	0.208
GO:0016758 transferase activity, transferring hexosyl groups	N1_vs_B1	Molecular Function	21	18	0.164
GO:0016787 hydrolase activity	N1_vs_B1	Molecular Function	240	123	0.168
GO:0003867 4-aminobutyrate transaminase activity	N1_vs_B1	Molecular Function	1	0	0.148
GO:0004463 leukotriene-A4 hydrolase activity	N1_vs_B1	Molecular Function	0	1	1
GO:0008905 mannose-phosphate guanylyltransferase activity	N1_vs_B1	Molecular Function	0	1	1
GO:0015179 L-amino acid transmembrane transporter activity	N1_vs_B1	Molecular Function	1	0	1
GO:0016803 ether hydrolase activity	N1_vs_B1	Molecular Function	0	1	1
GO:0070456 galactose-1-phosphate phosphatase activity	N1_vs_B1	Molecular Function	1	0	1
GO:0004713 protein tyrosine kinase activity	N1_vs_B1	Molecular Function	5	6	1
GO:0000104 succinate dehydrogenase activity	N1_vs_B1	Molecular Function	0	2	0.2
GO:0004396 hexokinase activity	N1_vs_B1	Molecular Function	2	0	0.4
GO:0005351 sugar:proton symporter activity	N1_vs_B1	Molecular Function	1	1	0.4
GO:0015295 solute:proton symporter activity	N1_vs_B1	Molecular Function	1	1	0.4
GO:0015562 efflux transmembrane transporter activity	N1_vs_B1	Molecular Function	0	2	0.4
GO:0019187 beta-1,4-mannosyltransferase activity	N1_vs_B1	Molecular Function	1	1	0.4
GO:0090599 alpha-glucosidase activity	N1_vs_B1	Molecular Function	2	0	0.4
GO:0019901 protein kinase binding	N1_vs_B1	Molecular Function	2	2	0.4
GO:0043436 oxoacid metabolic process	N1_vs_B1	Biological Process	134	67	0.267
GO:0048731 system development	N1_vs_B1	Biological Process	42	39	0.145
GO:0015833 peptide transport	N1_vs_B1	Biological Process	4	3	0.151
GO:0048856 anatomical structure development	N1_vs_B1	Biological Process	97	52	0.206
GO:0006812 cation transport	N1_vs_B1	Biological Process	45	33	0.146
GO:0006073 cellular glucan metabolic process	N1_vs_B1	Biological Process	32	9	0.151
GO:0006082 organic acid metabolic process	N1_vs_B1	Biological Process	134	67	0.158
GO:0034285 response to disaccharide	N1_vs_B1	Biological Process	10	5	0.145
GO:0008252 nucleotidase activity	N1_vs_B1	Molecular Function	3	0	0.176
GO:0015103 inorganic anion transmembrane transporter activity	N1_vs_B1	Molecular Function	5	5	0.3
GO:0032879 regulation of localization	N1_vs_B1	Biological Process	15	6	0.2
GO:0080090 regulation of primary metabolic process	N1_vs_B1	Biological Process	69	28	0.168
GO:0043269 regulation of ion transport	N1_vs_B1	Biological Process	14	2	0.149
GO:0009072 aromatic amino acid family metabolic process	N1_vs_B1	Biological Process	4	8	0.174
GO:0015696 ammonium transport	N1_vs_B1	Biological Process	3	0	0.182
GO:0048608 reproductive structure development	N1_vs_B1	Biological Process	22	18	0.273
GO:0061458 reproductive system development	N1_vs_B1	Biological Process	22	18	0.157
GO:0042180 cellular ketone metabolic process	N1_vs_B1	Biological Process	3	5	0.157
GO:0001708 cell fate specification	N1_vs_B1	Biological Process	1	1	0.195
GO:0009073 aromatic amino acid family biosynthetic process	N1_vs_B1	Biological Process	1	1	0.333
GO:0070542 response to fatty acid	N1_vs_B1	Biological Process	1	1	0.333
GO:0009630 gravitropism	N1_vs_B1	Biological Process	2	2	0.333
GO:0010565 regulation of cellular ketone metabolic process	N1_vs_B1	Biological Process	1	3	0.235
GO:0042398 cellular modified amino acid biosynthetic process	N1_vs_B1	Biological Process	3	1	0.235
GO:0040007 growth	N1_vs_B1	Biological Process	24	16	0.235
GO:0044764 multi-organism cellular process	N1_vs_B1	Biological Process	2	4	0.156
GO:0006760 folic acid-containing compound metabolic process	N1_vs_B1	Biological Process	4	1	0.207
GO:0042558 pteridine-containing compound metabolic process	N1_vs_B1	Biological Process	4	1	0.217
GO:0044403 symbiosis, encompassing mutualism through parasitism	N1_vs_B1	Biological Process	3	2	0.217
GO:0044419 interspecies interaction between organisms	N1_vs_B1	Biological Process	3	2	0.217
GO:0042430 indole-containing compound metabolic process	N1_vs_B1	Biological Process	6	3	0.217
GO:0051186 cofactor metabolic process	N1_vs_B1	Biological Process	51	13	0.188
GO:1901698 response to nitrogen compound	N1_vs_B1	Biological Process	12	14	0.151
GO:0006576 cellular biogenic amine metabolic process	N1_vs_B1	Biological Process	6	5	0.161
GO:0044255 cellular lipid metabolic process	N1_vs_B1	Biological Process	66	38	0.18
GO:0065008 regulation of biological quality	N1_vs_B1	Biological Process	45	30	0.147
GO:0009791 post-embryonic development	N1_vs_B1	Biological Process	45	34	0.149
GO:0009639 response to red or far red light	N1_vs_B1	Biological Process	19	10	0.148
GO:0044264 cellular polysaccharide metabolic process	N1_vs_B1	Biological Process	32	9	0.158
GO:0009793 embryo development ending in seed dormancy	N1_vs_B1	Biological Process	5	4	0.154
GO:0048316 seed development	N1_vs_B1	Biological Process	5	6	0.184
GO:0009147 pyrimidine nucleoside triphosphate metabolic process	N1_vs_B1	Biological Process	3	0	0.177
GO:0010260 organ senescence	N1_vs_B1	Biological Process	0	5	0.25
GO:0006084 acetyl-CoA metabolic process	N1_vs_B1	Biological Process	4	0	0.208
GO:0009892 negative regulation of metabolic process	N1_vs_B1	Biological Process	27	9	0.222
GO:0009642 response to light intensity	N1_vs_B1	Biological Process	10	7	0.155
GO:0044550 secondary metabolite biosynthetic process	N1_vs_B1	Biological Process	13	4	0.165
GO:0009850 auxin metabolic process	N1_vs_B1	Biological Process	5	2	0.165
GO:0006101 citrate metabolic process	N1_vs_B1	Biological Process	5	6	0.189
GO:0010154 fruit development	N1_vs_B1	Biological Process	5	6	0.175
GO:0044106 cellular amine metabolic process	N1_vs_B1	Biological Process	6	5	0.175
GO:0072350 tricarboxylic acid metabolic process	N1_vs_B1	Biological Process	5	6	0.175
GO:0009812 flavonoid metabolic process	N1_vs_B1	Biological Process	9	5	0.175
GO:0046471 phosphatidylglycerol metabolic process	N1_vs_B1	Biological Process	5	1	0.169
GO:0009756 carbohydrate mediated signaling	N1_vs_B1	Biological Process	4	6	0.194
GO:0071322 cellular response to carbohydrate stimulus	N1_vs_B1	Biological Process	4	6	0.175
GO:0015698 inorganic anion transport	N1_vs_B1	Biological Process	11	11	0.175
GO:0009226 nucleotide-sugar biosynthetic process	N1_vs_B1	Biological Process	2	0	0.159
GO:0010039 response to iron ion	N1_vs_B1	Biological Process	1	1	0.286
GO:0015766 disaccharide transport	N1_vs_B1	Biological Process	1	1	0.286
GO:0015772 oligosaccharide transport	N1_vs_B1	Biological Process	1	1	0.286
GO:0016093 polyprenol metabolic process	N1_vs_B1	Biological Process	0	2	0.286
GO:0016094 polyprenol biosynthetic process	N1_vs_B1	Biological Process	0	2	0.286
GO:0031329 regulation of cellular catabolic process	N1_vs_B1	Biological Process	0	2	0.286
GO:0032787 monocarboxylic acid metabolic process	N1_vs_B1	Biological Process	70	40	0.286
GO:0006732 coenzyme metabolic process	N1_vs_B1	Biological Process	36	8	0.145
GO:0009845 seed germination	N1_vs_B1	Biological Process	1	4	0.151
GO:0090351 seedling development	N1_vs_B1	Biological Process	1	4	0.2
GO:0006766 vitamin metabolic process	N1_vs_B1	Biological Process	5	2	0.2
GO:0006767 water-soluble vitamin metabolic process	N1_vs_B1	Biological Process	5	2	0.184
GO:0002832 negative regulation of response to biotic stimulus	N1_vs_B1	Biological Process	1	0	0.184
GO:0006013 mannose metabolic process	N1_vs_B1	Biological Process	1	0	0.5
GO:0006063 uronic acid metabolic process	N1_vs_B1	Biological Process	1	0	0.5
GO:0009200 deoxyribonucleoside triphosphate metabolic process	N1_vs_B1	Biological Process	1	0	0.5
GO:0009211 pyrimidine deoxyribonucleoside triphosphate metabolic process	N1_vs_B1	Biological Process	1	0	0.5
GO:0009250 glucan biosynthetic process	N1_vs_B1	Biological Process	1	0	0.5
GO:0009910 negative regulation of flower development	N1_vs_B1	Biological Process	1	0	0.5
GO:0018131 oxazole or thiazole biosynthetic process	N1_vs_B1	Biological Process	1	0	0.5
GO:0019217 regulation of fatty acid metabolic process	N1_vs_B1	Biological Process	0	1	0.5
GO:0019586 galacturonate metabolic process	N1_vs_B1	Biological Process	1	0	0.5
GO:0019695 choline metabolic process	N1_vs_B1	Biological Process	1	0	0.5
GO:0032388 positive regulation of intracellular transport	N1_vs_B1	Biological Process	0	1	0.5
GO:0032890 regulation of organic acid transport	N1_vs_B1	Biological Process	1	0	0.5
GO:0035337 fatty-acyl-CoA metabolic process	N1_vs_B1	Biological Process	1	0	0.5
GO:0042040 metal incorporation into metallo-molybdopterin complex	N1_vs_B1	Biological Process	0	1	0.5
GO:0042304 regulation of fatty acid biosynthetic process	N1_vs_B1	Biological Process	0	1	0.5
GO:0042350 GDP-L-fucose biosynthetic process	N1_vs_B1	Biological Process	1	0	0.5
GO:0044070 regulation of anion transport	N1_vs_B1	Biological Process	1	0	0.5
GO:0045851 pH reduction	N1_vs_B1	Biological Process	1	0	0.5
GO:0046368 GDP-L-fucose metabolic process	N1_vs_B1	Biological Process	1	0	0.5
GO:0046416 D-amino acid metabolic process	N1_vs_B1	Biological Process	1	0	0.5
GO:0046484 oxazole or thiazole metabolic process	N1_vs_B1	Biological Process	1	0	0.5
GO:0046822 regulation of nucleocytoplasmic transport	N1_vs_B1	Biological Process	0	1	0.5
GO:0046824 positive regulation of nucleocytoplasmic transport	N1_vs_B1	Biological Process	0	1	0.5
GO:0046864 isoprenoid transport	N1_vs_B1	Biological Process	0	1	0.5
GO:0048581 negative regulation of post-embryonic development	N1_vs_B1	Biological Process	1	0	0.5
GO:0051050 positive regulation of transport	N1_vs_B1	Biological Process	0	1	0.5
GO:0051093 negative regulation of developmental process	N1_vs_B1	Biological Process	1	0	0.5
GO:0051241 negative regulation of multicellular organismal process	N1_vs_B1	Biological Process	1	0	0.5
GO:0051452 intracellular pH reduction	N1_vs_B1	Biological Process	1	0	0.5
GO:0051453 regulation of intracellular pH	N1_vs_B1	Biological Process	1	0	0.5
GO:0051952 regulation of amine transport	N1_vs_B1	Biological Process	1	0	0.5
GO:0051955 regulation of amino acid transport	N1_vs_B1	Biological Process	1	0	0.5
GO:1903649 regulation of cytoplasmic transport	N1_vs_B1	Biological Process	0	1	0.5
GO:1903651 positive regulation of cytoplasmic transport	N1_vs_B1	Biological Process	0	1	0.5
GO:2000242 negative regulation of reproductive process	N1_vs_B1	Biological Process	1	0	0.5
GO:0002218 activation of innate immune response	N1_vs_B1	Biological Process	3	0	0.5
GO:0002253 activation of immune response	N1_vs_B1	Biological Process	3	0	0.231
GO:0002684 positive regulation of immune system process	N1_vs_B1	Biological Process	3	0	0.231
GO:0031349 positive regulation of defense response	N1_vs_B1	Biological Process	3	0	0.231
GO:0045089 positive regulation of innate immune response	N1_vs_B1	Biological Process	3	0	0.231
GO:0050778 positive regulation of immune response	N1_vs_B1	Biological Process	3	0	0.231
GO:0006417 regulation of translation	N1_vs_B1	Biological Process	10	4	0.231
GO:0034248 regulation of cellular amide metabolic process	N1_vs_B1	Biological Process	10	4	0.165
GO:0003774 motor activity	N1_vs_B1	Molecular Function	7	1	0.165
GO:0016646 oxidoreductase activity, acting on the CH-NH group of donors, NAD or NADP as acceptor	N1_vs_B1	Molecular Function	2	2	0.205
GO:0032501 multicellular organismal process	N1_vs_B1	Biological Process	109	57	0.25
GO:0044765 single-organism transport	N1_vs_B1	Biological Process	129	90	0.142
GO:0010605 negative regulation of macromolecule metabolic process	N1_vs_B1	Biological Process	25	8	0.141
GO:0006972 hyperosmotic response	N1_vs_B1	Biological Process	1	8	0.152
GO:0051336 regulation of hydrolase activity	N1_vs_B1	Biological Process	5	4	0.173
GO:0009416 response to light stimulus	N1_vs_B1	Biological Process	48	23	0.173
GO:0044427 chromosomal part	N1_vs_B1	Cellular Component	6	0	0.146
GO:1901264 carbohydrate derivative transport	N1_vs_B1	Biological Process	3	2	0.194
GO:0005543 phospholipid binding	N1_vs_B1	Molecular Function	1	4	0.192
GO:0030247 polysaccharide binding	N1_vs_B1	Molecular Function	2	1	0.227
GO:0003729 mRNA binding	N1_vs_B1	Molecular Function	1	1	0.273
GO:0004774 succinate-CoA ligase activity	N1_vs_B1	Molecular Function	2	0	0.333
GO:0008134 transcription factor binding	N1_vs_B1	Molecular Function	2	0	0.333
GO:0051002 ligase activity, forming nitrogen-metal bonds	N1_vs_B1	Molecular Function	2	0	0.333
GO:0051003 ligase activity, forming nitrogen-metal bonds, forming coordination complexes	N1_vs_B1	Molecular Function	2	0	0.333
GO:0006612 protein targeting to membrane	N1_vs_B1	Biological Process	3	1	0.333
GO:0009629 response to gravity	N1_vs_B1	Biological Process	2	2	0.2
GO:0048588 developmental cell growth	N1_vs_B1	Biological Process	9	3	0.2
GO:0019748 secondary metabolic process	N1_vs_B1	Biological Process	22	11	0.164
GO:0010038 response to metal ion	N1_vs_B1	Biological Process	18	12	0.151
GO:0055065 metal ion homeostasis	N1_vs_B1	Biological Process	5	4	0.152
GO:0009628 response to abiotic stimulus	N1_vs_B1	Biological Process	80	59	0.17
GO:0009292 genetic transfer	N1_vs_B1	Biological Process	1	2	0.142
GO:0045088 regulation of innate immune response	N1_vs_B1	Biological Process	3	0	0.214
GO:0050776 regulation of immune response	N1_vs_B1	Biological Process	3	0	0.214
GO:0048519 negative regulation of biological process	N1_vs_B1	Biological Process	29	9	0.214
GO:0006814 sodium ion transport	N1_vs_B1	Biological Process	0	2	0.149
GO:0015800 acidic amino acid transport	N1_vs_B1	Biological Process	1	1	0.25
GO:0015813 L-glutamate transport	N1_vs_B1	Biological Process	1	1	0.25
GO:0035434 copper ion transmembrane transport	N1_vs_B1	Biological Process	0	2	0.25
GO:0043101 purine-containing compound salvage	N1_vs_B1	Biological Process	1	1	0.25
GO:0080190 lateral growth	N1_vs_B1	Biological Process	0	2	0.25
GO:1990267 response to transition metal nanoparticle	N1_vs_B1	Biological Process	1	1	0.25
GO:0009826 unidimensional cell growth	N1_vs_B1	Biological Process	8	0	0.25
GO:0030234 enzyme regulator activity	N1_vs_B1	Molecular Function	8	4	0.17
GO:0019203 carbohydrate phosphatase activity	N1_vs_B1	Molecular Function	3	3	0.182
GO:0009799 specification of symmetry	N1_vs_B1	Biological Process	6	0	0.207
GO:0032958 inositol phosphate biosynthetic process	N1_vs_B1	Biological Process	4	2	0.176
GO:0044707 single-multicellular organism process	N1_vs_B1	Biological Process	106	57	0.176
GO:0010208 pollen wall assembly	N1_vs_B1	Biological Process	2	2	0.141
GO:0085029 extracellular matrix assembly	N1_vs_B1	Biological Process	2	2	0.19
GO:0005875 microtubule associated complex	N1_vs_B1	Cellular Component	7	1	0.19
GO:0009311 oligosaccharide metabolic process	N1_vs_B1	Biological Process	9	4	0.174
GO:0009414 response to water deprivation	N1_vs_B1	Biological Process	4	3	0.159
GO:0055076 transition metal ion homeostasis	N1_vs_B1	Biological Process	5	2	0.171
GO:0048523 negative regulation of cellular process	N1_vs_B1	Biological Process	10	5	0.171
GO:0009625 response to insect	N1_vs_B1	Biological Process	2	1	0.156
GO:0009687 abscisic acid metabolic process	N1_vs_B1	Biological Process	0	3	0.2
GO:0016032 viral process	N1_vs_B1	Biological Process	1	2	0.2
GO:0043288 apocarotenoid metabolic process	N1_vs_B1	Biological Process	0	3	0.2
GO:1902644 tertiary alcohol metabolic process	N1_vs_B1	Biological Process	0	3	0.2
GO:0005984 disaccharide metabolic process	N1_vs_B1	Biological Process	8	4	0.2
GO:0007568 aging	N1_vs_B1	Biological Process	0	6	0.158
GO:0046173 polyol biosynthetic process	N1_vs_B1	Biological Process	4	2	0.171
GO:0009415 response to water	N1_vs_B1	Biological Process	4	3	0.171
GO:0009314 response to radiation	N1_vs_B1	Biological Process	50	26	0.167
GO:1902578 single-organism localization	N1_vs_B1	Biological Process	129	90	0.143
GO:0005991 trehalose metabolic process	N1_vs_B1	Biological Process	1	3	0.139
GO:1901661 quinone metabolic process	N1_vs_B1	Biological Process	2	2	0.182
GO:0006897 endocytosis	N1_vs_B1	Biological Process	1	1	0.182
GO:0032535 regulation of cellular component size	N1_vs_B1	Biological Process	9	2	0.222
GO:0090066 regulation of anatomical structure size	N1_vs_B1	Biological Process	9	2	0.157
GO:0006260 DNA replication	N1_vs_B1	Biological Process	10	5	0.157
GO:0010035 response to inorganic substance	N1_vs_B1	Biological Process	21	15	0.153
GO:0000018 regulation of DNA recombination	N1_vs_B1	Biological Process	1	0	0.146
GO:0006935 chemotaxis	N1_vs_B1	Biological Process	1	0	0.333
GO:0007155 cell adhesion	N1_vs_B1	Biological Process	1	0	0.333
GO:0010160 formation of organ boundary	N1_vs_B1	Biological Process	1	0	0.333
GO:0010257 NADH dehydrogenase complex assembly	N1_vs_B1	Biological Process	1	0	0.333
GO:0016226 iron-sulfur cluster assembly	N1_vs_B1	Biological Process	0	1	0.333
GO:0019216 regulation of lipid metabolic process	N1_vs_B1	Biological Process	0	1	0.333
GO:0031163 metallo-sulfur cluster assembly	N1_vs_B1	Biological Process	0	1	0.333
GO:0042330 taxis	N1_vs_B1	Biological Process	1	0	0.333
GO:0046890 regulation of lipid biosynthetic process	N1_vs_B1	Biological Process	0	1	0.333
GO:0048859 formation of anatomical boundary	N1_vs_B1	Biological Process	1	0	0.333
GO:0050918 positive chemotaxis	N1_vs_B1	Biological Process	1	0	0.333
GO:0097164 ammonium ion metabolic process	N1_vs_B1	Biological Process	1	0	0.333
GO:0009891 positive regulation of biosynthetic process	N1_vs_B1	Biological Process	4	1	0.333
GO:0015171 amino acid transmembrane transporter activity	N1_vs_B1	Molecular Function	1	2	0.172
GO:0016855 racemase and epimerase activity, acting on amino acids and derivatives	N1_vs_B1	Molecular Function	3	0	0.25
GO:0033178 proton-transporting two-sector ATPase complex, catalytic domain	N1_vs_B1	Cellular Component	3	0	0.25
GO:0009526 plastid envelope	N1_vs_B1	Cellular Component	44	9	0.231
GO:0005657 replication fork	N1_vs_B1	Cellular Component	1	0	0.134
GO:0030894 replisome	N1_vs_B1	Cellular Component	1	0	0.5
GO:0036338 viral membrane	N1_vs_B1	Cellular Component	1	0	0.5
GO:0043036 starch grain	N1_vs_B1	Cellular Component	0	1	0.5
GO:0031224 intrinsic component of membrane	N1_vs_B1	Cellular Component	144	97	0.5
GO:0009534 chloroplast thylakoid	N1_vs_B1	Cellular Component	3	0	0.125
GO:0003988 acetyl-CoA C-acyltransferase activity	N1_vs_B1	Molecular Function	2	0	0.214
GO:0008443 phosphofructokinase activity	N1_vs_B1	Molecular Function	0	2	0.286
GO:0050308 sugar-phosphatase activity	N1_vs_B1	Molecular Function	2	0	0.286
GO:0004197 cysteine-type endopeptidase activity	N1_vs_B1	Molecular Function	0	1	0.286
GO:0004629 phospholipase C activity	N1_vs_B1	Molecular Function	0	1	0.5
GO:0005262 calcium channel activity	N1_vs_B1	Molecular Function	0	1	0.5
GO:0015037 peptide disulfide oxidoreductase activity	N1_vs_B1	Molecular Function	0	1	0.5
GO:0015038 glutathione disulfide oxidoreductase activity	N1_vs_B1	Molecular Function	0	1	0.5
GO:0015927 trehalase activity	N1_vs_B1	Molecular Function	1	0	0.5
GO:0019136 deoxynucleoside kinase activity	N1_vs_B1	Molecular Function	1	0	0.5
GO:0070568 guanylyltransferase activity	N1_vs_B1	Molecular Function	0	1	0.5
GO:0000160 phosphorelay signal transduction system	N1_vs_B1	Biological Process	3	6	0.5
GO:1901565 organonitrogen compound catabolic process	N1_vs_B1	Biological Process	5	4	0.158
GO:0009894 regulation of catabolic process	N1_vs_B1	Biological Process	0	3	0.158
GO:0019932 second-messenger-mediated signaling	N1_vs_B1	Biological Process	0	3	0.188
GO:0048367 shoot system development	N1_vs_B1	Biological Process	18	17	0.188
GO:0072657 protein localization to membrane	N1_vs_B1	Biological Process	3	1	0.145
GO:0090150 establishment of protein localization to membrane	N1_vs_B1	Biological Process	3	1	0.174
GO:0051239 regulation of multicellular organismal process	N1_vs_B1	Biological Process	28	12	0.174
GO:2000026 regulation of multicellular organismal development	N1_vs_B1	Biological Process	28	12	0.143
GO:0006586 indolalkylamine metabolic process	N1_vs_B1	Biological Process	2	3	0.143
GO:0015893 drug transport	N1_vs_B1	Biological Process	4	1	0.167
GO:0042493 response to drug	N1_vs_B1	Biological Process	4	1	0.167
GO:0009664 plant-type cell wall organization	N1_vs_B1	Biological Process	6	0	0.167
GO:0009798 axis specification	N1_vs_B1	Biological Process	6	0	0.162
GO:0006970 response to osmotic stress	N1_vs_B1	Biological Process	21	22	0.162
GO:0009148 pyrimidine nucleoside triphosphate biosynthetic process	N1_vs_B1	Biological Process	2	0	0.142
GO:0009208 pyrimidine ribonucleoside triphosphate metabolic process	N1_vs_B1	Biological Process	2	0	0.2
GO:0009209 pyrimidine ribonucleoside triphosphate biosynthetic process	N1_vs_B1	Biological Process	2	0	0.2
GO:0015807 L-amino acid transport	N1_vs_B1	Biological Process	1	1	0.2
GO:0016116 carotenoid metabolic process	N1_vs_B1	Biological Process	2	0	0.2
GO:0034308 primary alcohol metabolic process	N1_vs_B1	Biological Process	1	1	0.2
GO:0034599 cellular response to oxidative stress	N1_vs_B1	Biological Process	1	1	0.2
GO:0034614 cellular response to reactive oxygen species	N1_vs_B1	Biological Process	1	1	0.2
GO:0042214 terpene metabolic process	N1_vs_B1	Biological Process	2	0	0.2
GO:0009746 response to hexose	N1_vs_B1	Biological Process	7	3	0.2
GO:0034284 response to monosaccharide	N1_vs_B1	Biological Process	7	3	0.152
GO:0032504 multicellular organism reproduction	N1_vs_B1	Biological Process	2	1	0.152
GO:0044743 intracellular protein transmembrane import	N1_vs_B1	Biological Process	2	1	0.176
GO:0048609 multicellular organismal reproductive process	N1_vs_B1	Biological Process	2	1	0.176
GO:0055067 monovalent inorganic cation homeostasis	N1_vs_B1	Biological Process	1	2	0.176
GO:2000241 regulation of reproductive process	N1_vs_B1	Biological Process	4	3	0.176
GO:0006568 tryptophan metabolic process	N1_vs_B1	Biological Process	2	2	0.156
GO:0006595 polyamine metabolic process	N1_vs_B1	Biological Process	2	2	0.167
GO:0043623 cellular protein complex assembly	N1_vs_B1	Biological Process	35	7	0.167
GO:0009698 phenylpropanoid metabolic process	N1_vs_B1	Biological Process	9	2	0.141
GO:0099402 plant organ development	N1_vs_B1	Biological Process	16	17	0.149
GO:0070838 divalent metal ion transport	N1_vs_B1	Biological Process	9	6	0.142
GO:0072511 divalent inorganic cation transport	N1_vs_B1	Biological Process	9	6	0.146
GO:0010608 posttranscriptional regulation of gene expression	N1_vs_B1	Biological Process	19	5	0.146
GO:0006865 amino acid transport	N1_vs_B1	Biological Process	3	6	0.143
GO:0034754 cellular hormone metabolic process	N1_vs_B1	Biological Process	4	3	0.15
GO:0000041 transition metal ion transport	N1_vs_B1	Biological Process	6	6	0.152
GO:0009308 amine metabolic process	N1_vs_B1	Biological Process	6	6	0.146
GO:0034968 histone lysine methylation	N1_vs_B1	Biological Process	11	1	0.146
GO:0019219 regulation of nucleobase-containing compound metabolic process	N1_vs_B1	Biological Process	38	19	0.146
GO:0006275 regulation of DNA replication	N1_vs_B1	Biological Process	0	1	0.139
GO:0006772 thiamine metabolic process	N1_vs_B1	Biological Process	1	0	0.25
GO:0006885 regulation of pH	N1_vs_B1	Biological Process	1	0	0.25
GO:0007067 mitotic nuclear division	N1_vs_B1	Biological Process	1	0	0.25
GO:0007088 regulation of mitotic nuclear division	N1_vs_B1	Biological Process	1	0	0.25
GO:0009113 purine nucleobase biosynthetic process	N1_vs_B1	Biological Process	1	0	0.25
GO:0009313 oligosaccharide catabolic process	N1_vs_B1	Biological Process	1	0	0.25
GO:0009744 response to sucrose	N1_vs_B1	Biological Process	0	1	0.25
GO:0009960 endosperm development	N1_vs_B1	Biological Process	0	1	0.25
GO:0010228 vegetative to reproductive phase transition of meristem	N1_vs_B1	Biological Process	0	1	0.25
GO:0016579 protein deubiquitination	N1_vs_B1	Biological Process	0	1	0.25
GO:0019682 glyceraldehyde-3-phosphate metabolic process	N1_vs_B1	Biological Process	1	0	0.25
GO:0030004 cellular monovalent inorganic cation homeostasis	N1_vs_B1	Biological Process	1	0	0.25
GO:0030641 regulation of cellular pH	N1_vs_B1	Biological Process	1	0	0.25
GO:0032875 regulation of DNA endoreduplication	N1_vs_B1	Biological Process	0	1	0.25
GO:0040011 locomotion	N1_vs_B1	Biological Process	1	0	0.25
GO:0042023 DNA endoreduplication	N1_vs_B1	Biological Process	0	1	0.25
GO:0043096 purine nucleobase salvage	N1_vs_B1	Biological Process	1	0	0.25
GO:0044724 single-organism carbohydrate catabolic process	N1_vs_B1	Biological Process	1	0	0.25
GO:0048573 photoperiodism, flowering	N1_vs_B1	Biological Process	0	1	0.25
GO:0048582 positive regulation of post-embryonic development	N1_vs_B1	Biological Process	0	1	0.25
GO:0051094 positive regulation of developmental process	N1_vs_B1	Biological Process	0	1	0.25
GO:0051240 positive regulation of multicellular organismal process	N1_vs_B1	Biological Process	0	1	0.25
GO:0090329 regulation of DNA-dependent DNA replication	N1_vs_B1	Biological Process	0	1	0.25
GO:0009790 embryo development	N1_vs_B1	Biological Process	5	6	0.25
GO:0022804 active transmembrane transporter activity	N1_vs_B1	Molecular Function	21	24	0.147
GO:0008378 galactosyltransferase activity	N1_vs_B1	Molecular Function	3	4	0.154
GO:0010927 cellular component assembly involved in morphogenesis	N1_vs_B1	Biological Process	2	2	0.184
GO:0044281 small molecule metabolic process	N1_vs_B1	Biological Process	185	80	0.16
GO:0015858 nucleoside transport	N1_vs_B1	Biological Process	1	2	0.137
GO:0043401 steroid hormone mediated signaling pathway	N1_vs_B1	Biological Process	1	2	0.167
GO:0048545 response to steroid hormone	N1_vs_B1	Biological Process	1	2	0.167
GO:0071383 cellular response to steroid hormone stimulus	N1_vs_B1	Biological Process	1	2	0.167
GO:0042592 homeostatic process	N1_vs_B1	Biological Process	23	13	0.167
GO:0046916 cellular transition metal ion homeostasis	N1_vs_B1	Biological Process	2	0	0.14
GO:0071822 protein complex subunit organization	N1_vs_B1	Biological Process	51	11	0.182
GO:0005773 vacuole	N1_vs_B1	Cellular Component	3	6	0.138
GO:0008092 cytoskeletal protein binding	N1_vs_B1	Molecular Function	13	4	0.15
GO:0000785 chromatin	N1_vs_B1	Cellular Component	2	0	0.163
GO:0044421 extracellular region part	N1_vs_B1	Cellular Component	2	0	0.222
GO:0048500 signal recognition particle	N1_vs_B1	Cellular Component	1	1	0.222
GO:0035251 UDP-glucosyltransferase activity	N1_vs_B1	Molecular Function	2	6	0.222
GO:0070011 peptidase activity, acting on L-amino acid peptides	N1_vs_B1	Molecular Function	33	9	0.178
GO:0070993 translation preinitiation complex	N1_vs_B1	Cellular Component	3	3	0.153
GO:0016846 carbon-sulfur lyase activity	N1_vs_B1	Molecular Function	2	2	0.158
GO:0005506 iron ion binding	N1_vs_B1	Molecular Function	2	0	0.2
GO:0015154 disaccharide transmembrane transporter activity	N1_vs_B1	Molecular Function	1	1	0.25
GO:0015157 oligosaccharide transmembrane transporter activity	N1_vs_B1	Molecular Function	1	1	0.25
GO:0044822 poly(A) RNA binding	N1_vs_B1	Molecular Function	1	1	0.25
GO:0031371 ubiquitin conjugating enzyme complex	N1_vs_B1	Cellular Component	1	0	0.25
GO:0008194 UDP-glycosyltransferase activity	N1_vs_B1	Molecular Function	11	11	0.333
GO:0015604 organic phosphonate transmembrane transporter activity	N1_vs_B1	Molecular Function	3	1	0.156
GO:0016628 oxidoreductase activity, acting on the CH-CH group of donors, NAD or NADP as acceptor	N1_vs_B1	Molecular Function	15	11	0.19
GO:0019900 kinase binding	N1_vs_B1	Molecular Function	3	2	0.153
GO:0004551 nucleotide diphosphatase activity	N1_vs_B1	Molecular Function	1	0	0.179
GO:0004567 beta-mannosidase activity	N1_vs_B1	Molecular Function	1	0	0.333
GO:0005496 steroid binding	N1_vs_B1	Molecular Function	1	0	0.333
GO:0016647 oxidoreductase activity, acting on the CH-NH group of donors, oxygen as acceptor	N1_vs_B1	Molecular Function	1	0	0.333
GO:0016727 oxidoreductase activity, acting on CH or CH2 groups, oxygen as acceptor	N1_vs_B1	Molecular Function	0	1	0.333
GO:0016781 phosphotransferase activity, paired acceptors	N1_vs_B1	Molecular Function	1	0	0.333
GO:0016822 hydrolase activity, acting on acid carbon-carbon bonds	N1_vs_B1	Molecular Function	0	1	0.333
GO:0016823 hydrolase activity, acting on acid carbon-carbon bonds, in ketonic substances	N1_vs_B1	Molecular Function	0	1	0.333
GO:0016892 endoribonuclease activity, producing 3'-phosphomonoesters	N1_vs_B1	Molecular Function	0	1	0.333
GO:0016894 endonuclease activity, active with either ribo- or deoxyribonucleic acids and producing 3'-phosphomonoesters	N1_vs_B1	Molecular Function	0	1	0.333
GO:0031559 oxidosqualene cyclase activity	N1_vs_B1	Molecular Function	1	0	0.333
GO:0032934 sterol binding	N1_vs_B1	Molecular Function	1	0	0.333
GO:0043178 alcohol binding	N1_vs_B1	Molecular Function	1	0	0.333
GO:0003727 single-stranded RNA binding	N1_vs_B1	Molecular Function	2	0	0.333
GO:0005375 copper ion transmembrane transporter activity	N1_vs_B1	Molecular Function	0	2	0.222
GO:0016717 oxidoreductase activity, acting on paired donors, with oxidation of a pair of donors resulting in the reduction of molecular oxygen to two molecules of water	N1_vs_B1	Molecular Function	1	1	0.222
GO:0043682 copper-transporting ATPase activity	N1_vs_B1	Molecular Function	0	2	0.222
GO:0016746 transferase activity, transferring acyl groups	N1_vs_B1	Molecular Function	28	9	0.222
GO:0030964 NADH dehydrogenase complex	N1_vs_B1	Cellular Component	2	0	0.149
GO:0016645 oxidoreductase activity, acting on the CH-NH group of donors	N1_vs_B1	Molecular Function	3	2	0.182
GO:0005774 vacuolar membrane	N1_vs_B1	Cellular Component	2	4	0.172
GO:0016671 oxidoreductase activity, acting on a sulfur group of donors, disulfide as acceptor	N1_vs_B1	Molecular Function	0	3	0.143
GO:0060089 molecular transducer activity	N1_vs_B1	Molecular Function	6	5	0.188
GO:0000790 nuclear chromatin	N1_vs_B1	Cellular Component	1	0	0.157
GO:0030125 clathrin vesicle coat	N1_vs_B1	Cellular Component	0	1	0.25
GO:0030136 clathrin-coated vesicle	N1_vs_B1	Cellular Component	0	1	0.25
GO:0030665 clathrin-coated vesicle membrane	N1_vs_B1	Cellular Component	0	1	0.25
GO:0032993 protein-DNA complex	N1_vs_B1	Cellular Component	1	0	0.25
GO:0044454 nuclear chromosome part	N1_vs_B1	Cellular Component	1	0	0.25
GO:0044437 vacuolar part	N1_vs_B1	Cellular Component	2	4	0.25
GO:0043169 cation binding	N1_vs_B1	Molecular Function	194	91	0.14
GO:0098772 molecular function regulator	N1_vs_B1	Molecular Function	8	4	0.143
GO:0016874 ligase activity	N1_vs_B1	Molecular Function	24	8	0.152
GO:0003913 DNA photolyase activity	N1_vs_B1	Molecular Function	0	1	0.145
GO:0003916 DNA topoisomerase activity	N1_vs_B1	Molecular Function	0	1	0.25
GO:0004712 protein serine/threonine/tyrosine kinase activity	N1_vs_B1	Molecular Function	1	0	0.25
GO:0005249 voltage-gated potassium channel activity	N1_vs_B1	Molecular Function	1	0	0.25
GO:0009975 cyclase activity	N1_vs_B1	Molecular Function	1	0	0.25
GO:0016841 ammonia-lyase activity	N1_vs_B1	Molecular Function	1	0	0.25
GO:0022843 voltage-gated cation channel activity	N1_vs_B1	Molecular Function	1	0	0.25
GO:0032182 ubiquitin-like protein binding	N1_vs_B1	Molecular Function	0	1	0.25
GO:0070567 cytidylyltransferase activity	N1_vs_B1	Molecular Function	1	0	0.25
GO:0043234 protein complex	N1_vs_B1	Cellular Component	76	13	0.25
GO:0042578 phosphoric ester hydrolase activity	N1_vs_B1	Molecular Function	13	22	0.122
GO:0019751 polyol metabolic process	N1_vs_B1	Biological Process	5	5	0.145
GO:0004557 alpha-galactosidase activity	N1_vs_B1	Molecular Function	2	0	0.145
GO:0005310 dicarboxylic acid transmembrane transporter activity	N1_vs_B1	Molecular Function	1	1	0.182
GO:0016702 oxidoreductase activity, acting on single donors with incorporation of molecular oxygen, incorporation of two atoms of oxygen	N1_vs_B1	Molecular Function	2	0	0.182
GO:0000502 proteasome complex	N1_vs_B1	Cellular Component	0	1	0.182
GO:0022624 proteasome accessory complex	N1_vs_B1	Cellular Component	0	1	0.2
GO:0005829 cytosol	N1_vs_B1	Cellular Component	0	2	0.2
GO:0044445 cytosolic part	N1_vs_B1	Cellular Component	0	2	0.154
GO:0015662 ATPase activity, coupled to transmembrane movement of ions, phosphorylative mechanism	N1_vs_B1	Molecular Function	1	2	0.154
GO:0006637 acyl-CoA metabolic process	N1_vs_B1	Biological Process	8	0	0.167
GO:0035383 thioester metabolic process	N1_vs_B1	Biological Process	8	0	0.145
GO:0016811 hydrolase activity, acting on carbon-nitrogen (but not peptide) bonds, in linear amides	N1_vs_B1	Molecular Function	4	0	0.145
GO:0048449 floral organ formation	N1_vs_B1	Biological Process	2	2	0.16
GO:0016627 oxidoreductase activity, acting on the CH-CH group of donors	N1_vs_B1	Molecular Function	17	13	0.154
GO:0009699 phenylpropanoid biosynthetic process	N1_vs_B1	Biological Process	4	2	0.144
GO:0018022 peptidyl-lysine methylation	N1_vs_B1	Biological Process	11	1	0.146
GO:0007349 cellularization	N1_vs_B1	Biological Process	2	0	0.141
GO:0010431 seed maturation	N1_vs_B1	Biological Process	1	1	0.167
GO:0042545 cell wall modification	N1_vs_B1	Biological Process	1	1	0.167
GO:0044703 multi-organism reproductive process	N1_vs_B1	Biological Process	2	0	0.167
GO:0034622 cellular macromolecular complex assembly	N1_vs_B1	Biological Process	35	7	0.167
GO:0005694 chromosome	N1_vs_B1	Cellular Component	6	0	0.137
GO:0098655 cation transmembrane transport	N1_vs_B1	Biological Process	2	5	0.128
GO:0016043 cellular component organization	N1_vs_B1	Biological Process	182	60	0.143
GO:0050793 regulation of developmental process	N1_vs_B1	Biological Process	28	13	0.136
GO:0046527 glucosyltransferase activity	N1_vs_B1	Molecular Function	4	7	0.137
GO:0001071 nucleic acid binding transcription factor activity	N1_vs_B1	Molecular Function	10	9	0.145
GO:1990204 oxidoreductase complex	N1_vs_B1	Cellular Component	2	0	0.143
GO:0048583 regulation of response to stimulus	N1_vs_B1	Biological Process	8	8	0.143
GO:0007167 enzyme linked receptor protein signaling pathway	N1_vs_B1	Biological Process	1	0	0.138
GO:0008300 isoprenoid catabolic process	N1_vs_B1	Biological Process	1	0	0.2
GO:0009611 response to wounding	N1_vs_B1	Biological Process	1	0	0.2
GO:0009827 plant-type cell wall modification	N1_vs_B1	Biological Process	1	0	0.2
GO:0016110 tetraterpenoid catabolic process	N1_vs_B1	Biological Process	1	0	0.2
GO:0016115 terpenoid catabolic process	N1_vs_B1	Biological Process	1	0	0.2
GO:0016118 carotenoid catabolic process	N1_vs_B1	Biological Process	1	0	0.2
GO:0042723 thiamine-containing compound metabolic process	N1_vs_B1	Biological Process	1	0	0.2
GO:0042780 tRNA 3'-end processing	N1_vs_B1	Biological Process	0	1	0.2
GO:0043628 ncRNA 3'-end processing	N1_vs_B1	Biological Process	0	1	0.2
GO:0046102 inosine metabolic process	N1_vs_B1	Biological Process	0	1	0.2
GO:0046434 organophosphate catabolic process	N1_vs_B1	Biological Process	1	0	0.2
GO:0048585 negative regulation of response to stimulus	N1_vs_B1	Biological Process	1	0	0.2
GO:0005451 monovalent cation:proton antiporter activity	N1_vs_B1	Molecular Function	0	2	0.2
GO:0015299 solute:proton antiporter activity	N1_vs_B1	Molecular Function	0	2	0.167
GO:0016703 oxidoreductase activity, acting on single donors with incorporation of molecular oxygen, incorporation of one atom of oxygen (internal monooxygenases or internal mixed function oxidases)	N1_vs_B1	Molecular Function	0	2	0.167
GO:0044444 cytoplasmic part	N1_vs_B1	Cellular Component	234	102	0.167
GO:1901659 glycosyl compound biosynthetic process	N1_vs_B1	Biological Process	12	3	0.12
GO:0010053 root epidermal cell differentiation	N1_vs_B1	Biological Process	4	6	0.138
GO:0090627 plant epidermal cell differentiation	N1_vs_B1	Biological Process	4	6	0.139
GO:0006869 lipid transport	N1_vs_B1	Biological Process	0	3	0.139
GO:0010876 lipid localization	N1_vs_B1	Biological Process	0	3	0.15
GO:0048584 positive regulation of response to stimulus	N1_vs_B1	Biological Process	3	0	0.15
GO:0004133 glycogen debranching enzyme activity	N1_vs_B1	Molecular Function	0	1	0.15
GO:0008234 cysteine-type peptidase activity	N1_vs_B1	Molecular Function	0	1	0.2
GO:0015205 nucleobase transmembrane transporter activity	N1_vs_B1	Molecular Function	1	0	0.2
GO:0015563 uptake transmembrane transporter activity	N1_vs_B1	Molecular Function	1	0	0.2
GO:0016413 O-acetyltransferase activity	N1_vs_B1	Molecular Function	1	0	0.2
GO:0016801 hydrolase activity, acting on ether bonds	N1_vs_B1	Molecular Function	0	1	0.2
GO:0030597 RNA glycosylase activity	N1_vs_B1	Molecular Function	1	0	0.2
GO:0036361 racemase activity, acting on amino acids and derivatives	N1_vs_B1	Molecular Function	1	0	0.2
GO:0047661 amino-acid racemase activity	N1_vs_B1	Molecular Function	1	0	0.2
GO:0006520 cellular amino acid metabolic process	N1_vs_B1	Biological Process	59	20	0.2
GO:0040029 regulation of gene expression, epigenetic	N1_vs_B1	Biological Process	16	2	0.136
GO:0009692 ethylene metabolic process	N1_vs_B1	Biological Process	2	2	0.136
GO:0043449 cellular alkene metabolic process	N1_vs_B1	Biological Process	2	2	0.143
GO:0048444 floral organ morphogenesis	N1_vs_B1	Biological Process	2	2	0.143
GO:0048563 post-embryonic organ morphogenesis	N1_vs_B1	Biological Process	2	2	0.143
GO:1900673 olefin metabolic process	N1_vs_B1	Biological Process	2	2	0.143
GO:0035250 UDP-galactosyltransferase activity	N1_vs_B1	Molecular Function	2	2	0.143
GO:0009404 toxin metabolic process	N1_vs_B1	Biological Process	3	7	0.148
GO:0007062 sister chromatid cohesion	N1_vs_B1	Biological Process	2	0	0.137
GO:0015851 nucleobase transport	N1_vs_B1	Biological Process	1	1	0.154
GO:0021700 developmental maturation	N1_vs_B1	Biological Process	1	1	0.154
GO:0045165 cell fate commitment	N1_vs_B1	Biological Process	1	1	0.154
GO:0061687 detoxification of inorganic compound	N1_vs_B1	Biological Process	0	2	0.154
GO:0015849 organic acid transport	N1_vs_B1	Biological Process	3	13	0.154
GO:0046942 carboxylic acid transport	N1_vs_B1	Biological Process	3	13	0.136
GO:0071840 cellular component organization or biogenesis	N1_vs_B1	Biological Process	192	64	0.136
GO:0051536 iron-sulfur cluster binding	N1_vs_B1	Molecular Function	9	7	0.135
GO:0055080 cation homeostasis	N1_vs_B1	Biological Process	6	5	0.14
GO:0009141 nucleoside triphosphate metabolic process	N1_vs_B1	Biological Process	5	0	0.136
GO:0016765 transferase activity, transferring alkyl or aryl (other than methyl) groups	N1_vs_B1	Molecular Function	3	3	0.139
GO:0016769 transferase activity, transferring nitrogenous groups	N1_vs_B1	Molecular Function	5	5	0.143
GO:0044770 cell cycle phase transition	N1_vs_B1	Biological Process	3	0	0.141
GO:0044772 mitotic cell cycle phase transition	N1_vs_B1	Biological Process	3	0	0.143
GO:0065002 intracellular protein transmembrane transport	N1_vs_B1	Biological Process	2	1	0.143
GO:1901987 regulation of cell cycle phase transition	N1_vs_B1	Biological Process	3	0	0.143
GO:1901990 regulation of mitotic cell cycle phase transition	N1_vs_B1	Biological Process	3	0	0.143
GO:0071396 cellular response to lipid	N1_vs_B1	Biological Process	5	5	0.143
GO:0016641 oxidoreductase activity, acting on the CH-NH2 group of donors, oxygen as acceptor	N1_vs_B1	Molecular Function	1	1	0.135
GO:0006090 pyruvate metabolic process	N1_vs_B1	Biological Process	30	9	0.154
GO:0098771 inorganic ion homeostasis	N1_vs_B1	Biological Process	6	5	0.134
GO:0007346 regulation of mitotic cell cycle	N1_vs_B1	Biological Process	4	0	0.134
GO:0004386 helicase activity	N1_vs_B1	Molecular Function	6	4	0.138
GO:0016706 oxidoreductase activity, acting on paired donors, with incorporation or reduction of molecular oxygen, 2-oxoglutarate as one donor, and incorporation of one atom each of oxygen into both donors	N1_vs_B1	Molecular Function	4	2	0.139
GO:0006820 anion transport	N1_vs_B1	Biological Process	17	25	0.14
GO:0071705 nitrogen compound transport	N1_vs_B1	Biological Process	15	12	0.133
GO:0015672 monovalent inorganic cation transport	N1_vs_B1	Biological Process	8	9	0.133
GO:0019867 outer membrane	N1_vs_B1	Cellular Component	5	0	0.133
GO:0009720 detection of hormone stimulus	N1_vs_B1	Biological Process	0	1	0.119
GO:0009726 detection of endogenous stimulus	N1_vs_B1	Biological Process	0	1	0.167
GO:0010119 regulation of stomatal movement	N1_vs_B1	Biological Process	0	1	0.167
GO:0010162 seed dormancy process	N1_vs_B1	Biological Process	0	1	0.167
GO:0015669 gas transport	N1_vs_B1	Biological Process	0	1	0.167
GO:0015937 coenzyme A biosynthetic process	N1_vs_B1	Biological Process	0	1	0.167
GO:0022611 dormancy process	N1_vs_B1	Biological Process	0	1	0.167
GO:0033866 nucleoside bisphosphate biosynthetic process	N1_vs_B1	Biological Process	0	1	0.167
GO:0034030 ribonucleoside bisphosphate biosynthetic process	N1_vs_B1	Biological Process	0	1	0.167
GO:0034033 purine nucleoside bisphosphate biosynthetic process	N1_vs_B1	Biological Process	0	1	0.167
GO:0034756 regulation of iron ion transport	N1_vs_B1	Biological Process	0	1	0.167
GO:0035266 meristem growth	N1_vs_B1	Biological Process	0	1	0.167
GO:0043090 amino acid import	N1_vs_B1	Biological Process	0	1	0.167
GO:0043092 L-amino acid import	N1_vs_B1	Biological Process	0	1	0.167
GO:0051783 regulation of nuclear division	N1_vs_B1	Biological Process	1	0	0.167
GO:0051213 dioxygenase activity	N1_vs_B1	Molecular Function	6	2	0.167
GO:0000819 sister chromatid segregation	N1_vs_B1	Biological Process	2	0	0.138
GO:0098754 detoxification	N1_vs_B1	Biological Process	0	2	0.143
GO:0098813 nuclear chromosome segregation	N1_vs_B1	Biological Process	2	0	0.143
GO:0004620 phospholipase activity	N1_vs_B1	Molecular Function	3	2	0.143
GO:0005737 cytoplasm	N1_vs_B1	Cellular Component	235	103	0.139
GO:0016836 hydro-lyase activity	N1_vs_B1	Molecular Function	5	2	0.12
GO:0000228 nuclear chromosome	N1_vs_B1	Cellular Component	1	0	0.137
GO:0004033 aldo-keto reductase (NADP) activity	N1_vs_B1	Molecular Function	0	1	0.143
GO:0004457 lactate dehydrogenase activity	N1_vs_B1	Molecular Function	1	0	0.167
GO:0016668 oxidoreductase activity, acting on a sulfur group of donors, NAD(P) as acceptor	N1_vs_B1	Molecular Function	1	0	0.167
GO:0016843 amine-lyase activity	N1_vs_B1	Molecular Function	1	0	0.167
GO:0050263 ribosylpyrimidine nucleosidase activity	N1_vs_B1	Molecular Function	0	1	0.167
GO:0097599 xylanase activity	N1_vs_B1	Molecular Function	1	0	0.167
GO:0038023 signaling receptor activity	N1_vs_B1	Molecular Function	3	1	0.167
GO:0016298 lipase activity	N1_vs_B1	Molecular Function	3	3	0.138
GO:0006461 protein complex assembly	N1_vs_B1	Biological Process	38	7	0.136
GO:0044767 single-organism developmental process	N1_vs_B1	Biological Process	113	62	0.132
GO:0000030 mannosyltransferase activity	N1_vs_B1	Molecular Function	1	1	0.134
GO:0000975 regulatory region DNA binding	N1_vs_B1	Molecular Function	0	2	0.143
GO:0016072 rRNA metabolic process	N1_vs_B1	Biological Process	21	2	0.143
GO:0016408 C-acyltransferase activity	N1_vs_B1	Molecular Function	3	0	0.131
GO:0009658 chloroplast organization	N1_vs_B1	Biological Process	8	3	0.136
GO:0010629 negative regulation of gene expression	N1_vs_B1	Biological Process	22	4	0.129
GO:0070271 protein complex biogenesis	N1_vs_B1	Biological Process	38	7	0.131
GO:0006259 DNA metabolic process	N1_vs_B1	Biological Process	47	16	0.132
GO:0071806 protein transmembrane transport	N1_vs_B1	Biological Process	2	1	0.132
GO:0006801 superoxide metabolic process	N1_vs_B1	Biological Process	2	0	0.13
GO:0009063 cellular amino acid catabolic process	N1_vs_B1	Biological Process	2	0	0.133
GO:0009225 nucleotide-sugar metabolic process	N1_vs_B1	Biological Process	2	0	0.133
GO:0009608 response to symbiont	N1_vs_B1	Biological Process	0	2	0.133
GO:0051171 regulation of nitrogen compound metabolic process	N1_vs_B1	Biological Process	43	23	0.133
GO:0009909 regulation of flower development	N1_vs_B1	Biological Process	2	3	0.132
GO:0048831 regulation of shoot system development	N1_vs_B1	Biological Process	2	3	0.128
GO:0015925 galactosidase activity	N1_vs_B1	Molecular Function	3	1	0.128
GO:0030243 cellulose metabolic process	N1_vs_B1	Biological Process	11	2	0.133
GO:0031668 cellular response to extracellular stimulus	N1_vs_B1	Biological Process	6	8	0.129
GO:0071496 cellular response to external stimulus	N1_vs_B1	Biological Process	6	8	0.128
GO:0009933 meristem structural organization	N1_vs_B1	Biological Process	6	1	0.128
GO:0016128 phytosteroid metabolic process	N1_vs_B1	Biological Process	7	0	0.127
GO:0048532 anatomical structure arrangement	N1_vs_B1	Biological Process	6	1	0.127
GO:0051235 maintenance of location	N1_vs_B1	Biological Process	1	6	0.127
GO:0007165 signal transduction	N1_vs_B1	Biological Process	49	47	0.127
GO:0006072 glycerol-3-phosphate metabolic process	N1_vs_B1	Biological Process	1	0	0.132
GO:0008037 cell recognition	N1_vs_B1	Biological Process	0	1	0.143
GO:0009593 detection of chemical stimulus	N1_vs_B1	Biological Process	0	1	0.143
GO:0051302 regulation of cell division	N1_vs_B1	Biological Process	1	0	0.143
GO:0052386 cell wall thickening	N1_vs_B1	Biological Process	0	1	0.143
GO:0000776 kinetochore	N1_vs_B1	Cellular Component	1	0	0.143
GO:0009295 nucleoid	N1_vs_B1	Cellular Component	0	1	0.125
GO:0031354 intrinsic component of plastid outer membrane	N1_vs_B1	Cellular Component	1	0	0.125
GO:0031355 integral component of plastid outer membrane	N1_vs_B1	Cellular Component	1	0	0.125
GO:0008081 phosphoric diester hydrolase activity	N1_vs_B1	Molecular Function	1	1	0.125
GO:0031420 alkali metal ion binding	N1_vs_B1	Molecular Function	2	0	0.133
GO:0007017 microtubule-based process	N1_vs_B1	Biological Process	15	2	0.133
GO:0016791 phosphatase activity	N1_vs_B1	Molecular Function	9	16	0.128
GO:0009991 response to extracellular stimulus	N1_vs_B1	Biological Process	6	8	0.134
GO:0016021 integral component of membrane	N1_vs_B1	Cellular Component	3	4	0.127
GO:0016638 oxidoreductase activity, acting on the CH-NH2 group of donors	N1_vs_B1	Molecular Function	2	1	0.111
GO:0009142 nucleoside triphosphate biosynthetic process	N1_vs_B1	Biological Process	4	0	0.13
GO:0009199 ribonucleoside triphosphate metabolic process	N1_vs_B1	Biological Process	4	0	0.125
GO:0009201 ribonucleoside triphosphate biosynthetic process	N1_vs_B1	Biological Process	4	0	0.125
GO:0032392 DNA geometric change	N1_vs_B1	Biological Process	4	1	0.125
GO:0098660 inorganic ion transmembrane transport	N1_vs_B1	Biological Process	1	4	0.125
GO:0098662 inorganic cation transmembrane transport	N1_vs_B1	Biological Process	1	4	0.125
GO:0015085 calcium ion transmembrane transporter activity	N1_vs_B1	Molecular Function	0	1	0.125
GO:0016211 ammonia ligase activity	N1_vs_B1	Molecular Function	1	0	0.143
GO:0016639 oxidoreductase activity, acting on the CH-NH2 group of donors, NAD or NADP as acceptor	N1_vs_B1	Molecular Function	1	0	0.143
GO:0016755 transferase activity, transferring amino-acyl groups	N1_vs_B1	Molecular Function	0	1	0.143
GO:0016872 intramolecular lyase activity	N1_vs_B1	Molecular Function	1	0	0.143
GO:0016880 acid-ammonia (or amide) ligase activity	N1_vs_B1	Molecular Function	1	0	0.143
GO:0060229 lipase activator activity	N1_vs_B1	Molecular Function	1	0	0.143
GO:0006342 chromatin silencing	N1_vs_B1	Biological Process	7	1	0.143
GO:0045892 negative regulation of transcription, DNA-templated	N1_vs_B1	Biological Process	7	1	0.125
GO:1903507 negative regulation of nucleic acid-templated transcription	N1_vs_B1	Biological Process	7	1	0.125
GO:2000113 negative regulation of cellular macromolecule biosynthetic process	N1_vs_B1	Biological Process	7	1	0.125
GO:0031669 cellular response to nutrient levels	N1_vs_B1	Biological Process	6	7	0.125
GO:0043167 ion binding	N1_vs_B1	Molecular Function	203	108	0.126
GO:0006596 polyamine biosynthetic process	N1_vs_B1	Biological Process	1	1	0.139
GO:0006613 cotranslational protein targeting to membrane	N1_vs_B1	Biological Process	1	1	0.125
GO:0006835 dicarboxylic acid transport	N1_vs_B1	Biological Process	1	1	0.125
GO:0009309 amine biosynthetic process	N1_vs_B1	Biological Process	1	1	0.125
GO:0042401 cellular biogenic amine biosynthetic process	N1_vs_B1	Biological Process	1	1	0.125
GO:0046873 metal ion transmembrane transporter activity	N1_vs_B1	Molecular Function	2	8	0.125
GO:0023052 signaling	N1_vs_B1	Biological Process	49	47	0.13
GO:0044700 single organism signaling	N1_vs_B1	Biological Process	49	47	0.131
GO:1901566 organonitrogen compound biosynthetic process	N1_vs_B1	Biological Process	82	24	0.131
GO:0051540 metal cluster binding	N1_vs_B1	Molecular Function	12	8	0.132
GO:0005515 protein binding	N1_vs_B1	Molecular Function	75	25	0.132
GO:0044430 cytoskeletal part	N1_vs_B1	Cellular Component	9	1	0.136
GO:0031667 response to nutrient levels	N1_vs_B1	Biological Process	6	7	0.11
GO:0048229 gametophyte development	N1_vs_B1	Biological Process	13	4	0.125
GO:0016788 hydrolase activity, acting on ester bonds	N1_vs_B1	Molecular Function	38	37	0.126
GO:0010558 negative regulation of macromolecule biosynthetic process	N1_vs_B1	Biological Process	7	1	0.135
GO:0031327 negative regulation of cellular biosynthetic process	N1_vs_B1	Biological Process	7	1	0.123
GO:0045934 negative regulation of nucleobase-containing compound metabolic process	N1_vs_B1	Biological Process	7	1	0.123
GO:0051172 negative regulation of nitrogen compound metabolic process	N1_vs_B1	Biological Process	7	1	0.123
GO:0051253 negative regulation of RNA metabolic process	N1_vs_B1	Biological Process	7	1	0.123
GO:1902679 negative regulation of RNA biosynthetic process	N1_vs_B1	Biological Process	7	1	0.123
GO:0015630 microtubule cytoskeleton	N1_vs_B1	Cellular Component	15	1	0.123
GO:0015078 hydrogen ion transmembrane transporter activity	N1_vs_B1	Molecular Function	3	4	0.111
GO:0052689 carboxylic ester hydrolase activity	N1_vs_B1	Molecular Function	5	2	0.127
GO:0032502 developmental process	N1_vs_B1	Biological Process	130	78	0.127
GO:0009528 plastid inner membrane	N1_vs_B1	Cellular Component	5	3	0.132
GO:0001067 regulatory region nucleic acid binding	N1_vs_B1	Molecular Function	0	2	0.108
GO:0003779 actin binding	N1_vs_B1	Molecular Function	1	1	0.125
GO:0008026 ATP-dependent helicase activity	N1_vs_B1	Molecular Function	0	2	0.125
GO:0016840 carbon-nitrogen lyase activity	N1_vs_B1	Molecular Function	2	0	0.125
GO:0070035 purine NTP-dependent helicase activity	N1_vs_B1	Molecular Function	0	2	0.125
GO:0000775 chromosome, centromeric region	N1_vs_B1	Cellular Component	1	0	0.125
GO:0031231 intrinsic component of peroxisomal membrane	N1_vs_B1	Cellular Component	0	1	0.111
GO:0043228 non-membrane-bounded organelle	N1_vs_B1	Cellular Component	57	13	0.111
GO:0043232 intracellular non-membrane-bounded organelle	N1_vs_B1	Cellular Component	57	13	0.115
GO:0051273 beta-glucan metabolic process	N1_vs_B1	Biological Process	12	2	0.115
GO:0016831 carboxy-lyase activity	N1_vs_B1	Molecular Function	3	3	0.124
GO:0006144 purine nucleobase metabolic process	N1_vs_B1	Biological Process	1	0	0.125
GO:0006541 glutamine metabolic process	N1_vs_B1	Biological Process	1	0	0.125
GO:0010029 regulation of seed germination	N1_vs_B1	Biological Process	0	1	0.125
GO:0010074 maintenance of meristem identity	N1_vs_B1	Biological Process	1	0	0.125
GO:0010393 galacturonan metabolic process	N1_vs_B1	Biological Process	1	0	0.125
GO:0015936 coenzyme A metabolic process	N1_vs_B1	Biological Process	0	1	0.125
GO:0032386 regulation of intracellular transport	N1_vs_B1	Biological Process	0	1	0.125
GO:0033692 cellular polysaccharide biosynthetic process	N1_vs_B1	Biological Process	1	0	0.125
GO:0033865 nucleoside bisphosphate metabolic process	N1_vs_B1	Biological Process	0	1	0.125
GO:0033875 ribonucleoside bisphosphate metabolic process	N1_vs_B1	Biological Process	0	1	0.125
GO:0034032 purine nucleoside bisphosphate metabolic process	N1_vs_B1	Biological Process	0	1	0.125
GO:0043484 regulation of RNA splicing	N1_vs_B1	Biological Process	0	1	0.125
GO:0048571 long-day photoperiodism	N1_vs_B1	Biological Process	0	1	0.125
GO:0048645 organ formation	N1_vs_B1	Biological Process	1	0	0.125
GO:0051552 flavone metabolic process	N1_vs_B1	Biological Process	1	0	0.125
GO:0051553 flavone biosynthetic process	N1_vs_B1	Biological Process	1	0	0.125
GO:0060341 regulation of cellular localization	N1_vs_B1	Biological Process	0	1	0.125
GO:1900140 regulation of seedling development	N1_vs_B1	Biological Process	0	1	0.125
GO:1903047 mitotic cell cycle process	N1_vs_B1	Biological Process	14	1	0.125
GO:0045814 negative regulation of gene expression, epigenetic	N1_vs_B1	Biological Process	7	1	0.124
GO:0007154 cell communication	N1_vs_B1	Biological Process	59	55	0.121
GO:0044786 cell cycle DNA replication	N1_vs_B1	Biological Process	2	3	0.131
GO:0006875 cellular metal ion homeostasis	N1_vs_B1	Biological Process	2	0	0.119
GO:0005856 cytoskeleton	N1_vs_B1	Cellular Component	19	4	0.118
GO:0090558 plant epidermis development	N1_vs_B1	Biological Process	4	8	0.111
GO:0042579 microbody	N1_vs_B1	Cellular Component	8	6	0.122
GO:0008477 purine nucleosidase activity	N1_vs_B1	Molecular Function	0	1	0.109
GO:0052834 inositol monophosphate phosphatase activity	N1_vs_B1	Molecular Function	1	0	0.125
GO:0009890 negative regulation of biosynthetic process	N1_vs_B1	Biological Process	7	1	0.125
GO:0030154 cell differentiation	N1_vs_B1	Biological Process	27	8	0.119
GO:0016810 hydrolase activity, acting on carbon-nitrogen (but not peptide) bonds	N1_vs_B1	Molecular Function	9	1	0.126
GO:0044085 cellular component biogenesis	N1_vs_B1	Biological Process	61	14	0.125
GO:0016129 phytosteroid biosynthetic process	N1_vs_B1	Biological Process	6	0	0.129
GO:0005319 lipid transporter activity	N1_vs_B1	Molecular Function	0	2	0.118
GO:0008374 O-acyltransferase activity	N1_vs_B1	Molecular Function	2	0	0.118
GO:0015297 antiporter activity	N1_vs_B1	Molecular Function	0	2	0.118
GO:0015298 solute:cation antiporter activity	N1_vs_B1	Molecular Function	0	2	0.118
GO:0015491 cation:cation antiporter activity	N1_vs_B1	Molecular Function	0	2	0.118
GO:0016832 aldehyde-lyase activity	N1_vs_B1	Molecular Function	1	1	0.118
GO:0042277 peptide binding	N1_vs_B1	Molecular Function	1	1	0.118
GO:0099516 ion antiporter activity	N1_vs_B1	Molecular Function	0	2	0.118
GO:1901657 glycosyl compound metabolic process	N1_vs_B1	Biological Process	13	4	0.118
GO:0010015 root morphogenesis	N1_vs_B1	Biological Process	4	6	0.122
GO:1902410 mitotic cytokinetic process	N1_vs_B1	Biological Process	10	1	0.119
GO:0030133 transport vesicle	N1_vs_B1	Cellular Component	0	1	0.12
GO:0031301 integral component of organelle membrane	N1_vs_B1	Cellular Component	1	0	0.1
GO:0031350 intrinsic component of plastid membrane	N1_vs_B1	Cellular Component	1	0	0.1
GO:0031351 integral component of plastid membrane	N1_vs_B1	Cellular Component	1	0	0.1
GO:0033202 DNA helicase complex	N1_vs_B1	Cellular Component	0	1	0.1
GO:0010374 stomatal complex development	N1_vs_B1	Biological Process	0	2	0.1
GO:0043647 inositol phosphate metabolic process	N1_vs_B1	Biological Process	4	2	0.111
GO:0071103 DNA conformation change	N1_vs_B1	Biological Process	5	1	0.115
GO:0065003 macromolecular complex assembly	N1_vs_B1	Biological Process	39	7	0.115
GO:0003333 amino acid transmembrane transport	N1_vs_B1	Biological Process	0	1	0.126
GO:0005985 sucrose metabolic process	N1_vs_B1	Biological Process	0	1	0.111
GO:0006730 one-carbon metabolic process	N1_vs_B1	Biological Process	1	0	0.111
GO:0009566 fertilization	N1_vs_B1	Biological Process	1	0	0.111
GO:0016119 carotene metabolic process	N1_vs_B1	Biological Process	1	0	0.111
GO:0034637 cellular carbohydrate biosynthetic process	N1_vs_B1	Biological Process	1	0	0.111
GO:1903825 organic acid transmembrane transport	N1_vs_B1	Biological Process	0	1	0.111
GO:0009408 response to heat	N1_vs_B1	Biological Process	0	5	0.111
GO:0010564 regulation of cell cycle process	N1_vs_B1	Biological Process	4	1	0.114
GO:0016458 gene silencing	N1_vs_B1	Biological Process	20	4	0.114
GO:0072522 purine-containing compound biosynthetic process	N1_vs_B1	Biological Process	8	2	0.123
GO:0030003 cellular cation homeostasis	N1_vs_B1	Biological Process	3	1	0.118
GO:0009889 regulation of biosynthetic process	N1_vs_B1	Biological Process	42	20	0.111
GO:0006325 chromatin organization	N1_vs_B1	Biological Process	34	6	0.127
GO:0044702 single organism reproductive process	N1_vs_B1	Biological Process	22	18	0.125
GO:2000112 regulation of cellular macromolecule biosynthetic process	N1_vs_B1	Biological Process	37	18	0.125
GO:0016799 hydrolase activity, hydrolyzing N-glycosyl compounds	N1_vs_B1	Molecular Function	1	1	0.126
GO:0046915 transition metal ion transmembrane transporter activity	N1_vs_B1	Molecular Function	0	2	0.111
GO:0008509 anion transmembrane transporter activity	N1_vs_B1	Molecular Function	6	9	0.111
GO:0048037 cofactor binding	N1_vs_B1	Molecular Function	11	4	0.124
GO:0008171 O-methyltransferase activity	N1_vs_B1	Molecular Function	0	1	0.124
GO:0015197 peptide transporter activity	N1_vs_B1	Molecular Function	0	1	0.111
GO:0016421 CoA carboxylase activity	N1_vs_B1	Molecular Function	0	1	0.111
GO:0016790 thiolester hydrolase activity	N1_vs_B1	Molecular Function	1	0	0.111
GO:0016868 intramolecular transferase activity, phosphotransferases	N1_vs_B1	Molecular Function	1	0	0.111
GO:0016885 ligase activity, forming carbon-carbon bonds	N1_vs_B1	Molecular Function	0	1	0.111
GO:0072509 divalent inorganic cation transmembrane transporter activity	N1_vs_B1	Molecular Function	0	1	0.111
GO:0048580 regulation of post-embryonic development	N1_vs_B1	Biological Process	11	11	0.111
GO:0004872 receptor activity	N1_vs_B1	Molecular Function	3	1	0.122
GO:0016042 lipid catabolic process	N1_vs_B1	Biological Process	4	8	0.114
GO:0018193 peptidyl-amino acid modification	N1_vs_B1	Biological Process	13	2	0.118
GO:0043094 cellular metabolic compound salvage	N1_vs_B1	Biological Process	10	5	0.119
GO:0051301 cell division	N1_vs_B1	Biological Process	15	1	0.119
GO:0006261 DNA-dependent DNA replication	N1_vs_B1	Biological Process	2	3	0.119
GO:0006457 protein folding	N1_vs_B1	Biological Process	1	1	0.111
GO:0050832 defense response to fungus	N1_vs_B1	Biological Process	1	2	0.105
GO:0016759 cellulose synthase activity	N1_vs_B1	Molecular Function	2	1	0.107
GO:0016763 transferase activity, transferring pentosyl groups	N1_vs_B1	Molecular Function	0	3	0.111
GO:0000166 nucleotide binding	N1_vs_B1	Molecular Function	33	7	0.111
GO:1901265 nucleoside phosphate binding	N1_vs_B1	Molecular Function	33	7	0.129
GO:0030118 clathrin coat	N1_vs_B1	Cellular Component	0	1	0.129
GO:0044459 plasma membrane part	N1_vs_B1	Cellular Component	1	0	0.091
GO:0015711 organic anion transport	N1_vs_B1	Biological Process	3	14	0.091
GO:0000226 microtubule cytoskeleton organization	N1_vs_B1	Biological Process	6	0	0.119
GO:0048569 post-embryonic organ development	N1_vs_B1	Biological Process	3	3	0.111
GO:0015629 actin cytoskeleton	N1_vs_B1	Cellular Component	0	2	0.111
GO:0022607 cellular component assembly	N1_vs_B1	Biological Process	43	10	0.091
GO:0016310 phosphorylation	N1_vs_B1	Biological Process	29	22	0.125
GO:0016441 posttranscriptional gene silencing	N1_vs_B1	Biological Process	7	1	0.125
GO:0002009 morphogenesis of an epithelium	N1_vs_B1	Biological Process	1	0	0.113
GO:0006109 regulation of carbohydrate metabolic process	N1_vs_B1	Biological Process	1	0	0.1
GO:0006826 iron ion transport	N1_vs_B1	Biological Process	0	1	0.1
GO:0010498 proteasomal protein catabolic process	N1_vs_B1	Biological Process	1	0	0.1
GO:0015718 monocarboxylic acid transport	N1_vs_B1	Biological Process	0	1	0.1
GO:0019359 nicotinamide nucleotide biosynthetic process	N1_vs_B1	Biological Process	0	1	0.1
GO:0019953 sexual reproduction	N1_vs_B1	Biological Process	1	0	0.1
GO:0043161 proteasome-mediated ubiquitin-dependent protein catabolic process	N1_vs_B1	Biological Process	1	0	0.1
GO:0048729 tissue morphogenesis	N1_vs_B1	Biological Process	1	0	0.1
GO:0051260 protein homooligomerization	N1_vs_B1	Biological Process	1	0	0.1
GO:0098656 anion transmembrane transport	N1_vs_B1	Biological Process	0	1	0.1
GO:0009657 plastid organization	N1_vs_B1	Biological Process	24	6	0.1
GO:0016747 transferase activity, transferring acyl groups other than amino-acyl groups	N1_vs_B1	Molecular Function	14	5	0.122
GO:1901137 carbohydrate derivative biosynthetic process	N1_vs_B1	Biological Process	24	12	0.123
GO:0016814 hydrolase activity, acting on carbon-nitrogen (but not peptide) bonds, in cyclic amidines	N1_vs_B1	Molecular Function	2	0	0.123
GO:0010556 regulation of macromolecule biosynthetic process	N1_vs_B1	Biological Process	37	18	0.105
GO:0032989 cellular component morphogenesis	N1_vs_B1	Biological Process	24	5	0.125
GO:0009527 plastid outer membrane	N1_vs_B1	Cellular Component	3	0	0.121
GO:0006448 regulation of translational elongation	N1_vs_B1	Biological Process	1	1	0.091
GO:0009108 coenzyme biosynthetic process	N1_vs_B1	Biological Process	3	5	0.1
GO:0019206 nucleoside kinase activity	N1_vs_B1	Molecular Function	1	0	0.111
GO:0019238 cyclohydrolase activity	N1_vs_B1	Molecular Function	1	0	0.1
GO:0000281 mitotic cytokinesis	N1_vs_B1	Biological Process	10	1	0.1
GO:0000428 DNA-directed RNA polymerase complex	N1_vs_B1	Cellular Component	0	1	0.113
GO:0030880 RNA polymerase complex	N1_vs_B1	Cellular Component	0	1	0.083
GO:0055029 nuclear DNA-directed RNA polymerase complex	N1_vs_B1	Cellular Component	0	1	0.083
GO:0048468 cell development	N1_vs_B1	Biological Process	21	5	0.083
GO:0008483 transaminase activity	N1_vs_B1	Molecular Function	4	2	0.12
GO:0006355 regulation of transcription, DNA-templated	N1_vs_B1	Biological Process	28	14	0.111
GO:1903506 regulation of nucleic acid-templated transcription	N1_vs_B1	Biological Process	28	14	0.122
GO:0042451 purine nucleoside biosynthetic process	N1_vs_B1	Biological Process	2	1	0.122
GO:0046129 purine ribonucleoside biosynthetic process	N1_vs_B1	Biological Process	2	1	0.1
GO:0015079 potassium ion transmembrane transporter activity	N1_vs_B1	Molecular Function	1	1	0.1
GO:0032506 cytokinetic process	N1_vs_B1	Biological Process	10	1	0.1
GO:0030422 production of siRNA involved in RNA interference	N1_vs_B1	Biological Process	4	0	0.112
GO:0016655 oxidoreductase activity, acting on NAD(P)H, quinone or similar compound as acceptor	N1_vs_B1	Molecular Function	3	0	0.103
GO:0043604 amide biosynthetic process	N1_vs_B1	Biological Process	21	9	0.103
GO:0009893 positive regulation of metabolic process	N1_vs_B1	Biological Process	17	3	0.12
GO:1901135 carbohydrate derivative metabolic process	N1_vs_B1	Biological Process	29	17	0.117
GO:0010118 stomatal movement	N1_vs_B1	Biological Process	0	1	0.123
GO:0010959 regulation of metal ion transport	N1_vs_B1	Biological Process	0	1	0.091
GO:1901606 alpha-amino acid catabolic process	N1_vs_B1	Biological Process	1	0	0.091
GO:0018205 peptidyl-lysine modification	N1_vs_B1	Biological Process	12	1	0.091
GO:0030120 vesicle coat	N1_vs_B1	Cellular Component	1	1	0.113
GO:0016854 racemase and epimerase activity	N1_vs_B1	Molecular Function	4	0	0.083
GO:0016859 cis-trans isomerase activity	N1_vs_B1	Molecular Function	5	2	0.105
GO:0048193 Golgi vesicle transport	N1_vs_B1	Biological Process	3	3	0.111
GO:0044242 cellular lipid catabolic process	N1_vs_B1	Biological Process	4	7	0.105
GO:0031326 regulation of cellular biosynthetic process	N1_vs_B1	Biological Process	37	19	0.111
GO:2001141 regulation of RNA biosynthetic process	N1_vs_B1	Biological Process	28	14	0.123
GO:0005778 peroxisomal membrane	N1_vs_B1	Cellular Component	0	1	0.121
GO:0031903 microbody membrane	N1_vs_B1	Cellular Component	0	1	0.077
GO:0016209 antioxidant activity	N1_vs_B1	Molecular Function	3	2	0.077
GO:0005254 chloride channel activity	N1_vs_B1	Molecular Function	1	0	0.106
GO:0008047 enzyme activator activity	N1_vs_B1	Molecular Function	1	0	0.091
GO:0015923 mannosidase activity	N1_vs_B1	Molecular Function	1	0	0.091
GO:0016725 oxidoreductase activity, acting on CH or CH2 groups	N1_vs_B1	Molecular Function	0	1	0.091
GO:0006816 calcium ion transport	N1_vs_B1	Biological Process	1	2	0.091
GO:0016667 oxidoreductase activity, acting on a sulfur group of donors	N1_vs_B1	Molecular Function	4	6	0.097
GO:0061640 cytoskeleton-dependent cytokinesis	N1_vs_B1	Biological Process	10	1	0.114
GO:0006575 cellular modified amino acid metabolic process	N1_vs_B1	Biological Process	4	2	0.11
GO:0006414 translational elongation	N1_vs_B1	Biological Process	1	1	0.103
GO:0006754 ATP biosynthetic process	N1_vs_B1	Biological Process	2	0	0.091
GO:0009144 purine nucleoside triphosphate metabolic process	N1_vs_B1	Biological Process	2	0	0.091
GO:0009145 purine nucleoside triphosphate biosynthetic process	N1_vs_B1	Biological Process	2	0	0.091
GO:0009205 purine ribonucleoside triphosphate metabolic process	N1_vs_B1	Biological Process	2	0	0.091
GO:0009206 purine ribonucleoside triphosphate biosynthetic process	N1_vs_B1	Biological Process	2	0	0.091
GO:0046034 ATP metabolic process	N1_vs_B1	Biological Process	2	0	0.091
GO:0005777 peroxisome	N1_vs_B1	Cellular Component	1	3	0.091
GO:0051252 regulation of RNA metabolic process	N1_vs_B1	Biological Process	28	15	0.087
GO:0022622 root system development	N1_vs_B1	Biological Process	4	8	0.121
GO:0048364 root development	N1_vs_B1	Biological Process	4	8	0.11
GO:0009606 tropism	N1_vs_B1	Biological Process	4	5	0.11
GO:0019787 ubiquitin-like protein transferase activity	N1_vs_B1	Molecular Function	3	2	0.107
GO:0006323 DNA packaging	N1_vs_B1	Biological Process	1	0	0.104
GO:0006333 chromatin assembly or disassembly	N1_vs_B1	Biological Process	1	0	0.083
GO:0006352 DNA-templated transcription, initiation	N1_vs_B1	Biological Process	1	0	0.083
GO:0019363 pyridine nucleotide biosynthetic process	N1_vs_B1	Biological Process	0	1	0.083
GO:0030148 sphingolipid biosynthetic process	N1_vs_B1	Biological Process	1	0	0.083
GO:0031497 chromatin assembly	N1_vs_B1	Biological Process	1	0	0.083
GO:0051193 regulation of cofactor metabolic process	N1_vs_B1	Biological Process	0	1	0.083
GO:0072503 cellular divalent inorganic cation homeostasis	N1_vs_B1	Biological Process	0	1	0.083
GO:0090056 regulation of chlorophyll metabolic process	N1_vs_B1	Biological Process	0	1	0.083
GO:1901401 regulation of tetrapyrrole metabolic process	N1_vs_B1	Biological Process	0	1	0.083
GO:0031967 organelle envelope	N1_vs_B1	Cellular Component	48	12	0.083
GO:0031975 envelope	N1_vs_B1	Cellular Component	48	12	0.109
GO:0007166 cell surface receptor signaling pathway	N1_vs_B1	Biological Process	3	0	0.109
GO:0043414 macromolecule methylation	N1_vs_B1	Biological Process	18	2	0.094
GO:0009064 glutamine family amino acid metabolic process	N1_vs_B1	Biological Process	5	1	0.114
GO:0008422 beta-glucosidase activity	N1_vs_B1	Molecular Function	3	0	0.102
GO:0015036 disulfide oxidoreductase activity	N1_vs_B1	Molecular Function	3	3	0.097
GO:0098687 chromosomal region	N1_vs_B1	Cellular Component	1	0	0.105
GO:0006511 ubiquitin-dependent protein catabolic process	N1_vs_B1	Biological Process	4	3	0.071
GO:0009266 response to temperature stimulus	N1_vs_B1	Biological Process	2	12	0.103
GO:0004312 fatty acid synthase activity	N1_vs_B1	Molecular Function	1	0	0.11
GO:0004645 phosphorylase activity	N1_vs_B1	Molecular Function	0	1	0.083
GO:0008242 omega peptidase activity	N1_vs_B1	Molecular Function	1	0	0.083
GO:0008375 acetylglucosaminyltransferase activity	N1_vs_B1	Molecular Function	0	1	0.083
GO:0016742 hydroxymethyl-, formyl- and related transferase activity	N1_vs_B1	Molecular Function	1	0	0.083
GO:0016783 sulfurtransferase activity	N1_vs_B1	Molecular Function	0	1	0.083
GO:0009152 purine ribonucleotide biosynthetic process	N1_vs_B1	Biological Process	7	1	0.083
GO:0043168 anion binding	N1_vs_B1	Molecular Function	9	15	0.104
GO:0000271 polysaccharide biosynthetic process	N1_vs_B1	Biological Process	2	0	0.119
GO:0009130 pyrimidine nucleoside monophosphate biosynthetic process	N1_vs_B1	Biological Process	2	0	0.087
GO:0048528 post-embryonic root development	N1_vs_B1	Biological Process	1	1	0.087
GO:0016246 RNA interference	N1_vs_B1	Biological Process	4	0	0.087
GO:0000302 response to reactive oxygen species	N1_vs_B1	Biological Process	2	10	0.095
GO:0006468 protein phosphorylation	N1_vs_B1	Biological Process	19	15	0.108
GO:0016879 ligase activity, forming carbon-nitrogen bonds	N1_vs_B1	Molecular Function	7	2	0.118
GO:0003002 regionalization	N1_vs_B1	Biological Process	6	1	0.108
GO:0006979 response to oxidative stress	N1_vs_B1	Biological Process	2	11	0.101
GO:0006081 cellular aldehyde metabolic process	N1_vs_B1	Biological Process	1	0	0.108
GO:0010073 meristem maintenance	N1_vs_B1	Biological Process	1	0	0.077
GO:0042126 nitrate metabolic process	N1_vs_B1	Biological Process	1	0	0.077
GO:0048366 leaf development	N1_vs_B1	Biological Process	0	1	0.077
GO:0052646 alditol phosphate metabolic process	N1_vs_B1	Biological Process	1	0	0.077
GO:0060429 epithelium development	N1_vs_B1	Biological Process	1	0	0.077
GO:2001057 reactive nitrogen species metabolic process	N1_vs_B1	Biological Process	1	0	0.077
GO:0016604 nuclear body	N1_vs_B1	Cellular Component	1	1	0.077
GO:0005783 endoplasmic reticulum	N1_vs_B1	Cellular Component	1	0	0.074
GO:0044432 endoplasmic reticulum part	N1_vs_B1	Cellular Component	1	0	0.067
GO:0016571 histone methylation	N1_vs_B1	Biological Process	12	1	0.067
GO:0004527 exonuclease activity	N1_vs_B1	Molecular Function	2	0	0.107
GO:0033218 amide binding	N1_vs_B1	Molecular Function	1	1	0.087
GO:0009129 pyrimidine nucleoside monophosphate metabolic process	N1_vs_B1	Biological Process	2	0	0.087
GO:0070085 glycosylation	N1_vs_B1	Biological Process	3	7	0.083
GO:0004721 phosphoprotein phosphatase activity	N1_vs_B1	Molecular Function	1	7	0.104
GO:0006164 purine nucleotide biosynthetic process	N1_vs_B1	Biological Process	7	1	0.105
GO:0008168 methyltransferase activity	N1_vs_B1	Molecular Function	12	5	0.101
GO:0017038 protein import	N1_vs_B1	Biological Process	2	1	0.114
GO:0048518 positive regulation of biological process	N1_vs_B1	Biological Process	20	6	0.088
GO:0004888 transmembrane signaling receptor activity	N1_vs_B1	Molecular Function	0	1	0.114
GO:0005102 receptor binding	N1_vs_B1	Molecular Function	0	1	0.077
GO:0005253 anion channel activity	N1_vs_B1	Molecular Function	1	0	0.077
GO:0016634 oxidoreductase activity, acting on the CH-CH group of donors, oxygen as acceptor	N1_vs_B1	Molecular Function	1	0	0.077
GO:0016776 phosphotransferase activity, phosphate group as acceptor	N1_vs_B1	Molecular Function	1	0	0.077
GO:0050790 regulation of catalytic activity	N1_vs_B1	Biological Process	9	4	0.077
GO:0042170 plastid membrane	N1_vs_B1	Cellular Component	10	5	0.107
GO:0019829 cation-transporting ATPase activity	N1_vs_B1	Molecular Function	3	2	0.096
GO:0006625 protein targeting to peroxisome	N1_vs_B1	Biological Process	2	4	0.098
GO:0043574 peroxisomal transport	N1_vs_B1	Biological Process	2	4	0.097
GO:0072662 protein localization to peroxisome	N1_vs_B1	Biological Process	2	4	0.097
GO:0072663 establishment of protein localization to peroxisome	N1_vs_B1	Biological Process	2	4	0.097
GO:0000278 mitotic cell cycle	N1_vs_B1	Biological Process	14	1	0.097
GO:0042625 ATPase coupled ion transmembrane transporter activity	N1_vs_B1	Molecular Function	4	2	0.108
GO:0000910 cytokinesis	N1_vs_B1	Biological Process	10	1	0.1
GO:0005977 glycogen metabolic process	N1_vs_B1	Biological Process	0	1	0.104
GO:0006112 energy reserve metabolic process	N1_vs_B1	Biological Process	0	1	0.071
GO:0043624 cellular protein complex disassembly	N1_vs_B1	Biological Process	0	1	0.071
GO:0046112 nucleobase biosynthetic process	N1_vs_B1	Biological Process	1	0	0.071
GO:0072507 divalent inorganic cation homeostasis	N1_vs_B1	Biological Process	0	1	0.071
GO:0061695 transferase complex, transferring phosphorus-containing groups	N1_vs_B1	Cellular Component	0	1	0.071
GO:0001510 RNA methylation	N1_vs_B1	Biological Process	2	0	0.062
GO:1901605 alpha-amino acid metabolic process	N1_vs_B1	Biological Process	22	8	0.08
GO:0044712 single-organism catabolic process	N1_vs_B1	Biological Process	6	8	0.114
GO:0015748 organophosphate ester transport	N1_vs_B1	Biological Process	3	3	0.106
GO:0016469 proton-transporting two-sector ATPase complex	N1_vs_B1	Cellular Component	3	0	0.095
GO:0031968 organelle outer membrane	N1_vs_B1	Cellular Component	3	0	0.075
GO:0006486 protein glycosylation	N1_vs_B1	Biological Process	2	6	0.075
GO:0043413 macromolecule glycosylation	N1_vs_B1	Biological Process	2	6	0.099
GO:0051726 regulation of cell cycle	N1_vs_B1	Biological Process	6	2	0.099
GO:0003690 double-stranded DNA binding	N1_vs_B1	Molecular Function	0	1	0.099
GO:0005244 voltage-gated ion channel activity	N1_vs_B1	Molecular Function	1	0	0.071
GO:0016884 carbon-nitrogen ligase activity, with glutamine as amido-N-donor	N1_vs_B1	Molecular Function	0	1	0.071
GO:0022832 voltage-gated channel activity	N1_vs_B1	Molecular Function	1	0	0.071
GO:0052745 inositol phosphate phosphatase activity	N1_vs_B1	Molecular Function	1	0	0.071
GO:0050794 regulation of cellular process	N1_vs_B1	Biological Process	134	84	0.071
GO:0009267 cellular response to starvation	N1_vs_B1	Biological Process	3	7	0.127
GO:0042594 response to starvation	N1_vs_B1	Biological Process	3	7	0.101
GO:0009150 purine ribonucleotide metabolic process	N1_vs_B1	Biological Process	7	1	0.101
GO:0034061 DNA polymerase activity	N1_vs_B1	Molecular Function	1	1	0.098
GO:0015994 chlorophyll metabolic process	N1_vs_B1	Biological Process	0	1	0.08
GO:0022411 cellular component disassembly	N1_vs_B1	Biological Process	0	1	0.067
GO:0032984 macromolecular complex disassembly	N1_vs_B1	Biological Process	0	1	0.067
GO:0043241 protein complex disassembly	N1_vs_B1	Biological Process	0	1	0.067
GO:0009247 glycolipid biosynthetic process	N1_vs_B1	Biological Process	1	3	0.067
GO:1901576 organic substance biosynthetic process	N1_vs_B1	Biological Process	216	89	0.087
GO:0031050 dsRNA fragmentation	N1_vs_B1	Biological Process	4	3	0.129
GO:0043331 response to dsRNA	N1_vs_B1	Biological Process	4	3	0.095
GO:0070918 production of small RNA involved in gene silencing by RNA	N1_vs_B1	Biological Process	4	3	0.095
GO:0071359 cellular response to dsRNA	N1_vs_B1	Biological Process	4	3	0.095
GO:1901699 cellular response to nitrogen compound	N1_vs_B1	Biological Process	4	3	0.095
GO:0060255 regulation of macromolecule metabolic process	N1_vs_B1	Biological Process	92	39	0.095
GO:0009409 response to cold	N1_vs_B1	Biological Process	2	6	0.124
GO:0006664 glycolipid metabolic process	N1_vs_B1	Biological Process	1	4	0.096
GO:1903509 liposaccharide metabolic process	N1_vs_B1	Biological Process	1	4	0.089
GO:0033554 cellular response to stress	N1_vs_B1	Biological Process	20	25	0.089
GO:0006479 protein methylation	N1_vs_B1	Biological Process	12	1	0.116
GO:1901362 organic cyclic compound biosynthetic process	N1_vs_B1	Biological Process	83	32	0.102
GO:0046128 purine ribonucleoside metabolic process	N1_vs_B1	Biological Process	2	2	0.123
GO:0016051 carbohydrate biosynthetic process	N1_vs_B1	Biological Process	2	0	0.085
GO:0042440 pigment metabolic process	N1_vs_B1	Biological Process	2	0	0.074
GO:0046148 pigment biosynthetic process	N1_vs_B1	Biological Process	2	0	0.074
GO:0005261 cation channel activity	N1_vs_B1	Molecular Function	1	1	0.074
GO:0009062 fatty acid catabolic process	N1_vs_B1	Biological Process	2	7	0.077
GO:0031047 gene silencing by RNA	N1_vs_B1	Biological Process	5	4	0.097
GO:0072329 monocarboxylic acid catabolic process	N1_vs_B1	Biological Process	2	7	0.097
GO:0030662 coated vesicle membrane	N1_vs_B1	Cellular Component	1	1	0.097
GO:0006753 nucleoside phosphate metabolic process	N1_vs_B1	Biological Process	37	5	0.065
GO:1901607 alpha-amino acid biosynthetic process	N1_vs_B1	Biological Process	3	2	0.115
GO:0006743 ubiquinone metabolic process	N1_vs_B1	Biological Process	0	1	0.088
GO:0009926 auxin polar transport	N1_vs_B1	Biological Process	0	1	0.062
GO:0022898 regulation of transmembrane transporter activity	N1_vs_B1	Biological Process	0	1	0.062
GO:0032409 regulation of transporter activity	N1_vs_B1	Biological Process	0	1	0.062
GO:0032412 regulation of ion transmembrane transporter activity	N1_vs_B1	Biological Process	0	1	0.062
GO:0072525 pyridine-containing compound biosynthetic process	N1_vs_B1	Biological Process	0	1	0.062
GO:0031982 vesicle	N1_vs_B1	Cellular Component	3	2	0.062
GO:0009100 glycoprotein metabolic process	N1_vs_B1	Biological Process	2	6	0.077
GO:0009101 glycoprotein biosynthetic process	N1_vs_B1	Biological Process	2	6	0.094
GO:0042278 purine nucleoside metabolic process	N1_vs_B1	Biological Process	2	2	0.094
GO:0009260 ribonucleotide biosynthetic process	N1_vs_B1	Biological Process	8	1	0.083
GO:0046390 ribose phosphate biosynthetic process	N1_vs_B1	Biological Process	8	1	0.096
GO:0034220 ion transmembrane transport	N1_vs_B1	Biological Process	6	9	0.096
GO:0010212 response to ionizing radiation	N1_vs_B1	Biological Process	0	2	0.103
GO:0006644 phospholipid metabolic process	N1_vs_B1	Biological Process	12	4	0.071
GO:0046467 membrane lipid biosynthetic process	N1_vs_B1	Biological Process	2	3	0.103
GO:0005794 Golgi apparatus	N1_vs_B1	Cellular Component	0	2	0.086
GO:0044438 microbody part	N1_vs_B1	Cellular Component	1	1	0.062
GO:0044439 peroxisomal part	N1_vs_B1	Cellular Component	1	1	0.062
GO:0005048 signal sequence binding	N1_vs_B1	Molecular Function	0	1	0.062
GO:0009055 electron carrier activity	N1_vs_B1	Molecular Function	0	1	0.062
GO:0015108 chloride transmembrane transporter activity	N1_vs_B1	Molecular Function	1	0	0.062
GO:0043021 ribonucleoprotein complex binding	N1_vs_B1	Molecular Function	0	1	0.062
GO:0022857 transmembrane transporter activity	N1_vs_B1	Molecular Function	45	42	0.062
GO:0006412 translation	N1_vs_B1	Biological Process	17	8	0.125
GO:0008213 protein alkylation	N1_vs_B1	Biological Process	12	1	0.108
GO:0009668 plastid membrane organization	N1_vs_B1	Biological Process	10	3	0.1
GO:0015077 monovalent inorganic cation transmembrane transporter activity	N1_vs_B1	Molecular Function	5	5	0.1
GO:0043933 macromolecular complex subunit organization	N1_vs_B1	Biological Process	71	16	0.1
GO:0048827 phyllome development	N1_vs_B1	Biological Process	3	3	0.12
GO:0055086 nucleobase-containing small molecule metabolic process	N1_vs_B1	Biological Process	39	7	0.088
GO:0000902 cell morphogenesis	N1_vs_B1	Biological Process	18	2	0.114
GO:0008324 cation transmembrane transporter activity	N1_vs_B1	Molecular Function	13	15	0.105
GO:0044723 single-organism carbohydrate metabolic process	N1_vs_B1	Biological Process	31	22	0.113
GO:0032259 methylation	N1_vs_B1	Biological Process	19	2	0.115
GO:1902580 single-organism cellular localization	N1_vs_B1	Biological Process	5	5	0.106
GO:0065009 regulation of molecular function	N1_vs_B1	Biological Process	9	5	0.095
GO:0031300 intrinsic component of organelle membrane	N1_vs_B1	Cellular Component	1	1	0.1
GO:0005996 monosaccharide metabolic process	N1_vs_B1	Biological Process	18	7	0.061
GO:0009648 photoperiodism	N1_vs_B1	Biological Process	2	4	0.107
GO:0007049 cell cycle	N1_vs_B1	Biological Process	30	11	0.087
GO:0005886 plasma membrane	N1_vs_B1	Cellular Component	1	0	0.113
GO:0043043 peptide biosynthetic process	N1_vs_B1	Biological Process	17	8	0.05
GO:0016410 N-acyltransferase activity	N1_vs_B1	Molecular Function	1	0	0.107
GO:0009058 biosynthetic process	N1_vs_B1	Biological Process	234	94	0.059
GO:0019222 regulation of metabolic process	N1_vs_B1	Biological Process	114	48	0.128
GO:1901564 organonitrogen compound metabolic process	N1_vs_B1	Biological Process	114	42	0.123
GO:0006206 pyrimidine nucleobase metabolic process	N1_vs_B1	Biological Process	1	0	0.123
GO:0016567 protein ubiquitination	N1_vs_B1	Biological Process	0	1	0.056
GO:0019827 stem cell population maintenance	N1_vs_B1	Biological Process	1	0	0.056
GO:0098727 maintenance of cell number	N1_vs_B1	Biological Process	1	0	0.056
GO:0006787 porphyrin-containing compound catabolic process	N1_vs_B1	Biological Process	1	1	0.056
GO:0009112 nucleobase metabolic process	N1_vs_B1	Biological Process	2	0	0.067
GO:0033015 tetrapyrrole catabolic process	N1_vs_B1	Biological Process	1	1	0.067
GO:0051187 cofactor catabolic process	N1_vs_B1	Biological Process	1	1	0.067
GO:0016054 organic acid catabolic process	N1_vs_B1	Biological Process	3	7	0.067
GO:0046395 carboxylic acid catabolic process	N1_vs_B1	Biological Process	3	7	0.093
GO:0008170 N-methyltransferase activity	N1_vs_B1	Molecular Function	2	0	0.093
GO:0006281 DNA repair	N1_vs_B1	Biological Process	8	4	0.069
GO:0016651 oxidoreductase activity, acting on NAD(P)H	N1_vs_B1	Molecular Function	5	1	0.096
GO:0000139 Golgi membrane	N1_vs_B1	Cellular Component	0	1	0.088
GO:0046930 pore complex	N1_vs_B1	Cellular Component	1	0	0.048
GO:0016741 transferase activity, transferring one-carbon groups	N1_vs_B1	Molecular Function	22	6	0.048
GO:0006605 protein targeting	N1_vs_B1	Biological Process	17	21	0.111
GO:0009259 ribonucleotide metabolic process	N1_vs_B1	Biological Process	8	1	0.11
GO:0015932 nucleobase-containing compound transmembrane transporter activity	N1_vs_B1	Molecular Function	0	1	0.091
GO:0016857 racemase and epimerase activity, acting on carbohydrates and derivatives	N1_vs_B1	Molecular Function	1	0	0.056
GO:0070546 L-phenylalanine aminotransferase activity	N1_vs_B1	Molecular Function	1	0	0.056
GO:0022402 cell cycle process	N1_vs_B1	Biological Process	20	7	0.056
GO:0001558 regulation of cell growth	N1_vs_B1	Biological Process	1	1	0.106
GO:0051606 detection of stimulus	N1_vs_B1	Biological Process	0	2	0.065
GO:0015399 primary active transmembrane transporter activity	N1_vs_B1	Molecular Function	9	6	0.065
GO:0015405 P-P-bond-hydrolysis-driven transmembrane transporter activity	N1_vs_B1	Molecular Function	9	6	0.102
GO:0016853 isomerase activity	N1_vs_B1	Molecular Function	20	4	0.102
GO:0003006 developmental process involved in reproduction	N1_vs_B1	Biological Process	35	41	0.109
GO:0040008 regulation of growth	N1_vs_B1	Biological Process	1	2	0.117
GO:0009690 cytokinin metabolic process	N1_vs_B1	Biological Process	0	1	0.071
GO:0007389 pattern specification process	N1_vs_B1	Biological Process	9	1	0.053
GO:0019693 ribose phosphate metabolic process	N1_vs_B1	Biological Process	8	1	0.092
GO:0055085 transmembrane transport	N1_vs_B1	Biological Process	9	10	0.09
GO:0043603 cellular amide metabolic process	N1_vs_B1	Biological Process	22	9	0.101
GO:0034660 ncRNA metabolic process	N1_vs_B1	Biological Process	29	6	0.107
GO:0043248 proteasome assembly	N1_vs_B1	Biological Process	4	3	0.109
GO:0044802 single-organism membrane organization	N1_vs_B1	Biological Process	11	4	0.085
GO:0031406 carboxylic acid binding	N1_vs_B1	Molecular Function	1	2	0.097
GO:0043177 organic acid binding	N1_vs_B1	Molecular Function	1	2	0.073
GO:0065007 biological regulation	N1_vs_B1	Biological Process	223	124	0.073
GO:0098805 whole membrane	N1_vs_B1	Cellular Component	6	6	0.127
GO:0008154 actin polymerization or depolymerization	N1_vs_B1	Biological Process	1	1	0.083
GO:0019321 pentose metabolic process	N1_vs_B1	Biological Process	2	0	0.062
GO:0043087 regulation of GTPase activity	N1_vs_B1	Biological Process	2	0	0.062
GO:0046488 phosphatidylinositol metabolic process	N1_vs_B1	Biological Process	2	0	0.062
GO:0005342 organic acid transmembrane transporter activity	N1_vs_B1	Molecular Function	1	4	0.062
GO:0046943 carboxylic acid transmembrane transporter activity	N1_vs_B1	Molecular Function	1	4	0.082
GO:0005267 potassium channel activity	N1_vs_B1	Molecular Function	1	0	0.082
GO:0099600 transmembrane receptor activity	N1_vs_B1	Molecular Function	0	1	0.053
GO:0051716 cellular response to stimulus	N1_vs_B1	Biological Process	71	68	0.053
GO:0009085 lysine biosynthetic process	N1_vs_B1	Biological Process	0	1	0.121
GO:0010646 regulation of cell communication	N1_vs_B1	Biological Process	6	4	0.05
GO:0044282 small molecule catabolic process	N1_vs_B1	Biological Process	3	7	0.09
GO:0032147 activation of protein kinase activity	N1_vs_B1	Biological Process	4	0	0.09
GO:0033674 positive regulation of kinase activity	N1_vs_B1	Biological Process	4	0	0.074
GO:0045860 positive regulation of protein kinase activity	N1_vs_B1	Biological Process	4	0	0.074
GO:0051347 positive regulation of transferase activity	N1_vs_B1	Biological Process	4	0	0.074
GO:0030135 coated vesicle	N1_vs_B1	Cellular Component	1	1	0.074
GO:0044431 Golgi apparatus part	N1_vs_B1	Cellular Component	0	1	0.054
GO:0044422 organelle part	N1_vs_B1	Cellular Component	166	51	0.043
GO:0035194 posttranscriptional gene silencing by RNA	N1_vs_B1	Biological Process	5	0	0.11
GO:0016782 transferase activity, transferring sulfur-containing groups	N1_vs_B1	Molecular Function	0	1	0.077
GO:0019205 nucleobase-containing compound kinase activity	N1_vs_B1	Molecular Function	1	0	0.05
GO:0022836 gated channel activity	N1_vs_B1	Molecular Function	1	0	0.05
GO:0006974 cellular response to DNA damage stimulus	N1_vs_B1	Biological Process	8	4	0.05
GO:0006553 lysine metabolic process	N1_vs_B1	Biological Process	0	1	0.092
GO:0051259 protein oligomerization	N1_vs_B1	Biological Process	1	0	0.048
GO:0034062 RNA polymerase activity	N1_vs_B1	Molecular Function	5	0	0.048
GO:0007010 cytoskeleton organization	N1_vs_B1	Biological Process	13	4	0.079
GO:0044446 intracellular organelle part	N1_vs_B1	Cellular Component	138	38	0.097
GO:0007031 peroxisome organization	N1_vs_B1	Biological Process	2	4	0.109
GO:0001934 positive regulation of protein phosphorylation	N1_vs_B1	Biological Process	4	0	0.079
GO:0010562 positive regulation of phosphorus metabolic process	N1_vs_B1	Biological Process	4	0	0.071
GO:0022610 biological adhesion	N1_vs_B1	Biological Process	3	1	0.071
GO:0042327 positive regulation of phosphorylation	N1_vs_B1	Biological Process	4	0	0.071
GO:0045937 positive regulation of phosphate metabolic process	N1_vs_B1	Biological Process	4	0	0.071
GO:0006518 peptide metabolic process	N1_vs_B1	Biological Process	17	8	0.071
GO:0043231 intracellular membrane-bounded organelle	N1_vs_B1	Cellular Component	315	146	0.102
GO:0009117 nucleotide metabolic process	N1_vs_B1	Biological Process	31	5	0.114
GO:0009163 nucleoside biosynthetic process	N1_vs_B1	Biological Process	2	1	0.106
GO:0042455 ribonucleoside biosynthetic process	N1_vs_B1	Biological Process	2	1	0.065
GO:0007602 phototransduction	N1_vs_B1	Biological Process	0	1	0.065
GO:0009582 detection of abiotic stimulus	N1_vs_B1	Biological Process	0	1	0.045
GO:0009583 detection of light stimulus	N1_vs_B1	Biological Process	0	1	0.045
GO:0032844 regulation of homeostatic process	N1_vs_B1	Biological Process	0	1	0.045
GO:0006643 membrane lipid metabolic process	N1_vs_B1	Biological Process	2	4	0.045
GO:0006650 glycerophospholipid metabolic process	N1_vs_B1	Biological Process	9	1	0.078
GO:0016568 chromatin modification	N1_vs_B1	Biological Process	20	3	0.087
GO:0006997 nucleus organization	N1_vs_B1	Biological Process	2	0	0.1
GO:0035966 response to topologically incorrect protein	N1_vs_B1	Biological Process	5	4	0.057
GO:0097659 nucleic acid-templated transcription	N1_vs_B1	Biological Process	32	17	0.085
GO:0016820 hydrolase activity, acting on acid anhydrides, catalyzing transmembrane movement of substances	N1_vs_B1	Molecular Function	6	2	0.11
GO:0042626 ATPase activity, coupled to transmembrane movement of substances	N1_vs_B1	Molecular Function	6	2	0.086
GO:0043492 ATPase activity, coupled to movement of substances	N1_vs_B1	Molecular Function	6	2	0.086
GO:0019637 organophosphate metabolic process	N1_vs_B1	Biological Process	57	10	0.086
GO:0022890 inorganic cation transmembrane transporter activity	N1_vs_B1	Molecular Function	7	10	0.113
GO:0051276 chromosome organization	N1_vs_B1	Biological Process	37	7	0.099
GO:0006310 DNA recombination	N1_vs_B1	Biological Process	4	2	0.108
GO:0009737 response to abscisic acid	N1_vs_B1	Biological Process	0	3	0.077
GO:0097305 response to alcohol	N1_vs_B1	Biological Process	0	3	0.064
GO:0006928 movement of cell or subcellular component	N1_vs_B1	Biological Process	0	1	0.064
GO:0008514 organic anion transmembrane transporter activity	N1_vs_B1	Molecular Function	1	4	0.043
GO:0034762 regulation of transmembrane transport	N1_vs_B1	Biological Process	1	1	0.076
GO:0034765 regulation of ion transmembrane transport	N1_vs_B1	Biological Process	1	1	0.056
GO:0016569 covalent chromatin modification	N1_vs_B1	Biological Process	18	2	0.056
GO:0072594 establishment of protein localization to organelle	N1_vs_B1	Biological Process	2	4	0.097
GO:0018130 heterocycle biosynthetic process	N1_vs_B1	Biological Process	65	27	0.076
GO:0019842 vitamin binding	N1_vs_B1	Molecular Function	1	1	0.115
GO:0072521 purine-containing compound metabolic process	N1_vs_B1	Biological Process	8	3	0.057
GO:0015934 large ribosomal subunit	N1_vs_B1	Cellular Component	1	0	0.087
GO:0015935 small ribosomal subunit	N1_vs_B1	Cellular Component	1	0	0.037
GO:0000375 RNA splicing, via transesterification reactions	N1_vs_B1	Biological Process	0	2	0.037
GO:0000377 RNA splicing, via transesterification reactions with bulged adenosine as nucleophile	N1_vs_B1	Biological Process	0	2	0.054
GO:0050136 NADH dehydrogenase (quinone) activity	N1_vs_B1	Molecular Function	1	0	0.054
GO:0008033 tRNA processing	N1_vs_B1	Biological Process	0	1	0.043
GO:0009581 detection of external stimulus	N1_vs_B1	Biological Process	0	1	0.042
GO:0031401 positive regulation of protein modification process	N1_vs_B1	Biological Process	4	0	0.042
GO:0032270 positive regulation of cellular protein metabolic process	N1_vs_B1	Biological Process	4	0	0.067
GO:0051247 positive regulation of protein metabolic process	N1_vs_B1	Biological Process	4	0	0.067
GO:0016866 intramolecular transferase activity	N1_vs_B1	Molecular Function	2	0	0.067
GO:0016570 histone modification	N1_vs_B1	Biological Process	16	2	0.056
GO:0030659 cytoplasmic vesicle membrane	N1_vs_B1	Cellular Component	1	1	0.094
GO:0044433 cytoplasmic vesicle part	N1_vs_B1	Cellular Component	1	1	0.047
GO:0019318 hexose metabolic process	N1_vs_B1	Biological Process	13	5	0.047
GO:0006402 mRNA catabolic process	N1_vs_B1	Biological Process	0	2	0.093
GO:0004672 protein kinase activity	N1_vs_B1	Molecular Function	60	37	0.053
GO:0004601 peroxidase activity	N1_vs_B1	Molecular Function	1	0	0.119
GO:0016684 oxidoreductase activity, acting on peroxide as acceptor	N1_vs_B1	Molecular Function	1	0	0.042
GO:0016023 cytoplasmic, membrane-bounded vesicle	N1_vs_B1	Cellular Component	1	2	0.042
GO:0003678 DNA helicase activity	N1_vs_B1	Molecular Function	0	2	0.053
GO:0019866 organelle inner membrane	N1_vs_B1	Cellular Component	9	5	0.054
GO:0051234 establishment of localization	N1_vs_B1	Biological Process	156	124	0.078
GO:0022891 substrate-specific transmembrane transporter activity	N1_vs_B1	Molecular Function	25	25	0.124
GO:0043085 positive regulation of catalytic activity	N1_vs_B1	Biological Process	4	0	0.111
GO:0044093 positive regulation of molecular function	N1_vs_B1	Biological Process	4	0	0.065
GO:0019899 enzyme binding	N1_vs_B1	Molecular Function	4	4	0.065
GO:0006351 transcription, DNA-templated	N1_vs_B1	Biological Process	30	17	0.081
GO:0006418 tRNA aminoacylation for protein translation	N1_vs_B1	Biological Process	3	2	0.106
GO:0006665 sphingolipid metabolic process	N1_vs_B1	Biological Process	1	0	0.068
GO:0016407 acetyltransferase activity	N1_vs_B1	Molecular Function	1	0	0.038
GO:0032553 ribonucleotide binding	N1_vs_B1	Molecular Function	2	0	0.04
GO:0005215 transporter activity	N1_vs_B1	Molecular Function	47	48	0.053
GO:0046486 glycerolipid metabolic process	N1_vs_B1	Biological Process	9	1	0.118
GO:0043227 membrane-bounded organelle	N1_vs_B1	Cellular Component	319	151	0.081
GO:0098588 bounding membrane of organelle	N1_vs_B1	Cellular Component	6	7	0.114
GO:0010604 positive regulation of macromolecule metabolic process	N1_vs_B1	Biological Process	4	0	0.076
GO:0008380 RNA splicing	N1_vs_B1	Biological Process	3	5	0.063
GO:0031410 cytoplasmic vesicle	N1_vs_B1	Cellular Component	1	2	0.077
GO:0006996 organelle organization	N1_vs_B1	Biological Process	105	31	0.051
GO:0009124 nucleoside monophosphate biosynthetic process	N1_vs_B1	Biological Process	5	0	0.117
GO:0019438 aromatic compound biosynthetic process	N1_vs_B1	Biological Process	66	29	0.068
GO:0016773 phosphotransferase activity, alcohol group as acceptor	N1_vs_B1	Molecular Function	63	40	0.114
GO:0005654 nucleoplasm	N1_vs_B1	Cellular Component	2	2	0.119
GO:0044451 nucleoplasm part	N1_vs_B1	Cellular Component	2	2	0.056
GO:0006163 purine nucleotide metabolic process	N1_vs_B1	Biological Process	7	1	0.056
GO:0009119 ribonucleoside metabolic process	N1_vs_B1	Biological Process	2	2	0.076
GO:0003954 NADH dehydrogenase activity	N1_vs_B1	Molecular Function	1	0	0.062
GO:0044389 ubiquitin-like protein ligase binding	N1_vs_B1	Molecular Function	0	1	0.038
GO:0050789 regulation of biological process	N1_vs_B1	Biological Process	195	104	0.038
GO:0009123 nucleoside monophosphate metabolic process	N1_vs_B1	Biological Process	5	0	0.123
GO:0006401 RNA catabolic process	N1_vs_B1	Biological Process	0	2	0.067
GO:0006796 phosphate-containing compound metabolic process	N1_vs_B1	Biological Process	162	80	0.049
GO:0006810 transport	N1_vs_B1	Biological Process	138	108	0.122
GO:0031461 cullin-RING ubiquitin ligase complex	N1_vs_B1	Cellular Component	2	0	0.122
GO:0043549 regulation of kinase activity	N1_vs_B1	Biological Process	4	0	0.043
GO:0045859 regulation of protein kinase activity	N1_vs_B1	Biological Process	4	0	0.062
GO:0051338 regulation of transferase activity	N1_vs_B1	Biological Process	4	0	0.062
GO:0004521 endoribonuclease activity	N1_vs_B1	Molecular Function	1	1	0.062
GO:0031988 membrane-bounded vesicle	N1_vs_B1	Cellular Component	1	2	0.05
GO:0031123 RNA 3'-end processing	N1_vs_B1	Biological Process	0	1	0.049
GO:0051640 organelle localization	N1_vs_B1	Biological Process	0	1	0.036
GO:0000003 reproduction	N1_vs_B1	Biological Process	39	42	0.036
GO:0061024 membrane organization	N1_vs_B1	Biological Process	12	9	0.111
GO:0048285 organelle fission	N1_vs_B1	Biological Process	8	1	0.092
GO:0006793 phosphorus metabolic process	N1_vs_B1	Biological Process	168	80	0.077
GO:0009116 nucleoside metabolic process	N1_vs_B1	Biological Process	2	2	0.122
GO:0031325 positive regulation of cellular metabolic process	N1_vs_B1	Biological Process	4	0	0.061
GO:0004812 aminoacyl-tRNA ligase activity	N1_vs_B1	Molecular Function	3	2	0.061
GO:0043038 amino acid activation	N1_vs_B1	Biological Process	3	2	0.068
GO:0043039 tRNA aminoacylation	N1_vs_B1	Biological Process	3	2	0.065
GO:0044238 primary metabolic process	N1_vs_B1	Biological Process	508	236	0.065
GO:0015980 energy derivation by oxidation of organic compounds	N1_vs_B1	Biological Process	1	2	0.129
GO:0033365 protein localization to organelle	N1_vs_B1	Biological Process	2	4	0.055
GO:0015075 ion transmembrane transporter activity	N1_vs_B1	Molecular Function	18	23	0.068
GO:0000725 recombinational repair	N1_vs_B1	Biological Process	2	0	0.106
GO:0012506 vesicle membrane	N1_vs_B1	Cellular Component	1	1	0.047
GO:0004540 ribonuclease activity	N1_vs_B1	Molecular Function	1	1	0.041
GO:0012505 endomembrane system	N1_vs_B1	Cellular Component	2	5	0.048
GO:0009126 purine nucleoside monophosphate metabolic process	N1_vs_B1	Biological Process	2	0	0.062
GO:0009127 purine nucleoside monophosphate biosynthetic process	N1_vs_B1	Biological Process	2	0	0.045
GO:0009167 purine ribonucleoside monophosphate metabolic process	N1_vs_B1	Biological Process	2	0	0.045
GO:0009168 purine ribonucleoside monophosphate biosynthetic process	N1_vs_B1	Biological Process	2	0	0.045
GO:0000280 nuclear division	N1_vs_B1	Biological Process	6	1	0.045
GO:0000723 telomere maintenance	N1_vs_B1	Biological Process	0	1	0.07
GO:0032200 telomere organization	N1_vs_B1	Biological Process	0	1	0.033
GO:0042127 regulation of cell proliferation	N1_vs_B1	Biological Process	0	1	0.033
GO:0060249 anatomical structure homeostasis	N1_vs_B1	Biological Process	0	1	0.033
GO:0032774 RNA biosynthetic process	N1_vs_B1	Biological Process	32	19	0.033
GO:0004519 endonuclease activity	N1_vs_B1	Molecular Function	1	2	0.104
GO:0015992 proton transport	N1_vs_B1	Biological Process	1	4	0.055
GO:0019439 aromatic compound catabolic process	N1_vs_B1	Biological Process	2	3	0.062
GO:0009057 macromolecule catabolic process	N1_vs_B1	Biological Process	26	12	0.062
GO:0004518 nuclease activity	N1_vs_B1	Molecular Function	7	4	0.099
GO:0044249 cellular biosynthetic process	N1_vs_B1	Biological Process	198	85	0.081
GO:0044455 mitochondrial membrane part	N1_vs_B1	Cellular Component	3	0	0.122
GO:0044270 cellular nitrogen compound catabolic process	N1_vs_B1	Biological Process	2	3	0.045
GO:0046700 heterocycle catabolic process	N1_vs_B1	Biological Process	2	3	0.061
GO:0009787 regulation of abscisic acid-activated signaling pathway	N1_vs_B1	Biological Process	0	1	0.061
GO:1901419 regulation of response to alcohol	N1_vs_B1	Biological Process	0	1	0.031
GO:0016875 ligase activity, forming carbon-oxygen bonds	N1_vs_B1	Molecular Function	3	2	0.031
GO:0016876 ligase activity, forming aminoacyl-tRNA and related compounds	N1_vs_B1	Molecular Function	3	2	0.063
GO:0009966 regulation of signal transduction	N1_vs_B1	Biological Process	1	3	0.063
GO:0023051 regulation of signaling	N1_vs_B1	Biological Process	1	3	0.056
GO:0000904 cell morphogenesis involved in differentiation	N1_vs_B1	Biological Process	8	2	0.056
GO:0008757 S-adenosylmethionine-dependent methyltransferase activity	N1_vs_B1	Molecular Function	1	1	0.075
GO:0022892 substrate-specific transporter activity	N1_vs_B1	Molecular Function	26	29	0.044
GO:0008135 translation factor activity, RNA binding	N1_vs_B1	Molecular Function	4	3	0.107
GO:0046872 metal ion binding	N1_vs_B1	Molecular Function	78	47	0.07
GO:0046914 transition metal ion binding	N1_vs_B1	Molecular Function	51	23	0.118
GO:0005216 ion channel activity	N1_vs_B1	Molecular Function	2	1	0.111
GO:0015267 channel activity	N1_vs_B1	Molecular Function	2	1	0.052
GO:0022803 passive transmembrane transporter activity	N1_vs_B1	Molecular Function	2	1	0.052
GO:0022838 substrate-specific channel activity	N1_vs_B1	Molecular Function	2	1	0.052
GO:0031981 nuclear lumen	N1_vs_B1	Cellular Component	2	3	0.052
GO:0043233 organelle lumen	N1_vs_B1	Cellular Component	2	3	0.053
GO:0070013 intracellular organelle lumen	N1_vs_B1	Cellular Component	2	3	0.053
GO:0017016 Ras GTPase binding	N1_vs_B1	Molecular Function	1	0	0.053
GO:0031267 small GTPase binding	N1_vs_B1	Molecular Function	1	0	0.031
GO:0051020 GTPase binding	N1_vs_B1	Molecular Function	1	0	0.031
GO:0090305 nucleic acid phosphodiester bond hydrolysis	N1_vs_B1	Biological Process	3	2	0.031
GO:1901361 organic cyclic compound catabolic process	N1_vs_B1	Biological Process	2	3	0.06
GO:0030117 membrane coat	N1_vs_B1	Cellular Component	1	1	0.06
GO:0048475 coated membrane	N1_vs_B1	Cellular Component	1	1	0.036
GO:0016779 nucleotidyltransferase activity	N1_vs_B1	Molecular Function	9	3	0.036
GO:0034655 nucleobase-containing compound catabolic process	N1_vs_B1	Biological Process	0	2	0.079
GO:0035556 intracellular signal transduction	N1_vs_B1	Biological Process	11	10	0.041
GO:0044877 macromolecular complex binding	N1_vs_B1	Molecular Function	0	1	0.087
GO:0006818 hydrogen transport	N1_vs_B1	Biological Process	3	4	0.03
GO:0000151 ubiquitin ligase complex	N1_vs_B1	Cellular Component	2	0	0.065
GO:0022414 reproductive process	N1_vs_B1	Biological Process	36	41	0.036
GO:0004871 signal transducer activity	N1_vs_B1	Molecular Function	7	1	0.107
GO:0045017 glycerolipid biosynthetic process	N1_vs_B1	Biological Process	1	0	0.07
GO:0046474 glycerophospholipid biosynthetic process	N1_vs_B1	Biological Process	1	0	0.029
GO:0044763 single-organism cellular process	N1_vs_B1	Biological Process	397	225	0.029
GO:0051179 localization	N1_vs_B1	Biological Process	158	131	0.127
GO:0007059 chromosome segregation	N1_vs_B1	Biological Process	2	3	0.121
GO:0001932 regulation of protein phosphorylation	N1_vs_B1	Biological Process	4	0	0.057
GO:0042325 regulation of phosphorylation	N1_vs_B1	Biological Process	4	0	0.053
GO:0006089 lactate metabolic process	N1_vs_B1	Biological Process	2	0	0.053
GO:0045333 cellular respiration	N1_vs_B1	Biological Process	1	0	0.039
GO:0006886 intracellular protein transport	N1_vs_B1	Biological Process	17	22	0.028
GO:1990234 transferase complex	N1_vs_B1	Cellular Component	3	1	0.096
GO:0044464 cell part	N1_vs_B1	Cellular Component	433	224	0.046
GO:0005739 mitochondrion	N1_vs_B1	Cellular Component	4	3	0.115
GO:1902494 catalytic complex	N1_vs_B1	Cellular Component	5	2	0.056
GO:0010468 regulation of gene expression	N1_vs_B1	Biological Process	66	32	0.056
GO:0008283 cell proliferation	N1_vs_B1	Biological Process	0	2	0.109
GO:0005623 cell	N1_vs_B1	Cellular Component	433	224	0.038
GO:0009451 RNA modification	N1_vs_B1	Biological Process	9	2	0.115
GO:0019220 regulation of phosphate metabolic process	N1_vs_B1	Biological Process	4	0	0.072
GO:0051174 regulation of phosphorus metabolic process	N1_vs_B1	Biological Process	4	0	0.051
GO:0016891 endoribonuclease activity, producing 5'-phosphomonoesters	N1_vs_B1	Molecular Function	1	0	0.051
GO:0006006 glucose metabolic process	N1_vs_B1	Biological Process	8	3	0.028
GO:0009067 aspartate family amino acid biosynthetic process	N1_vs_B1	Biological Process	0	1	0.071
GO:0016893 endonuclease activity, active with either ribo- or deoxyribonucleic acids and producing 5'-phosphomonoesters	N1_vs_B1	Molecular Function	1	0	0.026
GO:0007126 meiotic nuclear division	N1_vs_B1	Biological Process	1	0	0.027
GO:1901293 nucleoside phosphate biosynthetic process	N1_vs_B1	Biological Process	11	2	0.026
GO:1902582 single-organism intracellular transport	N1_vs_B1	Biological Process	19	22	0.074
GO:0043229 intracellular organelle	N1_vs_B1	Cellular Component	331	156	0.095
GO:0008654 phospholipid biosynthetic process	N1_vs_B1	Biological Process	1	0	0.112
GO:0009738 abscisic acid-activated signaling pathway	N1_vs_B1	Biological Process	0	1	0.025
GO:0071215 cellular response to abscisic acid stimulus	N1_vs_B1	Biological Process	0	1	0.025
GO:0097306 cellular response to alcohol	N1_vs_B1	Biological Process	0	1	0.025
GO:1901575 organic substance catabolic process	N1_vs_B1	Biological Process	31	17	0.025
GO:0006399 tRNA metabolic process	N1_vs_B1	Biological Process	5	3	0.097
GO:0016301 kinase activity	N1_vs_B1	Molecular Function	85	48	0.063
GO:0009056 catabolic process	N1_vs_B1	Biological Process	33	20	0.115
GO:0031974 membrane-enclosed lumen	N1_vs_B1	Cellular Component	2	3	0.098
GO:0019941 modification-dependent protein catabolic process	N1_vs_B1	Biological Process	9	5	0.046
GO:0043632 modification-dependent macromolecule catabolic process	N1_vs_B1	Biological Process	9	5	0.073
GO:0005740 mitochondrial envelope	N1_vs_B1	Cellular Component	3	0	0.073
GO:0031966 mitochondrial membrane	N1_vs_B1	Cellular Component	3	0	0.037
GO:0043226 organelle	N1_vs_B1	Cellular Component	335	159	0.037
GO:0030029 actin filament-based process	N1_vs_B1	Biological Process	3	3	0.111
GO:0030036 actin cytoskeleton organization	N1_vs_B1	Biological Process	3	3	0.055
GO:0006913 nucleocytoplasmic transport	N1_vs_B1	Biological Process	0	2	0.055
GO:0051169 nuclear transport	N1_vs_B1	Biological Process	0	2	0.034
GO:0034613 cellular protein localization	N1_vs_B1	Biological Process	17	22	0.034
GO:0044271 cellular nitrogen compound biosynthetic process	N1_vs_B1	Biological Process	72	33	0.092
GO:0048522 positive regulation of cellular process	N1_vs_B1	Biological Process	4	0	0.107
GO:0070727 cellular macromolecule localization	N1_vs_B1	Biological Process	17	22	0.047
GO:0004702 receptor signaling protein serine/threonine kinase activity	N1_vs_B1	Molecular Function	3	0	0.092
GO:0005057 receptor signaling protein activity	N1_vs_B1	Molecular Function	3	0	0.042
GO:0070646 protein modification by small protein removal	N1_vs_B1	Biological Process	0	3	0.042
GO:0017111 nucleoside-triphosphatase activity	N1_vs_B1	Molecular Function	45	26	0.041
GO:0090407 organophosphate biosynthetic process	N1_vs_B1	Biological Process	16	4	0.105
GO:0003677 DNA binding	N1_vs_B1	Molecular Function	2	8	0.079
GO:0071702 organic substance transport	N1_vs_B1	Biological Process	38	44	0.067
GO:0006498 N-terminal protein lipidation	N1_vs_B1	Biological Process	1	1	0.103
GO:0031365 N-terminal protein amino acid modification	N1_vs_B1	Biological Process	1	1	0.033
GO:0015931 nucleobase-containing compound transport	N1_vs_B1	Biological Process	1	2	0.033
GO:0009165 nucleotide biosynthetic process	N1_vs_B1	Biological Process	8	2	0.04
GO:0000338 protein deneddylation	N1_vs_B1	Biological Process	0	2	0.064
GO:0044429 mitochondrial part	N1_vs_B1	Cellular Component	4	1	0.032
GO:0004175 endopeptidase activity	N1_vs_B1	Molecular Function	3	1	0.043
GO:0030163 protein catabolic process	N1_vs_B1	Biological Process	14	7	0.046
GO:0019012 virion	N1_vs_B1	Cellular Component	1	0	0.078
GO:0044423 virion part	N1_vs_B1	Cellular Component	1	0	0.019
GO:0006508 proteolysis	N1_vs_B1	Biological Process	16	14	0.019
GO:0034654 nucleobase-containing compound biosynthetic process	N1_vs_B1	Biological Process	44	22	0.085
GO:1901360 organic cyclic compound metabolic process	N1_vs_B1	Biological Process	204	79	0.098
GO:0009156 ribonucleoside monophosphate biosynthetic process	N1_vs_B1	Biological Process	2	0	0.117
GO:0009161 ribonucleoside monophosphate metabolic process	N1_vs_B1	Biological Process	2	0	0.031
GO:0016482 cytoplasmic transport	N1_vs_B1	Biological Process	4	10	0.031
GO:1901363 heterocyclic compound binding	N1_vs_B1	Molecular Function	274	122	0.069
GO:0016192 vesicle-mediated transport	N1_vs_B1	Biological Process	5	11	0.125
GO:0016887 ATPase activity	N1_vs_B1	Molecular Function	8	9	0.071
GO:0032446 protein modification by small protein conjugation	N1_vs_B1	Biological Process	5	9	0.075
GO:0031090 organelle membrane	N1_vs_B1	Cellular Component	49	28	0.068
GO:0009066 aspartate family amino acid metabolic process	N1_vs_B1	Biological Process	0	1	0.089
GO:0044257 cellular protein catabolic process	N1_vs_B1	Biological Process	14	6	0.02
GO:0003723 RNA binding	N1_vs_B1	Molecular Function	10	7	0.075
GO:0051603 proteolysis involved in cellular protein catabolic process	N1_vs_B1	Biological Process	12	5	0.074
GO:0006497 protein lipidation	N1_vs_B1	Biological Process	1	1	0.071
GO:0042157 lipoprotein metabolic process	N1_vs_B1	Biological Process	1	1	0.029
GO:0042158 lipoprotein biosynthetic process	N1_vs_B1	Biological Process	1	1	0.029
GO:0042623 ATPase activity, coupled	N1_vs_B1	Molecular Function	8	8	0.029
GO:0072527 pyrimidine-containing compound metabolic process	N1_vs_B1	Biological Process	3	0	0.072
GO:0044428 nuclear part	N1_vs_B1	Cellular Component	2	3	0.036
GO:0016071 mRNA metabolic process	N1_vs_B1	Biological Process	0	2	0.04
GO:0033043 regulation of organelle organization	N1_vs_B1	Biological Process	1	2	0.029
GO:0090501 RNA phosphodiester bond hydrolysis	N1_vs_B1	Biological Process	1	1	0.035
GO:0016740 transferase activity	N1_vs_B1	Molecular Function	255	153	0.028
GO:1902589 single-organism organelle organization	N1_vs_B1	Biological Process	34	10	0.124
GO:0003676 nucleic acid binding	N1_vs_B1	Molecular Function	59	22	0.088
GO:0007015 actin filament organization	N1_vs_B1	Biological Process	1	2	0.102
GO:0097159 organic cyclic compound binding	N1_vs_B1	Molecular Function	280	124	0.034
GO:0034470 ncRNA processing	N1_vs_B1	Biological Process	0	1	0.123
GO:0016462 pyrophosphatase activity	N1_vs_B1	Molecular Function	46	26	0.017
GO:0016818 hydrolase activity, acting on acid anhydrides, in phosphorus-containing anhydrides	N1_vs_B1	Molecular Function	46	26	0.099
GO:0006725 cellular aromatic compound metabolic process	N1_vs_B1	Biological Process	188	79	0.099
GO:0009059 macromolecule biosynthetic process	N1_vs_B1	Biological Process	100	49	0.114
GO:0006464 cellular protein modification process	N1_vs_B1	Biological Process	116	63	0.106
GO:0044391 ribosomal subunit	N1_vs_B1	Cellular Component	3	0	0.109
GO:0016817 hydrolase activity, acting on acid anhydrides	N1_vs_B1	Molecular Function	46	26	0.028
GO:0034645 cellular macromolecule biosynthetic process	N1_vs_B1	Biological Process	90	48	0.098
GO:0036211 protein modification process	N1_vs_B1	Biological Process	117	63	0.105
GO:0051321 meiotic cell cycle	N1_vs_B1	Biological Process	1	0	0.108
GO:1903046 meiotic cell cycle process	N1_vs_B1	Biological Process	1	0	0.016
GO:0005198 structural molecule activity	N1_vs_B1	Molecular Function	6	1	0.016
GO:0051128 regulation of cellular component organization	N1_vs_B1	Biological Process	2	3	0.049
GO:0044265 cellular macromolecule catabolic process	N1_vs_B1	Biological Process	14	8	0.04
GO:0005634 nucleus	N1_vs_B1	Cellular Component	2	3	0.071
GO:0019538 protein metabolic process	N1_vs_B1	Biological Process	187	102	0.035
GO:0072528 pyrimidine-containing compound biosynthetic process	N1_vs_B1	Biological Process	1	0	0.114
GO:0005840 ribosome	N1_vs_B1	Cellular Component	4	0	0.015
GO:0043412 macromolecule modification	N1_vs_B1	Biological Process	129	66	0.03
GO:0046907 intracellular transport	N1_vs_B1	Biological Process	21	26	0.107
GO:0070647 protein modification by small protein conjugation or removal	N1_vs_B1	Biological Process	5	10	0.083
GO:0044248 cellular catabolic process	N1_vs_B1	Biological Process	20	15	0.059
GO:0051649 establishment of localization in cell	N1_vs_B1	Biological Process	21	26	0.076
GO:0032991 macromolecular complex	N1_vs_B1	Cellular Component	89	25	0.082
GO:0044237 cellular metabolic process	N1_vs_B1	Biological Process	550	269	0.088
GO:0015031 protein transport	N1_vs_B1	Biological Process	19	24	0.124
GO:0005488 binding	N1_vs_B1	Molecular Function	500	251	0.079
GO:0045184 establishment of protein localization	N1_vs_B1	Biological Process	19	24	0.128
GO:0004674 protein serine/threonine kinase activity	N1_vs_B1	Molecular Function	6	5	0.079
GO:0090304 nucleic acid metabolic process	N1_vs_B1	Biological Process	123	46	0.052
GO:0051641 cellular localization	N1_vs_B1	Biological Process	21	27	0.102
GO:0046483 heterocycle metabolic process	N1_vs_B1	Biological Process	176	59	0.079
GO:0006807 nitrogen compound metabolic process	N1_vs_B1	Biological Process	217	81	0.107
GO:0044267 cellular protein metabolic process	N1_vs_B1	Biological Process	148	87	0.11
GO:0071704 organic substance metabolic process	N1_vs_B1	Biological Process	567	279	0.106
GO:0016772 transferase activity, transferring phosphorus-containing groups	N1_vs_B1	Molecular Function	110	70	0.123
GO:0044424 intracellular part	N1_vs_B1	Cellular Component	386	201	0.106
GO:0034641 cellular nitrogen compound metabolic process	N1_vs_B1	Biological Process	182	62	0.109
GO:0001883 purine nucleoside binding	N1_vs_B1	Molecular Function	124	77	0.106
GO:0032549 ribonucleoside binding	N1_vs_B1	Molecular Function	124	77	0.106
GO:0032550 purine ribonucleoside binding	N1_vs_B1	Molecular Function	124	77	0.106
GO:0097367 carbohydrate derivative binding	N1_vs_B1	Molecular Function	127	81	0.106
GO:0006139 nucleobase-containing compound metabolic process	N1_vs_B1	Biological Process	152	50	0.107
GO:0001882 nucleoside binding	N1_vs_B1	Molecular Function	124	77	0.102
GO:0005622 intracellular	N1_vs_B1	Cellular Component	386	201	0.106
GO:0036094 small molecule binding	N1_vs_B1	Molecular Function	160	90	0.108
GO:0016070 RNA metabolic process	N1_vs_B1	Biological Process	73	31	0.108
GO:0006396 RNA processing	N1_vs_B1	Biological Process	9	7	0.088
GO:0044260 cellular macromolecule metabolic process	N1_vs_B1	Biological Process	309	142	0.047
GO:0009987 cellular process	N1_vs_B1	Biological Process	704	363	0.112
GO:0008104 protein localization	N1_vs_B1	Biological Process	22	28	0.124
GO:0030529 intracellular ribonucleoprotein complex	N1_vs_B1	Cellular Component	11	11	0.067
GO:1990904 ribonucleoprotein complex	N1_vs_B1	Cellular Component	11	11	0.043
GO:0043170 macromolecule metabolic process	N1_vs_B1	Biological Process	382	174	0.043
GO:0033036 macromolecule localization	N1_vs_B1	Biological Process	22	30	0.112
GO:0003674 molecular_function	N1_vs_B1	Molecular Function	1042	565	0.066
GO:0005575 cellular_component	N1_vs_B1	Cellular Component	593	326	0.141
GO:0008150 biological_process	N1_vs_B1	Biological Process	1047	572	0.12
GO:0010467 gene expression	N1_vs_B1	Biological Process	102	50	0.136
					0.08

## Sheet: N2_vs_B2
Continue: GO enrichment analysis in the N2_vs_B2
Go.id and term	Group	Category	Gene_num.rich	Up.regulated	Down.regulated	Rich.factor
GO:0009579 thylakoid	N1_vs_B2	Cellular Component	50	2	48	0.212
GO:0006091 generation of precursor metabolites and energy	N1_vs_B2	Biological Process	47	2	45	0.229
GO:0044436 thylakoid part	N1_vs_B2	Cellular Component	36	2	34	0.263
GO:0034357 photosynthetic membrane	N1_vs_B2	Cellular Component	32	2	30	0.299
GO:0009521 photosystem	N1_vs_B2	Cellular Component	28	2	26	0.315
GO:0031976 plastid thylakoid	N1_vs_B2	Cellular Component	33	2	31	0.217
GO:0015979 photosynthesis	N1_vs_B2	Biological Process	20	1	19	0.328
GO:0019684 photosynthesis, light reaction	N1_vs_B2	Biological Process	19	1	18	0.339
GO:0044434 chloroplast part	N1_vs_B2	Cellular Component	42	3	39	0.145
GO:0098796 membrane protein complex	N1_vs_B2	Cellular Component	35	4	31	0.157
GO:0009507 chloroplast	N1_vs_B2	Cellular Component	42	3	39	0.135
GO:0000097 sulfur amino acid biosynthetic process	N1_vs_B2	Biological Process	33	5	28	0.169
GO:0000096 sulfur amino acid metabolic process	N1_vs_B2	Biological Process	33	5	28	0.159
GO:0009767 photosynthetic electron transport chain	N1_vs_B2	Biological Process	14	0	14	0.368
GO:0016053 organic acid biosynthetic process	N1_vs_B2	Biological Process	45	11	34	0.122
GO:0046394 carboxylic acid biosynthetic process	N1_vs_B2	Biological Process	45	11	34	0.122
GO:0031984 organelle subcompartment	N1_vs_B2	Cellular Component	36	3	33	0.134
GO:0044283 small molecule biosynthetic process	N1_vs_B2	Biological Process	52	11	41	0.109
GO:0032268 regulation of cellular protein metabolic process	N1_vs_B2	Biological Process	34	3	31	0.134
GO:0051246 regulation of protein metabolic process	N1_vs_B2	Biological Process	34	3	31	0.134
GO:0044272 sulfur compound biosynthetic process	N1_vs_B2	Biological Process	34	6	28	0.132
GO:0008652 cellular amino acid biosynthetic process	N1_vs_B2	Biological Process	35	6	29	0.119
GO:0009620 response to fungus	N1_vs_B2	Biological Process	21	3	18	0.167
GO:0022900 electron transport chain	N1_vs_B2	Biological Process	15	0	15	0.221
GO:0044435 plastid part	N1_vs_B2	Cellular Component	69	12	57	0.082
GO:0010033 response to organic substance	N1_vs_B2	Biological Process	70	20	50	0.082
GO:0016020 membrane	N1_vs_B2	Cellular Component	197	42	155	0.059
GO:0043436 oxoacid metabolic process	N1_vs_B2	Biological Process	100	24	76	0.072
GO:0006082 organic acid metabolic process	N1_vs_B2	Biological Process	100	24	76	0.072
GO:0043234 protein complex	N1_vs_B2	Cellular Component	61	17	44	0.084
GO:0044710 single-organism metabolic process	N1_vs_B2	Biological Process	236	58	178	0.057
GO:0019752 carboxylic acid metabolic process	N1_vs_B2	Biological Process	97	23	74	0.072
GO:0006790 sulfur compound metabolic process	N1_vs_B2	Biological Process	37	6	31	0.106
GO:0042651 thylakoid membrane	N1_vs_B2	Cellular Component	5	0	5	0.714
GO:0051704 multi-organism process	N1_vs_B2	Biological Process	43	10	33	0.096
GO:0051707 response to other organism	N1_vs_B2	Biological Process	40	9	31	0.098
GO:0043207 response to external biotic stimulus	N1_vs_B2	Biological Process	40	9	31	0.098
GO:0009536 plastid	N1_vs_B2	Cellular Component	106	28	78	0.067
GO:0015977 carbon fixation	N1_vs_B2	Biological Process	5	0	5	0.714
GO:0016072 rRNA metabolic process	N1_vs_B2	Biological Process	23	6	17	0.131
GO:0009607 response to biotic stimulus	N1_vs_B2	Biological Process	40	9	31	0.096
GO:1901566 organonitrogen compound biosynthetic process	N1_vs_B2	Biological Process	64	17	47	0.079
GO:0009719 response to endogenous stimulus	N1_vs_B2	Biological Process	44	13	31	0.092
GO:0044711 single-organism biosynthetic process	N1_vs_B2	Biological Process	76	19	57	0.075
GO:0009696 salicylic acid metabolic process	N1_vs_B2	Biological Process	12	2	10	0.218
GO:0042537 benzene-containing compound metabolic process	N1_vs_B2	Biological Process	12	2	10	0.218
GO:0006779 porphyrin-containing compound biosynthetic process	N1_vs_B2	Biological Process	17	3	14	0.159
GO:0031399 regulation of protein modification process	N1_vs_B2	Biological Process	21	1	20	0.135
GO:0033014 tetrapyrrole biosynthetic process	N1_vs_B2	Biological Process	17	3	14	0.156
GO:0072330 monocarboxylic acid biosynthetic process	N1_vs_B2	Biological Process	15	5	10	0.17
GO:0006633 fatty acid biosynthetic process	N1_vs_B2	Biological Process	14	4	10	0.175
GO:0018958 phenol-containing compound metabolic process	N1_vs_B2	Biological Process	12	2	10	0.2
GO:0009605 response to external stimulus	N1_vs_B2	Biological Process	54	13	41	0.081
GO:0006950 response to stress	N1_vs_B2	Biological Process	98	29	69	0.068
GO:1901700 response to oxygen-containing compound	N1_vs_B2	Biological Process	42	10	32	0.089
GO:0006972 hyperosmotic response	N1_vs_B2	Biological Process	11	2	9	0.212
GO:0006952 defense response	N1_vs_B2	Biological Process	28	7	21	0.107
GO:0055114 oxidation-reduction process	N1_vs_B2	Biological Process	17	1	16	0.144
GO:0009725 response to hormone	N1_vs_B2	Biological Process	39	12	27	0.089
GO:0009765 photosynthesis, light harvesting	N1_vs_B2	Biological Process	5	1	4	0.5
GO:1990066 energy quenching	N1_vs_B2	Biological Process	5	0	5	0.5
GO:0031323 regulation of cellular metabolic process	N1_vs_B2	Biological Process	54	9	45	0.078
GO:0009751 response to salicylic acid	N1_vs_B2	Biological Process	12	2	10	0.176
GO:0009863 salicylic acid mediated signaling pathway	N1_vs_B2	Biological Process	12	2	10	0.176
GO:0071446 cellular response to salicylic acid stimulus	N1_vs_B2	Biological Process	12	2	10	0.176
GO:0034660 ncRNA metabolic process	N1_vs_B2	Biological Process	31	10	21	0.096
GO:0006520 cellular amino acid metabolic process	N1_vs_B2	Biological Process	47	9	38	0.081
GO:0045087 innate immune response	N1_vs_B2	Biological Process	18	4	14	0.127
GO:0006955 immune response	N1_vs_B2	Biological Process	18	4	14	0.126
GO:0044281 small molecule metabolic process	N1_vs_B2	Biological Process	119	29	90	0.062
GO:0044765 single-organism transport	N1_vs_B2	Biological Process	99	24	75	0.064
GO:0034622 cellular macromolecular complex assembly	N1_vs_B2	Biological Process	29	6	23	0.095
GO:1902578 single-organism localization	N1_vs_B2	Biological Process	100	25	75	0.064
GO:0071229 cellular response to acid chemical	N1_vs_B2	Biological Process	18	4	14	0.118
GO:0042221 response to chemical	N1_vs_B2	Biological Process	82	24	58	0.066
GO:0043623 cellular protein complex assembly	N1_vs_B2	Biological Process	28	5	23	0.094
GO:0051186 cofactor metabolic process	N1_vs_B2	Biological Process	36	7	29	0.085
GO:0051188 cofactor biosynthetic process	N1_vs_B2	Biological Process	20	4	16	0.11
GO:0050794 regulation of cellular process	N1_vs_B2	Biological Process	106	30	76	0.062
GO:0006970 response to osmotic stress	N1_vs_B2	Biological Process	28	7	21	0.093
GO:0080090 regulation of primary metabolic process	N1_vs_B2	Biological Process	49	8	41	0.075
GO:0009534 chloroplast thylakoid	N1_vs_B2	Cellular Component	5	1	4	0.357
GO:0032787 monocarboxylic acid metabolic process	N1_vs_B2	Biological Process	55	14	41	0.072
GO:0009755 hormone-mediated signaling pathway	N1_vs_B2	Biological Process	26	6	20	0.095
GO:0032870 cellular response to hormone stimulus	N1_vs_B2	Biological Process	26	6	20	0.095
GO:0071495 cellular response to endogenous stimulus	N1_vs_B2	Biological Process	26	6	20	0.095
GO:0070887 cellular response to chemical stimulus	N1_vs_B2	Biological Process	36	9	27	0.083
GO:0071407 cellular response to organic cyclic compound	N1_vs_B2	Biological Process	18	4	14	0.113
GO:0010243 response to organonitrogen compound	N1_vs_B2	Biological Process	12	3	9	0.146
GO:0009416 response to light stimulus	N1_vs_B2	Biological Process	39	11	28	0.08
GO:0009503 thylakoid light-harvesting complex	N1_vs_B2	Cellular Component	3	0	3	0.75
GO:0009535 chloroplast thylakoid membrane	N1_vs_B2	Cellular Component	3	0	3	0.75
GO:0098807 chloroplast thylakoid membrane protein complex	N1_vs_B2	Cellular Component	3	0	3	0.75
GO:1901564 organonitrogen compound metabolic process	N1_vs_B2	Biological Process	82	19	63	0.065
GO:1901701 cellular response to oxygen-containing compound	N1_vs_B2	Biological Process	22	5	17	0.101
GO:0044425 membrane part	N1_vs_B2	Cellular Component	127	15	112	0.059
GO:0016491 oxidoreductase activity	N1_vs_B2	Molecular Function	100	23	77	0.069
GO:0046906 tetrapyrrole binding	N1_vs_B2	Molecular Function	29	2	27	0.099
GO:0005496 steroid binding	N1_vs_B2	Molecular Function	3	3	0	1
GO:0032934 sterol binding	N1_vs_B2	Molecular Function	3	3	0	1
GO:0043178 alcohol binding	N1_vs_B2	Molecular Function	3	3	0	1
GO:0044699 single-organism process	N1_vs_B2	Biological Process	349	94	255	0.05
GO:0030076 light-harvesting complex	N1_vs_B2	Cellular Component	3	0	3	0.6
GO:0055035 plastid thylakoid membrane	N1_vs_B2	Cellular Component	3	0	3	0.6
GO:0050308 sugar-phosphatase activity	N1_vs_B2	Molecular Function	4	0	4	0.571
GO:0006461 protein complex assembly	N1_vs_B2	Biological Process	29	6	23	0.085
GO:0009628 response to abiotic stimulus	N1_vs_B2	Biological Process	65	19	46	0.066
GO:0070271 protein complex biogenesis	N1_vs_B2	Biological Process	29	6	23	0.085
GO:0071310 cellular response to organic substance	N1_vs_B2	Biological Process	34	8	26	0.08
GO:0042044 fluid transport	N1_vs_B2	Biological Process	12	1	11	0.13
GO:0009526 plastid envelope	N1_vs_B2	Cellular Component	32	8	24	0.081
GO:0006778 porphyrin-containing compound metabolic process	N1_vs_B2	Biological Process	17	3	14	0.106
GO:0009314 response to radiation	N1_vs_B2	Biological Process	40	12	28	0.075
GO:0065003 macromolecular complex assembly	N1_vs_B2	Biological Process	30	7	23	0.082
GO:0033013 tetrapyrrole metabolic process	N1_vs_B2	Biological Process	17	3	14	0.104
GO:0050896 response to stimulus	N1_vs_B2	Biological Process	151	47	104	0.056
GO:0010941 regulation of cell death	N1_vs_B2	Biological Process	14	2	12	0.115
GO:0043067 regulation of programmed cell death	N1_vs_B2	Biological Process	14	2	12	0.115
GO:0014070 response to organic cyclic compound	N1_vs_B2	Biological Process	20	5	15	0.096
GO:0031978 plastid thylakoid lumen	N1_vs_B2	Cellular Component	6	1	5	0.207
GO:0002376 immune system process	N1_vs_B2	Biological Process	18	4	14	0.099
GO:0006739 NADP metabolic process	N1_vs_B2	Biological Process	13	1	12	0.117
GO:0009639 response to red or far red light	N1_vs_B2	Biological Process	18	4	14	0.098
GO:0050801 ion homeostasis	N1_vs_B2	Biological Process	14	3	11	0.111
GO:0001101 response to acid chemical	N1_vs_B2	Biological Process	32	8	24	0.078
GO:0008610 lipid biosynthetic process	N1_vs_B2	Biological Process	29	9	20	0.08
GO:0019840 isoprenoid binding	N1_vs_B2	Molecular Function	3	1	2	0.75
GO:0000187 activation of MAPK activity	N1_vs_B2	Biological Process	2	0	2	1
GO:0009403 toxin biosynthetic process	N1_vs_B2	Biological Process	2	0	2	1
GO:0009700 indole phytoalexin biosynthetic process	N1_vs_B2	Biological Process	2	0	2	1
GO:0010375 stomatal complex patterning	N1_vs_B2	Biological Process	2	0	2	1
GO:0032388 positive regulation of intracellular transport	N1_vs_B2	Biological Process	2	0	2	1
GO:0043406 positive regulation of MAP kinase activity	N1_vs_B2	Biological Process	2	0	2	1
GO:0043410 positive regulation of MAPK cascade	N1_vs_B2	Biological Process	2	0	2	1
GO:0043446 cellular alkane metabolic process	N1_vs_B2	Biological Process	2	0	2	1
GO:0046217 indole phytoalexin metabolic process	N1_vs_B2	Biological Process	2	0	2	1
GO:0046822 regulation of nucleocytoplasmic transport	N1_vs_B2	Biological Process	2	0	2	1
GO:0046824 positive regulation of nucleocytoplasmic transport	N1_vs_B2	Biological Process	2	0	2	1
GO:0046864 isoprenoid transport	N1_vs_B2	Biological Process	2	0	2	1
GO:0051050 positive regulation of transport	N1_vs_B2	Biological Process	2	0	2	1
GO:0052314 phytoalexin metabolic process	N1_vs_B2	Biological Process	2	0	2	1
GO:0052315 phytoalexin biosynthetic process	N1_vs_B2	Biological Process	2	0	2	1
GO:0071902 positive regulation of protein serine/threonine kinase activity	N1_vs_B2	Biological Process	2	0	2	1
GO:0080135 regulation of cellular response to stress	N1_vs_B2	Biological Process	2	0	2	1
GO:1902533 positive regulation of intracellular signal transduction	N1_vs_B2	Biological Process	2	0	2	1
GO:1903649 regulation of cytoplasmic transport	N1_vs_B2	Biological Process	2	0	2	1
GO:1903651 positive regulation of cytoplasmic transport	N1_vs_B2	Biological Process	2	0	2	1
GO:0044550 secondary metabolite biosynthetic process	N1_vs_B2	Biological Process	12	2	10	0.117
GO:0006733 oxidoreduction coenzyme metabolic process	N1_vs_B2	Biological Process	15	2	13	0.103
GO:0006811 ion transport	N1_vs_B2	Biological Process	55	11	44	0.066
GO:0006629 lipid metabolic process	N1_vs_B2	Biological Process	56	17	39	0.065
GO:0051049 regulation of transport	N1_vs_B2	Biological Process	13	4	9	0.11
GO:0008289 lipid binding	N1_vs_B2	Molecular Function	8	5	3	0.195
GO:0072593 reactive oxygen species metabolic process	N1_vs_B2	Biological Process	16	3	13	0.098
GO:0043269 regulation of ion transport	N1_vs_B2	Biological Process	11	4	7	0.12
GO:0006631 fatty acid metabolic process	N1_vs_B2	Biological Process	26	7	19	0.08
GO:0012501 programmed cell death	N1_vs_B2	Biological Process	14	2	12	0.104
GO:0048518 positive regulation of biological process	N1_vs_B2	Biological Process	20	3	17	0.088
GO:0048878 chemical homeostasis	N1_vs_B2	Biological Process	14	3	11	0.102
GO:0031977 thylakoid lumen	N1_vs_B2	Cellular Component	6	1	5	0.182
GO:0060560 developmental growth involved in morphogenesis	N1_vs_B2	Biological Process	8	2	6	0.14
GO:0032879 regulation of localization	N1_vs_B2	Biological Process	13	4	9	0.104
GO:0009893 positive regulation of metabolic process	N1_vs_B2	Biological Process	16	3	13	0.094
GO:0046496 nicotinamide nucleotide metabolic process	N1_vs_B2	Biological Process	13	1	12	0.102
GO:0008219 cell death	N1_vs_B2	Biological Process	14	2	12	0.099
GO:0031224 intrinsic component of membrane	N1_vs_B2	Cellular Component	110	12	98	0.057
GO:0006810 transport	N1_vs_B2	Biological Process	113	29	84	0.056
GO:0030414 peptidase inhibitor activity	N1_vs_B2	Molecular Function	4	1	3	0.364
GO:0061134 peptidase regulator activity	N1_vs_B2	Molecular Function	4	1	3	0.364
GO:0016265 death	N1_vs_B2	Biological Process	15	3	12	0.094
GO:0019362 pyridine nucleotide metabolic process	N1_vs_B2	Biological Process	13	1	12	0.1
GO:0006732 coenzyme metabolic process	N1_vs_B2	Biological Process	23	4	19	0.079
GO:0071822 protein complex subunit organization	N1_vs_B2	Biological Process	32	7	25	0.071
GO:0009967 positive regulation of signal transduction	N1_vs_B2	Biological Process	2	0	2	0.667
GO:0010647 positive regulation of cell communication	N1_vs_B2	Biological Process	2	0	2	0.667
GO:0023056 positive regulation of signaling	N1_vs_B2	Biological Process	2	0	2	0.667
GO:0046459 short-chain fatty acid metabolic process	N1_vs_B2	Biological Process	2	1	1	0.667
GO:0005985 sucrose metabolic process	N1_vs_B2	Biological Process	3	0	3	0.333
GO:0010109 regulation of photosynthesis	N1_vs_B2	Biological Process	3	0	3	0.333
GO:0007165 signal transduction	N1_vs_B2	Biological Process	47	14	33	0.065
GO:0051234 establishment of localization	N1_vs_B2	Biological Process	124	31	93	0.055
GO:0005576 extracellular region	N1_vs_B2	Cellular Component	18	6	12	0.087
GO:0006873 cellular ion homeostasis	N1_vs_B2	Biological Process	9	2	7	0.118
GO:0055082 cellular chemical homeostasis	N1_vs_B2	Biological Process	9	2	7	0.118
GO:0044085 cellular component biogenesis	N1_vs_B2	Biological Process	39	10	29	0.067
GO:0023052 signaling	N1_vs_B2	Biological Process	47	14	33	0.064
GO:0044700 single organism signaling	N1_vs_B2	Biological Process	47	14	33	0.064
GO:0043401 steroid hormone mediated signaling pathway	N1_vs_B2	Biological Process	4	1	3	0.222
GO:0048545 response to steroid hormone	N1_vs_B2	Biological Process	4	1	3	0.222
GO:0071383 cellular response to steroid hormone stimulus	N1_vs_B2	Biological Process	4	1	3	0.222
GO:1901615 organic hydroxy compound metabolic process	N1_vs_B2	Biological Process	23	4	19	0.077
GO:0072524 pyridine-containing compound metabolic process	N1_vs_B2	Biological Process	13	1	12	0.096
GO:0022607 cellular component assembly	N1_vs_B2	Biological Process	30	7	23	0.071
GO:0016049 cell growth	N1_vs_B2	Biological Process	14	4	10	0.092
GO:0015718 monocarboxylic acid transport	N1_vs_B2	Biological Process	3	0	3	0.3
GO:0032991 macromolecular complex	N1_vs_B2	Cellular Component	77	21	56	0.059
GO:0030125 clathrin vesicle coat	N1_vs_B2	Cellular Component	2	0	2	0.5
GO:0030136 clathrin-coated vesicle	N1_vs_B2	Cellular Component	2	0	2	0.5
GO:0030665 clathrin-coated vesicle membrane	N1_vs_B2	Cellular Component	2	0	2	0.5
GO:0042743 hydrogen peroxide metabolic process	N1_vs_B2	Biological Process	13	2	11	0.092
GO:0042435 indole-containing compound biosynthetic process	N1_vs_B2	Biological Process	2	0	2	0.5
GO:0007154 cell communication	N1_vs_B2	Biological Process	53	16	37	0.061
GO:0044446 intracellular organelle part	N1_vs_B2	Cellular Component	92	22	70	0.057
GO:0050789 regulation of biological process	N1_vs_B2	Biological Process	129	40	89	0.053
GO:1901698 response to nitrogen compound	N1_vs_B2	Biological Process	14	4	10	0.087
GO:0006417 regulation of translation	N1_vs_B2	Biological Process	9	2	7	0.106
GO:0034248 regulation of cellular amide metabolic process	N1_vs_B2	Biological Process	9	2	7	0.106
GO:0009523 photosystem II	N1_vs_B2	Cellular Component	3	0	3	0.25
GO:0009657 plastid organization	N1_vs_B2	Biological Process	19	5	14	0.077
GO:0044262 cellular carbohydrate metabolic process	N1_vs_B2	Biological Process	24	7	17	0.072
GO:0006563 L-serine metabolic process	N1_vs_B2	Biological Process	4	1	3	0.182
GO:0044444 cytoplasmic part	N1_vs_B2	Cellular Component	148	48	100	0.053
GO:0034702 ion channel complex	N1_vs_B2	Cellular Component	2	2	0	0.4
GO:1902495 transmembrane transporter complex	N1_vs_B2	Cellular Component	2	2	0	0.4
GO:1990351 transporter complex	N1_vs_B2	Cellular Component	2	2	0	0.4
GO:0009743 response to carbohydrate	N1_vs_B2	Biological Process	15	2	13	0.083
GO:0006996 organelle organization	N1_vs_B2	Biological Process	67	20	47	0.058
GO:0048588 developmental cell growth	N1_vs_B2	Biological Process	8	2	6	0.11
GO:0010038 response to metal ion	N1_vs_B2	Biological Process	16	6	10	0.081
GO:0051179 localization	N1_vs_B2	Biological Process	127	32	95	0.053
GO:0015849 organic acid transport	N1_vs_B2	Biological Process	11	1	10	0.093
GO:0046942 carboxylic acid transport	N1_vs_B2	Biological Process	11	1	10	0.093
GO:0009642 response to light intensity	N1_vs_B2	Biological Process	10	3	7	0.097
GO:0009698 phenylpropanoid metabolic process	N1_vs_B2	Biological Process	8	4	4	0.108
GO:0009826 unidimensional cell growth	N1_vs_B2	Biological Process	6	2	4	0.128
GO:0048589 developmental growth	N1_vs_B2	Biological Process	10	2	8	0.096
GO:0009069 serine family amino acid metabolic process	N1_vs_B2	Biological Process	7	1	6	0.115
GO:0019748 secondary metabolic process	N1_vs_B2	Biological Process	17	6	11	0.078
GO:0008299 isoprenoid biosynthetic process	N1_vs_B2	Biological Process	11	4	7	0.091
GO:0033993 response to lipid	N1_vs_B2	Biological Process	9	3	6	0.098
GO:0044267 cellular protein metabolic process	N1_vs_B2	Biological Process	117	37	80	0.053
GO:0005737 cytoplasm	N1_vs_B2	Cellular Component	148	48	100	0.052
GO:0065007 biological regulation	N1_vs_B2	Biological Process	141	42	99	0.052
GO:0098542 defense response to other organism	N1_vs_B2	Biological Process	10	3	7	0.091
GO:1901576 organic substance biosynthetic process	N1_vs_B2	Biological Process	124	36	88	0.052
GO:0006720 isoprenoid metabolic process	N1_vs_B2	Biological Process	15	5	10	0.078
GO:0030001 metal ion transport	N1_vs_B2	Biological Process	23	2	21	0.069
GO:0009720 detection of hormone stimulus	N1_vs_B2	Biological Process	2	0	2	0.333
GO:0009726 detection of endogenous stimulus	N1_vs_B2	Biological Process	2	0	2	0.333
GO:0070542 response to fatty acid	N1_vs_B2	Biological Process	2	1	1	0.333
GO:0009617 response to bacterium	N1_vs_B2	Biological Process	13	2	11	0.081
GO:0006801 superoxide metabolic process	N1_vs_B2	Biological Process	3	1	2	0.2
GO:0043473 pigmentation	N1_vs_B2	Biological Process	6	2	4	0.115
GO:0043476 pigment accumulation	N1_vs_B2	Biological Process	6	2	4	0.115
GO:0043478 pigment accumulation in response to UV light	N1_vs_B2	Biological Process	6	2	4	0.115
GO:0043479 pigment accumulation in tissues in response to UV light	N1_vs_B2	Biological Process	6	2	4	0.115
GO:0043480 pigment accumulation in tissues	N1_vs_B2	Biological Process	6	2	4	0.115
GO:1901362 organic cyclic compound biosynthetic process	N1_vs_B2	Biological Process	54	12	42	0.058
GO:0009889 regulation of biosynthetic process	N1_vs_B2	Biological Process	31	8	23	0.064
GO:0044763 single-organism cellular process	N1_vs_B2	Biological Process	240	67	173	0.049
GO:0009694 jasmonic acid metabolic process	N1_vs_B2	Biological Process	6	2	4	0.111
GO:0044255 cellular lipid metabolic process	N1_vs_B2	Biological Process	42	12	30	0.059
GO:0005982 starch metabolic process	N1_vs_B2	Biological Process	10	2	8	0.086
GO:0006605 protein targeting	N1_vs_B2	Biological Process	23	6	17	0.067
GO:0009699 phenylpropanoid biosynthetic process	N1_vs_B2	Biological Process	5	1	4	0.122
GO:0009058 biosynthetic process	N1_vs_B2	Biological Process	132	38	94	0.051
GO:0034285 response to disaccharide	N1_vs_B2	Biological Process	8	2	6	0.094
GO:0000165 MAPK cascade	N1_vs_B2	Biological Process	2	0	2	0.286
GO:0009593 detection of chemical stimulus	N1_vs_B2	Biological Process	2	0	2	0.286
GO:0010039 response to iron ion	N1_vs_B2	Biological Process	2	1	1	0.286
GO:0023014 signal transduction by protein phosphorylation	N1_vs_B2	Biological Process	2	0	2	0.286
GO:0042548 regulation of photosynthesis, light reaction	N1_vs_B2	Biological Process	2	0	2	0.286
GO:0043405 regulation of MAP kinase activity	N1_vs_B2	Biological Process	2	0	2	0.286
GO:0043408 regulation of MAPK cascade	N1_vs_B2	Biological Process	2	0	2	0.286
GO:0043467 regulation of generation of precursor metabolites and energy	N1_vs_B2	Biological Process	2	0	2	0.286
GO:0016114 terpenoid biosynthetic process	N1_vs_B2	Biological Process	9	2	7	0.089
GO:0008187 poly-pyrimidine tract binding	N1_vs_B2	Molecular Function	2	0	2	0.667
GO:0004857 enzyme inhibitor activity	N1_vs_B2	Molecular Function	4	1	3	0.235
GO:0016109 tetraterpenoid biosynthetic process	N1_vs_B2	Biological Process	7	2	5	0.097
GO:0015103 inorganic anion transmembrane transporter activity	N1_vs_B2	Molecular Function	7	2	5	0.14
GO:0009887 organ morphogenesis	N1_vs_B2	Biological Process	10	1	9	0.083
GO:0006073 cellular glucan metabolic process	N1_vs_B2	Biological Process	18	4	14	0.069
GO:0009814 defense response, incompatible interaction	N1_vs_B2	Biological Process	7	2	5	0.096
GO:0010374 stomatal complex development	N1_vs_B2	Biological Process	3	0	3	0.167
GO:0009886 post-embryonic morphogenesis	N1_vs_B2	Biological Process	8	0	8	0.09
GO:0018199 peptidyl-glutamine modification	N1_vs_B2	Biological Process	1	0	1	1
GO:0051716 cellular response to stimulus	N1_vs_B2	Biological Process	63	22	41	0.055
GO:0016108 tetraterpenoid metabolic process	N1_vs_B2	Biological Process	7	2	5	0.095
GO:0071396 cellular response to lipid	N1_vs_B2	Biological Process	7	2	5	0.095
GO:0032386 regulation of intracellular transport	N1_vs_B2	Biological Process	2	0	2	0.25
GO:0060341 regulation of cellular localization	N1_vs_B2	Biological Process	2	0	2	0.25
GO:1990267 response to transition metal nanoparticle	N1_vs_B2	Biological Process	2	1	1	0.25
GO:0022804 active transmembrane transporter activity	N1_vs_B2	Molecular Function	23	2	21	0.079
GO:0044249 cellular biosynthetic process	N1_vs_B2	Biological Process	119	38	81	0.051
GO:0048511 rhythmic process	N1_vs_B2	Biological Process	5	0	5	0.111
GO:0031967 organelle envelope	N1_vs_B2	Cellular Component	34	8	26	0.062
GO:0031975 envelope	N1_vs_B2	Cellular Component	34	8	26	0.062
GO:0042742 defense response to bacterium	N1_vs_B2	Biological Process	3	1	2	0.158
GO:0044264 cellular polysaccharide metabolic process	N1_vs_B2	Biological Process	18	4	14	0.068
GO:0044042 glucan metabolic process	N1_vs_B2	Biological Process	19	4	15	0.067
GO:0019538 protein metabolic process	N1_vs_B2	Biological Process	129	39	90	0.051
GO:0051649 establishment of localization in cell	N1_vs_B2	Biological Process	34	12	22	0.059
GO:0009528 plastid inner membrane	N1_vs_B2	Cellular Component	7	1	6	0.095
GO:1901659 glycosyl compound biosynthetic process	N1_vs_B2	Biological Process	9	1	8	0.083
GO:0015711 organic anion transport	N1_vs_B2	Biological Process	11	1	10	0.077
GO:0009152 purine ribonucleotide biosynthetic process	N1_vs_B2	Biological Process	7	2	5	0.091
GO:0044422 organelle part	N1_vs_B2	Cellular Component	104	27	77	0.053
GO:0042170 plastid membrane	N1_vs_B2	Cellular Component	12	3	9	0.076
GO:0010556 regulation of macromolecule biosynthetic process	N1_vs_B2	Biological Process	27	8	19	0.061
GO:0019438 aromatic compound biosynthetic process	N1_vs_B2	Biological Process	47	11	36	0.056
GO:0000785 chromatin	N1_vs_B2	Cellular Component	2	2	0	0.222
GO:0005886 plasma membrane	N1_vs_B2	Cellular Component	3	1	2	0.15
GO:0010333 terpene synthase activity	N1_vs_B2	Molecular Function	3	0	3	0.273
GO:0016628 oxidoreductase activity, acting on the CH-CH group of donors, NAD or NADP as acceptor	N1_vs_B2	Molecular Function	15	2	13	0.088
GO:0043167 ion binding	N1_vs_B2	Molecular Function	125	33	92	0.056
GO:0016701 oxidoreductase activity, acting on single donors with incorporation of molecular oxygen	N1_vs_B2	Molecular Function	6	2	4	0.14
GO:0006897 endocytosis	N1_vs_B2	Biological Process	2	0	2	0.222
GO:0005372 water transmembrane transporter activity	N1_vs_B2	Molecular Function	3	0	3	0.25
GO:0016838 carbon-oxygen lyase activity, acting on phosphates	N1_vs_B2	Molecular Function	3	0	3	0.25
GO:0043169 cation binding	N1_vs_B2	Molecular Function	112	28	84	0.056
GO:0000302 response to reactive oxygen species	N1_vs_B2	Biological Process	9	4	5	0.081
GO:0019222 regulation of metabolic process	N1_vs_B2	Biological Process	70	15	55	0.053
GO:0009653 anatomical structure morphogenesis	N1_vs_B2	Biological Process	31	6	25	0.06
GO:0006164 purine nucleotide biosynthetic process	N1_vs_B2	Biological Process	7	2	5	0.089
GO:0006464 cellular protein modification process	N1_vs_B2	Biological Process	86	25	61	0.052
GO:0016830 carbon-carbon lyase activity	N1_vs_B2	Molecular Function	11	1	10	0.096
GO:0016052 carbohydrate catabolic process	N1_vs_B2	Biological Process	4	3	1	0.118
GO:1901137 carbohydrate derivative biosynthetic process	N1_vs_B2	Biological Process	19	6	13	0.065
GO:0040007 growth	N1_vs_B2	Biological Process	17	5	12	0.066
GO:0015563 uptake transmembrane transporter activity	N1_vs_B2	Molecular Function	2	0	2	0.4
GO:0051641 cellular localization	N1_vs_B2	Biological Process	35	13	22	0.058
GO:0055080 cation homeostasis	N1_vs_B2	Biological Process	7	2	5	0.086
GO:0034599 cellular response to oxidative stress	N1_vs_B2	Biological Process	2	1	1	0.2
GO:0034614 cellular response to reactive oxygen species	N1_vs_B2	Biological Process	2	1	1	0.2
GO:0043648 dicarboxylic acid metabolic process	N1_vs_B2	Biological Process	5	2	3	0.1
GO:0046907 intracellular transport	N1_vs_B2	Biological Process	33	11	22	0.058
GO:0006694 steroid biosynthetic process	N1_vs_B2	Biological Process	9	1	8	0.078
GO:0060255 regulation of macromolecule metabolic process	N1_vs_B2	Biological Process	57	13	44	0.054
GO:1901661 quinone metabolic process	N1_vs_B2	Biological Process	3	1	2	0.136
GO:0036211 protein modification process	N1_vs_B2	Biological Process	86	25	61	0.052
GO:0009150 purine ribonucleotide metabolic process	N1_vs_B2	Biological Process	7	2	5	0.085
GO:0098771 inorganic ion homeostasis	N1_vs_B2	Biological Process	7	2	5	0.085
GO:0009746 response to hexose	N1_vs_B2	Biological Process	6	0	6	0.091
GO:0034284 response to monosaccharide	N1_vs_B2	Biological Process	6	0	6	0.091
GO:1902582 single-organism intracellular transport	N1_vs_B2	Biological Process	26	8	18	0.06
GO:0005976 polysaccharide metabolic process	N1_vs_B2	Biological Process	27	8	19	0.06
GO:0048513 animal organ development	N1_vs_B2	Biological Process	14	1	13	0.068
GO:0044237 cellular metabolic process	N1_vs_B2	Biological Process	310	90	220	0.047
GO:0031326 regulation of cellular biosynthetic process	N1_vs_B2	Biological Process	27	8	19	0.059
GO:0019693 ribose phosphate metabolic process	N1_vs_B2	Biological Process	8	2	6	0.08
GO:2000112 regulation of cellular macromolecule biosynthetic process	N1_vs_B2	Biological Process	26	8	18	0.06
GO:0009117 nucleotide metabolic process	N1_vs_B2	Biological Process	21	3	18	0.062
GO:0071702 organic substance transport	N1_vs_B2	Biological Process	44	11	33	0.055
GO:0006821 chloride transport	N1_vs_B2	Biological Process	2	2	0	0.182
GO:0071900 regulation of protein serine/threonine kinase activity	N1_vs_B2	Biological Process	2	0	2	0.182
GO:0072522 purine-containing compound biosynthetic process	N1_vs_B2	Biological Process	7	2	5	0.082
GO:0010035 response to inorganic substance	N1_vs_B2	Biological Process	16	6	10	0.065
GO:0006979 response to oxidative stress	N1_vs_B2	Biological Process	9	4	5	0.075
GO:0001906 cell killing	N1_vs_B2	Biological Process	1	0	1	0.5
GO:0006083 acetate metabolic process	N1_vs_B2	Biological Process	1	0	1	0.5
GO:0015791 polyol transport	N1_vs_B2	Biological Process	1	0	1	0.5
GO:0015843 methylammonium transport	N1_vs_B2	Biological Process	1	0	1	0.5
GO:0015850 organic hydroxy compound transport	N1_vs_B2	Biological Process	1	0	1	0.5
GO:0019217 regulation of fatty acid metabolic process	N1_vs_B2	Biological Process	1	0	1	0.5
GO:0031577 spindle checkpoint	N1_vs_B2	Biological Process	1	1	0	0.5
GO:0042255 ribosome assembly	N1_vs_B2	Biological Process	1	1	0	0.5
GO:0042304 regulation of fatty acid biosynthetic process	N1_vs_B2	Biological Process	1	0	1	0.5
GO:0045851 pH reduction	N1_vs_B2	Biological Process	1	1	0	0.5
GO:0051452 intracellular pH reduction	N1_vs_B2	Biological Process	1	1	0	0.5
GO:0051453 regulation of intracellular pH	N1_vs_B2	Biological Process	1	1	0	0.5
GO:0051775 response to redox state	N1_vs_B2	Biological Process	1	0	1	0.5
GO:0070925 organelle assembly	N1_vs_B2	Biological Process	1	1	0	0.5
GO:0071173 spindle assembly checkpoint	N1_vs_B2	Biological Process	1	1	0	0.5
GO:0006721 terpenoid metabolic process	N1_vs_B2	Biological Process	11	3	8	0.071
GO:0030118 clathrin coat	N1_vs_B2	Cellular Component	2	0	2	0.182
GO:0044459 plasma membrane part	N1_vs_B2	Cellular Component	2	0	2	0.182
GO:0000325 plant-type vacuole	N1_vs_B2	Cellular Component	1	0	1	0.5
GO:0005876 spindle microtubule	N1_vs_B2	Cellular Component	1	1	0	0.5
GO:0009522 photosystem I	N1_vs_B2	Cellular Component	1	0	1	0.5
GO:0009532 plastid stroma	N1_vs_B2	Cellular Component	23	7	16	0.062
GO:1901657 glycosyl compound metabolic process	N1_vs_B2	Biological Process	10	1	9	0.072
GO:0070993 translation preinitiation complex	N1_vs_B2	Cellular Component	4	2	2	0.105
GO:0030120 vesicle coat	N1_vs_B2	Cellular Component	3	0	3	0.125
GO:0008509 anion transmembrane transporter activity	N1_vs_B2	Molecular Function	11	2	9	0.091
GO:0003729 mRNA binding	N1_vs_B2	Molecular Function	2	1	1	0.333
GO:0010178 IAA-amino acid conjugate hydrolase activity	N1_vs_B2	Molecular Function	2	0	2	0.333
GO:0016829 lyase activity	N1_vs_B2	Molecular Function	19	4	15	0.075
GO:0016833 oxo-acid-lyase activity	N1_vs_B2	Molecular Function	3	0	3	0.2
GO:0016835 carbon-oxygen lyase activity	N1_vs_B2	Molecular Function	8	3	5	0.101
GO:0016709 oxidoreductase activity, acting on paired donors, with incorporation or reduction of molecular oxygen, NAD(P)H as one donor, and incorporation of one atom of oxygen	N1_vs_B2	Molecular Function	7	2	5	0.108
GO:0009411 response to UV	N1_vs_B2	Biological Process	9	3	6	0.074
GO:0034613 cellular protein localization	N1_vs_B2	Biological Process	25	8	17	0.059
GO:0006468 protein phosphorylation	N1_vs_B2	Biological Process	18	2	16	0.062
GO:0070727 cellular macromolecule localization	N1_vs_B2	Biological Process	25	8	17	0.059
GO:0010431 seed maturation	N1_vs_B2	Biological Process	2	2	0	0.167
GO:0006886 intracellular protein transport	N1_vs_B2	Biological Process	24	7	17	0.059
GO:0006544 glycine metabolic process	N1_vs_B2	Biological Process	3	0	3	0.12
GO:0009808 lignin metabolic process	N1_vs_B2	Biological Process	3	2	1	0.12
GO:0009845 seed germination	N1_vs_B2	Biological Process	3	2	1	0.12
GO:0090351 seedling development	N1_vs_B2	Biological Process	3	2	1	0.12
GO:0016043 cellular component organization	N1_vs_B2	Biological Process	90	29	61	0.051
GO:0015291 secondary active transmembrane transporter activity	N1_vs_B2	Molecular Function	12	0	12	0.084
GO:0004180 carboxypeptidase activity	N1_vs_B2	Molecular Function	4	1	3	0.148
GO:0022857 transmembrane transporter activity	N1_vs_B2	Molecular Function	43	6	37	0.062
GO:0043412 macromolecule modification	N1_vs_B2	Biological Process	92	28	64	0.05
GO:0008202 steroid metabolic process	N1_vs_B2	Biological Process	9	1	8	0.072
GO:0003724 RNA helicase activity	N1_vs_B2	Molecular Function	2	2	0	0.286
GO:0016405 CoA-ligase activity	N1_vs_B2	Molecular Function	4	1	3	0.143
GO:0006722 triterpenoid metabolic process	N1_vs_B2	Biological Process	3	0	3	0.115
GO:0016104 triterpenoid biosynthetic process	N1_vs_B2	Biological Process	3	0	3	0.115
GO:0042180 cellular ketone metabolic process	N1_vs_B2	Biological Process	4	1	3	0.098
GO:0055076 transition metal ion homeostasis	N1_vs_B2	Biological Process	4	1	3	0.098
GO:0009813 flavonoid biosynthetic process	N1_vs_B2	Biological Process	5	1	4	0.088
GO:0048193 Golgi vesicle transport	N1_vs_B2	Biological Process	5	3	2	0.088
GO:0004470 malic enzyme activity	N1_vs_B2	Molecular Function	3	1	2	0.176
GO:0019203 carbohydrate phosphatase activity	N1_vs_B2	Molecular Function	4	0	4	0.138
GO:0016877 ligase activity, forming carbon-sulfur bonds	N1_vs_B2	Molecular Function	5	2	3	0.119
GO:0008905 mannose-phosphate guanylyltransferase activity	N1_vs_B2	Molecular Function	1	0	1	1
GO:0031490 chromatin DNA binding	N1_vs_B2	Molecular Function	1	1	0	1
GO:0046923 ER retention sequence binding	N1_vs_B2	Molecular Function	1	1	0	1
GO:0006820 anion transport	N1_vs_B2	Biological Process	19	3	16	0.06
GO:0015851 nucleobase transport	N1_vs_B2	Biological Process	2	0	2	0.154
GO:0021700 developmental maturation	N1_vs_B2	Biological Process	2	2	0	0.154
GO:0016903 oxidoreductase activity, acting on the aldehyde or oxo group of donors	N1_vs_B2	Molecular Function	7	0	7	0.097
GO:0044822 poly(A) RNA binding	N1_vs_B2	Molecular Function	2	1	1	0.25
GO:0040008 regulation of growth	N1_vs_B2	Biological Process	4	2	2	0.095
GO:0044786 cell cycle DNA replication	N1_vs_B2	Biological Process	4	2	2	0.095
GO:0006812 cation transport	N1_vs_B2	Biological Process	29	4	25	0.056
GO:1901360 organic cyclic compound metabolic process	N1_vs_B2	Biological Process	119	36	83	0.049
GO:0033178 proton-transporting two-sector ATPase complex, catalytic domain	N1_vs_B2	Cellular Component	2	0	2	0.154
GO:0046165 alcohol biosynthetic process	N1_vs_B2	Biological Process	8	1	7	0.072
GO:0009260 ribonucleotide biosynthetic process	N1_vs_B2	Biological Process	7	2	5	0.074
GO:0046390 ribose phosphate biosynthetic process	N1_vs_B2	Biological Process	7	2	5	0.074
GO:0010466 negative regulation of peptidase activity	N1_vs_B2	Biological Process	2	0	2	0.143
GO:0030162 regulation of proteolysis	N1_vs_B2	Biological Process	2	0	2	0.143
GO:0043086 negative regulation of catalytic activity	N1_vs_B2	Biological Process	2	0	2	0.143
GO:0045861 negative regulation of proteolysis	N1_vs_B2	Biological Process	2	0	2	0.143
GO:0051346 negative regulation of hydrolase activity	N1_vs_B2	Biological Process	2	0	2	0.143
GO:0052547 regulation of peptidase activity	N1_vs_B2	Biological Process	2	0	2	0.143
GO:0044238 primary metabolic process	N1_vs_B2	Biological Process	270	84	186	0.047
GO:0009233 menaquinone metabolic process	N1_vs_B2	Biological Process	1	0	1	0.333
GO:0009853 photorespiration	N1_vs_B2	Biological Process	1	1	0	0.333
GO:0010257 NADH dehydrogenase complex assembly	N1_vs_B2	Biological Process	1	0	1	0.333
GO:0015729 oxaloacetate transport	N1_vs_B2	Biological Process	1	0	1	0.333
GO:0015846 polyamine transport	N1_vs_B2	Biological Process	1	0	1	0.333
GO:0019216 regulation of lipid metabolic process	N1_vs_B2	Biological Process	1	0	1	0.333
GO:0046890 regulation of lipid biosynthetic process	N1_vs_B2	Biological Process	1	0	1	0.333
GO:0010608 posttranscriptional regulation of gene expression	N1_vs_B2	Biological Process	11	3	8	0.065
GO:0055086 nucleobase-containing small molecule metabolic process	N1_vs_B2	Biological Process	23	3	20	0.057
GO:0015031 protein transport	N1_vs_B2	Biological Process	30	10	20	0.055
GO:0009057 macromolecule catabolic process	N1_vs_B2	Biological Process	22	14	8	0.057
GO:0055085 transmembrane transport	N1_vs_B2	Biological Process	12	4	8	0.064
GO:0005215 transporter activity	N1_vs_B2	Molecular Function	47	7	40	0.059
GO:0003727 single-stranded RNA binding	N1_vs_B2	Molecular Function	2	0	2	0.222
GO:0004564 beta-fructofuranosidase activity	N1_vs_B2	Molecular Function	2	1	1	0.222
GO:0008171 O-methyltransferase activity	N1_vs_B2	Molecular Function	2	0	2	0.222
GO:0016878 acid-thiol ligase activity	N1_vs_B2	Molecular Function	2	1	1	0.222
GO:0016627 oxidoreductase activity, acting on the CH-CH group of donors	N1_vs_B2	Molecular Function	15	2	13	0.072
GO:0004497 monooxygenase activity	N1_vs_B2	Molecular Function	10	2	8	0.08
GO:0016831 carboxy-lyase activity	N1_vs_B2	Molecular Function	5	1	4	0.104
GO:0017111 nucleoside-triphosphatase activity	N1_vs_B2	Molecular Function	40	16	24	0.059
GO:0016423 tRNA (guanine) methyltransferase activity	N1_vs_B2	Molecular Function	2	2	0	0.2
GO:0008173 RNA methyltransferase activity	N1_vs_B2	Molecular Function	3	2	1	0.136
GO:0016160 amylase activity	N1_vs_B2	Molecular Function	3	0	3	0.136
GO:0051536 iron-sulfur cluster binding	N1_vs_B2	Molecular Function	9	1	8	0.079
GO:0016705 oxidoreductase activity, acting on paired donors, with incorporation or reduction of molecular oxygen	N1_vs_B2	Molecular Function	16	5	11	0.068
GO:0016638 oxidoreductase activity, acting on the CH-NH2 group of donors	N1_vs_B2	Molecular Function	3	1	2	0.13
GO:0004557 alpha-galactosidase activity	N1_vs_B2	Molecular Function	2	1	1	0.182
GO:0005254 chloride channel activity	N1_vs_B2	Molecular Function	2	2	0	0.182
GO:0004197 cysteine-type endopeptidase activity	N1_vs_B2	Molecular Function	1	0	1	0.5
GO:0005262 calcium channel activity	N1_vs_B2	Molecular Function	1	0	1	0.5
GO:0005275 amine transmembrane transporter activity	N1_vs_B2	Molecular Function	1	0	1	0.5
GO:0005365 myo-inositol transmembrane transporter activity	N1_vs_B2	Molecular Function	1	0	1	0.5
GO:0015166 polyol transmembrane transporter activity	N1_vs_B2	Molecular Function	1	0	1	0.5
GO:0015665 alcohol transmembrane transporter activity	N1_vs_B2	Molecular Function	1	0	1	0.5
GO:0016642 oxidoreductase activity, acting on the CH-NH2 group of donors, disulfide as acceptor	N1_vs_B2	Molecular Function	1	0	1	0.5
GO:0046992 oxidoreductase activity, acting on X-H and Y-H to form an X-Y bond	N1_vs_B2	Molecular Function	1	0	1	0.5
GO:0046993 oxidoreductase activity, acting on X-H and Y-H to form an X-Y bond, with oxygen as acceptor	N1_vs_B2	Molecular Function	1	0	1	0.5
GO:0070568 guanylyltransferase activity	N1_vs_B2	Molecular Function	1	0	1	0.5
GO:1901618 organic hydroxy compound transmembrane transporter activity	N1_vs_B2	Molecular Function	1	0	1	0.5
GO:0019867 outer membrane	N1_vs_B2	Cellular Component	4	2	2	0.095
GO:0009891 positive regulation of biosynthetic process	N1_vs_B2	Biological Process	3	0	3	0.103
GO:0045184 establishment of protein localization	N1_vs_B2	Biological Process	30	10	20	0.055
GO:0006261 DNA-dependent DNA replication	N1_vs_B2	Biological Process	4	2	2	0.089
GO:0006753 nucleoside phosphate metabolic process	N1_vs_B2	Biological Process	21	3	18	0.057
GO:1901617 organic hydroxy compound biosynthetic process	N1_vs_B2	Biological Process	8	1	7	0.07
GO:0016144 S-glycoside biosynthetic process	N1_vs_B2	Biological Process	5	1	4	0.081
GO:0019758 glycosinolate biosynthetic process	N1_vs_B2	Biological Process	5	1	4	0.081
GO:0009608 response to symbiont	N1_vs_B2	Biological Process	2	1	1	0.133
GO:0016032 viral process	N1_vs_B2	Biological Process	2	1	1	0.133
GO:0044092 negative regulation of molecular function	N1_vs_B2	Biological Process	2	0	2	0.133
GO:0031371 ubiquitin conjugating enzyme complex	N1_vs_B2	Cellular Component	1	1	0	0.333
GO:0019941 modification-dependent protein catabolic process	N1_vs_B2	Biological Process	12	9	3	0.063
GO:0043632 modification-dependent macromolecule catabolic process	N1_vs_B2	Biological Process	12	9	3	0.063
GO:0000272 polysaccharide catabolic process	N1_vs_B2	Biological Process	3	2	1	0.1
GO:0015893 drug transport	N1_vs_B2	Biological Process	3	0	3	0.1
GO:0042451 purine nucleoside biosynthetic process	N1_vs_B2	Biological Process	3	0	3	0.1
GO:0042493 response to drug	N1_vs_B2	Biological Process	3	0	3	0.1
GO:0046129 purine ribonucleoside biosynthetic process	N1_vs_B2	Biological Process	3	0	3	0.1
GO:0043604 amide biosynthetic process	N1_vs_B2	Biological Process	15	6	9	0.06
GO:0005975 carbohydrate metabolic process	N1_vs_B2	Biological Process	44	18	26	0.052
GO:0006412 translation	N1_vs_B2	Biological Process	14	6	8	0.061
GO:0009259 ribonucleotide metabolic process	N1_vs_B2	Biological Process	7	2	5	0.071
GO:0046128 purine ribonucleoside metabolic process	N1_vs_B2	Biological Process	4	0	4	0.085
GO:0071840 cellular component organization or biogenesis	N1_vs_B2	Biological Process	93	30	63	0.049
GO:0006596 polyamine biosynthetic process	N1_vs_B2	Biological Process	2	1	1	0.125
GO:0006743 ubiquinone metabolic process	N1_vs_B2	Biological Process	2	1	1	0.125
GO:0009309 amine biosynthetic process	N1_vs_B2	Biological Process	2	1	1	0.125
GO:0019932 second-messenger-mediated signaling	N1_vs_B2	Biological Process	2	0	2	0.125
GO:0042401 cellular biogenic amine biosynthetic process	N1_vs_B2	Biological Process	2	1	1	0.125
GO:0001558 regulation of cell growth	N1_vs_B2	Biological Process	3	2	1	0.097
GO:0051606 detection of stimulus	N1_vs_B2	Biological Process	3	0	3	0.097
GO:0043043 peptide biosynthetic process	N1_vs_B2	Biological Process	14	6	8	0.06
GO:0042278 purine nucleoside metabolic process	N1_vs_B2	Biological Process	4	0	4	0.083
GO:0042430 indole-containing compound metabolic process	N1_vs_B2	Biological Process	4	0	4	0.083
GO:0009812 flavonoid metabolic process	N1_vs_B2	Biological Process	6	1	5	0.072
GO:0043933 macromolecular complex subunit organization	N1_vs_B2	Biological Process	38	11	27	0.052
GO:1901135 carbohydrate derivative metabolic process	N1_vs_B2	Biological Process	21	6	15	0.056
GO:0000075 cell cycle checkpoint	N1_vs_B2	Biological Process	1	1	0	0.25
GO:0006275 regulation of DNA replication	N1_vs_B2	Biological Process	1	0	1	0.25
GO:0006885 regulation of pH	N1_vs_B2	Biological Process	1	1	0	0.25
GO:0009313 oligosaccharide catabolic process	N1_vs_B2	Biological Process	1	1	0	0.25
GO:0009960 endosperm development	N1_vs_B2	Biological Process	1	0	1	0.25
GO:0010228 vegetative to reproductive phase transition of meristem	N1_vs_B2	Biological Process	1	0	1	0.25
GO:0015695 organic cation transport	N1_vs_B2	Biological Process	1	0	1	0.25
GO:0015717 triose phosphate transport	N1_vs_B2	Biological Process	1	0	1	0.25
GO:0015743 malate transport	N1_vs_B2	Biological Process	1	0	1	0.25
GO:0015837 amine transport	N1_vs_B2	Biological Process	1	0	1	0.25
GO:0030004 cellular monovalent inorganic cation homeostasis	N1_vs_B2	Biological Process	1	1	0	0.25
GO:0030641 regulation of cellular pH	N1_vs_B2	Biological Process	1	1	0	0.25
GO:0032875 regulation of DNA endoreduplication	N1_vs_B2	Biological Process	1	0	1	0.25
GO:0042023 DNA endoreduplication	N1_vs_B2	Biological Process	1	0	1	0.25
GO:0044724 single-organism carbohydrate catabolic process	N1_vs_B2	Biological Process	1	1	0	0.25
GO:0048573 photoperiodism, flowering	N1_vs_B2	Biological Process	1	0	1	0.25
GO:0048582 positive regulation of post-embryonic development	N1_vs_B2	Biological Process	1	0	1	0.25
GO:0051094 positive regulation of developmental process	N1_vs_B2	Biological Process	1	0	1	0.25
GO:0051240 positive regulation of multicellular organismal process	N1_vs_B2	Biological Process	1	0	1	0.25
GO:0090329 regulation of DNA-dependent DNA replication	N1_vs_B2	Biological Process	1	0	1	0.25
GO:0080134 regulation of response to stress	N1_vs_B2	Biological Process	3	0	3	0.094
GO:0051252 regulation of RNA metabolic process	N1_vs_B2	Biological Process	20	6	14	0.056
GO:0071555 cell wall organization	N1_vs_B2	Biological Process	10	6	4	0.063
GO:0051171 regulation of nitrogen compound metabolic process	N1_vs_B2	Biological Process	27	8	19	0.054
GO:0042592 homeostatic process	N1_vs_B2	Biological Process	15	3	12	0.058
GO:0008272 sulfate transport	N1_vs_B2	Biological Process	2	0	2	0.118
GO:0032269 negative regulation of cellular protein metabolic process	N1_vs_B2	Biological Process	2	0	2	0.118
GO:0032504 multicellular organism reproduction	N1_vs_B2	Biological Process	2	2	0	0.118
GO:0048609 multicellular organismal reproductive process	N1_vs_B2	Biological Process	2	2	0	0.118
GO:0051248 negative regulation of protein metabolic process	N1_vs_B2	Biological Process	2	0	2	0.118
GO:0055067 monovalent inorganic cation homeostasis	N1_vs_B2	Biological Process	2	1	1	0.118
GO:0072348 sulfur compound transport	N1_vs_B2	Biological Process	2	0	2	0.118
GO:0008175 tRNA methyltransferase activity	N1_vs_B2	Molecular Function	2	2	0	0.167
GO:0015171 amino acid transmembrane transporter activity	N1_vs_B2	Molecular Function	2	0	2	0.167
GO:0016837 carbon-oxygen lyase activity, acting on polysaccharides	N1_vs_B2	Molecular Function	2	1	1	0.167
GO:0006725 cellular aromatic compound metabolic process	N1_vs_B2	Biological Process	113	36	77	0.048
GO:0019725 cellular homeostasis	N1_vs_B2	Biological Process	10	2	8	0.062
GO:0015078 hydrogen ion transmembrane transporter activity	N1_vs_B2	Molecular Function	5	0	5	0.091
GO:0004702 receptor signaling protein serine/threonine kinase activity	N1_vs_B2	Molecular Function	6	0	6	0.085
GO:0005057 receptor signaling protein activity	N1_vs_B2	Molecular Function	6	0	6	0.085
GO:0016462 pyrophosphatase activity	N1_vs_B2	Molecular Function	41	16	25	0.056
GO:0016818 hydrolase activity, acting on acid anhydrides, in phosphorus-containing anhydrides	N1_vs_B2	Molecular Function	41	16	25	0.056
GO:0018130 heterocycle biosynthetic process	N1_vs_B2	Biological Process	41	11	30	0.051
GO:0006511 ubiquitin-dependent protein catabolic process	N1_vs_B2	Biological Process	5	3	2	0.074
GO:0006163 purine nucleotide metabolic process	N1_vs_B2	Biological Process	7	2	5	0.067
GO:0005253 anion channel activity	N1_vs_B2	Molecular Function	2	2	0	0.154
GO:0016641 oxidoreductase activity, acting on the CH-NH2 group of donors, oxygen as acceptor	N1_vs_B2	Molecular Function	2	1	1	0.154
GO:0016682 oxidoreductase activity, acting on diphenols and related substances as donors, oxygen as acceptor	N1_vs_B2	Molecular Function	4	2	2	0.098
GO:1902531 regulation of intracellular signal transduction	N1_vs_B2	Biological Process	2	0	2	0.111
GO:0016129 phytosteroid biosynthetic process	N1_vs_B2	Biological Process	4	1	3	0.078
GO:0032958 inositol phosphate biosynthetic process	N1_vs_B2	Biological Process	3	0	3	0.088
GO:0016817 hydrolase activity, acting on acid anhydrides	N1_vs_B2	Molecular Function	41	16	25	0.056
GO:0035966 response to topologically incorrect protein	N1_vs_B2	Biological Process	7	4	3	0.066
GO:0008152 metabolic process	N1_vs_B2	Biological Process	420	111	309	0.045
GO:0015140 malate transmembrane transporter activity	N1_vs_B2	Molecular Function	1	0	1	0.333
GO:0016822 hydrolase activity, acting on acid carbon-carbon bonds	N1_vs_B2	Molecular Function	1	0	1	0.333
GO:0016823 hydrolase activity, acting on acid carbon-carbon bonds, in ketonic substances	N1_vs_B2	Molecular Function	1	0	1	0.333
GO:0031559 oxidosqualene cyclase activity	N1_vs_B2	Molecular Function	1	0	1	0.333
GO:0006818 hydrogen transport	N1_vs_B2	Biological Process	7	1	6	0.065
GO:0005694 chromosome	N1_vs_B2	Cellular Component	4	4	0	0.085
GO:0030662 coated vesicle membrane	N1_vs_B2	Cellular Component	3	0	3	0.097
GO:0044427 chromosomal part	N1_vs_B2	Cellular Component	3	3	0	0.097
GO:0000790 nuclear chromatin	N1_vs_B2	Cellular Component	1	1	0	0.25
GO:0044454 nuclear chromosome part	N1_vs_B2	Cellular Component	1	1	0	0.25
GO:0071944 cell periphery	N1_vs_B2	Cellular Component	19	8	11	0.058
GO:0016679 oxidoreductase activity, acting on diphenols and related substances as donors	N1_vs_B2	Molecular Function	4	2	2	0.093
GO:0016620 oxidoreductase activity, acting on the aldehyde or oxo group of donors, NAD or NADP as acceptor	N1_vs_B2	Molecular Function	3	0	3	0.107
GO:0046173 polyol biosynthetic process	N1_vs_B2	Biological Process	3	0	3	0.086
GO:0034220 ion transmembrane transport	N1_vs_B2	Biological Process	9	3	6	0.062
GO:0046102 inosine metabolic process	N1_vs_B2	Biological Process	1	0	1	0.2
GO:0016310 phosphorylation	N1_vs_B2	Biological Process	22	2	20	0.054
GO:0072521 purine-containing compound metabolic process	N1_vs_B2	Biological Process	8	2	6	0.063
GO:0033554 cellular response to stress	N1_vs_B2	Biological Process	21	9	12	0.054
GO:0019219 regulation of nucleobase-containing compound metabolic process	N1_vs_B2	Biological Process	22	6	16	0.054
GO:0006518 peptide metabolic process	N1_vs_B2	Biological Process	14	6	8	0.057
GO:0016143 S-glycoside metabolic process	N1_vs_B2	Biological Process	5	1	4	0.07
GO:0019757 glycosinolate metabolic process	N1_vs_B2	Biological Process	5	1	4	0.07
GO:0055065 metal ion homeostasis	N1_vs_B2	Biological Process	4	1	3	0.075
GO:0015399 primary active transmembrane transporter activity	N1_vs_B2	Molecular Function	10	2	8	0.068
GO:0015405 P-P-bond-hydrolysis-driven transmembrane transporter activity	N1_vs_B2	Molecular Function	10	2	8	0.068
GO:0005911 cell-cell junction	N1_vs_B2	Cellular Component	20	9	11	0.057
GO:0030054 cell junction	N1_vs_B2	Cellular Component	20	9	11	0.057
GO:0032147 activation of protein kinase activity	N1_vs_B2	Biological Process	4	0	4	0.074
GO:0033674 positive regulation of kinase activity	N1_vs_B2	Biological Process	4	0	4	0.074
GO:0045860 positive regulation of protein kinase activity	N1_vs_B2	Biological Process	4	0	4	0.074
GO:0051347 positive regulation of transferase activity	N1_vs_B2	Biological Process	4	0	4	0.074
GO:0030163 protein catabolic process	N1_vs_B2	Biological Process	15	10	5	0.056
GO:0006448 regulation of translational elongation	N1_vs_B2	Biological Process	2	1	1	0.1
GO:0006869 lipid transport	N1_vs_B2	Biological Process	2	0	2	0.1
GO:0010876 lipid localization	N1_vs_B2	Biological Process	2	0	2	0.1
GO:0048584 positive regulation of response to stimulus	N1_vs_B2	Biological Process	2	0	2	0.1
GO:0008168 methyltransferase activity	N1_vs_B2	Molecular Function	10	3	7	0.067
GO:0098772 molecular function regulator	N1_vs_B2	Molecular Function	6	3	3	0.076
GO:0015925 galactosidase activity	N1_vs_B2	Molecular Function	3	2	1	0.1
GO:0005048 signal sequence binding	N1_vs_B2	Molecular Function	2	1	1	0.125
GO:0015108 chloride transmembrane transporter activity	N1_vs_B2	Molecular Function	2	2	0	0.125
GO:0043021 ribonucleoprotein complex binding	N1_vs_B2	Molecular Function	2	1	1	0.125
GO:0051540 metal cluster binding	N1_vs_B2	Molecular Function	10	1	9	0.066
GO:0016615 malate dehydrogenase activity	N1_vs_B2	Molecular Function	3	1	2	0.097
GO:0000990 transcription factor activity, core RNA polymerase binding	N1_vs_B2	Molecular Function	1	0	1	0.25
GO:0000996 core DNA-dependent RNA polymerase binding promoter specificity activity	N1_vs_B2	Molecular Function	1	0	1	0.25
GO:0003913 DNA photolyase activity	N1_vs_B2	Molecular Function	1	0	1	0.25
GO:0003916 DNA topoisomerase activity	N1_vs_B2	Molecular Function	1	0	1	0.25
GO:0080161 auxin transmembrane transporter activity	N1_vs_B2	Molecular Function	1	0	1	0.25
GO:0006090 pyruvate metabolic process	N1_vs_B2	Biological Process	16	3	13	0.055
GO:0006637 acyl-CoA metabolic process	N1_vs_B2	Biological Process	4	1	3	0.073
GO:0016128 phytosteroid metabolic process	N1_vs_B2	Biological Process	4	1	3	0.073
GO:0035383 thioester metabolic process	N1_vs_B2	Biological Process	4	1	3	0.073
GO:0006508 proteolysis	N1_vs_B2	Biological Process	19	10	9	0.054
GO:0045229 external encapsulating structure organization	N1_vs_B2	Biological Process	17	7	10	0.054
GO:0009987 cellular process	N1_vs_B2	Biological Process	390	113	277	0.045
GO:0001934 positive regulation of protein phosphorylation	N1_vs_B2	Biological Process	4	0	4	0.071
GO:0010562 positive regulation of phosphorus metabolic process	N1_vs_B2	Biological Process	4	0	4	0.071
GO:0042327 positive regulation of phosphorylation	N1_vs_B2	Biological Process	4	0	4	0.071
GO:0045937 positive regulation of phosphate metabolic process	N1_vs_B2	Biological Process	4	0	4	0.071
GO:0001708 cell fate specification	N1_vs_B2	Biological Process	1	0	1	0.167
GO:0009073 aromatic amino acid family biosynthetic process	N1_vs_B2	Biological Process	1	0	1	0.167
GO:0010162 seed dormancy process	N1_vs_B2	Biological Process	1	1	0	0.167
GO:0015714 phosphoenolpyruvate transport	N1_vs_B2	Biological Process	1	0	1	0.167
GO:0015937 coenzyme A biosynthetic process	N1_vs_B2	Biological Process	1	0	1	0.167
GO:0022611 dormancy process	N1_vs_B2	Biological Process	1	1	0	0.167
GO:0033866 nucleoside bisphosphate biosynthetic process	N1_vs_B2	Biological Process	1	0	1	0.167
GO:0034030 ribonucleoside bisphosphate biosynthetic process	N1_vs_B2	Biological Process	1	0	1	0.167
GO:0034033 purine nucleoside bisphosphate biosynthetic process	N1_vs_B2	Biological Process	1	0	1	0.167
GO:0043650 dicarboxylic acid biosynthetic process	N1_vs_B2	Biological Process	1	1	0	0.167
GO:0046903 secretion	N1_vs_B2	Biological Process	1	1	0	0.167
GO:0065008 regulation of biological quality	N1_vs_B2	Biological Process	26	6	20	0.052
GO:0016747 transferase activity, transferring acyl groups other than amino-acyl groups	N1_vs_B2	Molecular Function	10	2	8	0.065
GO:0016746 transferase activity, transferring acyl groups	N1_vs_B2	Molecular Function	15	5	10	0.06
GO:0042277 peptide binding	N1_vs_B2	Molecular Function	2	1	1	0.118
GO:0044802 single-organism membrane organization	N1_vs_B2	Biological Process	9	3	6	0.058
GO:0000502 proteasome complex	N1_vs_B2	Cellular Component	1	0	1	0.2
GO:0022624 proteasome accessory complex	N1_vs_B2	Cellular Component	1	0	1	0.2
GO:0048229 gametophyte development	N1_vs_B2	Biological Process	8	5	3	0.059
GO:0006414 translational elongation	N1_vs_B2	Biological Process	2	1	1	0.091
GO:0006754 ATP biosynthetic process	N1_vs_B2	Biological Process	2	0	2	0.091
GO:0009144 purine nucleoside triphosphate metabolic process	N1_vs_B2	Biological Process	2	0	2	0.091
GO:0009145 purine nucleoside triphosphate biosynthetic process	N1_vs_B2	Biological Process	2	0	2	0.091
GO:0009205 purine ribonucleoside triphosphate metabolic process	N1_vs_B2	Biological Process	2	0	2	0.091
GO:0009206 purine ribonucleoside triphosphate biosynthetic process	N1_vs_B2	Biological Process	2	0	2	0.091
GO:0046034 ATP metabolic process	N1_vs_B2	Biological Process	2	0	2	0.091
GO:0030234 enzyme regulator activity	N1_vs_B2	Molecular Function	5	2	3	0.076
GO:0000166 nucleotide binding	N1_vs_B2	Molecular Function	18	9	9	0.058
GO:1901265 nucleoside phosphate binding	N1_vs_B2	Molecular Function	18	9	9	0.058
GO:0044877 macromolecular complex binding	N1_vs_B2	Molecular Function	3	2	1	0.091
GO:0019637 organophosphate metabolic process	N1_vs_B2	Biological Process	30	5	25	0.051
GO:0007275 multicellular organism development	N1_vs_B2	Biological Process	51	15	36	0.049
GO:0000281 mitotic cytokinesis	N1_vs_B2	Biological Process	6	3	3	0.062
GO:0009064 glutamine family amino acid metabolic process	N1_vs_B2	Biological Process	4	0	4	0.068
GO:0006807 nitrogen compound metabolic process	N1_vs_B2	Biological Process	127	41	86	0.047
GO:0006260 DNA replication	N1_vs_B2	Biological Process	6	4	2	0.061
GO:0090558 plant epidermis development	N1_vs_B2	Biological Process	6	0	6	0.061
GO:0044271 cellular nitrogen compound biosynthetic process	N1_vs_B2	Biological Process	48	15	33	0.049
GO:0009733 response to auxin	N1_vs_B2	Biological Process	1	1	0	0.143
GO:0052386 cell wall thickening	N1_vs_B2	Biological Process	1	0	1	0.143
GO:0044403 symbiosis, encompassing mutualism through parasitism	N1_vs_B2	Biological Process	2	1	1	0.087
GO:0044419 interspecies interaction between organisms	N1_vs_B2	Biological Process	2	1	1	0.087
GO:0006865 amino acid transport	N1_vs_B2	Biological Process	4	0	4	0.067
GO:0031401 positive regulation of protein modification process	N1_vs_B2	Biological Process	4	0	4	0.067
GO:0032270 positive regulation of cellular protein metabolic process	N1_vs_B2	Biological Process	4	0	4	0.067
GO:0051247 positive regulation of protein metabolic process	N1_vs_B2	Biological Process	4	0	4	0.067
GO:0009267 cellular response to starvation	N1_vs_B2	Biological Process	6	1	5	0.061
GO:0042594 response to starvation	N1_vs_B2	Biological Process	6	1	5	0.061
GO:0000278 mitotic cell cycle	N1_vs_B2	Biological Process	8	4	4	0.058
GO:0048869 cellular developmental process	N1_vs_B2	Biological Process	21	3	18	0.051
GO:0005088 Ras guanyl-nucleotide exchange factor activity	N1_vs_B2	Molecular Function	1	1	0	0.2
GO:0008234 cysteine-type peptidase activity	N1_vs_B2	Molecular Function	1	0	1	0.2
GO:0009019 tRNA (guanine-N1-)-methyltransferase activity	N1_vs_B2	Molecular Function	1	1	0	0.2
GO:0098805 whole membrane	N1_vs_B2	Cellular Component	9	4	5	0.062
GO:0061640 cytoskeleton-dependent cytokinesis	N1_vs_B2	Biological Process	6	3	3	0.06
GO:0016070 RNA metabolic process	N1_vs_B2	Biological Process	57	19	38	0.048
GO:0006595 polyamine metabolic process	N1_vs_B2	Biological Process	2	1	1	0.083
GO:1903047 mitotic cell cycle process	N1_vs_B2	Biological Process	7	3	4	0.058
GO:0071705 nitrogen compound transport	N1_vs_B2	Biological Process	11	0	11	0.054
GO:0043085 positive regulation of catalytic activity	N1_vs_B2	Biological Process	4	0	4	0.065
GO:0044093 positive regulation of molecular function	N1_vs_B2	Biological Process	4	0	4	0.065
GO:0048316 seed development	N1_vs_B2	Biological Process	4	2	2	0.065
GO:0009311 oligosaccharide metabolic process	N1_vs_B2	Biological Process	5	2	3	0.061
GO:0044257 cellular protein catabolic process	N1_vs_B2	Biological Process	14	10	4	0.052
GO:0006541 glutamine metabolic process	N1_vs_B2	Biological Process	1	0	1	0.125
GO:0007005 mitochondrion organization	N1_vs_B2	Biological Process	1	1	0	0.125
GO:0010029 regulation of seed germination	N1_vs_B2	Biological Process	1	1	0	0.125
GO:0015800 acidic amino acid transport	N1_vs_B2	Biological Process	1	0	1	0.125
GO:0015813 L-glutamate transport	N1_vs_B2	Biological Process	1	0	1	0.125
GO:0015936 coenzyme A metabolic process	N1_vs_B2	Biological Process	1	0	1	0.125
GO:0033865 nucleoside bisphosphate metabolic process	N1_vs_B2	Biological Process	1	0	1	0.125
GO:0033875 ribonucleoside bisphosphate metabolic process	N1_vs_B2	Biological Process	1	0	1	0.125
GO:0034032 purine nucleoside bisphosphate metabolic process	N1_vs_B2	Biological Process	1	0	1	0.125
GO:0035437 maintenance of protein localization in endoplasmic reticulum	N1_vs_B2	Biological Process	1	1	0	0.125
GO:0043484 regulation of RNA splicing	N1_vs_B2	Biological Process	1	0	1	0.125
GO:0048571 long-day photoperiodism	N1_vs_B2	Biological Process	1	0	1	0.125
GO:0070972 protein localization to endoplasmic reticulum	N1_vs_B2	Biological Process	1	1	0	0.125
GO:0072595 maintenance of protein localization in organelle	N1_vs_B2	Biological Process	1	1	0	0.125
GO:1900140 regulation of seedling development	N1_vs_B2	Biological Process	1	1	0	0.125
GO:0030135 coated vesicle	N1_vs_B2	Cellular Component	3	0	3	0.081
GO:0005874 microtubule	N1_vs_B2	Cellular Component	1	1	0	0.167
GO:0099512 supramolecular fiber	N1_vs_B2	Cellular Component	1	1	0	0.167
GO:0099513 polymeric cytoskeletal fiber	N1_vs_B2	Cellular Component	1	1	0	0.167
GO:0001510 RNA methylation	N1_vs_B2	Biological Process	2	2	0	0.08
GO:0043603 cellular amide metabolic process	N1_vs_B2	Biological Process	15	6	9	0.052
GO:0010154 fruit development	N1_vs_B2	Biological Process	4	2	2	0.063
GO:0010604 positive regulation of macromolecule metabolic process	N1_vs_B2	Biological Process	4	0	4	0.063
GO:0031669 cellular response to nutrient levels	N1_vs_B2	Biological Process	6	1	5	0.058
GO:0009126 purine nucleoside monophosphate metabolic process	N1_vs_B2	Biological Process	3	1	2	0.068
GO:0009127 purine nucleoside monophosphate biosynthetic process	N1_vs_B2	Biological Process	3	1	2	0.068
GO:0009167 purine ribonucleoside monophosphate metabolic process	N1_vs_B2	Biological Process	3	1	2	0.068
GO:0009168 purine ribonucleoside monophosphate biosynthetic process	N1_vs_B2	Biological Process	3	1	2	0.068
GO:0044265 cellular macromolecule catabolic process	N1_vs_B2	Biological Process	16	11	5	0.051
GO:0061024 membrane organization	N1_vs_B2	Biological Process	12	4	8	0.053
GO:0031667 response to nutrient levels	N1_vs_B2	Biological Process	6	1	5	0.058
GO:0009119 ribonucleoside metabolic process	N1_vs_B2	Biological Process	4	0	4	0.062
GO:0030312 external encapsulating structure	N1_vs_B2	Cellular Component	16	7	9	0.055
GO:0098588 bounding membrane of organelle	N1_vs_B2	Cellular Component	10	4	6	0.058
GO:0016023 cytoplasmic, membrane-bounded vesicle	N1_vs_B2	Cellular Component	4	0	4	0.07
GO:0043231 intracellular membrane-bounded organelle	N1_vs_B2	Cellular Component	192	65	127	0.048
GO:0015629 actin cytoskeleton	N1_vs_B2	Cellular Component	2	1	1	0.091
GO:0000228 nuclear chromosome	N1_vs_B2	Cellular Component	1	1	0	0.143
GO:0005819 spindle	N1_vs_B2	Cellular Component	1	1	0	0.143
GO:0071554 cell wall organization or biogenesis	N1_vs_B2	Biological Process	15	7	8	0.051
GO:0009658 chloroplast organization	N1_vs_B2	Biological Process	5	2	3	0.059
GO:0043549 regulation of kinase activity	N1_vs_B2	Biological Process	4	0	4	0.062
GO:0045859 regulation of protein kinase activity	N1_vs_B2	Biological Process	4	0	4	0.062
GO:0051338 regulation of transferase activity	N1_vs_B2	Biological Process	4	0	4	0.062
GO:0000910 cytokinesis	N1_vs_B2	Biological Process	6	3	3	0.057
GO:0006536 glutamate metabolic process	N1_vs_B2	Biological Process	1	0	1	0.111
GO:0009566 fertilization	N1_vs_B2	Biological Process	1	1	0	0.111
GO:0010769 regulation of cell morphogenesis involved in differentiation	N1_vs_B2	Biological Process	1	1	0	0.111
GO:0015740 C4-dicarboxylate transport	N1_vs_B2	Biological Process	1	0	1	0.111
GO:0022618 ribonucleoprotein complex assembly	N1_vs_B2	Biological Process	1	1	0	0.111
GO:0060284 regulation of cell development	N1_vs_B2	Biological Process	1	1	0	0.111
GO:0071804 cellular potassium ion transport	N1_vs_B2	Biological Process	1	0	1	0.111
GO:0071805 potassium ion transmembrane transport	N1_vs_B2	Biological Process	1	0	1	0.111
GO:0071826 ribonucleoprotein complex subunit organization	N1_vs_B2	Biological Process	1	1	0	0.111
GO:0009163 nucleoside biosynthetic process	N1_vs_B2	Biological Process	3	0	3	0.065
GO:0009555 pollen development	N1_vs_B2	Biological Process	3	1	2	0.065
GO:0042455 ribonucleoside biosynthetic process	N1_vs_B2	Biological Process	3	0	3	0.065
GO:0042886 amide transport	N1_vs_B2	Biological Process	3	0	3	0.065
GO:0009072 aromatic amino acid family metabolic process	N1_vs_B2	Biological Process	4	1	3	0.061
GO:0009116 nucleoside metabolic process	N1_vs_B2	Biological Process	4	0	4	0.061
GO:0031325 positive regulation of cellular metabolic process	N1_vs_B2	Biological Process	4	0	4	0.061
GO:0031410 cytoplasmic vesicle	N1_vs_B2	Cellular Component	4	0	4	0.068
GO:0005774 vacuolar membrane	N1_vs_B2	Cellular Component	3	2	1	0.071
GO:0031988 membrane-bounded vesicle	N1_vs_B2	Cellular Component	4	0	4	0.066
GO:0000776 kinetochore	N1_vs_B2	Cellular Component	1	1	0	0.125
GO:0009295 nucleoid	N1_vs_B2	Cellular Component	1	0	1	0.125
GO:0031354 intrinsic component of plastid outer membrane	N1_vs_B2	Cellular Component	1	1	0	0.125
GO:0031355 integral component of plastid outer membrane	N1_vs_B2	Cellular Component	1	1	0	0.125
GO:0030659 cytoplasmic vesicle membrane	N1_vs_B2	Cellular Component	3	0	3	0.07
GO:0044433 cytoplasmic vesicle part	N1_vs_B2	Cellular Component	3	0	3	0.07
GO:0044437 vacuolar part	N1_vs_B2	Cellular Component	3	2	1	0.07
GO:0016021 integral component of membrane	N1_vs_B2	Cellular Component	4	3	1	0.063
GO:0043227 membrane-bounded organelle	N1_vs_B2	Cellular Component	195	65	130	0.047
GO:0000775 chromosome, centromeric region	N1_vs_B2	Cellular Component	1	1	0	0.111
GO:0031231 intrinsic component of peroxisomal membrane	N1_vs_B2	Cellular Component	1	0	1	0.111
GO:0044421 extracellular region part	N1_vs_B2	Cellular Component	1	1	0	0.111
GO:0048500 signal recognition particle	N1_vs_B2	Cellular Component	1	0	1	0.111
GO:0003682 chromatin binding	N1_vs_B2	Molecular Function	1	1	0	0.167
GO:0004866 endopeptidase inhibitor activity	N1_vs_B2	Molecular Function	1	0	1	0.167
GO:0015556 C4-dicarboxylate transmembrane transporter activity	N1_vs_B2	Molecular Function	1	0	1	0.167
GO:0016713 oxidoreductase activity, acting on paired donors, with incorporation or reduction of molecular oxygen, reduced iron-sulfur protein as one donor, and incorporation of one atom of oxygen	N1_vs_B2	Molecular Function	1	0	1	0.167
GO:0016882 cyclo-ligase activity	N1_vs_B2	Molecular Function	1	1	0	0.167
GO:0050263 ribosylpyrimidine nucleosidase activity	N1_vs_B2	Molecular Function	1	0	1	0.167
GO:0052592 oxidoreductase activity, acting on CH or CH2 groups, with an iron-sulfur protein as acceptor	N1_vs_B2	Molecular Function	1	1	0	0.167
GO:0061135 endopeptidase regulator activity	N1_vs_B2	Molecular Function	1	0	1	0.167
GO:0052689 carboxylic ester hydrolase activity	N1_vs_B2	Molecular Function	4	2	2	0.073
GO:0015604 organic phosphonate transmembrane transporter activity	N1_vs_B2	Molecular Function	2	1	1	0.095
GO:0017076 purine nucleotide binding	N1_vs_B2	Molecular Function	2	2	0	0.095
GO:0031982 vesicle	N1_vs_B2	Cellular Component	4	0	4	0.062
GO:0016604 nuclear body	N1_vs_B2	Cellular Component	2	1	1	0.074
GO:0022891 substrate-specific transmembrane transporter activity	N1_vs_B2	Molecular Function	24	4	20	0.053
GO:0005543 phospholipid binding	N1_vs_B2	Molecular Function	2	2	0	0.091
GO:0016408 C-acyltransferase activity	N1_vs_B2	Molecular Function	2	1	1	0.091
GO:0004871 signal transducer activity	N1_vs_B2	Molecular Function	7	0	7	0.061
GO:0003988 acetyl-CoA C-acyltransferase activity	N1_vs_B2	Molecular Function	1	0	1	0.143
GO:0008028 monocarboxylic acid transmembrane transporter activity	N1_vs_B2	Molecular Function	1	0	1	0.143
GO:0015085 calcium ion transmembrane transporter activity	N1_vs_B2	Molecular Function	1	0	1	0.143
GO:0016211 ammonia ligase activity	N1_vs_B2	Molecular Function	1	0	1	0.143
GO:0016755 transferase activity, transferring amino-acyl groups	N1_vs_B2	Molecular Function	1	0	1	0.143
GO:0016872 intramolecular lyase activity	N1_vs_B2	Molecular Function	1	0	1	0.143
GO:0016880 acid-ammonia (or amide) ligase activity	N1_vs_B2	Molecular Function	1	0	1	0.143
GO:0060229 lipase activator activity	N1_vs_B2	Molecular Function	1	1	0	0.143
GO:0051213 dioxygenase activity	N1_vs_B2	Molecular Function	4	3	1	0.069
GO:0030133 transport vesicle	N1_vs_B2	Cellular Component	1	0	1	0.1
GO:0031301 integral component of organelle membrane	N1_vs_B2	Cellular Component	1	1	0	0.1
GO:0031350 intrinsic component of plastid membrane	N1_vs_B2	Cellular Component	1	1	0	0.1
GO:0031351 integral component of plastid membrane	N1_vs_B2	Cellular Component	1	1	0	0.1
GO:0033202 DNA helicase complex	N1_vs_B2	Cellular Component	1	0	1	0.1
GO:0004674 protein serine/threonine kinase activity	N1_vs_B2	Molecular Function	12	1	11	0.056
GO:0033218 amide binding	N1_vs_B2	Molecular Function	2	1	1	0.087
GO:0004553 hydrolase activity, hydrolyzing O-glycosyl compounds	N1_vs_B2	Molecular Function	11	4	7	0.057
GO:0008238 exopeptidase activity	N1_vs_B2	Molecular Function	4	1	3	0.068
GO:0009692 ethylene metabolic process	N1_vs_B2	Biological Process	2	1	1	0.071
GO:0043449 cellular alkene metabolic process	N1_vs_B2	Biological Process	2	1	1	0.071
GO:1900673 olefin metabolic process	N1_vs_B2	Biological Process	2	1	1	0.071
GO:0031668 cellular response to extracellular stimulus	N1_vs_B2	Biological Process	6	1	5	0.055
GO:0071496 cellular response to external stimulus	N1_vs_B2	Biological Process	6	1	5	0.055
GO:0009668 plastid membrane organization	N1_vs_B2	Biological Process	7	2	5	0.054
GO:0006355 regulation of transcription, DNA-templated	N1_vs_B2	Biological Process	17	6	11	0.05
GO:1903506 regulation of nucleic acid-templated transcription	N1_vs_B2	Biological Process	17	6	11	0.05
GO:0009991 response to extracellular stimulus	N1_vs_B2	Biological Process	6	1	5	0.055
GO:0000956 nuclear-transcribed mRNA catabolic process	N1_vs_B2	Biological Process	1	1	0	0.1
GO:0006026 aminoglycan catabolic process	N1_vs_B2	Biological Process	1	0	1	0.1
GO:0006109 regulation of carbohydrate metabolic process	N1_vs_B2	Biological Process	1	0	1	0.1
GO:0006813 potassium ion transport	N1_vs_B2	Biological Process	1	0	1	0.1
GO:0015807 L-amino acid transport	N1_vs_B2	Biological Process	1	0	1	0.1
GO:0019755 one-carbon compound transport	N1_vs_B2	Biological Process	1	0	1	0.1
GO:0019953 sexual reproduction	N1_vs_B2	Biological Process	1	1	0	0.1
GO:0034308 primary alcohol metabolic process	N1_vs_B2	Biological Process	1	0	1	0.1
GO:0044767 single-organism developmental process	N1_vs_B2	Biological Process	61	18	43	0.047
GO:0003002 regionalization	N1_vs_B2	Biological Process	4	1	3	0.058
GO:0009648 photoperiodism	N1_vs_B2	Biological Process	4	2	2	0.058
GO:0042254 ribosome biogenesis	N1_vs_B2	Biological Process	2	1	1	0.069
GO:0044764 multi-organism cellular process	N1_vs_B2	Biological Process	2	1	1	0.069
GO:2001141 regulation of RNA biosynthetic process	N1_vs_B2	Biological Process	17	6	11	0.049
GO:0048468 cell development	N1_vs_B2	Biological Process	11	3	8	0.051
GO:0009056 catabolic process	N1_vs_B2	Biological Process	26	17	9	0.048
GO:0051603 proteolysis involved in cellular protein catabolic process	N1_vs_B2	Biological Process	12	9	3	0.05
GO:0012506 vesicle membrane	N1_vs_B2	Cellular Component	3	0	3	0.061
GO:0005488 binding	N1_vs_B2	Molecular Function	280	94	186	0.048
GO:0005342 organic acid transmembrane transporter activity	N1_vs_B2	Molecular Function	4	0	4	0.066
GO:0046943 carboxylic acid transmembrane transporter activity	N1_vs_B2	Molecular Function	4	0	4	0.066
GO:0008477 purine nucleosidase activity	N1_vs_B2	Molecular Function	1	0	1	0.125
GO:0051301 cell division	N1_vs_B2	Biological Process	7	4	3	0.052
GO:0051273 beta-glucan metabolic process	N1_vs_B2	Biological Process	6	1	5	0.053
GO:1902410 mitotic cytokinetic process	N1_vs_B2	Biological Process	5	3	2	0.054
GO:0008104 protein localization	N1_vs_B2	Biological Process	35	11	24	0.047
GO:0035556 intracellular signal transduction	N1_vs_B2	Biological Process	12	6	6	0.05
GO:0009640 photomorphogenesis	N1_vs_B2	Biological Process	1	1	0	0.091
GO:0010099 regulation of photomorphogenesis	N1_vs_B2	Biological Process	1	1	0	0.091
GO:0015696 ammonium transport	N1_vs_B2	Biological Process	1	0	1	0.091
GO:1901136 carbohydrate derivative catabolic process	N1_vs_B2	Biological Process	1	0	1	0.091
GO:2000030 regulation of response to red or far red light	N1_vs_B2	Biological Process	1	1	0	0.091
GO:0034061 DNA polymerase activity	N1_vs_B2	Molecular Function	2	2	0	0.08
GO:0016874 ligase activity	N1_vs_B2	Molecular Function	12	6	6	0.055
GO:0042623 ATPase activity, coupled	N1_vs_B2	Molecular Function	12	4	8	0.054
GO:0016298 lipase activity	N1_vs_B2	Molecular Function	3	0	3	0.068
GO:0000988 transcription factor activity, protein binding	N1_vs_B2	Molecular Function	1	0	1	0.111
GO:0016421 CoA carboxylase activity	N1_vs_B2	Molecular Function	1	0	1	0.111
GO:0016790 thiolester hydrolase activity	N1_vs_B2	Molecular Function	1	1	0	0.111
GO:0016885 ligase activity, forming carbon-carbon bonds	N1_vs_B2	Molecular Function	1	0	1	0.111
GO:0072509 divalent inorganic cation transmembrane transporter activity	N1_vs_B2	Molecular Function	1	0	1	0.111
GO:0008757 S-adenosylmethionine-dependent methyltransferase activity	N1_vs_B2	Molecular Function	3	2	1	0.067
GO:0046471 phosphatidylglycerol metabolic process	N1_vs_B2	Biological Process	2	1	1	0.065
GO:0008092 cytoskeletal protein binding	N1_vs_B2	Molecular Function	6	3	3	0.058
GO:0009404 toxin metabolic process	N1_vs_B2	Biological Process	4	1	3	0.055
GO:0008283 cell proliferation	N1_vs_B2	Biological Process	3	2	1	0.058
GO:0043647 inositol phosphate metabolic process	N1_vs_B2	Biological Process	3	0	3	0.058
GO:0006351 transcription, DNA-templated	N1_vs_B2	Biological Process	21	7	14	0.047
GO:0015698 inorganic anion transport	N1_vs_B2	Biological Process	7	2	5	0.051
GO:0006793 phosphorus metabolic process	N1_vs_B2	Biological Process	93	18	75	0.046
GO:0016482 cytoplasmic transport	N1_vs_B2	Biological Process	10	4	6	0.049
GO:0009791 post-embryonic development	N1_vs_B2	Biological Process	25	7	18	0.047
GO:0009142 nucleoside triphosphate biosynthetic process	N1_vs_B2	Biological Process	2	0	2	0.062
GO:0009199 ribonucleoside triphosphate metabolic process	N1_vs_B2	Biological Process	2	0	2	0.062
GO:0009201 ribonucleoside triphosphate biosynthetic process	N1_vs_B2	Biological Process	2	0	2	0.062
GO:0007349 cellularization	N1_vs_B2	Biological Process	1	1	0	0.083
GO:0009396 folic acid-containing compound biosynthetic process	N1_vs_B2	Biological Process	1	0	1	0.083
GO:0019852 L-ascorbic acid metabolic process	N1_vs_B2	Biological Process	1	0	1	0.083
GO:0042545 cell wall modification	N1_vs_B2	Biological Process	1	0	1	0.083
GO:0042559 pteridine-containing compound biosynthetic process	N1_vs_B2	Biological Process	1	0	1	0.083
GO:0044703 multi-organism reproductive process	N1_vs_B2	Biological Process	1	1	0	0.083
GO:0072503 cellular divalent inorganic cation homeostasis	N1_vs_B2	Biological Process	1	0	1	0.083
GO:0006066 alcohol metabolic process	N1_vs_B2	Biological Process	9	1	8	0.049
GO:0016759 cellulose synthase activity	N1_vs_B2	Molecular Function	2	0	2	0.074
GO:0016887 ATPase activity	N1_vs_B2	Molecular Function	12	4	8	0.053
GO:0008514 organic anion transmembrane transporter activity	N1_vs_B2	Molecular Function	4	0	4	0.061
GO:0009790 embryo development	N1_vs_B2	Biological Process	4	1	3	0.053
GO:0044707 single-multicellular organism process	N1_vs_B2	Biological Process	53	15	38	0.046
GO:0097659 nucleic acid-templated transcription	N1_vs_B2	Biological Process	21	7	14	0.047
GO:0008080 N-acetyltransferase activity	N1_vs_B2	Molecular Function	1	1	0	0.1
GO:0008172 S-methyltransferase activity	N1_vs_B2	Molecular Function	1	0	1	0.1
GO:0015645 fatty acid ligase activity	N1_vs_B2	Molecular Function	1	1	0	0.1
GO:0016881 acid-amino acid ligase activity	N1_vs_B2	Molecular Function	1	1	0	0.1
GO:0042995 cell projection	N1_vs_B2	Cellular Component	1	0	1	0.083
GO:0005794 Golgi apparatus	N1_vs_B2	Cellular Component	2	0	2	0.062
GO:0001932 regulation of protein phosphorylation	N1_vs_B2	Biological Process	4	0	4	0.053
GO:0005984 disaccharide metabolic process	N1_vs_B2	Biological Process	4	1	3	0.053
GO:0042325 regulation of phosphorylation	N1_vs_B2	Biological Process	4	0	4	0.053
GO:0009527 plastid outer membrane	N1_vs_B2	Cellular Component	2	2	0	0.061
GO:0031300 intrinsic component of organelle membrane	N1_vs_B2	Cellular Component	2	1	1	0.061
GO:0005778 peroxisomal membrane	N1_vs_B2	Cellular Component	1	0	1	0.077
GO:0031903 microbody membrane	N1_vs_B2	Cellular Component	1	0	1	0.077
GO:0030117 membrane coat	N1_vs_B2	Cellular Component	3	0	3	0.055
GO:0048475 coated membrane	N1_vs_B2	Cellular Component	3	0	3	0.055
GO:0032506 cytokinetic process	N1_vs_B2	Biological Process	5	3	2	0.051
GO:0051235 maintenance of location	N1_vs_B2	Biological Process	3	1	2	0.055
GO:0000154 rRNA modification	N1_vs_B2	Biological Process	1	0	1	0.077
GO:0045165 cell fate commitment	N1_vs_B2	Biological Process	1	0	1	0.077
GO:0048366 leaf development	N1_vs_B2	Biological Process	1	0	1	0.077
GO:0051220 cytoplasmic sequestering of protein	N1_vs_B2	Biological Process	1	1	0	0.077
GO:0016741 transferase activity, transferring one-carbon groups	N1_vs_B2	Molecular Function	13	6	7	0.052
GO:1901575 organic substance catabolic process	N1_vs_B2	Biological Process	23	15	8	0.046
GO:0005310 dicarboxylic acid transmembrane transporter activity	N1_vs_B2	Molecular Function	1	0	1	0.091
GO:0008047 enzyme activator activity	N1_vs_B2	Molecular Function	1	1	0	0.091
GO:0016702 oxidoreductase activity, acting on single donors with incorporation of molecular oxygen, incorporation of two atoms of oxygen	N1_vs_B2	Molecular Function	1	1	0	0.091
GO:0016725 oxidoreductase activity, acting on CH or CH2 groups	N1_vs_B2	Molecular Function	1	1	0	0.091
GO:0016744 transferase activity, transferring aldehyde or ketonic groups	N1_vs_B2	Molecular Function	1	0	1	0.091
GO:0098687 chromosomal region	N1_vs_B2	Cellular Component	1	1	0	0.071
GO:0032501 multicellular organismal process	N1_vs_B2	Biological Process	53	15	38	0.045
GO:0019220 regulation of phosphate metabolic process	N1_vs_B2	Biological Process	4	0	4	0.051
GO:0051174 regulation of phosphorus metabolic process	N1_vs_B2	Biological Process	4	0	4	0.051
GO:0050790 regulation of catalytic activity	N1_vs_B2	Biological Process	6	0	6	0.049
GO:0016798 hydrolase activity, acting on glycosyl bonds	N1_vs_B2	Molecular Function	14	4	10	0.05
GO:0016836 hydro-lyase activity	N1_vs_B2	Molecular Function	3	2	1	0.059
GO:0022892 substrate-specific transporter activity	N1_vs_B2	Molecular Function	25	4	21	0.049
GO:0004645 phosphorylase activity	N1_vs_B2	Molecular Function	1	0	1	0.083
GO:0016703 oxidoreductase activity, acting on single donors with incorporation of molecular oxygen, incorporation of one atom of oxygen (internal monooxygenases or internal mixed function oxidases)	N1_vs_B2	Molecular Function	1	0	1	0.083
GO:0016855 racemase and epimerase activity, acting on amino acids and derivatives	N1_vs_B2	Molecular Function	1	0	1	0.083
GO:0016820 hydrolase activity, acting on acid anhydrides, catalyzing transmembrane movement of substances	N1_vs_B2	Molecular Function	5	1	4	0.054
GO:0042626 ATPase activity, coupled to transmembrane movement of substances	N1_vs_B2	Molecular Function	5	1	4	0.054
GO:0043492 ATPase activity, coupled to movement of substances	N1_vs_B2	Molecular Function	5	1	4	0.054
GO:0000160 phosphorelay signal transduction system	N1_vs_B2	Biological Process	3	2	1	0.053
GO:0030243 cellulose metabolic process	N1_vs_B2	Biological Process	5	1	4	0.05
GO:0006022 aminoglycan metabolic process	N1_vs_B2	Biological Process	1	0	1	0.071
GO:0022604 regulation of cell morphogenesis	N1_vs_B2	Biological Process	1	1	0	0.071
GO:0045595 regulation of cell differentiation	N1_vs_B2	Biological Process	1	1	0	0.071
GO:0072507 divalent inorganic cation homeostasis	N1_vs_B2	Biological Process	1	0	1	0.071
GO:0000902 cell morphogenesis	N1_vs_B2	Biological Process	9	3	6	0.047
GO:0015075 ion transmembrane transporter activity	N1_vs_B2	Molecular Function	19	3	16	0.049
GO:0097159 organic cyclic compound binding	N1_vs_B2	Molecular Function	154	55	99	0.047
GO:0004888 transmembrane signaling receptor activity	N1_vs_B2	Molecular Function	1	0	1	0.077
GO:0005085 guanyl-nucleotide exchange factor activity	N1_vs_B2	Molecular Function	1	1	0	0.077
GO:0005102 receptor binding	N1_vs_B2	Molecular Function	1	0	1	0.077
GO:0008320 protein transmembrane transporter activity	N1_vs_B2	Molecular Function	1	1	0	0.077
GO:0008565 protein transporter activity	N1_vs_B2	Molecular Function	1	1	0	0.077
GO:0022884 macromolecule transmembrane transporter activity	N1_vs_B2	Molecular Function	1	1	0	0.077
GO:0046912 transferase activity, transferring acyl groups, acyl groups converted into alkyl on transfer	N1_vs_B2	Molecular Function	1	1	0	0.077
GO:0015992 proton transport	N1_vs_B2	Biological Process	4	1	3	0.05
GO:0009141 nucleoside triphosphate metabolic process	N1_vs_B2	Biological Process	2	0	2	0.056
GO:0010087 phloem or xylem histogenesis	N1_vs_B2	Biological Process	2	1	1	0.056
GO:0030003 cellular cation homeostasis	N1_vs_B2	Biological Process	2	1	1	0.056
GO:0034762 regulation of transmembrane transport	N1_vs_B2	Biological Process	2	2	0	0.056
GO:0034765 regulation of ion transmembrane transport	N1_vs_B2	Biological Process	2	2	0	0.056
GO:0048856 anatomical structure development	N1_vs_B2	Biological Process	46	11	35	0.045
GO:0016614 oxidoreductase activity, acting on CH-OH group of donors	N1_vs_B2	Molecular Function	13	4	9	0.049
GO:0046527 glucosyltransferase activity	N1_vs_B2	Molecular Function	4	0	4	0.053
GO:0004713 protein tyrosine kinase activity	N1_vs_B2	Molecular Function	3	0	3	0.055
GO:0006486 protein glycosylation	N1_vs_B2	Biological Process	4	2	2	0.049
GO:0043413 macromolecule glycosylation	N1_vs_B2	Biological Process	4	2	2	0.049
GO:0009625 response to insect	N1_vs_B2	Biological Process	1	0	1	0.067
GO:0032507 maintenance of protein location in cell	N1_vs_B2	Biological Process	1	1	0	0.067
GO:0045185 maintenance of protein location	N1_vs_B2	Biological Process	1	1	0	0.067
GO:0009832 plant-type cell wall biogenesis	N1_vs_B2	Biological Process	2	1	1	0.054
GO:0006796 phosphate-containing compound metabolic process	N1_vs_B2	Biological Process	89	17	72	0.045
GO:0043248 proteasome assembly	N1_vs_B2	Biological Process	4	2	2	0.049
GO:0019842 vitamin binding	N1_vs_B2	Molecular Function	2	1	1	0.057
GO:0008233 peptidase activity	N1_vs_B2	Molecular Function	16	5	11	0.048
GO:0015077 monovalent inorganic cation transmembrane transporter activity	N1_vs_B2	Molecular Function	5	0	5	0.05
GO:0003723 RNA binding	N1_vs_B2	Molecular Function	11	5	6	0.048
GO:1901363 heterocyclic compound binding	N1_vs_B2	Molecular Function	148	52	96	0.047
GO:0005216 ion channel activity	N1_vs_B2	Molecular Function	3	2	1	0.052
GO:0015267 channel activity	N1_vs_B2	Molecular Function	3	2	1	0.052
GO:0022803 passive transmembrane transporter activity	N1_vs_B2	Molecular Function	3	2	1	0.052
GO:0022838 substrate-specific channel activity	N1_vs_B2	Molecular Function	3	2	1	0.052
GO:1901605 alpha-amino acid metabolic process	N1_vs_B2	Biological Process	12	1	11	0.046
GO:0015672 monovalent inorganic cation transport	N1_vs_B2	Biological Process	6	1	5	0.047
GO:0006402 mRNA catabolic process	N1_vs_B2	Biological Process	2	1	1	0.053
GO:0006613 cotranslational protein targeting to membrane	N1_vs_B2	Biological Process	1	0	1	0.062
GO:0006835 dicarboxylic acid transport	N1_vs_B2	Biological Process	1	0	1	0.062
GO:0009894 regulation of catabolic process	N1_vs_B2	Biological Process	1	1	0	0.062
GO:0022603 regulation of anatomical structure morphogenesis	N1_vs_B2	Biological Process	1	1	0	0.062
GO:0009606 tropism	N1_vs_B2	Biological Process	4	2	2	0.048
GO:0033036 macromolecule localization	N1_vs_B2	Biological Process	35	11	24	0.045
GO:0030422 production of siRNA involved in RNA interference	N1_vs_B2	Biological Process	2	1	1	0.051
GO:0032774 RNA biosynthetic process	N1_vs_B2	Biological Process	22	7	15	0.045
GO:0009451 RNA modification	N1_vs_B2	Biological Process	7	4	3	0.046
GO:0006625 protein targeting to peroxisome	N1_vs_B2	Biological Process	3	1	2	0.048
GO:0042546 cell wall biogenesis	N1_vs_B2	Biological Process	3	1	2	0.048
GO:0043574 peroxisomal transport	N1_vs_B2	Biological Process	3	1	2	0.048
GO:0072662 protein localization to peroxisome	N1_vs_B2	Biological Process	3	1	2	0.048
GO:0072663 establishment of protein localization to peroxisome	N1_vs_B2	Biological Process	3	1	2	0.048
GO:0009100 glycoprotein metabolic process	N1_vs_B2	Biological Process	4	2	2	0.047
GO:0009101 glycoprotein biosynthetic process	N1_vs_B2	Biological Process	4	2	2	0.047
GO:0006101 citrate metabolic process	N1_vs_B2	Biological Process	3	2	1	0.048
GO:0072350 tricarboxylic acid metabolic process	N1_vs_B2	Biological Process	3	2	1	0.048
GO:0048522 positive regulation of cellular process	N1_vs_B2	Biological Process	4	0	4	0.047
GO:0009738 abscisic acid-activated signaling pathway	N1_vs_B2	Biological Process	2	1	1	0.05
GO:0071215 cellular response to abscisic acid stimulus	N1_vs_B2	Biological Process	2	1	1	0.05
GO:0097306 cellular response to alcohol	N1_vs_B2	Biological Process	2	1	1	0.05
GO:0007389 pattern specification process	N1_vs_B2	Biological Process	5	2	3	0.046
GO:0009888 tissue development	N1_vs_B2	Biological Process	15	4	11	0.045
GO:0009630 gravitropism	N1_vs_B2	Biological Process	1	0	1	0.059
GO:0009685 gibberellin metabolic process	N1_vs_B2	Biological Process	1	0	1	0.059
GO:0010565 regulation of cellular ketone metabolic process	N1_vs_B2	Biological Process	1	0	1	0.059
GO:0042398 cellular modified amino acid biosynthetic process	N1_vs_B2	Biological Process	1	0	1	0.059
GO:0044743 intracellular protein transmembrane import	N1_vs_B2	Biological Process	1	1	0	0.059
GO:0051651 maintenance of location in cell	N1_vs_B2	Biological Process	1	1	0	0.059
GO:0005773 vacuole	N1_vs_B2	Cellular Component	3	2	1	0.05
GO:0016192 vesicle-mediated transport	N1_vs_B2	Biological Process	10	4	6	0.045
GO:0090304 nucleic acid metabolic process	N1_vs_B2	Biological Process	73	27	46	0.044
GO:0007017 microtubule-based process	N1_vs_B2	Biological Process	6	3	3	0.045
GO:0009165 nucleotide biosynthetic process	N1_vs_B2	Biological Process	7	2	5	0.045
GO:0008378 galactosyltransferase activity	N1_vs_B2	Molecular Function	2	2	0	0.053
GO:0032553 ribonucleotide binding	N1_vs_B2	Molecular Function	2	2	0	0.053
GO:0042625 ATPase coupled ion transmembrane transporter activity	N1_vs_B2	Molecular Function	3	1	2	0.05
GO:0003779 actin binding	N1_vs_B2	Molecular Function	1	0	1	0.062
GO:0034641 cellular nitrogen compound metabolic process	N1_vs_B2	Biological Process	102	34	68	0.044
GO:0006401 RNA catabolic process	N1_vs_B2	Biological Process	2	1	1	0.049
GO:0033365 protein localization to organelle	N1_vs_B2	Biological Process	4	2	2	0.045
GO:0009156 ribonucleoside monophosphate biosynthetic process	N1_vs_B2	Biological Process	3	1	2	0.046
GO:0009161 ribonucleoside monophosphate metabolic process	N1_vs_B2	Biological Process	3	1	2	0.046
GO:0007049 cell cycle	N1_vs_B2	Biological Process	16	8	8	0.044
GO:0006084 acetyl-CoA metabolic process	N1_vs_B2	Biological Process	1	0	1	0.056
GO:0006206 pyrimidine nucleobase metabolic process	N1_vs_B2	Biological Process	1	0	1	0.056
GO:0016567 protein ubiquitination	N1_vs_B2	Biological Process	1	0	1	0.056
GO:0016879 ligase activity, forming carbon-nitrogen bonds	N1_vs_B2	Molecular Function	4	3	1	0.048
GO:0016246 RNA interference	N1_vs_B2	Biological Process	2	1	1	0.048
GO:0003774 motor activity	N1_vs_B2	Molecular Function	2	2	0	0.051
GO:0016410 N-acyltransferase activity	N1_vs_B2	Molecular Function	1	1	0	0.059
GO:0016832 aldehyde-lyase activity	N1_vs_B2	Molecular Function	1	0	1	0.059
GO:0042579 microbody	N1_vs_B2	Cellular Component	6	3	3	0.047
GO:0016469 proton-transporting two-sector ATPase complex	N1_vs_B2	Cellular Component	2	0	2	0.05
GO:0031968 organelle outer membrane	N1_vs_B2	Cellular Component	2	2	0	0.05
GO:0016859 cis-trans isomerase activity	N1_vs_B2	Molecular Function	3	0	3	0.048
GO:0031406 carboxylic acid binding	N1_vs_B2	Molecular Function	2	1	1	0.049
GO:0043177 organic acid binding	N1_vs_B2	Molecular Function	2	1	1	0.049
GO:0015662 ATPase activity, coupled to transmembrane movement of ions, phosphorylative mechanism	N1_vs_B2	Molecular Function	1	1	0	0.056
GO:0016799 hydrolase activity, hydrolyzing N-glycosyl compounds	N1_vs_B2	Molecular Function	1	0	1	0.056
GO:0043566 structure-specific DNA binding	N1_vs_B2	Molecular Function	1	1	0	0.056
GO:0046483 heterocycle metabolic process	N1_vs_B2	Biological Process	97	31	66	0.044
GO:0006304 DNA modification	N1_vs_B2	Biological Process	3	3	0	0.045
GO:0006305 DNA alkylation	N1_vs_B2	Biological Process	3	3	0	0.045
GO:0043229 intracellular organelle	N1_vs_B2	Cellular Component	200	67	133	0.046
GO:0030154 cell differentiation	N1_vs_B2	Biological Process	12	3	9	0.043
GO:0048827 phyllome development	N1_vs_B2	Biological Process	3	1	2	0.044
GO:0010564 regulation of cell cycle process	N1_vs_B2	Biological Process	2	1	1	0.045
GO:0043168 anion binding	N1_vs_B2	Molecular Function	9	3	6	0.045
GO:0099600 transmembrane receptor activity	N1_vs_B2	Molecular Function	1	0	1	0.053
GO:0048583 regulation of response to stimulus	N1_vs_B2	Biological Process	5	1	4	0.043
GO:0065009 regulation of molecular function	N1_vs_B2	Biological Process	6	0	6	0.043
GO:0006188 IMP biosynthetic process	N1_vs_B2	Biological Process	1	1	0	0.05
GO:0006612 protein targeting to membrane	N1_vs_B2	Biological Process	1	0	1	0.05
GO:0009629 response to gravity	N1_vs_B2	Biological Process	1	0	1	0.05
GO:0016101 diterpenoid metabolic process	N1_vs_B2	Biological Process	1	0	1	0.05
GO:0046040 IMP metabolic process	N1_vs_B2	Biological Process	1	1	0	0.05
GO:0019751 polyol metabolic process	N1_vs_B2	Biological Process	3	0	3	0.043
GO:0009062 fatty acid catabolic process	N1_vs_B2	Biological Process	4	2	2	0.043
GO:0072329 monocarboxylic acid catabolic process	N1_vs_B2	Biological Process	4	2	2	0.043
GO:0016706 oxidoreductase activity, acting on paired donors, with incorporation or reduction of molecular oxygen, 2-oxoglutarate as one donor, and incorporation of one atom each of oxygen into both donors	N1_vs_B2	Molecular Function	2	1	1	0.047
GO:0019866 organelle inner membrane	N1_vs_B2	Cellular Component	8	1	7	0.045
GO:0016616 oxidoreductase activity, acting on the CH-OH group of donors, NAD or NADP as acceptor	N1_vs_B2	Molecular Function	7	3	4	0.044
GO:0009247 glycolipid biosynthetic process	N1_vs_B2	Biological Process	2	1	1	0.043
GO:0016651 oxidoreductase activity, acting on NAD(P)H	N1_vs_B2	Molecular Function	3	2	1	0.044
GO:0065002 intracellular protein transmembrane transport	N1_vs_B2	Biological Process	1	1	0	0.048
GO:0009966 regulation of signal transduction	N1_vs_B2	Biological Process	3	0	3	0.042
GO:0023051 regulation of signaling	N1_vs_B2	Biological Process	3	0	3	0.042
GO:0032502 developmental process	N1_vs_B2	Biological Process	68	22	46	0.043
GO:0010817 regulation of hormone levels	N1_vs_B2	Biological Process	6	1	5	0.042
GO:0070085 glycosylation	N1_vs_B2	Biological Process	4	2	2	0.042
GO:0009737 response to abscisic acid	N1_vs_B2	Biological Process	2	1	1	0.043
GO:0097305 response to alcohol	N1_vs_B2	Biological Process	2	1	1	0.043
GO:0032989 cellular component morphogenesis	N1_vs_B2	Biological Process	10	3	7	0.042
GO:0009108 coenzyme biosynthetic process	N1_vs_B2	Biological Process	3	1	2	0.042
GO:0010053 root epidermal cell differentiation	N1_vs_B2	Biological Process	3	0	3	0.042
GO:0090627 plant epidermal cell differentiation	N1_vs_B2	Biological Process	3	0	3	0.042
GO:0070011 peptidase activity, acting on L-amino acid peptides	N1_vs_B2	Molecular Function	12	5	7	0.044
GO:0007602 phototransduction	N1_vs_B2	Biological Process	1	0	1	0.045
GO:0009582 detection of abiotic stimulus	N1_vs_B2	Biological Process	1	0	1	0.045
GO:0009583 detection of light stimulus	N1_vs_B2	Biological Process	1	0	1	0.045
GO:0051052 regulation of DNA metabolic process	N1_vs_B2	Biological Process	2	1	1	0.042
GO:0009124 nucleoside monophosphate biosynthetic process	N1_vs_B2	Biological Process	3	1	2	0.041
GO:0009793 embryo development ending in seed dormancy	N1_vs_B2	Biological Process	2	1	1	0.041
GO:0034655 nucleobase-containing compound catabolic process	N1_vs_B2	Biological Process	2	1	1	0.041
GO:0044242 cellular lipid catabolic process	N1_vs_B2	Biological Process	4	2	2	0.04
GO:0006760 folic acid-containing compound metabolic process	N1_vs_B2	Biological Process	1	0	1	0.043
GO:0030258 lipid modification	N1_vs_B2	Biological Process	1	1	0	0.043
GO:0042558 pteridine-containing compound metabolic process	N1_vs_B2	Biological Process	1	0	1	0.043
GO:0071806 protein transmembrane transport	N1_vs_B2	Biological Process	1	1	0	0.043
GO:0072657 protein localization to membrane	N1_vs_B2	Biological Process	1	0	1	0.043
GO:0090150 establishment of protein localization to membrane	N1_vs_B2	Biological Process	1	0	1	0.043
GO:0060089 molecular transducer activity	N1_vs_B2	Molecular Function	3	0	3	0.043
GO:0000139 Golgi membrane	N1_vs_B2	Cellular Component	1	0	1	0.048
GO:0005777 peroxisome	N1_vs_B2	Cellular Component	2	1	1	0.043
GO:0005875 microtubule associated complex	N1_vs_B2	Cellular Component	2	2	0	0.043
GO:0043226 organelle	N1_vs_B2	Cellular Component	202	67	135	0.046
GO:0009123 nucleoside monophosphate metabolic process	N1_vs_B2	Biological Process	3	1	2	0.04
GO:0016791 phosphatase activity	N1_vs_B2	Molecular Function	8	0	8	0.043
GO:0031461 cullin-RING ubiquitin ligase complex	N1_vs_B2	Cellular Component	2	2	0	0.043
GO:0006281 DNA repair	N1_vs_B2	Biological Process	5	4	1	0.04
GO:0044260 cellular macromolecule metabolic process	N1_vs_B2	Biological Process	176	60	116	0.044
GO:0007031 peroxisome organization	N1_vs_B2	Biological Process	3	1	2	0.039
GO:0009581 detection of external stimulus	N1_vs_B2	Biological Process	1	0	1	0.042
GO:0010260 organ senescence	N1_vs_B2	Biological Process	1	0	1	0.042
GO:0043094 cellular metabolic compound salvage	N1_vs_B2	Biological Process	5	2	3	0.04
GO:0010468 regulation of gene expression	N1_vs_B2	Biological Process	38	13	25	0.042
GO:0006089 lactate metabolic process	N1_vs_B2	Biological Process	2	1	1	0.039
GO:0016042 lipid catabolic process	N1_vs_B2	Biological Process	4	2	2	0.039
GO:1901293 nucleoside phosphate biosynthetic process	N1_vs_B2	Biological Process	7	2	5	0.04
GO:0004386 helicase activity	N1_vs_B2	Molecular Function	3	2	1	0.042
GO:0070838 divalent metal ion transport	N1_vs_B2	Biological Process	4	0	4	0.039
GO:0072511 divalent inorganic cation transport	N1_vs_B2	Biological Process	4	0	4	0.039
GO:0051336 regulation of hydrolase activity	N1_vs_B2	Biological Process	2	0	2	0.038
GO:0022613 ribonucleoprotein complex biogenesis	N1_vs_B2	Biological Process	3	2	1	0.038
GO:0060918 auxin transport	N1_vs_B2	Biological Process	3	1	2	0.038
GO:0046872 metal ion binding	N1_vs_B2	Molecular Function	47	14	33	0.044
GO:0044431 Golgi apparatus part	N1_vs_B2	Cellular Component	1	0	1	0.043
GO:0008380 RNA splicing	N1_vs_B2	Biological Process	4	1	3	0.038
GO:0048731 system development	N1_vs_B2	Biological Process	22	3	19	0.041
GO:0009914 hormone transport	N1_vs_B2	Biological Process	3	1	2	0.038
GO:0072594 establishment of protein localization to organelle	N1_vs_B2	Biological Process	3	1	2	0.038
GO:1902580 single-organism cellular localization	N1_vs_B2	Biological Process	4	1	3	0.038
GO:0009739 response to gibberellin	N1_vs_B2	Biological Process	1	0	1	0.038
GO:0010476 gibberellin mediated signaling pathway	N1_vs_B2	Biological Process	1	0	1	0.038
GO:0071370 cellular response to gibberellin stimulus	N1_vs_B2	Biological Process	1	0	1	0.038
GO:1901264 carbohydrate derivative transport	N1_vs_B2	Biological Process	1	0	1	0.038
GO:0006974 cellular response to DNA damage stimulus	N1_vs_B2	Biological Process	5	4	1	0.038
GO:0022402 cell cycle process	N1_vs_B2	Biological Process	10	4	6	0.039
GO:0090407 organophosphate biosynthetic process	N1_vs_B2	Biological Process	10	2	8	0.039
GO:0000226 microtubule cytoskeleton organization	N1_vs_B2	Biological Process	2	0	2	0.037
GO:0048580 regulation of post-embryonic development	N1_vs_B2	Biological Process	7	4	3	0.039
GO:0044712 single-organism catabolic process	N1_vs_B2	Biological Process	5	3	2	0.038
GO:0051726 regulation of cell cycle	N1_vs_B2	Biological Process	3	1	2	0.037
GO:0016054 organic acid catabolic process	N1_vs_B2	Biological Process	4	2	2	0.037
GO:0046395 carboxylic acid catabolic process	N1_vs_B2	Biological Process	4	2	2	0.037
GO:0006364 rRNA processing	N1_vs_B2	Biological Process	1	0	1	0.037
GO:0009933 meristem structural organization	N1_vs_B2	Biological Process	2	1	1	0.036
GO:0048532 anatomical structure arrangement	N1_vs_B2	Biological Process	2	1	1	0.036
GO:0006139 nucleobase-containing compound metabolic process	N1_vs_B2	Biological Process	84	29	55	0.042
GO:0000041 transition metal ion transport	N1_vs_B2	Biological Process	3	0	3	0.037
GO:0031324 negative regulation of cellular metabolic process	N1_vs_B2	Biological Process	3	1	2	0.037
GO:0006664 glycolipid metabolic process	N1_vs_B2	Biological Process	2	1	1	0.036
GO:1903509 liposaccharide metabolic process	N1_vs_B2	Biological Process	2	1	1	0.036
GO:0010212 response to ionizing radiation	N1_vs_B2	Biological Process	1	1	0	0.036
GO:0050832 defense response to fungus	N1_vs_B2	Biological Process	1	0	1	0.036
GO:0016787 hydrolase activity	N1_vs_B2	Molecular Function	110	35	75	0.045
GO:0036094 small molecule binding	N1_vs_B2	Molecular Function	104	45	59	0.045
GO:0019829 cation-transporting ATPase activity	N1_vs_B2	Molecular Function	2	0	2	0.039
GO:0003824 catalytic activity	N1_vs_B2	Molecular Function	405	116	289	0.046
GO:0022890 inorganic cation transmembrane transporter activity	N1_vs_B2	Molecular Function	7	0	7	0.041
GO:0016407 acetyltransferase activity	N1_vs_B2	Molecular Function	1	1	0	0.04
GO:0009756 carbohydrate mediated signaling	N1_vs_B2	Biological Process	2	0	2	0.035
GO:0071322 cellular response to carbohydrate stimulus	N1_vs_B2	Biological Process	2	0	2	0.035
GO:0010015 root morphogenesis	N1_vs_B2	Biological Process	3	0	3	0.036
GO:0005261 cation channel activity	N1_vs_B2	Molecular Function	1	0	1	0.038
GO:0044389 ubiquitin-like protein ligase binding	N1_vs_B2	Molecular Function	1	1	0	0.038
GO:0004672 protein kinase activity	N1_vs_B2	Molecular Function	35	8	27	0.043
GO:0009955 adaxial/abaxial pattern specification	N1_vs_B2	Biological Process	1	0	1	0.034
GO:0044282 small molecule catabolic process	N1_vs_B2	Biological Process	4	2	2	0.036
GO:0071704 organic substance metabolic process	N1_vs_B2	Biological Process	299	91	208	0.044
GO:0046467 membrane lipid biosynthetic process	N1_vs_B2	Biological Process	2	1	1	0.034
GO:0015605 organophosphate ester transmembrane transporter activity	N1_vs_B2	Molecular Function	1	0	1	0.037
GO:0035250 UDP-galactosyltransferase activity	N1_vs_B2	Molecular Function	1	1	0	0.037
GO:1901677 phosphate transmembrane transporter activity	N1_vs_B2	Molecular Function	1	0	1	0.037
GO:0016810 hydrolase activity, acting on carbon-nitrogen (but not peptide) bonds	N1_vs_B2	Molecular Function	3	0	3	0.037
GO:0044248 cellular catabolic process	N1_vs_B2	Biological Process	18	13	5	0.039
GO:0034654 nucleobase-containing compound biosynthetic process	N1_vs_B2	Biological Process	27	9	18	0.04
GO:0003006 developmental process involved in reproduction	N1_vs_B2	Biological Process	26	11	15	0.04
GO:0009112 nucleobase metabolic process	N1_vs_B2	Biological Process	1	0	1	0.033
GO:0031347 regulation of defense response	N1_vs_B2	Biological Process	1	0	1	0.033
GO:0042127 regulation of cell proliferation	N1_vs_B2	Biological Process	1	1	0	0.033
GO:0006913 nucleocytoplasmic transport	N1_vs_B2	Biological Process	2	0	2	0.034
GO:0051169 nuclear transport	N1_vs_B2	Biological Process	2	0	2	0.034
GO:0007059 chromosome segregation	N1_vs_B2	Biological Process	3	0	3	0.034
GO:0006816 calcium ion transport	N1_vs_B2	Biological Process	1	0	1	0.032
GO:0016570 histone modification	N1_vs_B2	Biological Process	7	6	1	0.036
GO:0006576 cellular biogenic amine metabolic process	N1_vs_B2	Biological Process	2	1	1	0.033
GO:0008154 actin polymerization or depolymerization	N1_vs_B2	Biological Process	1	0	1	0.031
GO:0009787 regulation of abscisic acid-activated signaling pathway	N1_vs_B2	Biological Process	1	0	1	0.031
GO:0019321 pentose metabolic process	N1_vs_B2	Biological Process	1	1	0	0.031
GO:0034728 nucleosome organization	N1_vs_B2	Biological Process	1	1	0	0.031
GO:0071824 protein-DNA complex subunit organization	N1_vs_B2	Biological Process	1	1	0	0.031
GO:1901419 regulation of response to alcohol	N1_vs_B2	Biological Process	1	0	1	0.031
GO:0048509 regulation of meristem development	N1_vs_B2	Biological Process	3	2	1	0.033
GO:0016655 oxidoreductase activity, acting on NAD(P)H, quinone or similar compound as acceptor	N1_vs_B2	Molecular Function	1	1	0	0.034
GO:0038023 signaling receptor activity	N1_vs_B2	Molecular Function	1	0	1	0.034
GO:0015748 organophosphate ester transport	N1_vs_B2	Biological Process	2	0	2	0.032
GO:0042445 hormone metabolic process	N1_vs_B2	Biological Process	2	0	2	0.032
GO:0044106 cellular amine metabolic process	N1_vs_B2	Biological Process	2	1	1	0.032
GO:0009799 specification of symmetry	N1_vs_B2	Biological Process	1	1	0	0.029
GO:0015833 peptide transport	N1_vs_B2	Biological Process	1	0	1	0.029
GO:0017038 protein import	N1_vs_B2	Biological Process	1	1	0	0.029
GO:0035194 posttranscriptional gene silencing by RNA	N1_vs_B2	Biological Process	2	1	1	0.031
GO:0048507 meristem development	N1_vs_B2	Biological Process	7	3	4	0.035
GO:0007568 aging	N1_vs_B2	Biological Process	1	0	1	0.029
GO:0006259 DNA metabolic process	N1_vs_B2	Biological Process	18	10	8	0.038
GO:0051239 regulation of multicellular organismal process	N1_vs_B2	Biological Process	10	6	4	0.036
GO:2000026 regulation of multicellular organismal development	N1_vs_B2	Biological Process	10	6	4	0.036
GO:0015934 large ribosomal subunit	N1_vs_B2	Cellular Component	1	1	0	0.037
GO:0022414 reproductive process	N1_vs_B2	Biological Process	28	13	15	0.039
GO:0048608 reproductive structure development	N1_vs_B2	Biological Process	9	2	7	0.035
GO:0061458 reproductive system development	N1_vs_B2	Biological Process	9	2	7	0.035
GO:0048523 negative regulation of cellular process	N1_vs_B2	Biological Process	3	1	2	0.031
GO:0031090 organelle membrane	N1_vs_B2	Cellular Component	37	13	24	0.043
GO:0000151 ubiquitin ligase complex	N1_vs_B2	Cellular Component	2	2	0	0.036
GO:0051128 regulation of cellular component organization	N1_vs_B2	Biological Process	4	3	1	0.032
GO:0005856 cytoskeleton	N1_vs_B2	Cellular Component	8	5	3	0.039
GO:0005996 monosaccharide metabolic process	N1_vs_B2	Biological Process	8	5	3	0.034
GO:0016569 covalent chromatin modification	N1_vs_B2	Biological Process	7	6	1	0.034
GO:0006006 glucose metabolic process	N1_vs_B2	Biological Process	5	4	1	0.032
GO:0000003 reproduction	N1_vs_B2	Biological Process	28	13	15	0.038
GO:0006766 vitamin metabolic process	N1_vs_B2	Biological Process	1	0	1	0.026
GO:0006767 water-soluble vitamin metabolic process	N1_vs_B2	Biological Process	1	0	1	0.026
GO:0016071 mRNA metabolic process	N1_vs_B2	Biological Process	2	1	1	0.029
GO:0032535 regulation of cellular component size	N1_vs_B2	Biological Process	2	1	1	0.029
GO:0090066 regulation of anatomical structure size	N1_vs_B2	Biological Process	2	1	1	0.029
GO:0006644 phospholipid metabolic process	N1_vs_B2	Biological Process	5	1	4	0.032
GO:0016441 posttranscriptional gene silencing	N1_vs_B2	Biological Process	2	1	1	0.028
GO:0098660 inorganic ion transmembrane transport	N1_vs_B2	Biological Process	1	0	1	0.025
GO:0098662 inorganic cation transmembrane transport	N1_vs_B2	Biological Process	1	0	1	0.025
GO:0016773 phosphotransferase activity, alcohol group as acceptor	N1_vs_B2	Molecular Function	36	8	28	0.042
GO:0008194 UDP-glycosyltransferase activity	N1_vs_B2	Molecular Function	5	2	3	0.035
GO:0006418 tRNA aminoacylation for protein translation	N1_vs_B2	Biological Process	2	1	1	0.027
GO:0031050 dsRNA fragmentation	N1_vs_B2	Biological Process	2	1	1	0.027
GO:0043331 response to dsRNA	N1_vs_B2	Biological Process	2	1	1	0.027
GO:0070918 production of small RNA involved in gene silencing by RNA	N1_vs_B2	Biological Process	2	1	1	0.027
GO:0071359 cellular response to dsRNA	N1_vs_B2	Biological Process	2	1	1	0.027
GO:0071669 plant-type cell wall organization or biogenesis	N1_vs_B2	Biological Process	2	1	1	0.027
GO:1901699 cellular response to nitrogen compound	N1_vs_B2	Biological Process	2	1	1	0.027
GO:0044702 single organism reproductive process	N1_vs_B2	Biological Process	11	4	7	0.034
GO:0048367 shoot system development	N1_vs_B2	Biological Process	8	1	7	0.033
GO:0042578 phosphoric ester hydrolase activity	N1_vs_B2	Molecular Function	9	0	9	0.037
GO:0097367 carbohydrate derivative binding	N1_vs_B2	Molecular Function	84	34	50	0.043
GO:0004872 receptor activity	N1_vs_B2	Molecular Function	1	0	1	0.029
GO:0015631 tubulin binding	N1_vs_B2	Molecular Function	2	2	0	0.031
GO:0016853 isomerase activity	N1_vs_B2	Molecular Function	8	0	8	0.036
GO:0004620 phospholipase activity	N1_vs_B2	Molecular Function	1	0	1	0.028
GO:0016866 intramolecular transferase activity	N1_vs_B2	Molecular Function	1	0	1	0.028
GO:0048037 cofactor binding	N1_vs_B2	Molecular Function	4	1	3	0.033
GO:0000904 cell morphogenesis involved in differentiation	N1_vs_B2	Biological Process	4	2	2	0.03
GO:1990234 transferase complex	N1_vs_B2	Cellular Component	3	3	0	0.034
GO:0044438 microbody part	N1_vs_B2	Cellular Component	1	0	1	0.031
GO:0044439 peroxisomal part	N1_vs_B2	Cellular Component	1	0	1	0.031
GO:0000725 recombinational repair	N1_vs_B2	Biological Process	1	1	0	0.023
GO:0006643 membrane lipid metabolic process	N1_vs_B2	Biological Process	2	1	1	0.026
GO:0043038 amino acid activation	N1_vs_B2	Biological Process	2	1	1	0.026
GO:0043039 tRNA aminoacylation	N1_vs_B2	Biological Process	2	1	1	0.026
GO:0019318 hexose metabolic process	N1_vs_B2	Biological Process	6	4	2	0.031
GO:0050793 regulation of developmental process	N1_vs_B2	Biological Process	10	6	4	0.033
GO:0022622 root system development	N1_vs_B2	Biological Process	3	0	3	0.028
GO:0030029 actin filament-based process	N1_vs_B2	Biological Process	3	0	3	0.028
GO:0030036 actin cytoskeleton organization	N1_vs_B2	Biological Process	3	0	3	0.028
GO:0044036 cell wall macromolecule metabolic process	N1_vs_B2	Biological Process	3	1	2	0.028
GO:0048364 root development	N1_vs_B2	Biological Process	3	0	3	0.028
GO:0016854 racemase and epimerase activity	N1_vs_B2	Molecular Function	1	0	1	0.026
GO:0016779 nucleotidyltransferase activity	N1_vs_B2	Molecular Function	5	3	2	0.033
GO:0019439 aromatic compound catabolic process	N1_vs_B2	Biological Process	2	1	1	0.025
GO:0010646 regulation of cell communication	N1_vs_B2	Biological Process	3	0	3	0.027
GO:0046914 transition metal ion binding	N1_vs_B2	Molecular Function	26	7	19	0.039
GO:0008135 translation factor activity, RNA binding	N1_vs_B2	Molecular Function	3	1	2	0.03
GO:0004812 aminoacyl-tRNA ligase activity	N1_vs_B2	Molecular Function	2	1	1	0.027
GO:0016765 transferase activity, transferring alkyl or aryl (other than methyl) groups	N1_vs_B2	Molecular Function	1	0	1	0.024
GO:0001883 purine nucleoside binding	N1_vs_B2	Molecular Function	79	32	47	0.042
GO:0032549 ribonucleoside binding	N1_vs_B2	Molecular Function	79	32	47	0.042
GO:0032550 purine ribonucleoside binding	N1_vs_B2	Molecular Function	79	32	47	0.042
GO:0046873 metal ion transmembrane transporter activity	N1_vs_B2	Molecular Function	2	0	2	0.026
GO:0035251 UDP-glucosyltransferase activity	N1_vs_B2	Molecular Function	1	0	1	0.022
GO:0001882 nucleoside binding	N1_vs_B2	Molecular Function	79	32	47	0.042
GO:0016875 ligase activity, forming carbon-oxygen bonds	N1_vs_B2	Molecular Function	2	1	1	0.025
GO:0016876 ligase activity, forming aminoacyl-tRNA and related compounds	N1_vs_B2	Molecular Function	2	1	1	0.025
GO:0016301 kinase activity	N1_vs_B2	Molecular Function	46	10	36	0.04
GO:0016772 transferase activity, transferring phosphorus-containing groups	N1_vs_B2	Molecular Function	70	17	53	0.041
GO:0008324 cation transmembrane transporter activity	N1_vs_B2	Molecular Function	8	1	7	0.032
GO:0015926 glucosidase activity	N1_vs_B2	Molecular Function	1	0	1	0.021
GO:0019787 ubiquitin-like protein transferase activity	N1_vs_B2	Molecular Function	1	0	1	0.021
GO:0044430 cytoskeletal part	N1_vs_B2	Cellular Component	3	3	0	0.033
GO:0009308 amine metabolic process	N1_vs_B2	Biological Process	2	1	1	0.024
GO:0034968 histone lysine methylation	N1_vs_B2	Biological Process	2	2	0	0.024
GO:0044270 cellular nitrogen compound catabolic process	N1_vs_B2	Biological Process	2	1	1	0.024
GO:0046700 heterocycle catabolic process	N1_vs_B2	Biological Process	2	1	1	0.024
GO:0009409 response to cold	N1_vs_B2	Biological Process	2	0	2	0.024
GO:0016568 chromatin modification	N1_vs_B2	Biological Process	7	6	1	0.03
GO:0098655 cation transmembrane transport	N1_vs_B2	Biological Process	1	0	1	0.02
GO:0072527 pyrimidine-containing compound metabolic process	N1_vs_B2	Biological Process	2	1	1	0.024
GO:1901361 organic cyclic compound catabolic process	N1_vs_B2	Biological Process	2	1	1	0.024
GO:0043414 macromolecule methylation	N1_vs_B2	Biological Process	5	5	0	0.029
GO:0006396 RNA processing	N1_vs_B2	Biological Process	11	2	9	0.032
GO:0018022 peptidyl-lysine methylation	N1_vs_B2	Biological Process	2	2	0	0.024
GO:0007010 cytoskeleton organization	N1_vs_B2	Biological Process	5	0	5	0.028
GO:0016788 hydrolase activity, acting on ester bonds	N1_vs_B2	Molecular Function	20	4	16	0.036
GO:0031981 nuclear lumen	N1_vs_B2	Cellular Component	3	1	2	0.032
GO:0043233 organelle lumen	N1_vs_B2	Cellular Component	3	1	2	0.032
GO:0070013 intracellular organelle lumen	N1_vs_B2	Cellular Component	3	1	2	0.032
GO:0032446 protein modification by small protein conjugation	N1_vs_B2	Biological Process	6	3	3	0.029
GO:0010410 hemicellulose metabolic process	N1_vs_B2	Biological Process	2	1	1	0.023
GO:0045491 xylan metabolic process	N1_vs_B2	Biological Process	2	1	1	0.023
GO:0016571 histone methylation	N1_vs_B2	Biological Process	3	3	0	0.025
GO:0007015 actin filament organization	N1_vs_B2	Biological Process	2	0	2	0.022
GO:0090567 reproductive shoot system development	N1_vs_B2	Biological Process	5	0	5	0.027
GO:0015980 energy derivation by oxidation of organic compounds	N1_vs_B2	Biological Process	1	0	1	0.018
GO:0044723 single-organism carbohydrate metabolic process	N1_vs_B2	Biological Process	15	8	7	0.033
GO:0022610 biological adhesion	N1_vs_B2	Biological Process	1	0	1	0.018
GO:0031047 gene silencing by RNA	N1_vs_B2	Biological Process	2	1	1	0.022
GO:0018193 peptidyl-amino acid modification	N1_vs_B2	Biological Process	3	2	1	0.024
GO:0010605 negative regulation of macromolecule metabolic process	N1_vs_B2	Biological Process	6	2	4	0.028
GO:1901565 organonitrogen compound catabolic process	N1_vs_B2	Biological Process	1	0	1	0.018
GO:1901607 alpha-amino acid biosynthetic process	N1_vs_B2	Biological Process	1	0	1	0.018
GO:0006399 tRNA metabolic process	N1_vs_B2	Biological Process	3	2	1	0.024
GO:0006479 protein methylation	N1_vs_B2	Biological Process	3	3	0	0.024
GO:0009266 response to temperature stimulus	N1_vs_B2	Biological Process	3	0	3	0.024
GO:0010383 cell wall polysaccharide metabolic process	N1_vs_B2	Biological Process	2	1	1	0.021
GO:0006575 cellular modified amino acid metabolic process	N1_vs_B2	Biological Process	1	0	1	0.017
GO:0034470 ncRNA processing	N1_vs_B2	Biological Process	1	0	1	0.017
GO:0008213 protein alkylation	N1_vs_B2	Biological Process	3	3	0	0.023
GO:0040029 regulation of gene expression, epigenetic	N1_vs_B2	Biological Process	3	1	2	0.023
GO:0006498 N-terminal protein lipidation	N1_vs_B2	Biological Process	1	1	0	0.016
GO:0031365 N-terminal protein amino acid modification	N1_vs_B2	Biological Process	1	1	0	0.016
GO:1902589 single-organism organelle organization	N1_vs_B2	Biological Process	16	7	9	0.032
GO:0000280 nuclear division	N1_vs_B2	Biological Process	2	2	0	0.02
GO:0000338 protein deneddylation	N1_vs_B2	Biological Process	1	0	1	0.016
GO:0006221 pyrimidine nucleotide biosynthetic process	N1_vs_B2	Biological Process	1	1	0	0.016
GO:0032259 methylation	N1_vs_B2	Biological Process	5	5	0	0.025
GO:0006342 chromatin silencing	N1_vs_B2	Biological Process	1	1	0	0.016
GO:0045892 negative regulation of transcription, DNA-templated	N1_vs_B2	Biological Process	1	1	0	0.016
GO:1903507 negative regulation of nucleic acid-templated transcription	N1_vs_B2	Biological Process	1	1	0	0.016
GO:2000113 negative regulation of cellular macromolecule biosynthetic process	N1_vs_B2	Biological Process	1	1	0	0.016
GO:0034645 cellular macromolecule biosynthetic process	N1_vs_B2	Biological Process	48	20	28	0.036
GO:0010558 negative regulation of macromolecule biosynthetic process	N1_vs_B2	Biological Process	1	1	0	0.015
GO:0031327 negative regulation of cellular biosynthetic process	N1_vs_B2	Biological Process	1	1	0	0.015
GO:0045934 negative regulation of nucleobase-containing compound metabolic process	N1_vs_B2	Biological Process	1	1	0	0.015
GO:0051172 negative regulation of nitrogen compound metabolic process	N1_vs_B2	Biological Process	1	1	0	0.015
GO:0051253 negative regulation of RNA metabolic process	N1_vs_B2	Biological Process	1	1	0	0.015
GO:1902679 negative regulation of RNA biosynthetic process	N1_vs_B2	Biological Process	1	1	0	0.015
GO:0045814 negative regulation of gene expression, epigenetic	N1_vs_B2	Biological Process	1	1	0	0.015
GO:0006325 chromatin organization	N1_vs_B2	Biological Process	9	7	2	0.028
GO:0009892 negative regulation of metabolic process	N1_vs_B2	Biological Process	6	2	4	0.026
GO:0099402 plant organ development	N1_vs_B2	Biological Process	6	1	5	0.026
GO:0009890 negative regulation of biosynthetic process	N1_vs_B2	Biological Process	1	1	0	0.015
GO:0072528 pyrimidine-containing compound biosynthetic process	N1_vs_B2	Biological Process	1	1	0	0.015
GO:0006220 pyrimidine nucleotide metabolic process	N1_vs_B2	Biological Process	1	1	0	0.015
GO:0006497 protein lipidation	N1_vs_B2	Biological Process	1	1	0	0.014
GO:0042157 lipoprotein metabolic process	N1_vs_B2	Biological Process	1	1	0	0.014
GO:0042158 lipoprotein biosynthetic process	N1_vs_B2	Biological Process	1	1	0	0.014
GO:0016758 transferase activity, transferring hexosyl groups	N1_vs_B2	Molecular Function	7	2	5	0.03
GO:1902494 catalytic complex	N1_vs_B2	Cellular Component	4	3	1	0.032
GO:0048437 floral organ development	N1_vs_B2	Biological Process	1	0	1	0.014
GO:0070646 protein modification by small protein removal	N1_vs_B2	Biological Process	1	0	1	0.014
GO:0006650 glycerophospholipid metabolic process	N1_vs_B2	Biological Process	2	1	1	0.017
GO:0018205 peptidyl-lysine modification	N1_vs_B2	Biological Process	2	2	0	0.017
GO:0048285 organelle fission	N1_vs_B2	Biological Process	2	2	0	0.017
GO:0043170 macromolecule metabolic process	N1_vs_B2	Biological Process	200	67	133	0.04
GO:0006310 DNA recombination	N1_vs_B2	Biological Process	1	1	0	0.013
GO:0048519 negative regulation of biological process	N1_vs_B2	Biological Process	6	2	4	0.024
GO:0070647 protein modification by small protein conjugation or removal	N1_vs_B2	Biological Process	6	3	3	0.024
GO:0048646 anatomical structure formation involved in morphogenesis	N1_vs_B2	Biological Process	1	1	0	0.013
GO:0046486 glycerolipid metabolic process	N1_vs_B2	Biological Process	2	1	1	0.016
GO:0051276 chromosome organization	N1_vs_B2	Biological Process	11	7	4	0.027
GO:0016458 gene silencing	N1_vs_B2	Biological Process	4	2	2	0.021
GO:0005654 nucleoplasm	N1_vs_B2	Cellular Component	2	1	1	0.028
GO:0044451 nucleoplasm part	N1_vs_B2	Cellular Component	2	1	1	0.028
GO:0010629 negative regulation of gene expression	N1_vs_B2	Biological Process	4	2	2	0.02
GO:0009908 flower development	N1_vs_B2	Biological Process	2	0	2	0.015
GO:0009059 macromolecule biosynthetic process	N1_vs_B2	Biological Process	48	20	28	0.034
GO:0015036 disulfide oxidoreductase activity	N1_vs_B2	Molecular Function	1	0	1	0.018
GO:0005515 protein binding	N1_vs_B2	Molecular Function	26	10	16	0.035
GO:0019899 enzyme binding	N1_vs_B2	Molecular Function	2	1	1	0.02
GO:0034062 RNA polymerase activity	N1_vs_B2	Molecular Function	1	0	1	0.016
GO:0004518 nuclease activity	N1_vs_B2	Molecular Function	3	1	2	0.022
GO:0016740 transferase activity	N1_vs_B2	Molecular Function	136	41	95	0.041
GO:0016769 transferase activity, transferring nitrogenous groups	N1_vs_B2	Molecular Function	1	0	1	0.014
GO:0005198 structural molecule activity	N1_vs_B2	Molecular Function	3	1	2	0.021
GO:0003676 nucleic acid binding	N1_vs_B2	Molecular Function	27	15	12	0.034
GO:0004721 phosphoprotein phosphatase activity	N1_vs_B2	Molecular Function	1	0	1	0.013
GO:0016757 transferase activity, transferring glycosyl groups	N1_vs_B2	Molecular Function	12	3	9	0.029
GO:0004175 endopeptidase activity	N1_vs_B2	Molecular Function	1	0	1	0.011
GO:0016667 oxidoreductase activity, acting on a sulfur group of donors	N1_vs_B2	Molecular Function	1	0	1	0.011
GO:0001071 nucleic acid binding transcription factor activity	N1_vs_B2	Molecular Function	2	0	2	0.015
GO:0003677 DNA binding	N1_vs_B2	Molecular Function	2	2	0	0.013
GO:0046983 protein dimerization activity	N1_vs_B2	Molecular Function	2	1	1	0.013
GO:0031974 membrane-enclosed lumen	N1_vs_B2	Cellular Component	3	1	2	0.028
GO:0012505 endomembrane system	N1_vs_B2	Cellular Component	3	1	2	0.027
GO:0044464 cell part	N1_vs_B2	Cellular Component	254	80	174	0.044
GO:0005623 cell	N1_vs_B2	Cellular Component	254	80	174	0.044
GO:0015630 microtubule cytoskeleton	N1_vs_B2	Cellular Component	4	3	1	0.028
GO:0019012 virion	N1_vs_B2	Cellular Component	1	0	1	0.019
GO:0044423 virion part	N1_vs_B2	Cellular Component	1	0	1	0.019
GO:0044428 nuclear part	N1_vs_B2	Cellular Component	3	1	2	0.024
GO:0005618 cell wall	N1_vs_B2	Cellular Component	2	0	2	0.019
GO:0005634 nucleus	N1_vs_B2	Cellular Component	3	1	2	0.021
GO:0044424 intracellular part	N1_vs_B2	Cellular Component	234	73	161	0.043
GO:0005622 intracellular	N1_vs_B2	Cellular Component	234	73	161	0.043
GO:0043228 non-membrane-bounded organelle	N1_vs_B2	Cellular Component	17	10	7	0.028
GO:0043232 intracellular non-membrane-bounded organelle	N1_vs_B2	Cellular Component	17	10	7	0.028
GO:0044391 ribosomal subunit	N1_vs_B2	Cellular Component	1	1	0	0.009
GO:0030529 intracellular ribonucleoprotein complex	N1_vs_B2	Cellular Component	13	4	9	0.025
GO:1990904 ribonucleoprotein complex	N1_vs_B2	Cellular Component	13	4	9	0.025
GO:0044429 mitochondrial part	N1_vs_B2	Cellular Component	1	1	0	0.009
GO:0005739 mitochondrion	N1_vs_B2	Cellular Component	1	1	0	0.008
GO:0005840 ribosome	N1_vs_B2	Cellular Component	1	1	0	0.008
GO:0010467 gene expression	N1_vs_B2	Biological Process	59	23	36	0.031
GO:0003674 molecular_function	N1_vs_B2	Molecular Function	530	150	380	0.047
GO:0005575 cellular_component	N1_vs_B2	Cellular Component	352	100	252	0.046
GO:0008150 biological_process	N1_vs_B2	Biological Process	530	143	387	0.045

## Sheet: N1_vs_N2
Continue: GO enrichment analysis in the N1_vs_N2
Go.id and terms	Group	Category	Gene_num.rich	Up.regulated	Down.regulated	Rich.factor
GO:0016491 oxidoreductase activity	N1_vs_N2	Molecular Function	602	129	473	0.413
GO:0030312 external encapsulating structure	N1_vs_N2	Cellular Component	133	36	97	0.459
GO:0044436 thylakoid part	N1_vs_N2	Cellular Component	71	24	47	0.518
GO:0071944 cell periphery	N1_vs_N2	Cellular Component	144	42	102	0.442
GO:0009521 photosystem	N1_vs_N2	Cellular Component	49	12	37	0.551
GO:0009579 thylakoid	N1_vs_N2	Cellular Component	108	33	75	0.458
GO:0048509 regulation of meristem development	N1_vs_N2	Biological Process	53	14	39	0.589
GO:0005576 extracellular region	N1_vs_N2	Cellular Component	94	21	73	0.456
GO:0006720 isoprenoid metabolic process	N1_vs_N2	Biological Process	94	30	64	0.487
GO:0034357 photosynthetic membrane	N1_vs_N2	Cellular Component	53	13	40	0.495
GO:0006629 lipid metabolic process	N1_vs_N2	Biological Process	344	100	244	0.402
GO:0044710 single-organism metabolic process	N1_vs_N2	Biological Process	1480	477	1003	0.36
GO:0044434 chloroplast part	N1_vs_N2	Cellular Component	123	40	83	0.424
GO:0016628 oxidoreductase activity, acting on the CH-CH group of donors, NAD or NADP as acceptor	N1_vs_N2	Molecular Function	84	16	68	0.494
GO:0048507 meristem development	N1_vs_N2	Biological Process	95	38	57	0.473
GO:0006721 terpenoid metabolic process	N1_vs_N2	Biological Process	76	23	53	0.487
GO:0016072 rRNA metabolic process	N1_vs_N2	Biological Process	84	67	17	0.477
GO:0009507 chloroplast	N1_vs_N2	Cellular Component	129	45	84	0.413
GO:0031976 plastid thylakoid	N1_vs_N2	Cellular Component	68	21	47	0.447
GO:0009888 tissue development	N1_vs_N2	Biological Process	145	49	96	0.43
GO:0015662 ATPase activity, coupled to transmembrane movement of ions, phosphorylative mechanism	N1_vs_N2	Molecular Function	14	7	7	0.778
GO:0044699 single-organism process	N1_vs_N2	Biological Process	2443	757	1686	0.348
GO:0044255 cellular lipid metabolic process	N1_vs_N2	Biological Process	280	86	194	0.396
GO:0009886 post-embryonic morphogenesis	N1_vs_N2	Biological Process	46	18	28	0.517
GO:0046906 tetrapyrrole binding	N1_vs_N2	Molecular Function	128	20	108	0.438
GO:0010817 regulation of hormone levels	N1_vs_N2	Biological Process	68	17	51	0.472
GO:0031012 extracellular matrix	N1_vs_N2	Cellular Component	8	0	8	0.8
GO:0031224 intrinsic component of membrane	N1_vs_N2	Cellular Component	678	138	540	0.353
GO:0031978 plastid thylakoid lumen	N1_vs_N2	Cellular Component	17	10	7	0.586
GO:0005977 glycogen metabolic process	N1_vs_N2	Biological Process	11	0	11	0.786
GO:0006112 energy reserve metabolic process	N1_vs_N2	Biological Process	11	0	11	0.786
GO:0034660 ncRNA metabolic process	N1_vs_N2	Biological Process	135	111	24	0.419
GO:0009636 response to toxic substance	N1_vs_N2	Biological Process	14	2	12	0.7
GO:0016101 diterpenoid metabolic process	N1_vs_N2	Biological Process	14	1	13	0.7
GO:0060560 developmental growth involved in morphogenesis	N1_vs_N2	Biological Process	31	8	23	0.544
GO:0005618 cell wall	N1_vs_N2	Cellular Component	47	7	40	0.448
GO:0044435 plastid part	N1_vs_N2	Cellular Component	308	135	173	0.365
GO:0016020 membrane	N1_vs_N2	Cellular Component	1142	278	864	0.342
GO:0031225 anchored component of membrane	N1_vs_N2	Cellular Component	15	2	13	0.577
GO:0031977 thylakoid lumen	N1_vs_N2	Cellular Component	18	11	7	0.545
GO:0070993 translation preinitiation complex	N1_vs_N2	Cellular Component	20	18	2	0.526
GO:0016627 oxidoreductase activity, acting on the CH-CH group of donors	N1_vs_N2	Molecular Function	93	22	71	0.445
GO:0004553 hydrolase activity, hydrolyzing O-glycosyl compounds	N1_vs_N2	Molecular Function	87	15	72	0.448
GO:0010178 IAA-amino acid conjugate hydrolase activity	N1_vs_N2	Molecular Function	6	1	5	1
GO:0009826 unidimensional cell growth	N1_vs_N2	Biological Process	26	8	18	0.553
GO:0010073 meristem maintenance	N1_vs_N2	Biological Process	10	7	3	0.769
GO:0009685 gibberellin metabolic process	N1_vs_N2	Biological Process	12	1	11	0.706
GO:0006631 fatty acid metabolic process	N1_vs_N2	Biological Process	133	34	99	0.412
GO:0008299 isoprenoid biosynthetic process	N1_vs_N2	Biological Process	56	22	34	0.463
GO:0042546 cell wall biogenesis	N1_vs_N2	Biological Process	32	5	27	0.516
GO:0048589 developmental growth	N1_vs_N2	Biological Process	49	18	31	0.471
GO:0042886 amide transport	N1_vs_N2	Biological Process	25	4	21	0.543
GO:0032535 regulation of cellular component size	N1_vs_N2	Biological Process	35	7	28	0.5
GO:0090066 regulation of anatomical structure size	N1_vs_N2	Biological Process	35	7	28	0.5
GO:0006955 immune response	N1_vs_N2	Biological Process	64	14	50	0.448
GO:0006694 steroid biosynthetic process	N1_vs_N2	Biological Process	53	10	43	0.461
GO:0009534 chloroplast thylakoid	N1_vs_N2	Cellular Component	9	6	3	0.643
GO:0044430 cytoskeletal part	N1_vs_N2	Cellular Component	40	5	35	0.44
GO:0048584 positive regulation of response to stimulus	N1_vs_N2	Biological Process	13	4	9	0.65
GO:0045087 innate immune response	N1_vs_N2	Biological Process	63	14	49	0.444
GO:0005856 cytoskeleton	N1_vs_N2	Cellular Component	82	10	72	0.396
GO:0015630 microtubule cytoskeleton	N1_vs_N2	Cellular Component	59	8	51	0.41
GO:0009891 positive regulation of biosynthetic process	N1_vs_N2	Biological Process	17	2	15	0.586
GO:0009698 phenylpropanoid metabolic process	N1_vs_N2	Biological Process	36	11	25	0.486
GO:0005875 microtubule associated complex	N1_vs_N2	Cellular Component	22	2	20	0.478
GO:0045229 external encapsulating structure organization	N1_vs_N2	Biological Process	127	38	89	0.404
GO:0001101 response to acid chemical	N1_vs_N2	Biological Process	162	40	122	0.395
GO:0071555 cell wall organization	N1_vs_N2	Biological Process	69	20	49	0.434
GO:0042445 hormone metabolic process	N1_vs_N2	Biological Process	31	4	27	0.492
GO:0046165 alcohol biosynthetic process	N1_vs_N2	Biological Process	50	11	39	0.45
GO:0009690 cytokinin metabolic process	N1_vs_N2	Biological Process	12	2	10	0.632
GO:0071554 cell wall organization or biogenesis	N1_vs_N2	Biological Process	118	28	90	0.403
GO:0044092 negative regulation of molecular function	N1_vs_N2	Biological Process	10	3	7	0.667
GO:0008202 steroid metabolic process	N1_vs_N2	Biological Process	55	10	45	0.44
GO:0002218 activation of innate immune response	N1_vs_N2	Biological Process	9	3	6	0.692
GO:0002253 activation of immune response	N1_vs_N2	Biological Process	9	3	6	0.692
GO:0002684 positive regulation of immune system process	N1_vs_N2	Biological Process	9	3	6	0.692
GO:0031349 positive regulation of defense response	N1_vs_N2	Biological Process	9	3	6	0.692
GO:0045089 positive regulation of innate immune response	N1_vs_N2	Biological Process	9	3	6	0.692
GO:0050778 positive regulation of immune response	N1_vs_N2	Biological Process	9	3	6	0.692
GO:0043473 pigmentation	N1_vs_N2	Biological Process	26	8	18	0.5
GO:0043476 pigment accumulation	N1_vs_N2	Biological Process	26	8	18	0.5
GO:0043478 pigment accumulation in response to UV light	N1_vs_N2	Biological Process	26	8	18	0.5
GO:0043479 pigment accumulation in tissues in response to UV light	N1_vs_N2	Biological Process	26	8	18	0.5
GO:0043480 pigment accumulation in tissues	N1_vs_N2	Biological Process	26	8	18	0.5
GO:0044283 small molecule biosynthetic process	N1_vs_N2	Biological Process	183	60	123	0.385
GO:0051239 regulation of multicellular organismal process	N1_vs_N2	Biological Process	112	48	64	0.401
GO:2000026 regulation of multicellular organismal development	N1_vs_N2	Biological Process	112	48	64	0.401
GO:0034518 RNA cap binding complex	N1_vs_N2	Cellular Component	3	2	1	1
GO:0044425 membrane part	N1_vs_N2	Cellular Component	739	165	574	0.343
GO:0030529 intracellular ribonucleoprotein complex	N1_vs_N2	Cellular Component	187	178	9	0.364
GO:1990904 ribonucleoprotein complex	N1_vs_N2	Cellular Component	187	178	9	0.364
GO:0006066 alcohol metabolic process	N1_vs_N2	Biological Process	76	22	54	0.418
GO:0005911 cell-cell junction	N1_vs_N2	Cellular Component	130	54	76	0.371
GO:0030054 cell junction	N1_vs_N2	Cellular Component	130	54	76	0.371
GO:0030076 light-harvesting complex	N1_vs_N2	Cellular Component	4	1	3	0.8
GO:0032268 regulation of cellular protein metabolic process	N1_vs_N2	Biological Process	102	57	45	0.403
GO:0051246 regulation of protein metabolic process	N1_vs_N2	Biological Process	102	57	45	0.403
GO:0016114 terpenoid biosynthetic process	N1_vs_N2	Biological Process	45	16	29	0.446
GO:0048588 developmental cell growth	N1_vs_N2	Biological Process	34	11	23	0.466
GO:0009411 response to UV	N1_vs_N2	Biological Process	53	12	41	0.434
GO:0006084 acetyl-CoA metabolic process	N1_vs_N2	Biological Process	11	2	9	0.611
GO:0015833 peptide transport	N1_vs_N2	Biological Process	18	4	14	0.529
GO:0044711 single-organism biosynthetic process	N1_vs_N2	Biological Process	372	152	220	0.367
GO:0019684 photosynthesis, light reaction	N1_vs_N2	Biological Process	27	5	22	0.482
GO:0044707 single-multicellular organism process	N1_vs_N2	Biological Process	421	174	247	0.364
GO:1901617 organic hydroxy compound biosynthetic process	N1_vs_N2	Biological Process	50	11	39	0.435
GO:0007275 multicellular organism development	N1_vs_N2	Biological Process	382	154	228	0.366
GO:0009914 hormone transport	N1_vs_N2	Biological Process	36	13	23	0.456
GO:0071669 plant-type cell wall organization or biogenesis	N1_vs_N2	Biological Process	34	10	24	0.459
GO:0010466 negative regulation of peptidase activity	N1_vs_N2	Biological Process	9	3	6	0.643
GO:0030162 regulation of proteolysis	N1_vs_N2	Biological Process	9	3	6	0.643
GO:0043086 negative regulation of catalytic activity	N1_vs_N2	Biological Process	9	3	6	0.643
GO:0045088 regulation of innate immune response	N1_vs_N2	Biological Process	9	3	6	0.643
GO:0045861 negative regulation of proteolysis	N1_vs_N2	Biological Process	9	3	6	0.643
GO:0050776 regulation of immune response	N1_vs_N2	Biological Process	9	3	6	0.643
GO:0051346 negative regulation of hydrolase activity	N1_vs_N2	Biological Process	9	3	6	0.643
GO:0052547 regulation of peptidase activity	N1_vs_N2	Biological Process	9	3	6	0.643
GO:0006842 tricarboxylic acid transport	N1_vs_N2	Biological Process	5	2	3	0.833
GO:0035266 meristem growth	N1_vs_N2	Biological Process	5	5	0	0.833
GO:0008152 metabolic process	N1_vs_N2	Biological Process	3143	1144	1999	0.34
GO:0009832 plant-type cell wall biogenesis	N1_vs_N2	Biological Process	19	5	14	0.514
GO:0016049 cell growth	N1_vs_N2	Biological Process	64	18	46	0.418
GO:0050793 regulation of developmental process	N1_vs_N2	Biological Process	118	52	66	0.393
GO:0009791 post-embryonic development	N1_vs_N2	Biological Process	201	96	105	0.378
GO:0006787 porphyrin-containing compound catabolic process	N1_vs_N2	Biological Process	16	2	14	0.533
GO:0033015 tetrapyrrole catabolic process	N1_vs_N2	Biological Process	16	2	14	0.533
GO:0051187 cofactor catabolic process	N1_vs_N2	Biological Process	16	2	14	0.533
GO:0010029 regulation of seed germination	N1_vs_N2	Biological Process	6	3	3	0.75
GO:0010074 maintenance of meristem identity	N1_vs_N2	Biological Process	6	3	3	0.75
GO:0035434 copper ion transmembrane transport	N1_vs_N2	Biological Process	6	3	3	0.75
GO:0051181 cofactor transport	N1_vs_N2	Biological Process	6	6	0	0.75
GO:1900140 regulation of seedling development	N1_vs_N2	Biological Process	6	3	3	0.75
GO:0009765 photosynthesis, light harvesting	N1_vs_N2	Biological Process	7	3	4	0.7
GO:0015205 nucleobase transmembrane transporter activity	N1_vs_N2	Molecular Function	5	0	5	1
GO:0022804 active transmembrane transporter activity	N1_vs_N2	Molecular Function	121	31	90	0.414
GO:0016872 intramolecular lyase activity	N1_vs_N2	Molecular Function	6	1	5	0.857
GO:0031406 carboxylic acid binding	N1_vs_N2	Molecular Function	22	10	12	0.537
GO:0043177 organic acid binding	N1_vs_N2	Molecular Function	22	10	12	0.537
GO:0015604 organic phosphonate transmembrane transporter activity	N1_vs_N2	Molecular Function	13	3	10	0.619
GO:0008135 translation factor activity, RNA binding	N1_vs_N2	Molecular Function	46	40	6	0.46
GO:0005375 copper ion transmembrane transporter activity	N1_vs_N2	Molecular Function	7	3	4	0.778
GO:0016717 oxidoreductase activity, acting on paired donors, with oxidation of a pair of donors resulting in the reduction of molecular oxygen to two molecules of water	N1_vs_N2	Molecular Function	7	0	7	0.778
GO:0043682 copper-transporting ATPase activity	N1_vs_N2	Molecular Function	7	3	4	0.778
GO:0016405 CoA-ligase activity	N1_vs_N2	Molecular Function	16	2	14	0.571
GO:0008509 anion transmembrane transporter activity	N1_vs_N2	Molecular Function	54	10	44	0.446
GO:0008610 lipid biosynthetic process	N1_vs_N2	Biological Process	140	44	96	0.387
GO:0016798 hydrolase activity, acting on glycosyl bonds	N1_vs_N2	Molecular Function	114	17	97	0.409
GO:0016705 oxidoreductase activity, acting on paired donors, with incorporation or reduction of molecular oxygen	N1_vs_N2	Molecular Function	98	16	82	0.414
GO:0002376 immune system process	N1_vs_N2	Biological Process	74	20	54	0.409
GO:0071705 nitrogen compound transport	N1_vs_N2	Biological Process	82	24	58	0.404
GO:0060918 auxin transport	N1_vs_N2	Biological Process	35	13	22	0.449
GO:0006457 protein folding	N1_vs_N2	Biological Process	11	9	2	0.579
GO:0006722 triterpenoid metabolic process	N1_vs_N2	Biological Process	14	0	14	0.538
GO:0016104 triterpenoid biosynthetic process	N1_vs_N2	Biological Process	14	0	14	0.538
GO:0032501 multicellular organismal process	N1_vs_N2	Biological Process	421	174	247	0.361
GO:0065008 regulation of biological quality	N1_vs_N2	Biological Process	189	63	126	0.376
GO:0009746 response to hexose	N1_vs_N2	Biological Process	30	3	27	0.455
GO:0034284 response to monosaccharide	N1_vs_N2	Biological Process	30	3	27	0.455
GO:0008643 carbohydrate transport	N1_vs_N2	Biological Process	13	1	12	0.542
GO:0019752 carboxylic acid metabolic process	N1_vs_N2	Biological Process	481	176	305	0.358
GO:0046915 transition metal ion transmembrane transporter activity	N1_vs_N2	Molecular Function	11	3	8	0.611
GO:0009799 specification of symmetry	N1_vs_N2	Biological Process	17	9	8	0.5
GO:0015934 large ribosomal subunit	N1_vs_N2	Cellular Component	13	13	0	0.481
GO:0015935 small ribosomal subunit	N1_vs_N2	Cellular Component	13	13	0	0.481
GO:0030684 preribosome	N1_vs_N2	Cellular Component	6	6	0	0.6
GO:0010033 response to organic substance	N1_vs_N2	Biological Process	311	101	210	0.364
GO:0015851 nucleobase transport	N1_vs_N2	Biological Process	8	0	8	0.615
GO:0008134 transcription factor binding	N1_vs_N2	Molecular Function	5	3	2	0.833
GO:0010114 response to red light	N1_vs_N2	Biological Process	3	2	1	1
GO:0010218 response to far red light	N1_vs_N2	Biological Process	3	2	1	1
GO:0017062 respiratory chain complex III assembly	N1_vs_N2	Biological Process	3	0	3	1
GO:0044281 small molecule metabolic process	N1_vs_N2	Biological Process	682	271	411	0.353
GO:0000776 kinetochore	N1_vs_N2	Cellular Component	5	1	4	0.625
GO:0031354 intrinsic component of plastid outer membrane	N1_vs_N2	Cellular Component	5	4	1	0.625
GO:0031355 integral component of plastid outer membrane	N1_vs_N2	Cellular Component	5	4	1	0.625
GO:0006972 hyperosmotic response	N1_vs_N2	Biological Process	24	5	19	0.462
GO:0009526 plastid envelope	N1_vs_N2	Cellular Component	142	70	72	0.359
GO:0005874 microtubule	N1_vs_N2	Cellular Component	4	2	2	0.667
GO:0099512 supramolecular fiber	N1_vs_N2	Cellular Component	4	2	2	0.667
GO:0099513 polymeric cytoskeletal fiber	N1_vs_N2	Cellular Component	4	2	2	0.667
GO:0009503 thylakoid light-harvesting complex	N1_vs_N2	Cellular Component	3	0	3	0.75
GO:0009535 chloroplast thylakoid membrane	N1_vs_N2	Cellular Component	3	0	3	0.75
GO:0098807 chloroplast thylakoid membrane protein complex	N1_vs_N2	Cellular Component	3	0	3	0.75
GO:0005876 spindle microtubule	N1_vs_N2	Cellular Component	2	0	2	1
GO:0036338 viral membrane	N1_vs_N2	Cellular Component	2	0	2	1
GO:0043033 isoamylase complex	N1_vs_N2	Cellular Component	2	0	2	1
GO:0043527 tRNA methyltransferase complex	N1_vs_N2	Cellular Component	2	2	0	1
GO:0006091 generation of precursor metabolites and energy	N1_vs_N2	Biological Process	81	23	58	0.395
GO:0048878 chemical homeostasis	N1_vs_N2	Biological Process	56	16	40	0.409
GO:0019827 stem cell population maintenance	N1_vs_N2	Biological Process	10	7	3	0.556
GO:0098727 maintenance of cell number	N1_vs_N2	Biological Process	10	7	3	0.556
GO:0010075 regulation of meristem growth	N1_vs_N2	Biological Process	4	4	0	0.8
GO:0048638 regulation of developmental growth	N1_vs_N2	Biological Process	4	4	0	0.8
GO:0042044 fluid transport	N1_vs_N2	Biological Process	39	5	34	0.424
GO:0000096 sulfur amino acid metabolic process	N1_vs_N2	Biological Process	81	25	56	0.391
GO:0006082 organic acid metabolic process	N1_vs_N2	Biological Process	494	183	311	0.355
GO:0009657 plastid organization	N1_vs_N2	Biological Process	95	66	29	0.386
GO:0006073 cellular glucan metabolic process	N1_vs_N2	Biological Process	100	20	80	0.385
GO:0015979 photosynthesis	N1_vs_N2	Biological Process	27	5	22	0.443
GO:0043436 oxoacid metabolic process	N1_vs_N2	Biological Process	493	183	310	0.355
GO:0000775 chromosome, centromeric region	N1_vs_N2	Cellular Component	5	1	4	0.556
GO:0044421 extracellular region part	N1_vs_N2	Cellular Component	5	0	5	0.556
GO:0016109 tetraterpenoid biosynthetic process	N1_vs_N2	Biological Process	31	16	15	0.431
GO:0048437 floral organ development	N1_vs_N2	Biological Process	31	6	25	0.431
GO:0010051 xylem and phloem pattern formation	N1_vs_N2	Biological Process	11	8	3	0.524
GO:0034754 cellular hormone metabolic process	N1_vs_N2	Biological Process	21	3	18	0.457
GO:0006825 copper ion transport	N1_vs_N2	Biological Process	8	3	5	0.571
GO:0046112 nucleobase biosynthetic process	N1_vs_N2	Biological Process	8	5	3	0.571
GO:0098754 detoxification	N1_vs_N2	Biological Process	8	2	6	0.571
GO:0048518 positive regulation of biological process	N1_vs_N2	Biological Process	88	22	66	0.386
GO:0009699 phenylpropanoid biosynthetic process	N1_vs_N2	Biological Process	19	5	14	0.463
GO:0055076 transition metal ion homeostasis	N1_vs_N2	Biological Process	19	6	13	0.463
GO:0050801 ion homeostasis	N1_vs_N2	Biological Process	51	14	37	0.405
GO:0048449 floral organ formation	N1_vs_N2	Biological Process	13	4	9	0.5
GO:0000097 sulfur amino acid biosynthetic process	N1_vs_N2	Biological Process	76	21	55	0.39
GO:0043168 anion binding	N1_vs_N2	Molecular Function	82	32	50	0.408
GO:0015103 inorganic anion transmembrane transporter activity	N1_vs_N2	Molecular Function	24	2	22	0.48
GO:0042625 ATPase coupled ion transmembrane transporter activity	N1_vs_N2	Molecular Function	28	9	19	0.467
GO:0016833 oxo-acid-lyase activity	N1_vs_N2	Molecular Function	9	4	5	0.6
GO:0016645 oxidoreductase activity, acting on the CH-NH group of donors	N1_vs_N2	Molecular Function	15	2	13	0.517
GO:0015399 primary active transmembrane transporter activity	N1_vs_N2	Molecular Function	61	20	41	0.415
GO:0015405 P-P-bond-hydrolysis-driven transmembrane transporter activity	N1_vs_N2	Molecular Function	61	20	41	0.415
GO:0022857 transmembrane transporter activity	N1_vs_N2	Molecular Function	261	61	200	0.374
GO:0016647 oxidoreductase activity, acting on the CH-NH group of donors, oxygen as acceptor	N1_vs_N2	Molecular Function	3	0	3	1
GO:0016160 amylase activity	N1_vs_N2	Molecular Function	12	6	6	0.545
GO:0003774 motor activity	N1_vs_N2	Molecular Function	19	1	18	0.487
GO:0030414 peptidase inhibitor activity	N1_vs_N2	Molecular Function	7	2	5	0.636
GO:0061134 peptidase regulator activity	N1_vs_N2	Molecular Function	7	2	5	0.636
GO:0004180 carboxypeptidase activity	N1_vs_N2	Molecular Function	14	0	14	0.519
GO:0015291 secondary active transmembrane transporter activity	N1_vs_N2	Molecular Function	59	10	49	0.413
GO:0015197 peptide transporter activity	N1_vs_N2	Molecular Function	6	2	4	0.667
GO:0019187 beta-1,4-mannosyltransferase activity	N1_vs_N2	Molecular Function	4	0	4	0.8
GO:0045543 gibberellin 2-beta-dioxygenase activity	N1_vs_N2	Molecular Function	4	0	4	0.8
GO:0016877 ligase activity, forming carbon-sulfur bonds	N1_vs_N2	Molecular Function	20	2	18	0.476
GO:0043228 non-membrane-bounded organelle	N1_vs_N2	Cellular Component	211	112	99	0.346
GO:0043232 intracellular non-membrane-bounded organelle	N1_vs_N2	Cellular Component	211	112	99	0.346
GO:0009532 plastid stroma	N1_vs_N2	Cellular Component	131	68	63	0.352
GO:0005840 ribosome	N1_vs_N2	Cellular Component	49	47	2	0.371
GO:0031984 organelle subcompartment	N1_vs_N2	Cellular Component	96	28	68	0.357
GO:0042651 thylakoid membrane	N1_vs_N2	Cellular Component	4	0	4	0.571
GO:0003723 RNA binding	N1_vs_N2	Molecular Function	90	79	11	0.393
GO:0008378 galactosyltransferase activity	N1_vs_N2	Molecular Function	18	7	11	0.474
GO:0005215 transporter activity	N1_vs_N2	Molecular Function	295	72	223	0.367
GO:0004620 phospholipase activity	N1_vs_N2	Molecular Function	17	1	16	0.472
GO:0008238 exopeptidase activity	N1_vs_N2	Molecular Function	26	2	24	0.441
GO:0008242 omega peptidase activity	N1_vs_N2	Molecular Function	7	0	7	0.583
GO:0004470 malic enzyme activity	N1_vs_N2	Molecular Function	9	2	7	0.529
GO:0004857 enzyme inhibitor activity	N1_vs_N2	Molecular Function	9	3	6	0.529
GO:0003824 catalytic activity	N1_vs_N2	Molecular Function	3042	887	2155	0.346
GO:0015144 carbohydrate transmembrane transporter activity	N1_vs_N2	Molecular Function	11	1	10	0.5
GO:1901476 carbohydrate transporter activity	N1_vs_N2	Molecular Function	11	1	10	0.5
GO:0035250 UDP-galactosyltransferase activity	N1_vs_N2	Molecular Function	13	5	8	0.481
GO:0004738 pyruvate dehydrogenase activity	N1_vs_N2	Molecular Function	5	2	3	0.625
GO:0051213 dioxygenase activity	N1_vs_N2	Molecular Function	25	8	17	0.431
GO:0008081 phosphoric diester hydrolase activity	N1_vs_N2	Molecular Function	8	2	6	0.533
GO:0051540 metal cluster binding	N1_vs_N2	Molecular Function	60	32	28	0.395
GO:0008514 organic anion transmembrane transporter activity	N1_vs_N2	Molecular Function	28	7	21	0.424
GO:0005342 organic acid transmembrane transporter activity	N1_vs_N2	Molecular Function	26	7	19	0.426
GO:0046943 carboxylic acid transmembrane transporter activity	N1_vs_N2	Molecular Function	26	7	19	0.426
GO:0016820 hydrolase activity, acting on acid anhydrides, catalyzing transmembrane movement of substances	N1_vs_N2	Molecular Function	38	14	24	0.409
GO:0042626 ATPase activity, coupled to transmembrane movement of substances	N1_vs_N2	Molecular Function	38	14	24	0.409
GO:0043492 ATPase activity, coupled to movement of substances	N1_vs_N2	Molecular Function	38	14	24	0.409
GO:0004866 endopeptidase inhibitor activity	N1_vs_N2	Molecular Function	4	0	4	0.667
GO:0009881 photoreceptor activity	N1_vs_N2	Molecular Function	4	4	0	0.667
GO:0061135 endopeptidase regulator activity	N1_vs_N2	Molecular Function	4	0	4	0.667
GO:0015926 glucosidase activity	N1_vs_N2	Molecular Function	21	3	18	0.438
GO:0016903 oxidoreductase activity, acting on the aldehyde or oxo group of donors	N1_vs_N2	Molecular Function	30	6	24	0.417
GO:0000175 3'-5'-exoribonuclease activity	N1_vs_N2	Molecular Function	2	2	0	1
GO:0004022 alcohol dehydrogenase (NAD) activity	N1_vs_N2	Molecular Function	2	0	2	1
GO:0004532 exoribonuclease activity	N1_vs_N2	Molecular Function	2	2	0	1
GO:0004629 phospholipase C activity	N1_vs_N2	Molecular Function	2	0	2	1
GO:0005230 extracellular ligand-gated ion channel activity	N1_vs_N2	Molecular Function	2	0	2	1
GO:0005384 manganese ion transmembrane transporter activity	N1_vs_N2	Molecular Function	2	0	2	1
GO:0009883 red or far-red light photoreceptor activity	N1_vs_N2	Molecular Function	2	2	0	1
GO:0015142 tricarboxylic acid transmembrane transporter activity	N1_vs_N2	Molecular Function	2	0	2	1
GO:0015927 trehalase activity	N1_vs_N2	Molecular Function	2	0	2	1
GO:0015929 hexosaminidase activity	N1_vs_N2	Molecular Function	2	0	2	1
GO:0016426 tRNA (adenine) methyltransferase activity	N1_vs_N2	Molecular Function	2	2	0	1
GO:0016642 oxidoreductase activity, acting on the CH-NH2 group of donors, disulfide as acceptor	N1_vs_N2	Molecular Function	2	0	2	1
GO:0016662 oxidoreductase activity, acting on other nitrogenous compounds as donors, cytochrome as acceptor	N1_vs_N2	Molecular Function	2	2	0	1
GO:0016664 oxidoreductase activity, acting on other nitrogenous compounds as donors, iron-sulfur protein as acceptor	N1_vs_N2	Molecular Function	2	2	0	1
GO:0016743 carboxyl- or carbamoyltransferase activity	N1_vs_N2	Molecular Function	2	2	0	1
GO:0016796 exonuclease activity, active with either ribo- or deoxyribonucleic acids and producing 5'-phosphomonoesters	N1_vs_N2	Molecular Function	2	2	0	1
GO:0016896 exoribonuclease activity, producing 5'-phosphomonoesters	N1_vs_N2	Molecular Function	2	2	0	1
GO:0042083 5,10-methylenetetrahydrofolate-dependent methyltransferase activity	N1_vs_N2	Molecular Function	2	0	2	1
GO:0046030 inositol trisphosphate phosphatase activity	N1_vs_N2	Molecular Function	2	0	2	1
GO:0046992 oxidoreductase activity, acting on X-H and Y-H to form an X-Y bond	N1_vs_N2	Molecular Function	2	2	0	1
GO:0046993 oxidoreductase activity, acting on X-H and Y-H to form an X-Y bond, with oxygen as acceptor	N1_vs_N2	Molecular Function	2	2	0	1
GO:0052743 inositol tetrakisphosphate phosphatase activity	N1_vs_N2	Molecular Function	2	0	2	1
GO:0008320 protein transmembrane transporter activity	N1_vs_N2	Molecular Function	7	5	2	0.538
GO:0008565 protein transporter activity	N1_vs_N2	Molecular Function	7	5	2	0.538
GO:0022884 macromolecule transmembrane transporter activity	N1_vs_N2	Molecular Function	7	5	2	0.538
GO:0046912 transferase activity, transferring acyl groups, acyl groups converted into alkyl on transfer	N1_vs_N2	Molecular Function	7	2	5	0.538
GO:0009975 cyclase activity	N1_vs_N2	Molecular Function	3	2	1	0.75
GO:0019840 isoprenoid binding	N1_vs_N2	Molecular Function	3	1	2	0.75
GO:0080161 auxin transmembrane transporter activity	N1_vs_N2	Molecular Function	3	1	2	0.75
GO:0022613 ribonucleoprotein complex biogenesis	N1_vs_N2	Biological Process	33	33	0	0.423
GO:0044042 glucan metabolic process	N1_vs_N2	Biological Process	108	22	86	0.379
GO:1901565 organonitrogen compound catabolic process	N1_vs_N2	Biological Process	25	5	20	0.439
GO:0009653 anatomical structure morphogenesis	N1_vs_N2	Biological Process	191	61	130	0.367
GO:0044703 multi-organism reproductive process	N1_vs_N2	Biological Process	7	1	6	0.583
GO:0009814 defense response, incompatible interaction	N1_vs_N2	Biological Process	31	3	28	0.425
GO:0015698 inorganic anion transport	N1_vs_N2	Biological Process	55	14	41	0.399
GO:0044264 cellular polysaccharide metabolic process	N1_vs_N2	Biological Process	101	20	81	0.38
GO:0008272 sulfate transport	N1_vs_N2	Biological Process	9	0	9	0.529
GO:0032269 negative regulation of cellular protein metabolic process	N1_vs_N2	Biological Process	9	3	6	0.529
GO:0051248 negative regulation of protein metabolic process	N1_vs_N2	Biological Process	9	3	6	0.529
GO:0072348 sulfur compound transport	N1_vs_N2	Biological Process	9	0	9	0.529
GO:0019856 pyrimidine nucleobase biosynthetic process	N1_vs_N2	Biological Process	6	4	2	0.6
GO:0016108 tetraterpenoid metabolic process	N1_vs_N2	Biological Process	31	16	15	0.419
GO:0042440 pigment metabolic process	N1_vs_N2	Biological Process	13	7	6	0.481
GO:0046148 pigment biosynthetic process	N1_vs_N2	Biological Process	13	7	6	0.481
GO:0014070 response to organic cyclic compound	N1_vs_N2	Biological Process	80	34	46	0.383
GO:0072522 purine-containing compound biosynthetic process	N1_vs_N2	Biological Process	35	20	15	0.412
GO:0009607 response to biotic stimulus	N1_vs_N2	Biological Process	153	29	124	0.368
GO:0051704 multi-organism process	N1_vs_N2	Biological Process	164	31	133	0.366
GO:0044262 cellular carbohydrate metabolic process	N1_vs_N2	Biological Process	124	27	97	0.371
GO:0006144 purine nucleobase metabolic process	N1_vs_N2	Biological Process	5	4	1	0.625
GO:0043101 purine-containing compound salvage	N1_vs_N2	Biological Process	5	2	3	0.625
GO:0048571 long-day photoperiodism	N1_vs_N2	Biological Process	5	2	3	0.625
GO:0051495 positive regulation of cytoskeleton organization	N1_vs_N2	Biological Process	8	1	7	0.533
GO:0009893 positive regulation of metabolic process	N1_vs_N2	Biological Process	66	17	49	0.386
GO:0009112 nucleobase metabolic process	N1_vs_N2	Biological Process	14	8	6	0.467
GO:0042221 response to chemical	N1_vs_N2	Biological Process	437	131	306	0.352
GO:0051707 response to other organism	N1_vs_N2	Biological Process	150	29	121	0.367
GO:0006544 glycine metabolic process	N1_vs_N2	Biological Process	12	5	7	0.48
GO:0006163 purine nucleotide metabolic process	N1_vs_N2	Biological Process	42	29	13	0.4
GO:0009668 plastid membrane organization	N1_vs_N2	Biological Process	51	33	18	0.392
GO:0009767 photosynthetic electron transport chain	N1_vs_N2	Biological Process	17	2	15	0.447
GO:0006790 sulfur compound metabolic process	N1_vs_N2	Biological Process	129	40	89	0.369
GO:0043207 response to external biotic stimulus	N1_vs_N2	Biological Process	150	29	121	0.366
GO:0000398 mRNA splicing, via spliceosome	N1_vs_N2	Biological Process	4	3	1	0.667
GO:0006817 phosphate ion transport	N1_vs_N2	Biological Process	4	0	4	0.667
GO:2000377 regulation of reactive oxygen species metabolic process	N1_vs_N2	Biological Process	4	4	0	0.667
GO:0030838 positive regulation of actin filament polymerization	N1_vs_N2	Biological Process	7	0	7	0.538
GO:0031334 positive regulation of protein complex assembly	N1_vs_N2	Biological Process	7	0	7	0.538
GO:0032273 positive regulation of protein polymerization	N1_vs_N2	Biological Process	7	0	7	0.538
GO:0044089 positive regulation of cellular component biogenesis	N1_vs_N2	Biological Process	7	0	7	0.538
GO:0045010 actin nucleation	N1_vs_N2	Biological Process	7	0	7	0.538
GO:0048366 leaf development	N1_vs_N2	Biological Process	7	4	3	0.538
GO:0060429 epithelium development	N1_vs_N2	Biological Process	7	1	6	0.538
GO:0061687 detoxification of inorganic compound	N1_vs_N2	Biological Process	7	1	6	0.538
GO:0048444 floral organ morphogenesis	N1_vs_N2	Biological Process	13	4	9	0.464
GO:0048563 post-embryonic organ morphogenesis	N1_vs_N2	Biological Process	13	4	9	0.464
GO:0048856 anatomical structure development	N1_vs_N2	Biological Process	360	127	233	0.353
GO:0009743 response to carbohydrate	N1_vs_N2	Biological Process	69	24	45	0.381
GO:0009725 response to hormone	N1_vs_N2	Biological Process	159	47	112	0.364
GO:0072527 pyrimidine-containing compound metabolic process	N1_vs_N2	Biological Process	34	24	10	0.405
GO:0009165 nucleotide biosynthetic process	N1_vs_N2	Biological Process	60	44	16	0.385
GO:0030258 lipid modification	N1_vs_N2	Biological Process	11	6	5	0.478
GO:0005984 disaccharide metabolic process	N1_vs_N2	Biological Process	31	5	26	0.408
GO:0006873 cellular ion homeostasis	N1_vs_N2	Biological Process	31	5	26	0.408
GO:0055082 cellular chemical homeostasis	N1_vs_N2	Biological Process	31	5	26	0.408
GO:0001906 cell killing	N1_vs_N2	Biological Process	2	0	2	1
GO:0006083 acetate metabolic process	N1_vs_N2	Biological Process	2	0	2	1
GO:0006308 DNA catabolic process	N1_vs_N2	Biological Process	2	0	2	1
GO:0006379 mRNA cleavage	N1_vs_N2	Biological Process	2	2	0	1
GO:0006546 glycine catabolic process	N1_vs_N2	Biological Process	2	2	0	1
GO:0008655 pyrimidine-containing compound salvage	N1_vs_N2	Biological Process	2	0	2	1
GO:0009157 deoxyribonucleoside monophosphate biosynthetic process	N1_vs_N2	Biological Process	2	0	2	1
GO:0009162 deoxyribonucleoside monophosphate metabolic process	N1_vs_N2	Biological Process	2	0	2	1
GO:0009176 pyrimidine deoxyribonucleoside monophosphate metabolic process	N1_vs_N2	Biological Process	2	0	2	1
GO:0009177 pyrimidine deoxyribonucleoside monophosphate biosynthetic process	N1_vs_N2	Biological Process	2	0	2	1
GO:0009200 deoxyribonucleoside triphosphate metabolic process	N1_vs_N2	Biological Process	2	1	1	1
GO:0009211 pyrimidine deoxyribonucleoside triphosphate metabolic process	N1_vs_N2	Biological Process	2	1	1	1
GO:0009646 response to absence of light	N1_vs_N2	Biological Process	2	2	0	1
GO:0009954 proximal/distal pattern formation	N1_vs_N2	Biological Process	2	2	0	1
GO:0010135 ureide metabolic process	N1_vs_N2	Biological Process	2	0	2	1
GO:0018131 oxazole or thiazole biosynthetic process	N1_vs_N2	Biological Process	2	0	2	1
GO:0031577 spindle checkpoint	N1_vs_N2	Biological Process	2	0	2	1
GO:0032890 regulation of organic acid transport	N1_vs_N2	Biological Process	2	0	2	1
GO:0042040 metal incorporation into metallo-molybdopterin complex	N1_vs_N2	Biological Process	2	2	0	1
GO:0043100 pyrimidine nucleobase salvage	N1_vs_N2	Biological Process	2	0	2	1
GO:0043446 cellular alkane metabolic process	N1_vs_N2	Biological Process	2	0	2	1
GO:0044070 regulation of anion transport	N1_vs_N2	Biological Process	2	0	2	1
GO:0045851 pH reduction	N1_vs_N2	Biological Process	2	1	1	1
GO:0046484 oxazole or thiazole metabolic process	N1_vs_N2	Biological Process	2	0	2	1
GO:0048311 mitochondrion distribution	N1_vs_N2	Biological Process	2	2	0	1
GO:0051452 intracellular pH reduction	N1_vs_N2	Biological Process	2	1	1	1
GO:0051453 regulation of intracellular pH	N1_vs_N2	Biological Process	2	1	1	1
GO:0051646 mitochondrion localization	N1_vs_N2	Biological Process	2	2	0	1
GO:0051952 regulation of amine transport	N1_vs_N2	Biological Process	2	0	2	1
GO:0051955 regulation of amino acid transport	N1_vs_N2	Biological Process	2	0	2	1
GO:0071173 spindle assembly checkpoint	N1_vs_N2	Biological Process	2	0	2	1
GO:0000075 cell cycle checkpoint	N1_vs_N2	Biological Process	3	0	3	0.75
GO:0000079 regulation of cyclin-dependent protein serine/threonine kinase activity	N1_vs_N2	Biological Process	3	3	0	0.75
GO:0006772 thiamine metabolic process	N1_vs_N2	Biological Process	3	0	3	0.75
GO:0015695 organic cation transport	N1_vs_N2	Biological Process	3	3	0	0.75
GO:0015837 amine transport	N1_vs_N2	Biological Process	3	1	2	0.75
GO:0034440 lipid oxidation	N1_vs_N2	Biological Process	3	1	2	0.75
GO:1904029 regulation of cyclin-dependent protein kinase activity	N1_vs_N2	Biological Process	3	3	0	0.75
GO:0005976 polysaccharide metabolic process	N1_vs_N2	Biological Process	164	34	130	0.363
GO:0010087 phloem or xylem histogenesis	N1_vs_N2	Biological Process	16	0	16	0.444
GO:0032787 monocarboxylic acid metabolic process	N1_vs_N2	Biological Process	270	85	185	0.356
GO:0005783 endoplasmic reticulum	N1_vs_N2	Cellular Component	7	1	6	0.467
GO:0044432 endoplasmic reticulum part	N1_vs_N2	Cellular Component	7	1	6	0.467
GO:0031301 integral component of organelle membrane	N1_vs_N2	Cellular Component	5	4	1	0.5
GO:0031350 intrinsic component of plastid membrane	N1_vs_N2	Cellular Component	5	4	1	0.5
GO:0031351 integral component of plastid membrane	N1_vs_N2	Cellular Component	5	4	1	0.5
GO:0055035 plastid thylakoid membrane	N1_vs_N2	Cellular Component	3	0	3	0.6
GO:0009311 oligosaccharide metabolic process	N1_vs_N2	Biological Process	33	6	27	0.402
GO:0044270 cellular nitrogen compound catabolic process	N1_vs_N2	Biological Process	33	15	18	0.402
GO:0046700 heterocycle catabolic process	N1_vs_N2	Biological Process	33	15	18	0.402
GO:0015631 tubulin binding	N1_vs_N2	Molecular Function	27	3	24	0.415
GO:0016709 oxidoreductase activity, acting on paired donors, with incorporation or reduction of molecular oxygen, NAD(P)H as one donor, and incorporation of one atom of oxygen	N1_vs_N2	Molecular Function	27	3	24	0.415
GO:0016744 transferase activity, transferring aldehyde or ketonic groups	N1_vs_N2	Molecular Function	6	0	6	0.545
GO:0019748 secondary metabolic process	N1_vs_N2	Biological Process	82	27	55	0.374
GO:0044391 ribosomal subunit	N1_vs_N2	Cellular Component	39	38	1	0.368
GO:0009536 plastid	N1_vs_N2	Cellular Component	528	261	267	0.336
GO:0002682 regulation of immune system process	N1_vs_N2	Biological Process	12	3	9	0.462
GO:1901564 organonitrogen compound metabolic process	N1_vs_N2	Biological Process	443	213	230	0.35
GO:0009152 purine ribonucleotide biosynthetic process	N1_vs_N2	Biological Process	31	19	12	0.403
GO:0003002 regionalization	N1_vs_N2	Biological Process	28	13	15	0.406
GO:0016769 transferase activity, transferring nitrogenous groups	N1_vs_N2	Molecular Function	29	8	21	0.408
GO:0019439 aromatic compound catabolic process	N1_vs_N2	Biological Process	32	15	17	0.4
GO:0005982 starch metabolic process	N1_vs_N2	Biological Process	45	9	36	0.388
GO:1901566 organonitrogen compound biosynthetic process	N1_vs_N2	Biological Process	285	171	114	0.354
GO:0009069 serine family amino acid metabolic process	N1_vs_N2	Biological Process	25	14	11	0.41
GO:0009260 ribonucleotide biosynthetic process	N1_vs_N2	Biological Process	37	23	14	0.394
GO:0046390 ribose phosphate biosynthetic process	N1_vs_N2	Biological Process	37	23	14	0.394
GO:0007017 microtubule-based process	N1_vs_N2	Biological Process	51	11	40	0.383
GO:0055065 metal ion homeostasis	N1_vs_N2	Biological Process	22	8	14	0.415
GO:0009719 response to endogenous stimulus	N1_vs_N2	Biological Process	172	53	119	0.359
GO:0006820 anion transport	N1_vs_N2	Biological Process	115	29	86	0.365
GO:0065007 biological regulation	N1_vs_N2	Biological Process	939	330	609	0.344
GO:0016604 nuclear body	N1_vs_N2	Cellular Component	11	11	0	0.407
GO:0030981 cortical microtubule cytoskeleton	N1_vs_N2	Cellular Component	2	2	0	0.667
GO:0044426 cell wall part	N1_vs_N2	Cellular Component	2	0	2	0.667
GO:0044462 external encapsulating structure part	N1_vs_N2	Cellular Component	2	0	2	0.667
GO:0055028 cortical microtubule	N1_vs_N2	Cellular Component	2	2	0	0.667
GO:0006952 defense response	N1_vs_N2	Biological Process	96	20	76	0.368
GO:0031399 regulation of protein modification process	N1_vs_N2	Biological Process	59	27	32	0.378
GO:0072528 pyrimidine-containing compound biosynthetic process	N1_vs_N2	Biological Process	27	23	4	0.403
GO:0080134 regulation of response to stress	N1_vs_N2	Biological Process	14	3	11	0.438
GO:0009887 organ morphogenesis	N1_vs_N2	Biological Process	46	22	24	0.383
GO:0016053 organic acid biosynthetic process	N1_vs_N2	Biological Process	133	49	84	0.361
GO:0046394 carboxylic acid biosynthetic process	N1_vs_N2	Biological Process	133	49	84	0.361
GO:0044036 cell wall macromolecule metabolic process	N1_vs_N2	Biological Process	42	8	34	0.385
GO:1901361 organic cyclic compound catabolic process	N1_vs_N2	Biological Process	33	15	18	0.393
GO:0009617 response to bacterium	N1_vs_N2	Biological Process	60	16	44	0.375
GO:0016757 transferase activity, transferring glycosyl groups	N1_vs_N2	Molecular Function	151	34	117	0.366
GO:0005991 trehalose metabolic process	N1_vs_N2	Biological Process	10	0	10	0.455
GO:0006164 purine nucleotide biosynthetic process	N1_vs_N2	Biological Process	31	19	12	0.392
GO:0031347 regulation of defense response	N1_vs_N2	Biological Process	13	3	10	0.433
GO:0048608 reproductive structure development	N1_vs_N2	Biological Process	93	33	60	0.365
GO:0061458 reproductive system development	N1_vs_N2	Biological Process	93	33	60	0.365
GO:0098542 defense response to other organism	N1_vs_N2	Biological Process	42	6	36	0.382
GO:0044272 sulfur compound biosynthetic process	N1_vs_N2	Biological Process	94	30	64	0.364
GO:0072521 purine-containing compound metabolic process	N1_vs_N2	Biological Process	48	31	17	0.378
GO:0010016 shoot system morphogenesis	N1_vs_N2	Biological Process	4	3	1	0.571
GO:0016093 polyprenol metabolic process	N1_vs_N2	Biological Process	4	1	3	0.571
GO:0016094 polyprenol biosynthetic process	N1_vs_N2	Biological Process	4	1	3	0.571
GO:0017004 cytochrome complex assembly	N1_vs_N2	Biological Process	4	0	4	0.571
GO:0018208 peptidyl-proline modification	N1_vs_N2	Biological Process	4	4	0	0.571
GO:0042548 regulation of photosynthesis, light reaction	N1_vs_N2	Biological Process	4	0	4	0.571
GO:0043467 regulation of generation of precursor metabolites and energy	N1_vs_N2	Biological Process	4	0	4	0.571
GO:0006417 regulation of translation	N1_vs_N2	Biological Process	33	28	5	0.388
GO:0034248 regulation of cellular amide metabolic process	N1_vs_N2	Biological Process	33	28	5	0.388
GO:0019829 cation-transporting ATPase activity	N1_vs_N2	Molecular Function	21	5	16	0.412
GO:0016706 oxidoreductase activity, acting on paired donors, with incorporation or reduction of molecular oxygen, 2-oxoglutarate as one donor, and incorporation of one atom each of oxygen into both donors	N1_vs_N2	Molecular Function	18	7	11	0.419
GO:0008028 monocarboxylic acid transmembrane transporter activity	N1_vs_N2	Molecular Function	4	1	3	0.571
GO:0016211 ammonia ligase activity	N1_vs_N2	Molecular Function	4	0	4	0.571
GO:0016880 acid-ammonia (or amide) ligase activity	N1_vs_N2	Molecular Function	4	0	4	0.571
GO:0043565 sequence-specific DNA binding	N1_vs_N2	Molecular Function	4	1	3	0.571
GO:0060229 lipase activator activity	N1_vs_N2	Molecular Function	4	3	1	0.571
GO:0004003 ATP-dependent DNA helicase activity	N1_vs_N2	Molecular Function	6	6	0	0.5
GO:0004312 fatty acid synthase activity	N1_vs_N2	Molecular Function	6	1	5	0.5
GO:0004645 phosphorylase activity	N1_vs_N2	Molecular Function	6	0	6	0.5
GO:0005402 cation:sugar symporter activity	N1_vs_N2	Molecular Function	6	0	6	0.5
GO:0016783 sulfurtransferase activity	N1_vs_N2	Molecular Function	6	5	1	0.5
GO:0016855 racemase and epimerase activity, acting on amino acids and derivatives	N1_vs_N2	Molecular Function	6	2	4	0.5
GO:0009117 nucleotide metabolic process	N1_vs_N2	Biological Process	122	70	52	0.36
GO:0009396 folic acid-containing compound biosynthetic process	N1_vs_N2	Biological Process	6	3	3	0.5
GO:0042559 pteridine-containing compound biosynthetic process	N1_vs_N2	Biological Process	6	3	3	0.5
GO:0071310 cellular response to organic substance	N1_vs_N2	Biological Process	152	58	94	0.357
GO:0043647 inositol phosphate metabolic process	N1_vs_N2	Biological Process	21	7	14	0.404
GO:0009808 lignin metabolic process	N1_vs_N2	Biological Process	11	2	9	0.44
GO:0098687 chromosomal region	N1_vs_N2	Cellular Component	6	1	5	0.429
GO:0005938 cell cortex	N1_vs_N2	Cellular Component	3	3	0	0.5
GO:0030863 cortical cytoskeleton	N1_vs_N2	Cellular Component	3	3	0	0.5
GO:0044448 cell cortex part	N1_vs_N2	Cellular Component	3	3	0	0.5
GO:0099568 cytoplasmic region	N1_vs_N2	Cellular Component	3	3	0	0.5
GO:0005771 multivesicular body	N1_vs_N2	Cellular Component	1	1	0	1
GO:0043667 pollen wall	N1_vs_N2	Cellular Component	1	0	1	1
GO:0043668 exine	N1_vs_N2	Cellular Component	1	0	1	1
GO:0043673 sexine	N1_vs_N2	Cellular Component	1	0	1	1
GO:0044420 extracellular matrix component	N1_vs_N2	Cellular Component	1	0	1	1
GO:0000229 cytoplasmic chromosome	N1_vs_N2	Cellular Component	4	4	0	0.444
GO:0006637 acyl-CoA metabolic process	N1_vs_N2	Biological Process	22	4	18	0.4
GO:0016128 phytosteroid metabolic process	N1_vs_N2	Biological Process	22	4	18	0.4
GO:0035383 thioester metabolic process	N1_vs_N2	Biological Process	22	4	18	0.4
GO:0006753 nucleoside phosphate metabolic process	N1_vs_N2	Biological Process	131	73	58	0.358
GO:0006739 NADP metabolic process	N1_vs_N2	Biological Process	42	15	27	0.378
GO:1901362 organic cyclic compound biosynthetic process	N1_vs_N2	Biological Process	326	170	156	0.349
GO:0034470 ncRNA processing	N1_vs_N2	Biological Process	23	22	1	0.397
GO:0016682 oxidoreductase activity, acting on diphenols and related substances as donors, oxygen as acceptor	N1_vs_N2	Molecular Function	17	5	12	0.415
GO:0019693 ribose phosphate metabolic process	N1_vs_N2	Biological Process	38	23	15	0.38
GO:0015079 potassium ion transmembrane transporter activity	N1_vs_N2	Molecular Function	9	1	8	0.45
GO:0016298 lipase activity	N1_vs_N2	Molecular Function	18	1	17	0.409
GO:0016866 intramolecular transferase activity	N1_vs_N2	Molecular Function	15	10	5	0.417
GO:0005088 Ras guanyl-nucleotide exchange factor activity	N1_vs_N2	Molecular Function	3	3	0	0.6
GO:0005351 sugar:proton symporter activity	N1_vs_N2	Molecular Function	3	0	3	0.6
GO:0015295 solute:proton symporter activity	N1_vs_N2	Molecular Function	3	0	3	0.6
GO:0015562 efflux transmembrane transporter activity	N1_vs_N2	Molecular Function	3	2	1	0.6
GO:0030422 production of siRNA involved in RNA interference	N1_vs_N2	Biological Process	16	9	7	0.41
GO:0044767 single-organism developmental process	N1_vs_N2	Biological Process	452	179	273	0.346
GO:0009687 abscisic acid metabolic process	N1_vs_N2	Biological Process	7	4	3	0.467
GO:0043288 apocarotenoid metabolic process	N1_vs_N2	Biological Process	7	4	3	0.467
GO:1902644 tertiary alcohol metabolic process	N1_vs_N2	Biological Process	7	4	3	0.467
GO:0009639 response to red or far red light	N1_vs_N2	Biological Process	67	39	28	0.366
GO:0009620 response to fungus	N1_vs_N2	Biological Process	47	13	34	0.373
GO:0016246 RNA interference	N1_vs_N2	Biological Process	17	9	8	0.405
GO:0000726 non-recombinational repair	N1_vs_N2	Biological Process	3	0	3	0.6
GO:0009612 response to mechanical stimulus	N1_vs_N2	Biological Process	3	0	3	0.6
GO:0042723 thiamine-containing compound metabolic process	N1_vs_N2	Biological Process	3	0	3	0.6
GO:0071478 cellular response to radiation	N1_vs_N2	Biological Process	3	2	1	0.6
GO:0071482 cellular response to light stimulus	N1_vs_N2	Biological Process	3	2	1	0.6
GO:0070887 cellular response to chemical stimulus	N1_vs_N2	Biological Process	154	58	96	0.354
GO:0071229 cellular response to acid chemical	N1_vs_N2	Biological Process	56	14	42	0.368
GO:0002009 morphogenesis of an epithelium	N1_vs_N2	Biological Process	5	1	4	0.5
GO:0006026 aminoglycan catabolic process	N1_vs_N2	Biological Process	5	1	4	0.5
GO:0019953 sexual reproduction	N1_vs_N2	Biological Process	5	1	4	0.5
GO:0048729 tissue morphogenesis	N1_vs_N2	Biological Process	5	1	4	0.5
GO:1990066 energy quenching	N1_vs_N2	Biological Process	5	0	5	0.5
GO:0015849 organic acid transport	N1_vs_N2	Biological Process	44	12	32	0.373
GO:0046942 carboxylic acid transport	N1_vs_N2	Biological Process	44	12	32	0.373
GO:0032958 inositol phosphate biosynthetic process	N1_vs_N2	Biological Process	14	3	11	0.412
GO:0044763 single-organism cellular process	N1_vs_N2	Biological Process	1666	562	1104	0.339
GO:0009892 negative regulation of metabolic process	N1_vs_N2	Biological Process	84	31	53	0.361
GO:0009739 response to gibberellin	N1_vs_N2	Biological Process	11	1	10	0.423
GO:0010476 gibberellin mediated signaling pathway	N1_vs_N2	Biological Process	11	1	10	0.423
GO:0071370 cellular response to gibberellin stimulus	N1_vs_N2	Biological Process	11	1	10	0.423
GO:0006206 pyrimidine nucleobase metabolic process	N1_vs_N2	Biological Process	8	4	4	0.444
GO:0010374 stomatal complex development	N1_vs_N2	Biological Process	8	5	3	0.444
GO:0015858 nucleoside transport	N1_vs_N2	Biological Process	8	2	6	0.444
GO:0009664 plant-type cell wall organization	N1_vs_N2	Biological Process	15	5	10	0.405
GO:0009798 axis specification	N1_vs_N2	Biological Process	15	5	10	0.405
GO:0009451 RNA modification	N1_vs_N2	Biological Process	56	49	7	0.366
GO:0050789 regulation of biological process	N1_vs_N2	Biological Process	828	296	532	0.342
GO:0030001 metal ion transport	N1_vs_N2	Biological Process	119	22	97	0.355
GO:0055086 nucleobase-containing small molecule metabolic process	N1_vs_N2	Biological Process	142	75	67	0.353
GO:0016129 phytosteroid biosynthetic process	N1_vs_N2	Biological Process	20	4	16	0.392
GO:0008422 beta-glucosidase activity	N1_vs_N2	Molecular Function	13	2	11	0.419
GO:0009259 ribonucleotide metabolic process	N1_vs_N2	Biological Process	37	23	14	0.374
GO:0000041 transition metal ion transport	N1_vs_N2	Biological Process	31	9	22	0.378
GO:0009150 purine ribonucleotide metabolic process	N1_vs_N2	Biological Process	31	19	12	0.378
GO:0006220 pyrimidine nucleotide metabolic process	N1_vs_N2	Biological Process	26	24	2	0.382
GO:0055085 transmembrane transport	N1_vs_N2	Biological Process	68	25	43	0.362
GO:0009658 chloroplast organization	N1_vs_N2	Biological Process	32	24	8	0.376
GO:1901615 organic hydroxy compound metabolic process	N1_vs_N2	Biological Process	106	30	76	0.356
GO:0016741 transferase activity, transferring one-carbon groups	N1_vs_N2	Molecular Function	92	63	29	0.365
GO:0010605 negative regulation of macromolecule metabolic process	N1_vs_N2	Biological Process	78	31	47	0.359
GO:0051493 regulation of cytoskeleton organization	N1_vs_N2	Biological Process	9	1	8	0.429
GO:0065002 intracellular protein transmembrane transport	N1_vs_N2	Biological Process	9	9	0	0.429
GO:0051536 iron-sulfur cluster binding	N1_vs_N2	Molecular Function	43	20	23	0.377
GO:0072330 monocarboxylic acid biosynthetic process	N1_vs_N2	Biological Process	33	12	21	0.375
GO:0016857 racemase and epimerase activity, acting on carbohydrates and derivatives	N1_vs_N2	Molecular Function	8	1	7	0.444
GO:0043566 structure-specific DNA binding	N1_vs_N2	Molecular Function	8	4	4	0.444
GO:0070546 L-phenylalanine aminotransferase activity	N1_vs_N2	Molecular Function	8	3	5	0.444
GO:0008154 actin polymerization or depolymerization	N1_vs_N2	Biological Process	13	1	12	0.406
GO:0031050 dsRNA fragmentation	N1_vs_N2	Biological Process	28	17	11	0.378
GO:0043331 response to dsRNA	N1_vs_N2	Biological Process	28	17	11	0.378
GO:0070918 production of small RNA involved in gene silencing by RNA	N1_vs_N2	Biological Process	28	17	11	0.378
GO:0071359 cellular response to dsRNA	N1_vs_N2	Biological Process	28	17	11	0.378
GO:1901699 cellular response to nitrogen compound	N1_vs_N2	Biological Process	28	17	11	0.378
GO:0008757 S-adenosylmethionine-dependent methyltransferase activity	N1_vs_N2	Molecular Function	18	11	7	0.4
GO:0035251 UDP-glucosyltransferase activity	N1_vs_N2	Molecular Function	18	8	10	0.4
GO:0006970 response to osmotic stress	N1_vs_N2	Biological Process	107	33	74	0.354
GO:0006221 pyrimidine nucleotide biosynthetic process	N1_vs_N2	Biological Process	24	22	2	0.381
GO:0046173 polyol biosynthetic process	N1_vs_N2	Biological Process	14	3	11	0.4
GO:0006633 fatty acid biosynthetic process	N1_vs_N2	Biological Process	30	9	21	0.375
GO:1901701 cellular response to oxygen-containing compound	N1_vs_N2	Biological Process	78	31	47	0.358
GO:0000460 maturation of 5.8S rRNA	N1_vs_N2	Biological Process	2	2	0	0.667
GO:0009233 menaquinone metabolic process	N1_vs_N2	Biological Process	2	1	1	0.667
GO:0009718 anthocyanin-containing compound biosynthetic process	N1_vs_N2	Biological Process	2	0	2	0.667
GO:0009834 plant-type secondary cell wall biogenesis	N1_vs_N2	Biological Process	2	0	2	0.667
GO:0009856 pollination	N1_vs_N2	Biological Process	2	0	2	0.667
GO:0009967 positive regulation of signal transduction	N1_vs_N2	Biological Process	2	0	2	0.667
GO:0010232 vascular transport	N1_vs_N2	Biological Process	2	0	2	0.667
GO:0010233 phloem transport	N1_vs_N2	Biological Process	2	0	2	0.667
GO:0010647 positive regulation of cell communication	N1_vs_N2	Biological Process	2	0	2	0.667
GO:0015846 polyamine transport	N1_vs_N2	Biological Process	2	1	1	0.667
GO:0016226 iron-sulfur cluster assembly	N1_vs_N2	Biological Process	2	2	0	0.667
GO:0018195 peptidyl-arginine modification	N1_vs_N2	Biological Process	2	2	0	0.667
GO:0018216 peptidyl-arginine methylation	N1_vs_N2	Biological Process	2	2	0	0.667
GO:0023056 positive regulation of signaling	N1_vs_N2	Biological Process	2	0	2	0.667
GO:0030855 epithelial cell differentiation	N1_vs_N2	Biological Process	2	0	2	0.667
GO:0031163 metallo-sulfur cluster assembly	N1_vs_N2	Biological Process	2	2	0	0.667
GO:0044706 multi-multicellular organism process	N1_vs_N2	Biological Process	2	0	2	0.667
GO:0046283 anthocyanin-containing compound metabolic process	N1_vs_N2	Biological Process	2	0	2	0.667
GO:0006541 glutamine metabolic process	N1_vs_N2	Biological Process	4	0	4	0.5
GO:0051552 flavone metabolic process	N1_vs_N2	Biological Process	4	1	3	0.5
GO:0051553 flavone biosynthetic process	N1_vs_N2	Biological Process	4	1	3	0.5
GO:0006520 cellular amino acid metabolic process	N1_vs_N2	Biological Process	203	81	122	0.348
GO:0009072 aromatic amino acid family metabolic process	N1_vs_N2	Biological Process	25	4	21	0.379
GO:0044550 secondary metabolite biosynthetic process	N1_vs_N2	Biological Process	38	10	28	0.369
GO:0008652 cellular amino acid biosynthetic process	N1_vs_N2	Biological Process	104	41	63	0.354
GO:0006950 response to stress	N1_vs_N2	Biological Process	497	146	351	0.343
GO:0007389 pattern specification process	N1_vs_N2	Biological Process	40	17	23	0.367
GO:0004753 saccharopine dehydrogenase activity	N1_vs_N2	Molecular Function	2	0	2	0.667
GO:0016273 arginine N-methyltransferase activity	N1_vs_N2	Molecular Function	2	2	0	0.667
GO:0016274 protein-arginine N-methyltransferase activity	N1_vs_N2	Molecular Function	2	2	0	0.667
GO:0016727 oxidoreductase activity, acting on CH or CH2 groups, oxygen as acceptor	N1_vs_N2	Molecular Function	2	0	2	0.667
GO:0016822 hydrolase activity, acting on acid carbon-carbon bonds	N1_vs_N2	Molecular Function	2	0	2	0.667
GO:0016823 hydrolase activity, acting on acid carbon-carbon bonds, in ketonic substances	N1_vs_N2	Molecular Function	2	0	2	0.667
GO:0016892 endoribonuclease activity, producing 3'-phosphomonoesters	N1_vs_N2	Molecular Function	2	0	2	0.667
GO:0016894 endonuclease activity, active with either ribo- or deoxyribonucleic acids and producing 3'-phosphomonoesters	N1_vs_N2	Molecular Function	2	0	2	0.667
GO:0022829 wide pore channel activity	N1_vs_N2	Molecular Function	2	2	0	0.667
GO:0012501 programmed cell death	N1_vs_N2	Biological Process	49	6	43	0.363
GO:0009933 meristem structural organization	N1_vs_N2	Biological Process	21	12	9	0.382
GO:0048532 anatomical structure arrangement	N1_vs_N2	Biological Process	21	12	9	0.382
GO:0015931 nucleobase-containing compound transport	N1_vs_N2	Biological Process	28	16	12	0.373
GO:0016679 oxidoreductase activity, acting on diphenols and related substances as donors	N1_vs_N2	Molecular Function	17	5	12	0.395
GO:0016701 oxidoreductase activity, acting on single donors with incorporation of molecular oxygen	N1_vs_N2	Molecular Function	17	2	15	0.395
GO:1901293 nucleoside phosphate biosynthetic process	N1_vs_N2	Biological Process	63	44	19	0.358
GO:0008064 regulation of actin polymerization or depolymerization	N1_vs_N2	Biological Process	8	0	8	0.421
GO:0010638 positive regulation of organelle organization	N1_vs_N2	Biological Process	8	1	7	0.421
GO:0030041 actin filament polymerization	N1_vs_N2	Biological Process	8	0	8	0.421
GO:0030832 regulation of actin filament length	N1_vs_N2	Biological Process	8	0	8	0.421
GO:0030833 regulation of actin filament polymerization	N1_vs_N2	Biological Process	8	0	8	0.421
GO:0032271 regulation of protein polymerization	N1_vs_N2	Biological Process	8	0	8	0.421
GO:0032956 regulation of actin cytoskeleton organization	N1_vs_N2	Biological Process	8	0	8	0.421
GO:0032970 regulation of actin filament-based process	N1_vs_N2	Biological Process	8	0	8	0.421
GO:0042742 defense response to bacterium	N1_vs_N2	Biological Process	8	3	5	0.421
GO:0043254 regulation of protein complex assembly	N1_vs_N2	Biological Process	8	0	8	0.421
GO:0044087 regulation of cellular component biogenesis	N1_vs_N2	Biological Process	8	0	8	0.421
GO:0051130 positive regulation of cellular component organization	N1_vs_N2	Biological Process	8	1	7	0.421
GO:0051258 protein polymerization	N1_vs_N2	Biological Process	8	0	8	0.421
GO:0004601 peroxidase activity	N1_vs_N2	Molecular Function	10	3	7	0.417
GO:0016684 oxidoreductase activity, acting on peroxide as acceptor	N1_vs_N2	Molecular Function	10	3	7	0.417
GO:0048468 cell development	N1_vs_N2	Biological Process	77	26	51	0.355
GO:0006551 leucine metabolic process	N1_vs_N2	Biological Process	5	2	3	0.455
GO:0046916 cellular transition metal ion homeostasis	N1_vs_N2	Biological Process	5	1	4	0.455
GO:0071900 regulation of protein serine/threonine kinase activity	N1_vs_N2	Biological Process	5	3	2	0.455
GO:1901136 carbohydrate derivative catabolic process	N1_vs_N2	Biological Process	5	1	4	0.455
GO:0010608 posttranscriptional regulation of gene expression	N1_vs_N2	Biological Process	60	42	18	0.357
GO:0006414 translational elongation	N1_vs_N2	Biological Process	9	8	1	0.409
GO:0050896 response to stimulus	N1_vs_N2	Biological Process	920	305	615	0.34
GO:0019637 organophosphate metabolic process	N1_vs_N2	Biological Process	205	101	104	0.346
GO:0005267 potassium channel activity	N1_vs_N2	Molecular Function	8	0	8	0.421
GO:0001510 RNA methylation	N1_vs_N2	Biological Process	10	9	1	0.4
GO:0009943 adaxial/abaxial axis specification	N1_vs_N2	Biological Process	10	3	7	0.4
GO:0010333 terpene synthase activity	N1_vs_N2	Molecular Function	5	1	4	0.455
GO:0016702 oxidoreductase activity, acting on single donors with incorporation of molecular oxygen, incorporation of two atoms of oxygen	N1_vs_N2	Molecular Function	5	0	5	0.455
GO:0016458 gene silencing	N1_vs_N2	Biological Process	69	28	41	0.354
GO:0009308 amine metabolic process	N1_vs_N2	Biological Process	30	6	24	0.366
GO:0098771 inorganic ion homeostasis	N1_vs_N2	Biological Process	30	11	19	0.366
GO:0006022 aminoglycan metabolic process	N1_vs_N2	Biological Process	6	1	5	0.429
GO:0009292 genetic transfer	N1_vs_N2	Biological Process	6	1	5	0.429
GO:0040008 regulation of growth	N1_vs_N2	Biological Process	16	7	9	0.381
GO:0070011 peptidase activity, acting on L-amino acid peptides	N1_vs_N2	Molecular Function	98	36	62	0.358
GO:0015711 organic anion transport	N1_vs_N2	Biological Process	51	13	38	0.357
GO:0009965 leaf morphogenesis	N1_vs_N2	Biological Process	3	2	1	0.5
GO:0010162 seed dormancy process	N1_vs_N2	Biological Process	3	3	0	0.5
GO:0010413 glucuronoxylan metabolic process	N1_vs_N2	Biological Process	3	0	3	0.5
GO:0015714 phosphoenolpyruvate transport	N1_vs_N2	Biological Process	3	1	2	0.5
GO:0022611 dormancy process	N1_vs_N2	Biological Process	3	3	0	0.5
GO:0040034 regulation of development, heterochronic	N1_vs_N2	Biological Process	3	0	3	0.5
GO:0048506 regulation of timing of meristematic phase transition	N1_vs_N2	Biological Process	3	0	3	0.5
GO:0034220 ion transmembrane transport	N1_vs_N2	Biological Process	52	15	37	0.356
GO:0016614 oxidoreductase activity, acting on CH-OH group of donors	N1_vs_N2	Molecular Function	95	24	71	0.357
GO:0006213 pyrimidine nucleoside metabolic process	N1_vs_N2	Biological Process	7	4	3	0.412
GO:0044743 intracellular protein transmembrane import	N1_vs_N2	Biological Process	7	7	0	0.412
GO:0046131 pyrimidine ribonucleoside metabolic process	N1_vs_N2	Biological Process	7	4	3	0.412
GO:1901698 response to nitrogen compound	N1_vs_N2	Biological Process	57	27	30	0.354
GO:0016758 transferase activity, transferring hexosyl groups	N1_vs_N2	Molecular Function	83	24	59	0.358
GO:0000103 sulfate assimilation	N1_vs_N2	Biological Process	1	0	1	1
GO:0002437 inflammatory response to antigenic stimulus	N1_vs_N2	Biological Process	1	0	1	1
GO:0002438 acute inflammatory response to antigenic stimulus	N1_vs_N2	Biological Process	1	0	1	1
GO:0002524 hypersensitivity	N1_vs_N2	Biological Process	1	0	1	1
GO:0002526 acute inflammatory response	N1_vs_N2	Biological Process	1	0	1	1
GO:0006353 DNA-templated transcription, termination	N1_vs_N2	Biological Process	1	1	0	1
GO:0006547 histidine metabolic process	N1_vs_N2	Biological Process	1	1	0	1
GO:0006954 inflammatory response	N1_vs_N2	Biological Process	1	0	1	1
GO:0007276 gamete generation	N1_vs_N2	Biological Process	1	1	0	1
GO:0009838 abscission	N1_vs_N2	Biological Process	1	0	1	1
GO:0010043 response to zinc ion	N1_vs_N2	Biological Process	1	1	0	1
GO:0010103 stomatal complex morphogenesis	N1_vs_N2	Biological Process	1	1	0	1
GO:0010557 positive regulation of macromolecule biosynthetic process	N1_vs_N2	Biological Process	1	0	1	1
GO:0016099 monoterpenoid biosynthetic process	N1_vs_N2	Biological Process	1	0	1	1
GO:0017182 peptidyl-diphthamide metabolic process	N1_vs_N2	Biological Process	1	1	0	1
GO:0018199 peptidyl-glutamine modification	N1_vs_N2	Biological Process	1	0	1	1
GO:0018202 peptidyl-histidine modification	N1_vs_N2	Biological Process	1	1	0	1
GO:0019322 pentose biosynthetic process	N1_vs_N2	Biological Process	1	0	1	1
GO:0031328 positive regulation of cellular biosynthetic process	N1_vs_N2	Biological Process	1	0	1	1
GO:0031554 regulation of DNA-templated transcription, termination	N1_vs_N2	Biological Process	1	1	0	1
GO:0031555 transcriptional attenuation	N1_vs_N2	Biological Process	1	1	0	1
GO:0034219 carbohydrate transmembrane transport	N1_vs_N2	Biological Process	1	0	1	1
GO:0034644 cellular response to UV	N1_vs_N2	Biological Process	1	0	1	1
GO:0035246 peptidyl-arginine N-methylation	N1_vs_N2	Biological Process	1	1	0	1
GO:0035247 peptidyl-arginine omega-N-methylation	N1_vs_N2	Biological Process	1	1	0	1
GO:0043487 regulation of RNA stability	N1_vs_N2	Biological Process	1	1	0	1
GO:0043488 regulation of mRNA stability	N1_vs_N2	Biological Process	1	1	0	1
GO:0044000 movement in host	N1_vs_N2	Biological Process	1	1	0	1
GO:0044766 multi-organism transport	N1_vs_N2	Biological Process	1	1	0	1
GO:0045893 positive regulation of transcription, DNA-templated	N1_vs_N2	Biological Process	1	0	1	1
GO:0046108 uridine metabolic process	N1_vs_N2	Biological Process	1	0	1	1
GO:0046364 monosaccharide biosynthetic process	N1_vs_N2	Biological Process	1	0	1	1
GO:0046739 transport of virus in multicellular host	N1_vs_N2	Biological Process	1	1	0	1
GO:0046794 transport of virus	N1_vs_N2	Biological Process	1	1	0	1
GO:0048832 specification of organ number	N1_vs_N2	Biological Process	1	0	1	1
GO:0048833 specification of floral organ number	N1_vs_N2	Biological Process	1	0	1	1
GO:0051254 positive regulation of RNA metabolic process	N1_vs_N2	Biological Process	1	0	1	1
GO:0051814 movement in other organism involved in symbiotic interaction	N1_vs_N2	Biological Process	1	1	0	1
GO:0052126 movement in host environment	N1_vs_N2	Biological Process	1	1	0	1
GO:0052192 movement in environment of other organism involved in symbiotic interaction	N1_vs_N2	Biological Process	1	1	0	1
GO:0052803 imidazole-containing compound metabolic process	N1_vs_N2	Biological Process	1	1	0	1
GO:0055088 lipid homeostasis	N1_vs_N2	Biological Process	1	0	1	1
GO:0080154 regulation of fertilization	N1_vs_N2	Biological Process	1	0	1	1
GO:1902579 multi-organism localization	N1_vs_N2	Biological Process	1	1	0	1
GO:1902680 positive regulation of RNA biosynthetic process	N1_vs_N2	Biological Process	1	0	1	1
GO:1903508 positive regulation of nucleic acid-templated transcription	N1_vs_N2	Biological Process	1	0	1	1
GO:0048513 animal organ development	N1_vs_N2	Biological Process	72	27	45	0.351
GO:0016668 oxidoreductase activity, acting on a sulfur group of donors, NAD(P) as acceptor	N1_vs_N2	Molecular Function	3	0	3	0.5
GO:0097599 xylanase activity	N1_vs_N2	Molecular Function	3	0	3	0.5
GO:0048569 post-embryonic organ development	N1_vs_N2	Biological Process	20	7	13	0.37
GO:0009605 response to external stimulus	N1_vs_N2	Biological Process	228	58	170	0.343
GO:0048646 anatomical structure formation involved in morphogenesis	N1_vs_N2	Biological Process	29	5	24	0.362
GO:0001070 RNA binding transcription factor activity	N1_vs_N2	Molecular Function	1	1	0	1
GO:0001948 glycoprotein binding	N1_vs_N2	Molecular Function	1	0	1	1
GO:0003880 protein C-terminal carboxyl O-methyltransferase activity	N1_vs_N2	Molecular Function	1	0	1	1
GO:0005350 pyrimidine nucleobase transmembrane transporter activity	N1_vs_N2	Molecular Function	1	0	1	1
GO:0008169 C-methyltransferase activity	N1_vs_N2	Molecular Function	1	1	0	1
GO:0010340 carboxyl-O-methyltransferase activity	N1_vs_N2	Molecular Function	1	0	1	1
GO:0015098 molybdate ion transmembrane transporter activity	N1_vs_N2	Molecular Function	1	0	1	1
GO:0015179 L-amino acid transmembrane transporter activity	N1_vs_N2	Molecular Function	1	0	1	1
GO:0015210 uracil transmembrane transporter activity	N1_vs_N2	Molecular Function	1	0	1	1
GO:0016624 oxidoreductase activity, acting on the aldehyde or oxo group of donors, disulfide as acceptor	N1_vs_N2	Molecular Function	1	0	1	1
GO:0016673 oxidoreductase activity, acting on a sulfur group of donors, iron-sulfur protein as acceptor	N1_vs_N2	Molecular Function	1	1	0	1
GO:0016888 endodeoxyribonuclease activity, producing 5'-phosphomonoesters	N1_vs_N2	Molecular Function	1	1	0	1
GO:0016906 sterol 3-beta-glucosyltransferase activity	N1_vs_N2	Molecular Function	1	1	0	1
GO:0031490 chromatin DNA binding	N1_vs_N2	Molecular Function	1	1	0	1
GO:0042879 aldonate transmembrane transporter activity	N1_vs_N2	Molecular Function	1	0	1	1
GO:0046996 oxidoreductase activity, acting on paired donors, with incorporation or reduction of molecular oxygen, with NAD(P)H as one donor, and the other dehydrogenated	N1_vs_N2	Molecular Function	1	0	1	1
GO:0047617 acyl-CoA hydrolase activity	N1_vs_N2	Molecular Function	1	0	1	1
GO:0050734 hydroxycinnamoyltransferase activity	N1_vs_N2	Molecular Function	1	0	1	1
GO:0050737 O-hydroxycinnamoyltransferase activity	N1_vs_N2	Molecular Function	1	0	1	1
GO:0051998 protein carboxyl O-methyltransferase activity	N1_vs_N2	Molecular Function	1	0	1	1
GO:0009756 carbohydrate mediated signaling	N1_vs_N2	Biological Process	21	18	3	0.368
GO:0071322 cellular response to carbohydrate stimulus	N1_vs_N2	Biological Process	21	18	3	0.368
GO:0006188 IMP biosynthetic process	N1_vs_N2	Biological Process	8	8	0	0.4
GO:0006869 lipid transport	N1_vs_N2	Biological Process	8	0	8	0.4
GO:0010876 lipid localization	N1_vs_N2	Biological Process	8	0	8	0.4
GO:0046040 IMP metabolic process	N1_vs_N2	Biological Process	8	8	0	0.4
GO:0005985 sucrose metabolic process	N1_vs_N2	Biological Process	4	2	2	0.444
GO:0009566 fertilization	N1_vs_N2	Biological Process	4	0	4	0.444
GO:0010109 regulation of photosynthesis	N1_vs_N2	Biological Process	4	0	4	0.444
GO:0010769 regulation of cell morphogenesis involved in differentiation	N1_vs_N2	Biological Process	4	3	1	0.444
GO:0022618 ribonucleoprotein complex assembly	N1_vs_N2	Biological Process	4	4	0	0.444
GO:0060284 regulation of cell development	N1_vs_N2	Biological Process	4	3	1	0.444
GO:0071826 ribonucleoprotein complex subunit organization	N1_vs_N2	Biological Process	4	4	0	0.444
GO:0010383 cell wall polysaccharide metabolic process	N1_vs_N2	Biological Process	34	7	27	0.358
GO:0071806 protein transmembrane transport	N1_vs_N2	Biological Process	9	9	0	0.391
GO:0005319 lipid transporter activity	N1_vs_N2	Molecular Function	7	0	7	0.412
GO:0015293 symporter activity	N1_vs_N2	Molecular Function	7	1	6	0.412
GO:0015294 solute:cation symporter activity	N1_vs_N2	Molecular Function	7	1	6	0.412
GO:0051119 sugar transmembrane transporter activity	N1_vs_N2	Molecular Function	7	1	6	0.412
GO:0019362 pyridine nucleotide metabolic process	N1_vs_N2	Biological Process	46	17	29	0.354
GO:0046527 glucosyltransferase activity	N1_vs_N2	Molecular Function	28	9	19	0.368
GO:0001071 nucleic acid binding transcription factor activity	N1_vs_N2	Molecular Function	48	12	36	0.361
GO:0019751 polyol metabolic process	N1_vs_N2	Biological Process	25	7	18	0.362
GO:0032502 developmental process	N1_vs_N2	Biological Process	533	222	311	0.339
GO:0016615 malate dehydrogenase activity	N1_vs_N2	Molecular Function	12	5	7	0.387
GO:0019222 regulation of metabolic process	N1_vs_N2	Biological Process	446	189	257	0.34
GO:0008219 cell death	N1_vs_N2	Biological Process	50	6	44	0.352
GO:0042743 hydrogen peroxide metabolic process	N1_vs_N2	Biological Process	50	19	31	0.352
GO:0044085 cellular component biogenesis	N1_vs_N2	Biological Process	199	93	106	0.343
GO:0044802 single-organism membrane organization	N1_vs_N2	Biological Process	54	36	18	0.351
GO:1901700 response to oxygen-containing compound	N1_vs_N2	Biological Process	162	47	115	0.343
GO:0048583 regulation of response to stimulus	N1_vs_N2	Biological Process	41	12	29	0.353
GO:0001871 pattern binding	N1_vs_N2	Molecular Function	8	1	7	0.4
GO:0004564 beta-fructofuranosidase activity	N1_vs_N2	Molecular Function	4	0	4	0.444
GO:0016722 oxidoreductase activity, oxidizing metal ions	N1_vs_N2	Molecular Function	4	2	2	0.444
GO:0016790 thiolester hydrolase activity	N1_vs_N2	Molecular Function	4	0	4	0.444
GO:0031981 nuclear lumen	N1_vs_N2	Cellular Component	33	25	8	0.347
GO:0043233 organelle lumen	N1_vs_N2	Cellular Component	33	25	8	0.347
GO:0070013 intracellular organelle lumen	N1_vs_N2	Cellular Component	33	25	8	0.347
GO:0010431 seed maturation	N1_vs_N2	Biological Process	5	3	2	0.417
GO:0030148 sphingolipid biosynthetic process	N1_vs_N2	Biological Process	5	2	3	0.417
GO:0010941 regulation of cell death	N1_vs_N2	Biological Process	43	6	37	0.352
GO:0043067 regulation of programmed cell death	N1_vs_N2	Biological Process	43	6	37	0.352
GO:0006405 RNA export from nucleus	N1_vs_N2	Biological Process	12	12	0	0.375
GO:0051168 nuclear export	N1_vs_N2	Biological Process	12	12	0	0.375
GO:0031047 gene silencing by RNA	N1_vs_N2	Biological Process	33	19	14	0.355
GO:0070566 adenylyltransferase activity	N1_vs_N2	Molecular Function	9	3	6	0.391
GO:0046873 metal ion transmembrane transporter activity	N1_vs_N2	Molecular Function	28	6	22	0.364
GO:0010629 negative regulation of gene expression	N1_vs_N2	Biological Process	69	28	41	0.347
GO:0048519 negative regulation of biological process	N1_vs_N2	Biological Process	88	31	57	0.345
GO:0016810 hydrolase activity, acting on carbon-nitrogen (but not peptide) bonds	N1_vs_N2	Molecular Function	29	7	22	0.362
GO:0006403 RNA localization	N1_vs_N2	Biological Process	15	14	1	0.366
GO:0050657 nucleic acid transport	N1_vs_N2	Biological Process	15	14	1	0.366
GO:0050658 RNA transport	N1_vs_N2	Biological Process	15	14	1	0.366
GO:0051236 establishment of RNA localization	N1_vs_N2	Biological Process	15	14	1	0.366
GO:0016838 carbon-oxygen lyase activity, acting on phosphates	N1_vs_N2	Molecular Function	5	1	4	0.417
GO:0016899 oxidoreductase activity, acting on the CH-OH group of donors, oxygen as acceptor	N1_vs_N2	Molecular Function	5	1	4	0.417
GO:0000790 nuclear chromatin	N1_vs_N2	Cellular Component	2	2	0	0.5
GO:0005881 cytoplasmic microtubule	N1_vs_N2	Cellular Component	2	2	0	0.5
GO:0031227 intrinsic component of endoplasmic reticulum membrane	N1_vs_N2	Cellular Component	2	1	1	0.5
GO:0032993 protein-DNA complex	N1_vs_N2	Cellular Component	2	1	1	0.5
GO:0044454 nuclear chromosome part	N1_vs_N2	Cellular Component	2	2	0	0.5
GO:0008168 methyltransferase activity	N1_vs_N2	Molecular Function	53	38	15	0.356
GO:0010243 response to organonitrogen compound	N1_vs_N2	Biological Process	29	10	19	0.354
GO:0006811 ion transport	N1_vs_N2	Biological Process	284	68	216	0.34
GO:0034285 response to disaccharide	N1_vs_N2	Biological Process	30	5	25	0.353
GO:0019203 carbohydrate phosphatase activity	N1_vs_N2	Molecular Function	11	0	11	0.379
GO:0040029 regulation of gene expression, epigenetic	N1_vs_N2	Biological Process	46	16	30	0.348
GO:0048731 system development	N1_vs_N2	Biological Process	183	72	111	0.341
GO:0000023 maltose metabolic process	N1_vs_N2	Biological Process	2	0	2	0.5
GO:0006071 glycerol metabolic process	N1_vs_N2	Biological Process	2	0	2	0.5
GO:0006528 asparagine metabolic process	N1_vs_N2	Biological Process	2	0	2	0.5
GO:0006828 manganese ion transport	N1_vs_N2	Biological Process	2	0	2	0.5
GO:0006885 regulation of pH	N1_vs_N2	Biological Process	2	1	1	0.5
GO:0009071 serine family amino acid catabolic process	N1_vs_N2	Biological Process	2	2	0	0.5
GO:0009113 purine nucleobase biosynthetic process	N1_vs_N2	Biological Process	2	1	1	0.5
GO:0009313 oligosaccharide catabolic process	N1_vs_N2	Biological Process	2	1	1	0.5
GO:0009644 response to high light intensity	N1_vs_N2	Biological Process	2	1	1	0.5
GO:0009734 auxin-activated signaling pathway	N1_vs_N2	Biological Process	2	2	0	0.5
GO:0010017 red or far-red light signaling pathway	N1_vs_N2	Biological Process	2	2	0	0.5
GO:0010228 vegetative to reproductive phase transition of meristem	N1_vs_N2	Biological Process	2	0	2	0.5
GO:0010286 heat acclimation	N1_vs_N2	Biological Process	2	0	2	0.5
GO:0010928 regulation of auxin mediated signaling pathway	N1_vs_N2	Biological Process	2	2	0	0.5
GO:0016117 carotenoid biosynthetic process	N1_vs_N2	Biological Process	2	2	0	0.5
GO:0018065 protein-cofactor linkage	N1_vs_N2	Biological Process	2	2	0	0.5
GO:0019336 phenol-containing compound catabolic process	N1_vs_N2	Biological Process	2	0	2	0.5
GO:0030004 cellular monovalent inorganic cation homeostasis	N1_vs_N2	Biological Process	2	1	1	0.5
GO:0030641 regulation of cellular pH	N1_vs_N2	Biological Process	2	1	1	0.5
GO:0031023 microtubule organizing center organization	N1_vs_N2	Biological Process	2	1	1	0.5
GO:0043096 purine nucleobase salvage	N1_vs_N2	Biological Process	2	1	1	0.5
GO:0044724 single-organism carbohydrate catabolic process	N1_vs_N2	Biological Process	2	1	1	0.5
GO:0048573 photoperiodism, flowering	N1_vs_N2	Biological Process	2	0	2	0.5
GO:0048582 positive regulation of post-embryonic development	N1_vs_N2	Biological Process	2	0	2	0.5
GO:0051094 positive regulation of developmental process	N1_vs_N2	Biological Process	2	0	2	0.5
GO:0051240 positive regulation of multicellular organismal process	N1_vs_N2	Biological Process	2	0	2	0.5
GO:0051644 plastid localization	N1_vs_N2	Biological Process	2	2	0	0.5
GO:0055081 anion homeostasis	N1_vs_N2	Biological Process	2	2	0	0.5
GO:0071365 cellular response to auxin stimulus	N1_vs_N2	Biological Process	2	2	0	0.5
GO:0071489 cellular response to red or far red light	N1_vs_N2	Biological Process	2	2	0	0.5
GO:0072505 divalent inorganic anion homeostasis	N1_vs_N2	Biological Process	2	2	0	0.5
GO:1901616 organic hydroxy compound catabolic process	N1_vs_N2	Biological Process	2	0	2	0.5
GO:2000379 positive regulation of reactive oxygen species metabolic process	N1_vs_N2	Biological Process	2	2	0	0.5
GO:0008194 UDP-glycosyltransferase activity	N1_vs_N2	Molecular Function	50	14	36	0.355
GO:0006714 sesquiterpenoid metabolic process	N1_vs_N2	Biological Process	9	4	5	0.375
GO:0008033 tRNA processing	N1_vs_N2	Biological Process	9	9	0	0.375
GO:0030532 small nuclear ribonucleoprotein complex	N1_vs_N2	Cellular Component	3	3	0	0.429
GO:0031312 extrinsic component of organelle membrane	N1_vs_N2	Cellular Component	3	2	1	0.429
GO:0042646 plastid nucleoid	N1_vs_N2	Cellular Component	3	2	1	0.429
GO:0097525 spliceosomal snRNP complex	N1_vs_N2	Cellular Component	3	3	0	0.429
GO:0035194 posttranscriptional gene silencing by RNA	N1_vs_N2	Biological Process	23	12	11	0.354
GO:0009751 response to salicylic acid	N1_vs_N2	Biological Process	24	8	16	0.353
GO:0009863 salicylic acid mediated signaling pathway	N1_vs_N2	Biological Process	24	8	16	0.353
GO:0071446 cellular response to salicylic acid stimulus	N1_vs_N2	Biological Process	24	8	16	0.353
GO:0055114 oxidation-reduction process	N1_vs_N2	Biological Process	41	11	30	0.347
GO:0005249 voltage-gated potassium channel activity	N1_vs_N2	Molecular Function	2	0	2	0.5
GO:0010436 carotenoid dioxygenase activity	N1_vs_N2	Molecular Function	2	0	2	0.5
GO:0015114 phosphate ion transmembrane transporter activity	N1_vs_N2	Molecular Function	2	0	2	0.5
GO:0016635 oxidoreductase activity, acting on the CH-CH group of donors, quinone or related compound as acceptor	N1_vs_N2	Molecular Function	2	1	1	0.5
GO:0016661 oxidoreductase activity, acting on other nitrogenous compounds as donors	N1_vs_N2	Molecular Function	2	2	0	0.5
GO:0016869 intramolecular transferase activity, transferring amino groups	N1_vs_N2	Molecular Function	2	2	0	0.5
GO:0019144 ADP-sugar diphosphatase activity	N1_vs_N2	Molecular Function	2	0	2	0.5
GO:0019843 rRNA binding	N1_vs_N2	Molecular Function	2	2	0	0.5
GO:0022843 voltage-gated cation channel activity	N1_vs_N2	Molecular Function	2	0	2	0.5
GO:0050664 oxidoreductase activity, acting on NAD(P)H, oxygen as acceptor	N1_vs_N2	Molecular Function	2	0	2	0.5
GO:0051183 vitamin transporter activity	N1_vs_N2	Molecular Function	2	2	0	0.5
GO:0051184 cofactor transporter activity	N1_vs_N2	Molecular Function	2	2	0	0.5
GO:0070567 cytidylyltransferase activity	N1_vs_N2	Molecular Function	2	1	1	0.5
GO:0016441 posttranscriptional gene silencing	N1_vs_N2	Biological Process	25	12	13	0.352
GO:0046496 nicotinamide nucleotide metabolic process	N1_vs_N2	Biological Process	44	17	27	0.346
GO:0016854 racemase and epimerase activity	N1_vs_N2	Molecular Function	14	3	11	0.368
GO:0009908 flower development	N1_vs_N2	Biological Process	45	11	34	0.346
GO:0001763 morphogenesis of a branching structure	N1_vs_N2	Biological Process	3	0	3	0.429
GO:0006072 glycerol-3-phosphate metabolic process	N1_vs_N2	Biological Process	3	1	2	0.429
GO:0006641 triglyceride metabolic process	N1_vs_N2	Biological Process	3	1	2	0.429
GO:0007215 glutamate receptor signaling pathway	N1_vs_N2	Biological Process	3	0	3	0.429
GO:0008037 cell recognition	N1_vs_N2	Biological Process	3	1	2	0.429
GO:0009733 response to auxin	N1_vs_N2	Biological Process	3	2	1	0.429
GO:0015840 urea transport	N1_vs_N2	Biological Process	3	0	3	0.429
GO:0015977 carbon fixation	N1_vs_N2	Biological Process	3	0	3	0.429
GO:0071214 cellular response to abiotic stimulus	N1_vs_N2	Biological Process	3	2	1	0.429
GO:0008289 lipid binding	N1_vs_N2	Molecular Function	15	2	13	0.366
GO:0031323 regulation of cellular metabolic process	N1_vs_N2	Biological Process	235	115	120	0.339
GO:0042430 indole-containing compound metabolic process	N1_vs_N2	Biological Process	17	2	15	0.354
GO:0022891 substrate-specific transmembrane transporter activity	N1_vs_N2	Molecular Function	156	38	118	0.347
GO:0000956 nuclear-transcribed mRNA catabolic process	N1_vs_N2	Biological Process	4	4	0	0.4
GO:0006109 regulation of carbohydrate metabolic process	N1_vs_N2	Biological Process	4	1	3	0.4
GO:0015718 monocarboxylic acid transport	N1_vs_N2	Biological Process	4	1	3	0.4
GO:0016116 carotenoid metabolic process	N1_vs_N2	Biological Process	4	2	2	0.4
GO:0019755 one-carbon compound transport	N1_vs_N2	Biological Process	4	1	3	0.4
GO:0098656 anion transmembrane transport	N1_vs_N2	Biological Process	4	2	2	0.4
GO:0009694 jasmonic acid metabolic process	N1_vs_N2	Biological Process	19	5	14	0.352
GO:0044765 single-organism transport	N1_vs_N2	Biological Process	522	153	369	0.337
GO:0009813 flavonoid biosynthetic process	N1_vs_N2	Biological Process	20	5	15	0.351
GO:0003988 acetyl-CoA C-acyltransferase activity	N1_vs_N2	Molecular Function	3	0	3	0.429
GO:0015276 ligand-gated ion channel activity	N1_vs_N2	Molecular Function	3	0	3	0.429
GO:0016723 oxidoreductase activity, oxidizing metal ions, NAD or NADP as acceptor	N1_vs_N2	Molecular Function	3	1	2	0.429
GO:0016755 transferase activity, transferring amino-acyl groups	N1_vs_N2	Molecular Function	3	0	3	0.429
GO:0022834 ligand-gated channel activity	N1_vs_N2	Molecular Function	3	0	3	0.429
GO:0050308 sugar-phosphatase activity	N1_vs_N2	Molecular Function	3	0	3	0.429
GO:0016759 cellulose synthase activity	N1_vs_N2	Molecular Function	10	1	9	0.37
GO:0018958 phenol-containing compound metabolic process	N1_vs_N2	Biological Process	21	4	17	0.35
GO:0021700 developmental maturation	N1_vs_N2	Biological Process	5	3	2	0.385
GO:0052646 alditol phosphate metabolic process	N1_vs_N2	Biological Process	5	1	4	0.385
GO:0015925 galactosidase activity	N1_vs_N2	Molecular Function	11	2	9	0.367
GO:0009218 pyrimidine ribonucleotide metabolic process	N1_vs_N2	Biological Process	6	4	2	0.375
GO:0009220 pyrimidine ribonucleotide biosynthetic process	N1_vs_N2	Biological Process	6	4	2	0.375
GO:0009894 regulation of catabolic process	N1_vs_N2	Biological Process	6	4	2	0.375
GO:0046132 pyrimidine ribonucleoside biosynthetic process	N1_vs_N2	Biological Process	6	4	2	0.375
GO:0046134 pyrimidine nucleoside biosynthetic process	N1_vs_N2	Biological Process	6	4	2	0.375
GO:0016070 RNA metabolic process	N1_vs_N2	Biological Process	400	288	112	0.337
GO:0019725 cellular homeostasis	N1_vs_N2	Biological Process	55	13	42	0.342
GO:0055080 cation homeostasis	N1_vs_N2	Biological Process	28	9	19	0.346
GO:1901576 organic substance biosynthetic process	N1_vs_N2	Biological Process	798	372	426	0.336
GO:0030154 cell differentiation	N1_vs_N2	Biological Process	94	34	60	0.339
GO:0009528 plastid inner membrane	N1_vs_N2	Cellular Component	25	6	19	0.338
GO:0015645 fatty acid ligase activity	N1_vs_N2	Molecular Function	4	0	4	0.4
GO:0019238 cyclohydrolase activity	N1_vs_N2	Molecular Function	4	4	0	0.4
GO:0019887 protein kinase regulator activity	N1_vs_N2	Molecular Function	4	2	2	0.4
GO:0090567 reproductive shoot system development	N1_vs_N2	Biological Process	62	16	46	0.341
GO:0006563 L-serine metabolic process	N1_vs_N2	Biological Process	8	5	3	0.364
GO:0016746 transferase activity, transferring acyl groups	N1_vs_N2	Molecular Function	86	15	71	0.347
GO:0010646 regulation of cell communication	N1_vs_N2	Biological Process	38	8	30	0.342
GO:0042579 microbody	N1_vs_N2	Cellular Component	43	16	27	0.333
GO:0009692 ethylene metabolic process	N1_vs_N2	Biological Process	10	2	8	0.357
GO:0043449 cellular alkene metabolic process	N1_vs_N2	Biological Process	10	2	8	0.357
GO:1900673 olefin metabolic process	N1_vs_N2	Biological Process	10	2	8	0.357
GO:0001558 regulation of cell growth	N1_vs_N2	Biological Process	11	2	9	0.355
GO:0002252 immune effector process	N1_vs_N2	Biological Process	11	6	5	0.355
GO:0046471 phosphatidylglycerol metabolic process	N1_vs_N2	Biological Process	11	6	5	0.355
GO:0005253 anion channel activity	N1_vs_N2	Molecular Function	5	1	4	0.385
GO:0048367 shoot system development	N1_vs_N2	Biological Process	82	29	53	0.339
GO:0000375 RNA splicing, via transesterification reactions	N1_vs_N2	Biological Process	13	11	2	0.351
GO:0000377 RNA splicing, via transesterification reactions with bulged adenosine as nucleophile	N1_vs_N2	Biological Process	13	11	2	0.351
GO:0042592 homeostatic process	N1_vs_N2	Biological Process	87	30	57	0.339
GO:0008233 peptidase activity	N1_vs_N2	Molecular Function	116	43	73	0.345
GO:1902578 single-organism localization	N1_vs_N2	Biological Process	528	155	373	0.336
GO:0016265 death	N1_vs_N2	Biological Process	54	9	45	0.34
GO:0003779 actin binding	N1_vs_N2	Molecular Function	6	1	5	0.375
GO:0008026 ATP-dependent helicase activity	N1_vs_N2	Molecular Function	6	6	0	0.375
GO:0016671 oxidoreductase activity, acting on a sulfur group of donors, disulfide as acceptor	N1_vs_N2	Molecular Function	6	1	5	0.375
GO:0070035 purine NTP-dependent helicase activity	N1_vs_N2	Molecular Function	6	6	0	0.375
GO:0005198 structural molecule activity	N1_vs_N2	Molecular Function	50	43	7	0.347
GO:0009696 salicylic acid metabolic process	N1_vs_N2	Biological Process	19	4	15	0.345
GO:0042537 benzene-containing compound metabolic process	N1_vs_N2	Biological Process	19	4	15	0.345
GO:0016879 ligase activity, forming carbon-nitrogen bonds	N1_vs_N2	Molecular Function	29	9	20	0.349
GO:0016814 hydrolase activity, acting on carbon-nitrogen (but not peptide) bonds, in cyclic amidines	N1_vs_N2	Molecular Function	7	4	3	0.368
GO:0009058 biosynthetic process	N1_vs_N2	Biological Process	863	397	466	0.336
GO:0080090 regulation of primary metabolic process	N1_vs_N2	Biological Process	219	109	110	0.336
GO:0072524 pyridine-containing compound metabolic process	N1_vs_N2	Biological Process	46	17	29	0.338
GO:0019900 kinase binding	N1_vs_N2	Molecular Function	10	2	8	0.357
GO:0072593 reactive oxygen species metabolic process	N1_vs_N2	Biological Process	55	22	33	0.337
GO:0008092 cytoskeletal protein binding	N1_vs_N2	Molecular Function	36	5	31	0.346
GO:0048580 regulation of post-embryonic development	N1_vs_N2	Biological Process	61	37	24	0.337
GO:0000902 cell morphogenesis	N1_vs_N2	Biological Process	64	21	43	0.337
GO:0016788 hydrolase activity, acting on ester bonds	N1_vs_N2	Molecular Function	190	56	134	0.343
GO:0016787 hydrolase activity	N1_vs_N2	Molecular Function	840	284	556	0.343
GO:0040007 growth	N1_vs_N2	Biological Process	86	31	55	0.336
GO:0009295 nucleoid	N1_vs_N2	Cellular Component	3	2	1	0.375
GO:0019867 outer membrane	N1_vs_N2	Cellular Component	14	10	4	0.333
GO:0009064 glutamine family amino acid metabolic process	N1_vs_N2	Biological Process	20	4	16	0.339
GO:0071396 cellular response to lipid	N1_vs_N2	Biological Process	25	4	21	0.338
GO:0009414 response to water deprivation	N1_vs_N2	Biological Process	14	3	11	0.341
GO:0009955 adaxial/abaxial pattern specification	N1_vs_N2	Biological Process	10	3	7	0.345
GO:0044764 multi-organism cellular process	N1_vs_N2	Biological Process	10	3	7	0.345
GO:1901264 carbohydrate derivative transport	N1_vs_N2	Biological Process	9	2	7	0.346
GO:0006760 folic acid-containing compound metabolic process	N1_vs_N2	Biological Process	8	5	3	0.348
GO:0042558 pteridine-containing compound metabolic process	N1_vs_N2	Biological Process	8	5	3	0.348
GO:0044403 symbiosis, encompassing mutualism through parasitism	N1_vs_N2	Biological Process	8	2	6	0.348
GO:0044419 interspecies interaction between organisms	N1_vs_N2	Biological Process	8	2	6	0.348
GO:0006733 oxidoreduction coenzyme metabolic process	N1_vs_N2	Biological Process	49	18	31	0.336
GO:0006448 regulation of translational elongation	N1_vs_N2	Biological Process	7	6	1	0.35
GO:0009629 response to gravity	N1_vs_N2	Biological Process	7	2	5	0.35
GO:0009630 gravitropism	N1_vs_N2	Biological Process	6	2	4	0.353
GO:0010565 regulation of cellular ketone metabolic process	N1_vs_N2	Biological Process	6	0	6	0.353
GO:0032504 multicellular organism reproduction	N1_vs_N2	Biological Process	6	4	2	0.353
GO:0042398 cellular modified amino acid biosynthetic process	N1_vs_N2	Biological Process	6	3	3	0.353
GO:0048609 multicellular organismal reproductive process	N1_vs_N2	Biological Process	6	4	2	0.353
GO:0006812 cation transport	N1_vs_N2	Biological Process	173	36	137	0.335
GO:0045595 regulation of cell differentiation	N1_vs_N2	Biological Process	5	4	1	0.357
GO:0002831 regulation of response to biotic stimulus	N1_vs_N2	Biological Process	4	0	4	0.364
GO:0015696 ammonium transport	N1_vs_N2	Biological Process	4	1	3	0.364
GO:0022892 substrate-specific transporter activity	N1_vs_N2	Molecular Function	175	44	131	0.342
GO:0009527 plastid outer membrane	N1_vs_N2	Cellular Component	11	9	2	0.333
GO:0001738 morphogenesis of a polarized epithelium	N1_vs_N2	Biological Process	3	1	2	0.375
GO:0006400 tRNA modification	N1_vs_N2	Biological Process	3	3	0	0.375
GO:0006638 neutral lipid metabolic process	N1_vs_N2	Biological Process	3	1	2	0.375
GO:0006639 acylglycerol metabolic process	N1_vs_N2	Biological Process	3	1	2	0.375
GO:0010104 regulation of ethylene-activated signaling pathway	N1_vs_N2	Biological Process	3	0	3	0.375
GO:0030522 intracellular receptor signaling pathway	N1_vs_N2	Biological Process	3	2	1	0.375
GO:0043484 regulation of RNA splicing	N1_vs_N2	Biological Process	3	3	0	0.375
GO:1990267 response to transition metal nanoparticle	N1_vs_N2	Biological Process	3	1	2	0.375
GO:0044446 intracellular organelle part	N1_vs_N2	Cellular Component	529	249	280	0.326
GO:0006085 acetyl-CoA biosynthetic process	N1_vs_N2	Biological Process	2	2	0	0.4
GO:0006241 CTP biosynthetic process	N1_vs_N2	Biological Process	2	0	2	0.4
GO:0007167 enzyme linked receptor protein signaling pathway	N1_vs_N2	Biological Process	2	0	2	0.4
GO:0008300 isoprenoid catabolic process	N1_vs_N2	Biological Process	2	0	2	0.4
GO:0010065 primary meristem tissue development	N1_vs_N2	Biological Process	2	0	2	0.4
GO:0016098 monoterpenoid metabolic process	N1_vs_N2	Biological Process	2	0	2	0.4
GO:0016110 tetraterpenoid catabolic process	N1_vs_N2	Biological Process	2	0	2	0.4
GO:0016115 terpenoid catabolic process	N1_vs_N2	Biological Process	2	0	2	0.4
GO:0016118 carotenoid catabolic process	N1_vs_N2	Biological Process	2	0	2	0.4
GO:0018342 protein prenylation	N1_vs_N2	Biological Process	2	1	1	0.4
GO:0035384 thioester biosynthetic process	N1_vs_N2	Biological Process	2	2	0	0.4
GO:0042439 ethanolamine-containing compound metabolic process	N1_vs_N2	Biological Process	2	0	2	0.4
GO:0042752 regulation of circadian rhythm	N1_vs_N2	Biological Process	2	0	2	0.4
GO:0046036 CTP metabolic process	N1_vs_N2	Biological Process	2	0	2	0.4
GO:0048508 embryonic meristem development	N1_vs_N2	Biological Process	2	0	2	0.4
GO:0071616 acyl-CoA biosynthetic process	N1_vs_N2	Biological Process	2	2	0	0.4
GO:0097354 prenylation	N1_vs_N2	Biological Process	2	1	1	0.4
GO:0000325 plant-type vacuole	N1_vs_N2	Cellular Component	1	1	0	0.5
GO:0005681 spliceosomal complex	N1_vs_N2	Cellular Component	1	1	0	0.5
GO:0005770 late endosome	N1_vs_N2	Cellular Component	1	0	1	0.5
GO:0005838 proteasome regulatory particle	N1_vs_N2	Cellular Component	1	0	1	0.5
GO:0009522 photosystem I	N1_vs_N2	Cellular Component	1	0	1	0.5
GO:0030131 clathrin adaptor complex	N1_vs_N2	Cellular Component	1	0	1	0.5
GO:0032806 carboxy-terminal domain protein kinase complex	N1_vs_N2	Cellular Component	1	1	0	0.5
GO:0042597 periplasmic space	N1_vs_N2	Cellular Component	1	1	0	0.5
GO:1902554 serine/threonine protein kinase complex	N1_vs_N2	Cellular Component	1	1	0	0.5
GO:1902911 protein kinase complex	N1_vs_N2	Cellular Component	1	1	0	0.5
GO:0016874 ligase activity	N1_vs_N2	Molecular Function	75	30	45	0.341
GO:0071407 cellular response to organic cyclic compound	N1_vs_N2	Biological Process	53	24	29	0.333
GO:0004557 alpha-galactosidase activity	N1_vs_N2	Molecular Function	4	2	2	0.364
GO:0005254 chloride channel activity	N1_vs_N2	Molecular Function	4	1	3	0.364
GO:0008047 enzyme activator activity	N1_vs_N2	Molecular Function	4	3	1	0.364
GO:0015923 mannosidase activity	N1_vs_N2	Molecular Function	4	1	3	0.364
GO:0030247 polysaccharide binding	N1_vs_N2	Molecular Function	4	1	3	0.364
GO:0005244 voltage-gated ion channel activity	N1_vs_N2	Molecular Function	5	2	3	0.357
GO:0016884 carbon-nitrogen ligase activity, with glutamine as amido-N-donor	N1_vs_N2	Molecular Function	5	3	2	0.357
GO:0022832 voltage-gated channel activity	N1_vs_N2	Molecular Function	5	2	3	0.357
GO:0004611 phosphoenolpyruvate carboxykinase activity	N1_vs_N2	Molecular Function	3	0	3	0.375
GO:0015154 disaccharide transmembrane transporter activity	N1_vs_N2	Molecular Function	3	1	2	0.375
GO:0015157 oligosaccharide transmembrane transporter activity	N1_vs_N2	Molecular Function	3	1	2	0.375
GO:0016307 phosphatidylinositol phosphate kinase activity	N1_vs_N2	Molecular Function	3	0	3	0.375
GO:0008374 O-acyltransferase activity	N1_vs_N2	Molecular Function	6	1	5	0.353
GO:0016782 transferase activity, transferring sulfur-containing groups	N1_vs_N2	Molecular Function	7	5	2	0.35
GO:0016846 carbon-sulfur lyase activity	N1_vs_N2	Molecular Function	7	4	3	0.35
GO:0022836 gated channel activity	N1_vs_N2	Molecular Function	7	2	5	0.35
GO:0000104 succinate dehydrogenase activity	N1_vs_N2	Molecular Function	2	2	0	0.4
GO:0004133 glycogen debranching enzyme activity	N1_vs_N2	Molecular Function	2	0	2	0.4
GO:0004396 hexokinase activity	N1_vs_N2	Molecular Function	2	0	2	0.4
GO:0004661 protein geranylgeranyltransferase activity	N1_vs_N2	Molecular Function	2	1	1	0.4
GO:0005337 nucleoside transmembrane transporter activity	N1_vs_N2	Molecular Function	2	0	2	0.4
GO:0005346 purine ribonucleotide transmembrane transporter activity	N1_vs_N2	Molecular Function	2	0	2	0.4
GO:0005347 ATP transmembrane transporter activity	N1_vs_N2	Molecular Function	2	0	2	0.4
GO:0008318 protein prenyltransferase activity	N1_vs_N2	Molecular Function	2	1	1	0.4
GO:0015211 purine nucleoside transmembrane transporter activity	N1_vs_N2	Molecular Function	2	0	2	0.4
GO:0015563 uptake transmembrane transporter activity	N1_vs_N2	Molecular Function	2	0	2	0.4
GO:0016413 O-acetyltransferase activity	N1_vs_N2	Molecular Function	2	0	2	0.4
GO:0016812 hydrolase activity, acting on carbon-nitrogen (but not peptide) bonds, in cyclic amides	N1_vs_N2	Molecular Function	2	0	2	0.4
GO:0019201 nucleotide kinase activity	N1_vs_N2	Molecular Function	2	2	0	0.4
GO:0042562 hormone binding	N1_vs_N2	Molecular Function	2	0	2	0.4
GO:0000077 DNA damage checkpoint	N1_vs_N2	Biological Process	1	0	1	0.5
GO:0000187 activation of MAPK activity	N1_vs_N2	Biological Process	1	0	1	0.5
GO:0000394 RNA splicing, via endonucleolytic cleavage and ligation	N1_vs_N2	Biological Process	1	0	1	0.5
GO:0002097 tRNA wobble base modification	N1_vs_N2	Biological Process	1	1	0	0.5
GO:0002832 negative regulation of response to biotic stimulus	N1_vs_N2	Biological Process	1	0	1	0.5
GO:0003156 regulation of organ formation	N1_vs_N2	Biological Process	1	1	0	0.5
GO:0006063 uronic acid metabolic process	N1_vs_N2	Biological Process	1	0	1	0.5
GO:0006208 pyrimidine nucleobase catabolic process	N1_vs_N2	Biological Process	1	0	1	0.5
GO:0006290 pyrimidine dimer repair	N1_vs_N2	Biological Process	1	1	0	0.5
GO:0006635 fatty acid beta-oxidation	N1_vs_N2	Biological Process	1	1	0	0.5
GO:0006808 regulation of nitrogen utilization	N1_vs_N2	Biological Process	1	1	0	0.5
GO:0006833 water transport	N1_vs_N2	Biological Process	1	0	1	0.5
GO:0007041 lysosomal transport	N1_vs_N2	Biological Process	1	0	1	0.5
GO:0007093 mitotic cell cycle checkpoint	N1_vs_N2	Biological Process	1	0	1	0.5
GO:0009087 methionine catabolic process	N1_vs_N2	Biological Process	1	0	1	0.5
GO:0009143 nucleoside triphosphate catabolic process	N1_vs_N2	Biological Process	1	1	0	0.5
GO:0009403 toxin biosynthetic process	N1_vs_N2	Biological Process	1	0	1	0.5
GO:0009700 indole phytoalexin biosynthetic process	N1_vs_N2	Biological Process	1	0	1	0.5
GO:0009910 negative regulation of flower development	N1_vs_N2	Biological Process	1	0	1	0.5
GO:0010224 response to UV-B	N1_vs_N2	Biological Process	1	0	1	0.5
GO:0010375 stomatal complex patterning	N1_vs_N2	Biological Process	1	0	1	0.5
GO:0010380 regulation of chlorophyll biosynthetic process	N1_vs_N2	Biological Process	1	1	0	0.5
GO:0010496 intercellular transport	N1_vs_N2	Biological Process	1	1	0	0.5
GO:0010628 positive regulation of gene expression	N1_vs_N2	Biological Process	1	0	1	0.5
GO:0015744 succinate transport	N1_vs_N2	Biological Process	1	1	0	0.5
GO:0015843 methylammonium transport	N1_vs_N2	Biological Process	1	1	0	0.5
GO:0015995 chlorophyll biosynthetic process	N1_vs_N2	Biological Process	1	1	0	0.5
GO:0016572 histone phosphorylation	N1_vs_N2	Biological Process	1	0	1	0.5
GO:0018105 peptidyl-serine phosphorylation	N1_vs_N2	Biological Process	1	0	1	0.5
GO:0018209 peptidyl-serine modification	N1_vs_N2	Biological Process	1	0	1	0.5
GO:0018904 ether metabolic process	N1_vs_N2	Biological Process	1	0	1	0.5
GO:0019395 fatty acid oxidation	N1_vs_N2	Biological Process	1	1	0	0.5
GO:0019499 cyanide metabolic process	N1_vs_N2	Biological Process	1	0	1	0.5
GO:0019586 galacturonate metabolic process	N1_vs_N2	Biological Process	1	0	1	0.5
GO:0019627 urea metabolic process	N1_vs_N2	Biological Process	1	1	0	0.5
GO:0030488 tRNA methylation	N1_vs_N2	Biological Process	1	1	0	0.5
GO:0031110 regulation of microtubule polymerization or depolymerization	N1_vs_N2	Biological Process	1	1	0	0.5
GO:0031112 positive regulation of microtubule polymerization or depolymerization	N1_vs_N2	Biological Process	1	1	0	0.5
GO:0031167 rRNA methylation	N1_vs_N2	Biological Process	1	1	0	0.5
GO:0031570 DNA integrity checkpoint	N1_vs_N2	Biological Process	1	0	1	0.5
GO:0032886 regulation of microtubule-based process	N1_vs_N2	Biological Process	1	1	0	0.5
GO:0034097 response to cytokine	N1_vs_N2	Biological Process	1	0	1	0.5
GO:0034330 cell junction organization	N1_vs_N2	Biological Process	1	0	1	0.5
GO:0034969 histone arginine methylation	N1_vs_N2	Biological Process	1	1	0	0.5
GO:0035404 histone-serine phosphorylation	N1_vs_N2	Biological Process	1	0	1	0.5
GO:0042374 phylloquinone metabolic process	N1_vs_N2	Biological Process	1	1	0	0.5
GO:0043406 positive regulation of MAP kinase activity	N1_vs_N2	Biological Process	1	0	1	0.5
GO:0043410 positive regulation of MAPK cascade	N1_vs_N2	Biological Process	1	0	1	0.5
GO:0044773 mitotic DNA damage checkpoint	N1_vs_N2	Biological Process	1	0	1	0.5
GO:0044774 mitotic DNA integrity checkpoint	N1_vs_N2	Biological Process	1	0	1	0.5
GO:0045216 cell-cell junction organization	N1_vs_N2	Biological Process	1	0	1	0.5
GO:0045786 negative regulation of cell cycle	N1_vs_N2	Biological Process	1	0	1	0.5
GO:0045930 negative regulation of mitotic cell cycle	N1_vs_N2	Biological Process	1	0	1	0.5
GO:0045935 positive regulation of nucleobase-containing compound metabolic process	N1_vs_N2	Biological Process	1	0	1	0.5
GO:0046113 nucleobase catabolic process	N1_vs_N2	Biological Process	1	0	1	0.5
GO:0046217 indole phytoalexin metabolic process	N1_vs_N2	Biological Process	1	0	1	0.5
GO:0046416 D-amino acid metabolic process	N1_vs_N2	Biological Process	1	0	1	0.5
GO:0046864 isoprenoid transport	N1_vs_N2	Biological Process	1	0	1	0.5
GO:0048581 negative regulation of post-embryonic development	N1_vs_N2	Biological Process	1	0	1	0.5
GO:0051093 negative regulation of developmental process	N1_vs_N2	Biological Process	1	0	1	0.5
GO:0051173 positive regulation of nitrogen compound metabolic process	N1_vs_N2	Biological Process	1	0	1	0.5
GO:0051241 negative regulation of multicellular organismal process	N1_vs_N2	Biological Process	1	0	1	0.5
GO:0051341 regulation of oxidoreductase activity	N1_vs_N2	Biological Process	1	1	0	0.5
GO:0051353 positive regulation of oxidoreductase activity	N1_vs_N2	Biological Process	1	1	0	0.5
GO:0051701 interaction with host	N1_vs_N2	Biological Process	1	1	0	0.5
GO:0052314 phytoalexin metabolic process	N1_vs_N2	Biological Process	1	0	1	0.5
GO:0052315 phytoalexin biosynthetic process	N1_vs_N2	Biological Process	1	0	1	0.5
GO:0065001 specification of axis polarity	N1_vs_N2	Biological Process	1	1	0	0.5
GO:0070507 regulation of microtubule cytoskeleton organization	N1_vs_N2	Biological Process	1	1	0	0.5
GO:0071902 positive regulation of protein serine/threonine kinase activity	N1_vs_N2	Biological Process	1	0	1	0.5
GO:0072529 pyrimidine-containing compound catabolic process	N1_vs_N2	Biological Process	1	0	1	0.5
GO:0080135 regulation of cellular response to stress	N1_vs_N2	Biological Process	1	0	1	0.5
GO:0090626 plant epidermis morphogenesis	N1_vs_N2	Biological Process	1	1	0	0.5
GO:1901463 regulation of tetrapyrrole biosynthetic process	N1_vs_N2	Biological Process	1	1	0	0.5
GO:1901678 iron coordination entity transport	N1_vs_N2	Biological Process	1	0	1	0.5
GO:1902533 positive regulation of intracellular signal transduction	N1_vs_N2	Biological Process	1	0	1	0.5
GO:2000027 regulation of organ morphogenesis	N1_vs_N2	Biological Process	1	1	0	0.5
GO:2000242 negative regulation of reproductive process	N1_vs_N2	Biological Process	1	0	1	0.5
GO:0009108 coenzyme biosynthetic process	N1_vs_N2	Biological Process	24	12	12	0.333
GO:0038023 signaling receptor activity	N1_vs_N2	Molecular Function	10	4	6	0.345
GO:0006865 amino acid transport	N1_vs_N2	Biological Process	20	4	16	0.333
GO:0004872 receptor activity	N1_vs_N2	Molecular Function	12	4	8	0.343
GO:0019842 vitamin binding	N1_vs_N2	Molecular Function	12	3	9	0.343
GO:2000241 regulation of reproductive process	N1_vs_N2	Biological Process	15	5	10	0.333
GO:0004152 dihydroorotate dehydrogenase activity	N1_vs_N2	Molecular Function	1	0	1	0.5
GO:0005275 amine transmembrane transporter activity	N1_vs_N2	Molecular Function	1	1	0	0.5
GO:0005355 glucose transmembrane transporter activity	N1_vs_N2	Molecular Function	1	0	1	0.5
GO:0005356 hydrogen:glucose symporter activity	N1_vs_N2	Molecular Function	1	0	1	0.5
GO:0005368 taurine transmembrane transporter activity	N1_vs_N2	Molecular Function	1	0	1	0.5
GO:0009679 hexose:proton symporter activity	N1_vs_N2	Molecular Function	1	0	1	0.5
GO:0015037 peptide disulfide oxidoreductase activity	N1_vs_N2	Molecular Function	1	0	1	0.5
GO:0015038 glutathione disulfide oxidoreductase activity	N1_vs_N2	Molecular Function	1	0	1	0.5
GO:0015145 monosaccharide transmembrane transporter activity	N1_vs_N2	Molecular Function	1	0	1	0.5
GO:0015149 hexose transmembrane transporter activity	N1_vs_N2	Molecular Function	1	0	1	0.5
GO:0015603 iron chelate transmembrane transporter activity	N1_vs_N2	Molecular Function	1	0	1	0.5
GO:0016724 oxidoreductase activity, oxidizing metal ions, oxygen as acceptor	N1_vs_N2	Molecular Function	1	1	0	0.5
GO:0017069 snRNA binding	N1_vs_N2	Molecular Function	1	1	0	0.5
GO:0019783 ubiquitin-like protein-specific protease activity	N1_vs_N2	Molecular Function	1	1	0	0.5
GO:0019904 protein domain specific binding	N1_vs_N2	Molecular Function	1	0	1	0.5
GO:0035173 histone kinase activity	N1_vs_N2	Molecular Function	1	0	1	0.5
GO:0035174 histone serine kinase activity	N1_vs_N2	Molecular Function	1	0	1	0.5
GO:0036002 pre-mRNA binding	N1_vs_N2	Molecular Function	1	1	0	0.5
GO:0047429 nucleoside-triphosphate diphosphatase activity	N1_vs_N2	Molecular Function	1	0	1	0.5
GO:0052668 farnesol kinase activity	N1_vs_N2	Molecular Function	1	0	1	0.5
GO:0070547 L-tyrosine aminotransferase activity	N1_vs_N2	Molecular Function	1	0	1	0.5
GO:0043604 amide biosynthetic process	N1_vs_N2	Biological Process	83	64	19	0.332
GO:0009415 response to water	N1_vs_N2	Biological Process	14	3	11	0.333
GO:0009909 regulation of flower development	N1_vs_N2	Biological Process	13	5	8	0.333
GO:0048831 regulation of shoot system development	N1_vs_N2	Biological Process	13	5	8	0.333
GO:0006399 tRNA metabolic process	N1_vs_N2	Biological Process	42	38	4	0.331
GO:0006364 rRNA processing	N1_vs_N2	Biological Process	9	9	0	0.333
GO:0009683 indoleacetic acid metabolic process	N1_vs_N2	Biological Process	9	1	8	0.333
GO:0006595 polyamine metabolic process	N1_vs_N2	Biological Process	8	4	4	0.333
GO:0009129 pyrimidine nucleoside monophosphate metabolic process	N1_vs_N2	Biological Process	8	5	3	0.333
GO:0009404 toxin metabolic process	N1_vs_N2	Biological Process	24	10	14	0.329
GO:0051188 cofactor biosynthetic process	N1_vs_N2	Biological Process	60	36	24	0.33
GO:0007010 cytoskeleton organization	N1_vs_N2	Biological Process	58	17	41	0.33
GO:0015980 energy derivation by oxidation of organic compounds	N1_vs_N2	Biological Process	18	6	12	0.327
GO:0044428 nuclear part	N1_vs_N2	Cellular Component	40	32	8	0.32
GO:0009625 response to insect	N1_vs_N2	Biological Process	5	1	4	0.333
GO:0015914 phospholipid transport	N1_vs_N2	Biological Process	5	0	5	0.333
GO:0051336 regulation of hydrolase activity	N1_vs_N2	Biological Process	17	7	10	0.327
GO:0015075 ion transmembrane transporter activity	N1_vs_N2	Molecular Function	131	28	103	0.338
GO:0034655 nucleobase-containing compound catabolic process	N1_vs_N2	Biological Process	16	13	3	0.327
GO:0098655 cation transmembrane transport	N1_vs_N2	Biological Process	16	7	9	0.327
GO:0006412 translation	N1_vs_N2	Biological Process	76	61	15	0.329
GO:0000785 chromatin	N1_vs_N2	Cellular Component	3	3	0	0.333
GO:0019898 extrinsic component of membrane	N1_vs_N2	Cellular Component	3	2	1	0.333
GO:0048500 signal recognition particle	N1_vs_N2	Cellular Component	3	3	0	0.333
GO:0016765 transferase activity, transferring alkyl or aryl (other than methyl) groups	N1_vs_N2	Molecular Function	14	5	9	0.333
GO:0008483 transaminase activity	N1_vs_N2	Molecular Function	18	4	14	0.333
GO:0030243 cellulose metabolic process	N1_vs_N2	Biological Process	33	8	25	0.327
GO:0090558 plant epidermis development	N1_vs_N2	Biological Process	32	14	18	0.327
GO:0016021 integral component of membrane	N1_vs_N2	Cellular Component	20	10	10	0.317
GO:0007349 cellularization	N1_vs_N2	Biological Process	4	0	4	0.333
GO:0009147 pyrimidine nucleoside triphosphate metabolic process	N1_vs_N2	Biological Process	4	1	3	0.333
GO:0009723 response to ethylene	N1_vs_N2	Biological Process	4	0	4	0.333
GO:0009873 ethylene-activated signaling pathway	N1_vs_N2	Biological Process	4	0	4	0.333
GO:0019363 pyridine nucleotide biosynthetic process	N1_vs_N2	Biological Process	4	2	2	0.333
GO:0071369 cellular response to ethylene stimulus	N1_vs_N2	Biological Process	4	0	4	0.333
GO:0033993 response to lipid	N1_vs_N2	Biological Process	30	5	25	0.326
GO:0003006 developmental process involved in reproduction	N1_vs_N2	Biological Process	215	116	99	0.331
GO:0048522 positive regulation of cellular process	N1_vs_N2	Biological Process	28	8	20	0.326
GO:0009850 auxin metabolic process	N1_vs_N2	Biological Process	12	1	11	0.324
GO:0009812 flavonoid metabolic process	N1_vs_N2	Biological Process	27	7	20	0.325
GO:0009889 regulation of biosynthetic process	N1_vs_N2	Biological Process	161	90	71	0.33
GO:0008276 protein methyltransferase activity	N1_vs_N2	Molecular Function	6	3	3	0.333
GO:0016052 carbohydrate catabolic process	N1_vs_N2	Biological Process	11	3	8	0.324
GO:0016853 isomerase activity	N1_vs_N2	Molecular Function	74	34	40	0.335
GO:0016143 S-glycoside metabolic process	N1_vs_N2	Biological Process	23	6	17	0.324
GO:0019757 glycosinolate metabolic process	N1_vs_N2	Biological Process	23	6	17	0.324
GO:0005548 phospholipid transporter activity	N1_vs_N2	Molecular Function	5	0	5	0.333
GO:0006816 calcium ion transport	N1_vs_N2	Biological Process	10	1	9	0.323
GO:0022900 electron transport chain	N1_vs_N2	Biological Process	22	7	15	0.324
GO:0003333 amino acid transmembrane transport	N1_vs_N2	Biological Process	3	2	1	0.333
GO:1903825 organic acid transmembrane transport	N1_vs_N2	Biological Process	3	2	1	0.333
GO:0016144 S-glycoside biosynthetic process	N1_vs_N2	Biological Process	20	5	15	0.323
GO:0019758 glycosinolate biosynthetic process	N1_vs_N2	Biological Process	20	5	15	0.323
GO:0005372 water transmembrane transporter activity	N1_vs_N2	Molecular Function	4	1	3	0.333
GO:0008375 acetylglucosaminyltransferase activity	N1_vs_N2	Molecular Function	4	1	3	0.333
GO:0016742 hydroxymethyl-, formyl- and related transferase activity	N1_vs_N2	Molecular Function	4	4	0	0.333
GO:0016837 carbon-oxygen lyase activity, acting on polysaccharides	N1_vs_N2	Molecular Function	4	1	3	0.333
GO:0019200 carbohydrate kinase activity	N1_vs_N2	Molecular Function	4	1	3	0.333
GO:0030551 cyclic nucleotide binding	N1_vs_N2	Molecular Function	4	1	3	0.333
GO:0009755 hormone-mediated signaling pathway	N1_vs_N2	Biological Process	90	23	67	0.327
GO:0032870 cellular response to hormone stimulus	N1_vs_N2	Biological Process	90	23	67	0.327
GO:0071495 cellular response to endogenous stimulus	N1_vs_N2	Biological Process	90	23	67	0.327
GO:0005789 endoplasmic reticulum membrane	N1_vs_N2	Cellular Component	2	1	1	0.333
GO:0034708 methyltransferase complex	N1_vs_N2	Cellular Component	2	2	0	0.333
GO:0042175 nuclear outer membrane-endoplasmic reticulum membrane network	N1_vs_N2	Cellular Component	2	1	1	0.333
GO:0033013 tetrapyrrole metabolic process	N1_vs_N2	Biological Process	53	26	27	0.325
GO:0009845 seed germination	N1_vs_N2	Biological Process	8	4	4	0.32
GO:0090351 seedling development	N1_vs_N2	Biological Process	8	4	4	0.32
GO:0016667 oxidoreductase activity, acting on a sulfur group of donors	N1_vs_N2	Molecular Function	29	9	20	0.33
GO:0016830 carbon-carbon lyase activity	N1_vs_N2	Molecular Function	38	13	25	0.33
GO:0031974 membrane-enclosed lumen	N1_vs_N2	Cellular Component	34	25	9	0.315
GO:0010410 hemicellulose metabolic process	N1_vs_N2	Biological Process	28	3	25	0.322
GO:0045491 xylan metabolic process	N1_vs_N2	Biological Process	28	3	25	0.322
GO:0052689 carboxylic ester hydrolase activity	N1_vs_N2	Molecular Function	18	6	12	0.327
GO:0008171 O-methyltransferase activity	N1_vs_N2	Molecular Function	3	2	1	0.333
GO:0016878 acid-thiol ligase activity	N1_vs_N2	Molecular Function	3	1	2	0.333
GO:0042887 amide transmembrane transporter activity	N1_vs_N2	Molecular Function	3	0	3	0.333
GO:0004518 nuclease activity	N1_vs_N2	Molecular Function	45	29	16	0.331
GO:0034622 cellular macromolecular complex assembly	N1_vs_N2	Biological Process	100	42	58	0.327
GO:0009126 purine nucleoside monophosphate metabolic process	N1_vs_N2	Biological Process	14	11	3	0.318
GO:0009127 purine nucleoside monophosphate biosynthetic process	N1_vs_N2	Biological Process	14	11	3	0.318
GO:0009167 purine ribonucleoside monophosphate metabolic process	N1_vs_N2	Biological Process	14	11	3	0.318
GO:0009168 purine ribonucleoside monophosphate biosynthetic process	N1_vs_N2	Biological Process	14	11	3	0.318
GO:0006560 proline metabolic process	N1_vs_N2	Biological Process	2	0	2	0.333
GO:0006783 heme biosynthetic process	N1_vs_N2	Biological Process	2	2	0	0.333
GO:0009073 aromatic amino acid family biosynthetic process	N1_vs_N2	Biological Process	2	1	1	0.333
GO:0010119 regulation of stomatal movement	N1_vs_N2	Biological Process	2	2	0	0.333
GO:0015669 gas transport	N1_vs_N2	Biological Process	2	2	0	0.333
GO:0015937 coenzyme A biosynthetic process	N1_vs_N2	Biological Process	2	0	2	0.333
GO:0033866 nucleoside bisphosphate biosynthetic process	N1_vs_N2	Biological Process	2	0	2	0.333
GO:0034030 ribonucleoside bisphosphate biosynthetic process	N1_vs_N2	Biological Process	2	0	2	0.333
GO:0034033 purine nucleoside bisphosphate biosynthetic process	N1_vs_N2	Biological Process	2	0	2	0.333
GO:0042168 heme metabolic process	N1_vs_N2	Biological Process	2	2	0	0.333
GO:0043244 regulation of protein complex disassembly	N1_vs_N2	Biological Process	2	1	1	0.333
GO:0046341 CDP-diacylglycerol metabolic process	N1_vs_N2	Biological Process	2	0	2	0.333
GO:0070542 response to fatty acid	N1_vs_N2	Biological Process	2	0	2	0.333
GO:0006401 RNA catabolic process	N1_vs_N2	Biological Process	13	12	1	0.317
GO:0017111 nucleoside-triphosphatase activity	N1_vs_N2	Molecular Function	228	110	118	0.336
GO:0043043 peptide biosynthetic process	N1_vs_N2	Biological Process	76	61	15	0.325
GO:0030029 actin filament-based process	N1_vs_N2	Biological Process	35	9	26	0.321
GO:0030036 actin cytoskeleton organization	N1_vs_N2	Biological Process	35	9	26	0.321
GO:0033014 tetrapyrrole biosynthetic process	N1_vs_N2	Biological Process	35	23	12	0.321
GO:1901659 glycosyl compound biosynthetic process	N1_vs_N2	Biological Process	35	12	23	0.321
GO:0006778 porphyrin-containing compound metabolic process	N1_vs_N2	Biological Process	52	25	27	0.323
GO:0031669 cellular response to nutrient levels	N1_vs_N2	Biological Process	33	10	23	0.32
GO:0006101 citrate metabolic process	N1_vs_N2	Biological Process	20	13	7	0.317
GO:0072350 tricarboxylic acid metabolic process	N1_vs_N2	Biological Process	20	13	7	0.317
GO:1901360 organic cyclic compound metabolic process	N1_vs_N2	Biological Process	803	434	369	0.332
GO:0016811 hydrolase activity, acting on carbon-nitrogen (but not peptide) bonds, in linear amides	N1_vs_N2	Molecular Function	8	0	8	0.32
GO:0065009 regulation of molecular function	N1_vs_N2	Biological Process	45	17	28	0.321
GO:0003729 mRNA binding	N1_vs_N2	Molecular Function	2	0	2	0.333
GO:0003747 translation release factor activity	N1_vs_N2	Molecular Function	2	2	0	0.333
GO:0004457 lactate dehydrogenase activity	N1_vs_N2	Molecular Function	2	0	2	0.333
GO:0004520 endodeoxyribonuclease activity	N1_vs_N2	Molecular Function	2	1	1	0.333
GO:0004536 deoxyribonuclease activity	N1_vs_N2	Molecular Function	2	1	1	0.333
GO:0004774 succinate-CoA ligase activity	N1_vs_N2	Molecular Function	2	0	2	0.333
GO:0008079 translation termination factor activity	N1_vs_N2	Molecular Function	2	2	0	0.333
GO:0008408 3'-5' exonuclease activity	N1_vs_N2	Molecular Function	2	2	0	0.333
GO:0016713 oxidoreductase activity, acting on paired donors, with incorporation or reduction of molecular oxygen, reduced iron-sulfur protein as one donor, and incorporation of one atom of oxygen	N1_vs_N2	Molecular Function	2	0	2	0.333
GO:0016843 amine-lyase activity	N1_vs_N2	Molecular Function	2	0	2	0.333
GO:0072328 alkene binding	N1_vs_N2	Molecular Function	2	0	2	0.333
GO:0009926 auxin polar transport	N1_vs_N2	Biological Process	5	5	0	0.312
GO:0022603 regulation of anatomical structure morphogenesis	N1_vs_N2	Biological Process	5	4	1	0.312
GO:0022898 regulation of transmembrane transporter activity	N1_vs_N2	Biological Process	5	1	4	0.312
GO:0032409 regulation of transporter activity	N1_vs_N2	Biological Process	5	1	4	0.312
GO:0032412 regulation of ion transmembrane transporter activity	N1_vs_N2	Biological Process	5	1	4	0.312
GO:0004497 monooxygenase activity	N1_vs_N2	Molecular Function	41	7	34	0.328
GO:0019438 aromatic compound biosynthetic process	N1_vs_N2	Biological Process	275	161	114	0.329
GO:0018130 heterocycle biosynthetic process	N1_vs_N2	Biological Process	262	160	102	0.329
GO:0019321 pentose metabolic process	N1_vs_N2	Biological Process	10	3	7	0.312
GO:0000226 microtubule cytoskeleton organization	N1_vs_N2	Biological Process	17	6	11	0.315
GO:0050790 regulation of catalytic activity	N1_vs_N2	Biological Process	39	16	23	0.32
GO:0031324 negative regulation of cellular metabolic process	N1_vs_N2	Biological Process	26	8	18	0.317
GO:0042578 phosphoric ester hydrolase activity	N1_vs_N2	Molecular Function	80	17	63	0.331
GO:0042254 ribosome biogenesis	N1_vs_N2	Biological Process	9	9	0	0.31
GO:0005886 plasma membrane	N1_vs_N2	Cellular Component	6	3	3	0.3
GO:0042126 nitrate metabolic process	N1_vs_N2	Biological Process	4	2	2	0.308
GO:2001057 reactive nitrogen species metabolic process	N1_vs_N2	Biological Process	4	2	2	0.308
GO:0006779 porphyrin-containing compound biosynthetic process	N1_vs_N2	Biological Process	34	22	12	0.318
GO:0032259 methylation	N1_vs_N2	Biological Process	64	40	24	0.322
GO:0042170 plastid membrane	N1_vs_N2	Cellular Component	49	26	23	0.312
GO:0051186 cofactor metabolic process	N1_vs_N2	Biological Process	138	57	81	0.325
GO:0031667 response to nutrient levels	N1_vs_N2	Biological Process	33	10	23	0.317
GO:0090407 organophosphate biosynthetic process	N1_vs_N2	Biological Process	82	47	35	0.323
GO:0006665 sphingolipid metabolic process	N1_vs_N2	Biological Process	8	3	5	0.308
GO:0006261 DNA-dependent DNA replication	N1_vs_N2	Biological Process	14	5	9	0.311
GO:0015108 chloride transmembrane transporter activity	N1_vs_N2	Molecular Function	5	2	3	0.312
GO:0016646 oxidoreductase activity, acting on the CH-NH group of donors, NAD or NADP as acceptor	N1_vs_N2	Molecular Function	5	2	3	0.312
GO:0043623 cellular protein complex assembly	N1_vs_N2	Biological Process	96	38	58	0.323
GO:0044712 single-organism catabolic process	N1_vs_N2	Biological Process	42	19	23	0.318
GO:0032553 ribonucleotide binding	N1_vs_N2	Molecular Function	12	5	7	0.316
GO:0006732 coenzyme metabolic process	N1_vs_N2	Biological Process	94	36	58	0.323
GO:0031371 ubiquitin conjugating enzyme complex	N1_vs_N2	Cellular Component	1	0	1	0.333
GO:0016829 lyase activity	N1_vs_N2	Molecular Function	84	23	61	0.329
GO:0009130 pyrimidine nucleoside monophosphate biosynthetic process	N1_vs_N2	Biological Process	7	4	3	0.304
GO:0030198 extracellular matrix organization	N1_vs_N2	Biological Process	7	0	7	0.304
GO:0043062 extracellular structure organization	N1_vs_N2	Biological Process	7	0	7	0.304
GO:0031968 organelle outer membrane	N1_vs_N2	Cellular Component	12	10	2	0.3
GO:0005085 guanyl-nucleotide exchange factor activity	N1_vs_N2	Molecular Function	4	4	0	0.308
GO:0016634 oxidoreductase activity, acting on the CH-CH group of donors, oxygen as acceptor	N1_vs_N2	Molecular Function	4	1	3	0.308
GO:0016641 oxidoreductase activity, acting on the CH-NH2 group of donors, oxygen as acceptor	N1_vs_N2	Molecular Function	4	1	3	0.308
GO:0030246 carbohydrate binding	N1_vs_N2	Molecular Function	4	1	3	0.308
GO:0006813 potassium ion transport	N1_vs_N2	Biological Process	3	1	2	0.3
GO:0022406 membrane docking	N1_vs_N2	Biological Process	3	1	2	0.3
GO:0034599 cellular response to oxidative stress	N1_vs_N2	Biological Process	3	0	3	0.3
GO:0034614 cellular response to reactive oxygen species	N1_vs_N2	Biological Process	3	0	3	0.3
GO:0048278 vesicle docking	N1_vs_N2	Biological Process	3	1	2	0.3
GO:0051260 protein homooligomerization	N1_vs_N2	Biological Process	3	2	1	0.3
GO:0070297 regulation of phosphorelay signal transduction system	N1_vs_N2	Biological Process	3	0	3	0.3
GO:0009141 nucleoside triphosphate metabolic process	N1_vs_N2	Biological Process	11	5	6	0.306
GO:0034762 regulation of transmembrane transport	N1_vs_N2	Biological Process	11	4	7	0.306
GO:0034765 regulation of ion transmembrane transport	N1_vs_N2	Biological Process	11	4	7	0.306
GO:0006529 asparagine biosynthetic process	N1_vs_N2	Biological Process	1	0	1	0.333
GO:0007155 cell adhesion	N1_vs_N2	Biological Process	1	0	1	0.333
GO:0009068 aspartate family amino acid catabolic process	N1_vs_N2	Biological Process	1	0	1	0.333
GO:0009615 response to virus	N1_vs_N2	Biological Process	1	1	0	0.333
GO:0009637 response to blue light	N1_vs_N2	Biological Process	1	0	1	0.333
GO:0009853 photorespiration	N1_vs_N2	Biological Process	1	0	1	0.333
GO:0010101 post-embryonic root morphogenesis	N1_vs_N2	Biological Process	1	0	1	0.333
GO:0010160 formation of organ boundary	N1_vs_N2	Biological Process	1	0	1	0.333
GO:0010191 mucilage metabolic process	N1_vs_N2	Biological Process	1	0	1	0.333
GO:0010192 mucilage biosynthetic process	N1_vs_N2	Biological Process	1	0	1	0.333
GO:0010257 NADH dehydrogenase complex assembly	N1_vs_N2	Biological Process	1	0	1	0.333
GO:0015822 ornithine transport	N1_vs_N2	Biological Process	1	1	0	0.333
GO:0017007 protein-bilin linkage	N1_vs_N2	Biological Process	1	0	1	0.333
GO:0019566 arabinose metabolic process	N1_vs_N2	Biological Process	1	0	1	0.333
GO:0031109 microtubule polymerization or depolymerization	N1_vs_N2	Biological Process	1	1	0	0.333
GO:0033559 unsaturated fatty acid metabolic process	N1_vs_N2	Biological Process	1	0	1	0.333
GO:0043462 regulation of ATPase activity	N1_vs_N2	Biological Process	1	1	0	0.333
GO:0046459 short-chain fatty acid metabolic process	N1_vs_N2	Biological Process	1	1	0	0.333
GO:0048024 regulation of mRNA splicing, via spliceosome	N1_vs_N2	Biological Process	1	1	0	0.333
GO:0048859 formation of anatomical boundary	N1_vs_N2	Biological Process	1	0	1	0.333
GO:0050684 regulation of mRNA processing	N1_vs_N2	Biological Process	1	1	0	0.333
GO:0071941 nitrogen cycle metabolic process	N1_vs_N2	Biological Process	1	1	0	0.333
GO:1901068 guanosine-containing compound metabolic process	N1_vs_N2	Biological Process	1	1	0	0.333
GO:1903311 regulation of mRNA metabolic process	N1_vs_N2	Biological Process	1	1	0	0.333
GO:0051235 maintenance of location	N1_vs_N2	Biological Process	17	14	3	0.309
GO:0034062 RNA polymerase activity	N1_vs_N2	Molecular Function	20	12	8	0.317
GO:0008170 N-methyltransferase activity	N1_vs_N2	Molecular Function	9	6	3	0.31
GO:0015036 disulfide oxidoreductase activity	N1_vs_N2	Molecular Function	18	7	11	0.316
GO:0016042 lipid catabolic process	N1_vs_N2	Biological Process	32	15	17	0.314
GO:0005261 cation channel activity	N1_vs_N2	Molecular Function	8	0	8	0.308
GO:0044389 ubiquitin-like protein ligase binding	N1_vs_N2	Molecular Function	8	2	6	0.308
GO:0044242 cellular lipid catabolic process	N1_vs_N2	Biological Process	31	14	17	0.313
GO:0004551 nucleotide diphosphatase activity	N1_vs_N2	Molecular Function	1	0	1	0.333
GO:0004567 beta-mannosidase activity	N1_vs_N2	Molecular Function	1	0	1	0.333
GO:0015020 glucuronosyltransferase activity	N1_vs_N2	Molecular Function	1	0	1	0.333
GO:0016289 CoA hydrolase activity	N1_vs_N2	Molecular Function	1	0	1	0.333
GO:0016781 phosphotransferase activity, paired acceptors	N1_vs_N2	Molecular Function	1	0	1	0.333
GO:0031559 oxidosqualene cyclase activity	N1_vs_N2	Molecular Function	1	0	1	0.333
GO:0052673 prenol kinase activity	N1_vs_N2	Molecular Function	1	0	1	0.333
GO:0005694 chromosome	N1_vs_N2	Cellular Component	14	9	5	0.298
GO:0009793 embryo development ending in seed dormancy	N1_vs_N2	Biological Process	15	9	6	0.306
GO:0060255 regulation of macromolecule metabolic process	N1_vs_N2	Biological Process	346	162	184	0.328
GO:0009062 fatty acid catabolic process	N1_vs_N2	Biological Process	29	14	15	0.312
GO:0072329 monocarboxylic acid catabolic process	N1_vs_N2	Biological Process	29	14	15	0.312
GO:0000272 polysaccharide catabolic process	N1_vs_N2	Biological Process	9	2	7	0.3
GO:0015893 drug transport	N1_vs_N2	Biological Process	9	0	9	0.3
GO:0042493 response to drug	N1_vs_N2	Biological Process	9	0	9	0.3
GO:0006725 cellular aromatic compound metabolic process	N1_vs_N2	Biological Process	774	427	347	0.33
GO:0008252 nucleotidase activity	N1_vs_N2	Molecular Function	3	0	3	0.3
GO:0009163 nucleoside biosynthetic process	N1_vs_N2	Biological Process	14	7	7	0.304
GO:0042455 ribonucleoside biosynthetic process	N1_vs_N2	Biological Process	14	7	7	0.304
GO:0044271 cellular nitrogen compound biosynthetic process	N1_vs_N2	Biological Process	322	211	111	0.327
GO:0043549 regulation of kinase activity	N1_vs_N2	Biological Process	20	8	12	0.308
GO:0045859 regulation of protein kinase activity	N1_vs_N2	Biological Process	20	8	12	0.308
GO:0051338 regulation of transferase activity	N1_vs_N2	Biological Process	20	8	12	0.308
GO:0006875 cellular metal ion homeostasis	N1_vs_N2	Biological Process	5	1	4	0.294
GO:0055067 monovalent inorganic cation homeostasis	N1_vs_N2	Biological Process	5	2	3	0.294
GO:0000228 nuclear chromosome	N1_vs_N2	Cellular Component	2	2	0	0.286
GO:0005819 spindle	N1_vs_N2	Cellular Component	2	0	2	0.286
GO:0034654 nucleobase-containing compound biosynthetic process	N1_vs_N2	Biological Process	219	138	81	0.325
GO:0004540 ribonuclease activity	N1_vs_N2	Molecular Function	13	8	5	0.31
GO:0048316 seed development	N1_vs_N2	Biological Process	19	12	7	0.306
GO:0031668 cellular response to extracellular stimulus	N1_vs_N2	Biological Process	34	10	24	0.312
GO:0071496 cellular response to external stimulus	N1_vs_N2	Biological Process	34	10	24	0.312
GO:0044427 chromosomal part	N1_vs_N2	Cellular Component	9	4	5	0.29
GO:0010008 endosome membrane	N1_vs_N2	Cellular Component	6	0	6	0.286
GO:0008094 DNA-dependent ATPase activity	N1_vs_N2	Molecular Function	6	6	0	0.3
GO:0006913 nucleocytoplasmic transport	N1_vs_N2	Biological Process	18	18	0	0.305
GO:0051169 nuclear transport	N1_vs_N2	Biological Process	18	18	0	0.305
GO:0070838 divalent metal ion transport	N1_vs_N2	Biological Process	32	4	28	0.311
GO:0072511 divalent inorganic cation transport	N1_vs_N2	Biological Process	32	4	28	0.311
GO:0009738 abscisic acid-activated signaling pathway	N1_vs_N2	Biological Process	12	3	9	0.3
GO:0071215 cellular response to abscisic acid stimulus	N1_vs_N2	Biological Process	12	3	9	0.3
GO:0097306 cellular response to alcohol	N1_vs_N2	Biological Process	12	3	9	0.3
GO:0098660 inorganic ion transmembrane transport	N1_vs_N2	Biological Process	12	6	6	0.3
GO:0098662 inorganic cation transmembrane transport	N1_vs_N2	Biological Process	12	6	6	0.3
GO:0000165 MAPK cascade	N1_vs_N2	Biological Process	2	0	2	0.286
GO:0009226 nucleotide-sugar biosynthetic process	N1_vs_N2	Biological Process	2	2	0	0.286
GO:0010039 response to iron ion	N1_vs_N2	Biological Process	2	0	2	0.286
GO:0015766 disaccharide transport	N1_vs_N2	Biological Process	2	0	2	0.286
GO:0015772 oligosaccharide transport	N1_vs_N2	Biological Process	2	0	2	0.286
GO:0019400 alditol metabolic process	N1_vs_N2	Biological Process	2	0	2	0.286
GO:0023014 signal transduction by protein phosphorylation	N1_vs_N2	Biological Process	2	0	2	0.286
GO:0031056 regulation of histone modification	N1_vs_N2	Biological Process	2	2	0	0.286
GO:0031329 regulation of cellular catabolic process	N1_vs_N2	Biological Process	2	2	0	0.286
GO:0033044 regulation of chromosome organization	N1_vs_N2	Biological Process	2	2	0	0.286
GO:0043405 regulation of MAP kinase activity	N1_vs_N2	Biological Process	2	0	2	0.286
GO:0043408 regulation of MAPK cascade	N1_vs_N2	Biological Process	2	0	2	0.286
GO:0052386 cell wall thickening	N1_vs_N2	Biological Process	2	0	2	0.286
GO:1902275 regulation of chromatin organization	N1_vs_N2	Biological Process	2	2	0	0.286
GO:1903308 regulation of chromatin modification	N1_vs_N2	Biological Process	2	2	0	0.286
GO:0005216 ion channel activity	N1_vs_N2	Molecular Function	18	3	15	0.31
GO:0015267 channel activity	N1_vs_N2	Molecular Function	18	3	15	0.31
GO:0022803 passive transmembrane transporter activity	N1_vs_N2	Molecular Function	18	3	15	0.31
GO:0022838 substrate-specific channel activity	N1_vs_N2	Molecular Function	18	3	15	0.31
GO:0009581 detection of external stimulus	N1_vs_N2	Biological Process	7	5	2	0.292
GO:0006222 UMP biosynthetic process	N1_vs_N2	Biological Process	4	4	0	0.286
GO:0022604 regulation of cell morphogenesis	N1_vs_N2	Biological Process	4	3	1	0.286
GO:0046049 UMP metabolic process	N1_vs_N2	Biological Process	4	4	0	0.286
GO:0004683 calmodulin-dependent protein kinase activity	N1_vs_N2	Molecular Function	5	5	0	0.294
GO:0016832 aldehyde-lyase activity	N1_vs_N2	Molecular Function	5	1	4	0.294
GO:0051273 beta-glucan metabolic process	N1_vs_N2	Biological Process	35	8	27	0.31
GO:0006518 peptide metabolic process	N1_vs_N2	Biological Process	78	61	17	0.317
GO:0043603 cellular amide metabolic process	N1_vs_N2	Biological Process	92	68	24	0.318
GO:0017038 protein import	N1_vs_N2	Biological Process	10	10	0	0.294
GO:0009991 response to extracellular stimulus	N1_vs_N2	Biological Process	34	10	24	0.309
GO:0030118 clathrin coat	N1_vs_N2	Cellular Component	3	0	3	0.273
GO:0044459 plasma membrane part	N1_vs_N2	Cellular Component	3	0	3	0.273
GO:0018022 peptidyl-lysine methylation	N1_vs_N2	Biological Process	26	10	16	0.306
GO:0000295 adenine nucleotide transmembrane transporter activity	N1_vs_N2	Molecular Function	2	0	2	0.286
GO:0008443 phosphofructokinase activity	N1_vs_N2	Molecular Function	2	1	1	0.286
GO:0016863 intramolecular oxidoreductase activity, transposing C=C bonds	N1_vs_N2	Molecular Function	2	0	2	0.286
GO:0018024 histone-lysine N-methyltransferase activity	N1_vs_N2	Molecular Function	2	0	2	0.286
GO:0042054 histone methyltransferase activity	N1_vs_N2	Molecular Function	2	0	2	0.286
GO:0016818 hydrolase activity, acting on acid anhydrides, in phosphorus-containing anhydrides	N1_vs_N2	Molecular Function	241	116	125	0.331
GO:0010154 fruit development	N1_vs_N2	Biological Process	19	12	7	0.302
GO:0015748 organophosphate ester transport	N1_vs_N2	Biological Process	19	2	17	0.302
GO:0016887 ATPase activity	N1_vs_N2	Molecular Function	73	42	31	0.323
GO:0034968 histone lysine methylation	N1_vs_N2	Biological Process	25	9	16	0.305
GO:0044770 cell cycle phase transition	N1_vs_N2	Biological Process	6	2	4	0.286
GO:0044772 mitotic cell cycle phase transition	N1_vs_N2	Biological Process	6	2	4	0.286
GO:0051259 protein oligomerization	N1_vs_N2	Biological Process	6	2	4	0.286
GO:1901987 regulation of cell cycle phase transition	N1_vs_N2	Biological Process	6	2	4	0.286
GO:1901990 regulation of mitotic cell cycle phase transition	N1_vs_N2	Biological Process	6	2	4	0.286
GO:0015605 organophosphate ester transmembrane transporter activity	N1_vs_N2	Molecular Function	8	2	6	0.296
GO:1901677 phosphate transmembrane transporter activity	N1_vs_N2	Molecular Function	8	2	6	0.296
GO:0004871 signal transducer activity	N1_vs_N2	Molecular Function	36	11	25	0.316
GO:0009081 branched-chain amino acid metabolic process	N1_vs_N2	Biological Process	9	4	5	0.29
GO:0009408 response to heat	N1_vs_N2	Biological Process	13	5	8	0.295
GO:0000030 mannosyltransferase activity	N1_vs_N2	Molecular Function	4	0	4	0.286
GO:0000975 regulatory region DNA binding	N1_vs_N2	Molecular Function	4	4	0	0.286
GO:0052745 inositol phosphate phosphatase activity	N1_vs_N2	Molecular Function	4	1	3	0.286
GO:0048285 organelle fission	N1_vs_N2	Biological Process	36	23	13	0.308
GO:0044438 microbody part	N1_vs_N2	Cellular Component	9	2	7	0.281
GO:0044439 peroxisomal part	N1_vs_N2	Cellular Component	9	2	7	0.281
GO:0042180 cellular ketone metabolic process	N1_vs_N2	Biological Process	12	3	9	0.293
GO:0006821 chloride transport	N1_vs_N2	Biological Process	3	2	1	0.273
GO:0009640 photomorphogenesis	N1_vs_N2	Biological Process	3	3	0	0.273
GO:0010099 regulation of photomorphogenesis	N1_vs_N2	Biological Process	3	3	0	0.273
GO:0016485 protein processing	N1_vs_N2	Biological Process	3	0	3	0.273
GO:0043102 amino acid salvage	N1_vs_N2	Biological Process	3	0	3	0.273
GO:0051604 protein maturation	N1_vs_N2	Biological Process	3	0	3	0.273
GO:0071267 L-methionine salvage	N1_vs_N2	Biological Process	3	0	3	0.273
GO:1901606 alpha-amino acid catabolic process	N1_vs_N2	Biological Process	3	2	1	0.273
GO:2000030 regulation of response to red or far red light	N1_vs_N2	Biological Process	3	3	0	0.273
GO:0042623 ATPase activity, coupled	N1_vs_N2	Molecular Function	71	42	29	0.321
GO:0032147 activation of protein kinase activity	N1_vs_N2	Biological Process	16	5	11	0.296
GO:0033674 positive regulation of kinase activity	N1_vs_N2	Biological Process	16	5	11	0.296
GO:0045860 positive regulation of protein kinase activity	N1_vs_N2	Biological Process	16	5	11	0.296
GO:0051347 positive regulation of transferase activity	N1_vs_N2	Biological Process	16	5	11	0.296
GO:0044282 small molecule catabolic process	N1_vs_N2	Biological Process	34	16	18	0.306
GO:0016462 pyrophosphatase activity	N1_vs_N2	Molecular Function	240	116	124	0.331
GO:1901605 alpha-amino acid metabolic process	N1_vs_N2	Biological Process	83	33	50	0.316
GO:1902531 regulation of intracellular signal transduction	N1_vs_N2	Biological Process	5	0	5	0.278
GO:2000112 regulation of cellular macromolecule biosynthetic process	N1_vs_N2	Biological Process	139	86	53	0.32
GO:0006402 mRNA catabolic process	N1_vs_N2	Biological Process	11	10	1	0.289
GO:0050794 regulation of cellular process	N1_vs_N2	Biological Process	561	206	355	0.327
GO:0010467 gene expression	N1_vs_N2	Biological Process	621	400	221	0.328
GO:0009267 cellular response to starvation	N1_vs_N2	Biological Process	30	10	20	0.303
GO:0042594 response to starvation	N1_vs_N2	Biological Process	30	10	20	0.303
GO:0051052 regulation of DNA metabolic process	N1_vs_N2	Biological Process	14	6	8	0.292
GO:0005310 dicarboxylic acid transmembrane transporter activity	N1_vs_N2	Molecular Function	3	1	2	0.273
GO:0006997 nucleus organization	N1_vs_N2	Biological Process	10	5	5	0.286
GO:0016209 antioxidant activity	N1_vs_N2	Molecular Function	14	5	9	0.298
GO:0005777 peroxisome	N1_vs_N2	Cellular Component	13	6	7	0.283
GO:0006576 cellular biogenic amine metabolic process	N1_vs_N2	Biological Process	18	4	14	0.295
GO:0006643 membrane lipid metabolic process	N1_vs_N2	Biological Process	23	6	17	0.299
GO:0000904 cell morphogenesis involved in differentiation	N1_vs_N2	Biological Process	41	16	25	0.306
GO:0048511 rhythmic process	N1_vs_N2	Biological Process	13	9	4	0.289
GO:0044702 single organism reproductive process	N1_vs_N2	Biological Process	101	40	61	0.316
GO:0046467 membrane lipid biosynthetic process	N1_vs_N2	Biological Process	17	5	12	0.293
GO:0005975 carbohydrate metabolic process	N1_vs_N2	Biological Process	272	78	194	0.323
GO:0005769 early endosome	N1_vs_N2	Cellular Component	1	0	1	0.25
GO:0030125 clathrin vesicle coat	N1_vs_N2	Cellular Component	1	0	1	0.25
GO:0030136 clathrin-coated vesicle	N1_vs_N2	Cellular Component	1	0	1	0.25
GO:0030427 site of polarized growth	N1_vs_N2	Cellular Component	1	0	1	0.25
GO:0030665 clathrin-coated vesicle membrane	N1_vs_N2	Cellular Component	1	0	1	0.25
GO:0035838 growing cell tip	N1_vs_N2	Cellular Component	1	0	1	0.25
GO:0051286 cell tip	N1_vs_N2	Cellular Component	1	0	1	0.25
GO:0007623 circadian rhythm	N1_vs_N2	Biological Process	4	2	2	0.267
GO:0009225 nucleotide-sugar metabolic process	N1_vs_N2	Biological Process	4	2	2	0.267
GO:0016032 viral process	N1_vs_N2	Biological Process	4	2	2	0.267
GO:0022411 cellular component disassembly	N1_vs_N2	Biological Process	4	3	1	0.267
GO:0032984 macromolecular complex disassembly	N1_vs_N2	Biological Process	4	3	1	0.267
GO:0043241 protein complex disassembly	N1_vs_N2	Biological Process	4	3	1	0.267
GO:0016620 oxidoreductase activity, acting on the aldehyde or oxo group of donors, NAD or NADP as acceptor	N1_vs_N2	Molecular Function	8	0	8	0.286
GO:0009416 response to light stimulus	N1_vs_N2	Biological Process	155	73	82	0.319
GO:0007166 cell surface receptor signaling pathway	N1_vs_N2	Biological Process	9	1	8	0.281
GO:0043414 macromolecule methylation	N1_vs_N2	Biological Process	54	32	22	0.309
GO:0044786 cell cycle DNA replication	N1_vs_N2	Biological Process	12	4	8	0.286
GO:0006754 ATP biosynthetic process	N1_vs_N2	Biological Process	6	3	3	0.273
GO:0006862 nucleotide transport	N1_vs_N2	Biological Process	6	1	5	0.273
GO:0007602 phototransduction	N1_vs_N2	Biological Process	6	4	2	0.273
GO:0009144 purine nucleoside triphosphate metabolic process	N1_vs_N2	Biological Process	6	3	3	0.273
GO:0009145 purine nucleoside triphosphate biosynthetic process	N1_vs_N2	Biological Process	6	3	3	0.273
GO:0009205 purine ribonucleoside triphosphate metabolic process	N1_vs_N2	Biological Process	6	3	3	0.273
GO:0009206 purine ribonucleoside triphosphate biosynthetic process	N1_vs_N2	Biological Process	6	3	3	0.273
GO:0009582 detection of abiotic stimulus	N1_vs_N2	Biological Process	6	4	2	0.273
GO:0009583 detection of light stimulus	N1_vs_N2	Biological Process	6	4	2	0.273
GO:0046034 ATP metabolic process	N1_vs_N2	Biological Process	6	3	3	0.273
GO:1901661 quinone metabolic process	N1_vs_N2	Biological Process	6	3	3	0.273
GO:0016817 hydrolase activity, acting on acid anhydrides	N1_vs_N2	Molecular Function	241	116	125	0.329
GO:0006023 aminoglycan biosynthetic process	N1_vs_N2	Biological Process	1	0	1	0.25
GO:0006029 proteoglycan metabolic process	N1_vs_N2	Biological Process	1	0	1	0.25
GO:0006406 mRNA export from nucleus	N1_vs_N2	Biological Process	1	1	0	0.25
GO:0007034 vacuolar transport	N1_vs_N2	Biological Process	1	0	1	0.25
GO:0010394 homogalacturonan metabolic process	N1_vs_N2	Biological Process	1	0	1	0.25
GO:0010453 regulation of cell fate commitment	N1_vs_N2	Biological Process	1	1	0	0.25
GO:0015717 triose phosphate transport	N1_vs_N2	Biological Process	1	0	1	0.25
GO:0016556 mRNA modification	N1_vs_N2	Biological Process	1	1	0	0.25
GO:0019682 glyceraldehyde-3-phosphate metabolic process	N1_vs_N2	Biological Process	1	0	1	0.25
GO:0019740 nitrogen utilization	N1_vs_N2	Biological Process	1	1	0	0.25
GO:0030166 proteoglycan biosynthetic process	N1_vs_N2	Biological Process	1	0	1	0.25
GO:0040011 locomotion	N1_vs_N2	Biological Process	1	1	0	0.25
GO:0042435 indole-containing compound biosynthetic process	N1_vs_N2	Biological Process	1	0	1	0.25
GO:0043900 regulation of multi-organism process	N1_vs_N2	Biological Process	1	0	1	0.25
GO:0051028 mRNA transport	N1_vs_N2	Biological Process	1	1	0	0.25
GO:0071166 ribonucleoprotein complex localization	N1_vs_N2	Biological Process	1	1	0	0.25
GO:0071426 ribonucleoprotein complex export from nucleus	N1_vs_N2	Biological Process	1	1	0	0.25
GO:0071427 mRNA-containing ribonucleoprotein complex export from nucleus	N1_vs_N2	Biological Process	1	1	0	0.25
GO:1901292 nucleoside phosphate catabolic process	N1_vs_N2	Biological Process	1	1	0	0.25
GO:0009156 ribonucleoside monophosphate biosynthetic process	N1_vs_N2	Biological Process	19	15	4	0.292
GO:0009161 ribonucleoside monophosphate metabolic process	N1_vs_N2	Biological Process	19	15	4	0.292
GO:0009523 photosystem II	N1_vs_N2	Cellular Component	3	0	3	0.25
GO:0006570 tyrosine metabolic process	N1_vs_N2	Biological Process	2	0	2	0.25
GO:0006814 sodium ion transport	N1_vs_N2	Biological Process	2	1	1	0.25
GO:0007005 mitochondrion organization	N1_vs_N2	Biological Process	2	2	0	0.25
GO:0009817 defense response to fungus, incompatible interaction	N1_vs_N2	Biological Process	2	2	0	0.25
GO:0015800 acidic amino acid transport	N1_vs_N2	Biological Process	2	0	2	0.25
GO:0015813 L-glutamate transport	N1_vs_N2	Biological Process	2	0	2	0.25
GO:0015936 coenzyme A metabolic process	N1_vs_N2	Biological Process	2	0	2	0.25
GO:0033865 nucleoside bisphosphate metabolic process	N1_vs_N2	Biological Process	2	0	2	0.25
GO:0033875 ribonucleoside bisphosphate metabolic process	N1_vs_N2	Biological Process	2	0	2	0.25
GO:0034032 purine nucleoside bisphosphate metabolic process	N1_vs_N2	Biological Process	2	0	2	0.25
GO:0048645 organ formation	N1_vs_N2	Biological Process	2	1	1	0.25
GO:0043085 positive regulation of catalytic activity	N1_vs_N2	Biological Process	18	6	12	0.29
GO:0044093 positive regulation of molecular function	N1_vs_N2	Biological Process	18	6	12	0.29
GO:0051171 regulation of nitrogen compound metabolic process	N1_vs_N2	Biological Process	159	95	64	0.318
GO:0031420 alkali metal ion binding	N1_vs_N2	Molecular Function	4	1	3	0.267
GO:0000990 transcription factor activity, core RNA polymerase binding	N1_vs_N2	Molecular Function	1	0	1	0.25
GO:0000996 core DNA-dependent RNA polymerase binding promoter specificity activity	N1_vs_N2	Molecular Function	1	0	1	0.25
GO:0003913 DNA photolyase activity	N1_vs_N2	Molecular Function	1	1	0	0.25
GO:0003916 DNA topoisomerase activity	N1_vs_N2	Molecular Function	1	1	0	0.25
GO:0003973 (S)-2-hydroxy-acid oxidase activity	N1_vs_N2	Molecular Function	1	1	0	0.25
[truncated: 686 more rows]

## Sheet: B1_vs_B2
Continue: GO enrichment analysis in the B1_vs_B2
[truncated: 2,453 more rows]

[truncated: 1 more sheets: mainly enriched GO terms]
