# Supplementary material for: Transcriptomics–metabolomics joint analysis: New highlight into the triterpenoid saponin biosynthesis in quinoa (Chenopodium quinoa Willd.)
Source: Front Plant Sci. 2022 Oct 19;13:964558. doi: 10.3389/fpls.2022.964558 (PMC9627512; doi:10.3389/fpls.2022.964558)
Supplement: Supplementary file 7 [file DataSheet_7.csv]

## Sheet: N1_vs_B1
Table S7: KEGG enrichment analysis in the N1_vs_B1
Pathway	ID	Group	Factor	Number	q_value
Metabolic pathways	ko01100	N1_vs_B1	0.167	654	1.566e-21
Phenylpropanoid biosynthesis	ko00940	N1_vs_B1	0.294	123	3.82445e-19
Photosynthesis	ko00195	N1_vs_B1	0.472	50	7.4639e-17
Photosynthesis - antenna proteins	ko00196	N1_vs_B1	0.781	25	1.12233e-15
Biosynthesis of secondary metabolites	ko01110	N1_vs_B1	0.178	403	1.96976e-15
Cutin, suberine and wax biosynthesis	ko00073	N1_vs_B1	0.44	33	2.82736e-10
Carbon fixation in photosynthetic organisms	ko00710	N1_vs_B1	0.267	36	0.000124584
Pentose and glucuronate interconversions	ko00040	N1_vs_B1	0.229	51	0.000194879
triterpenoid biosynthesis	ko00909	N1_vs_B1	0.323	21	0.000376184
DNA replication	ko03030	N1_vs_B1	0.23	41	0.000920104
Starch and sucrose metabolism	ko00500	N1_vs_B1	0.196	52	0.00748587
Fatty acid elongation	ko00062	N1_vs_B1	0.271	19	0.0083271
Carbon metabolism	ko01200	N1_vs_B1	0.168	85	0.0260437
Cyanoamino acid metabolism	ko00460	N1_vs_B1	0.232	19	0.0509563
Glycosaminoglycan degradation	ko00531	N1_vs_B1	0.333	8	0.0604987
Glycosphingolipid biosynthesis - globo and isoglobo series	ko00603	N1_vs_B1	0.375	6	0.0825016
Glycosphingolipid biosynthesis - ganglio series	ko00604	N1_vs_B1	0.5	4	0.0870852
Butanoate metabolism	ko00650	N1_vs_B1	0.256	11	0.102031
Plant hormone signal transduction	ko04075	N1_vs_B1	0.161	71	0.102031
Mannose type O-glycan biosyntheis	ko00515	N1_vs_B1	1	2	0.102031
Pyruvate metabolism	ko00620	N1_vs_B1	0.181	34	0.108899
Monoterpenoid biosynthesis	ko00902	N1_vs_B1	0.444	4	0.109201
Other glycan degradation	ko00511	N1_vs_B1	0.265	9	0.120848
Mismatch repair	ko03430	N1_vs_B1	0.184	29	0.120894
Galactose metabolism	ko00052	N1_vs_B1	0.196	21	0.125827
Diterpenoid biosynthesis	ko00904	N1_vs_B1	0.25	9	0.152642
Nicotinate and nicotinamide metabolism	ko00760	N1_vs_B1	0.233	10	0.179109
Taurine and hypotaurine metabolism	ko00430	N1_vs_B1	0.286	6	0.184651
Amino sugar and nucleotide sugar metabolism	ko00520	N1_vs_B1	0.164	40	0.20609
Base excision repair	ko03410	N1_vs_B1	0.197	14	0.243961
Ascorbate and aldarate metabolism	ko00053	N1_vs_B1	0.18	20	0.252344
Flavonoid biosynthesis	ko00941	N1_vs_B1	0.174	23	0.257951
Flavone and flavonol biosynthesis	ko00944	N1_vs_B1	0.278	5	0.257951
Glyoxylate and dicarboxylate metabolism	ko00630	N1_vs_B1	0.17	25	0.266978
Stilbenoid, diarylheptanoid and gingerol biosynthesis	ko00945	N1_vs_B1	0.183	15	0.315474
Synthesis and degradation of ketone bodies	ko00072	N1_vs_B1	0.286	4	0.31846
Tyrosine metabolism	ko00350	N1_vs_B1	0.181	15	0.324002
Glycerolipid metabolism	ko00561	N1_vs_B1	0.164	25	0.3247
Glutathione metabolism	ko00480	N1_vs_B1	0.158	32	0.326147
Biosynthesis of unsaturated fatty acids	ko01040	N1_vs_B1	0.19	11	0.340534
ABC transporters	ko02010	N1_vs_B1	0.181	13	0.355086
Linoleic acid metabolism	ko00591	N1_vs_B1	0.2	8	0.358921
Anthocyanin biosynthesis	ko00942	N1_vs_B1	0.4	2	0.358921
Peroxisome	ko04146	N1_vs_B1	0.158	27	0.358921
Phenylalanine metabolism	ko00360	N1_vs_B1	0.17	16	0.358921
Porphyrin and chlorophyll metabolism	ko00860	N1_vs_B1	0.168	17	0.358921
Fatty acid metabolism	ko01212	N1_vs_B1	0.157	22	0.433709
Cysteine and methionine metabolism	ko00270	N1_vs_B1	0.152	29	0.433709
Homologous recombination	ko03440	N1_vs_B1	0.15	31	0.433709
Ubiquinone and other terpenoid-quinone biosynthesis	ko00130	N1_vs_B1	0.167	13	0.455226
beta-Alanine metabolism	ko00410	N1_vs_B1	0.16	15	0.500433
Propanoate metabolism	ko00640	N1_vs_B1	0.164	12	0.500433
Folate biosynthesis	ko00790	N1_vs_B1	0.164	10	0.56551
Valine, leucine and isoleucine degradation	ko00280	N1_vs_B1	0.149	18	0.606189
Terpenoid backbone biosynthesis	ko00900	N1_vs_B1	0.149	18	0.606189
Indole alkaloid biosynthesis	ko00901	N1_vs_B1	0.171	6	0.622032
Fructose and mannose metabolism	ko00051	N1_vs_B1	0.148	17	0.622032
Nucleotide excision repair	ko03420	N1_vs_B1	0.141	29	0.622032
Other types of O-glycan biosynthesis	ko00514	N1_vs_B1	0.16	8	0.622032
Sulfur metabolism	ko00920	N1_vs_B1	0.16	8	0.622032
Brassinosteroid biosynthesis	ko00905	N1_vs_B1	0.172	5	0.629653
Fatty acid degradation	ko00071	N1_vs_B1	0.146	15	0.650251
Glycosphingolipid biosynthesis - lacto and neolacto series	ko00601	N1_vs_B1	0.333	1	0.669158
Isoflavonoid biosynthesis	ko00943	N1_vs_B1	0.333	1	0.669158
Glycolysis / Gluconeogenesis	ko00010	N1_vs_B1	0.136	32	0.698923
Plant-pathogen interaction	ko04626	N1_vs_B1	0.132	66	0.70642
Glycine, serine and threonine metabolism	ko00260	N1_vs_B1	0.138	18	0.711087
Alanine, aspartate and glutamate metabolism	ko00250	N1_vs_B1	0.138	12	0.776711
Glycerophospholipid metabolism	ko00564	N1_vs_B1	0.133	25	0.776711
alpha-Linolenic acid metabolism	ko00592	N1_vs_B1	0.135	15	0.783992
Citrate cycle (TCA cycle)	ko00020	N1_vs_B1	0.133	16	0.803965
MAPK signaling pathway - plant	ko04016	N1_vs_B1	0.13	33	0.805746
Isoquinoline alkaloid biosynthesis	ko00950	N1_vs_B1	0.14	6	0.813623
Inositol phosphate metabolism	ko00562	N1_vs_B1	0.13	16	0.843676
Vitamin B6 metabolism	ko00750	N1_vs_B1	0.135	5	0.869459
Tryptophan metabolism	ko00380	N1_vs_B1	0.127	13	0.891454
Riboflavin metabolism	ko00740	N1_vs_B1	0.133	4	0.891718
Fatty acid biosynthesis	ko00061	N1_vs_B1	0.126	11	0.896133
Zeatin biosynthesis	ko00908	N1_vs_B1	0.125	7	0.927525
Betalain biosynthesis	ko00965	N1_vs_B1	0.125	3	0.95248
Circadian rhythm - plant	ko04712	N1_vs_B1	0.121	13	0.95248
One carbon pool by folate	ko00670	N1_vs_B1	0.119	5	0.97959
Caffeine metabolism	ko00232	N1_vs_B1	0.125	1	1
Ether lipid metabolism	ko00565	N1_vs_B1	0.115	7	1
Nitrogen metabolism	ko00910	N1_vs_B1	0.111	6	1
Steroid biosynthesis	ko00100	N1_vs_B1	0.108	7	1
Pentose phosphate pathway	ko00030	N1_vs_B1	0.104	10	1
Carotenoid biosynthesis	ko00906	N1_vs_B1	0.096	5	1
Tropane, piperidine and pyridine alkaloid biosynthesis	ko00960	N1_vs_B1	0.094	5	1
Oxidative phosphorylation	ko00190	N1_vs_B1	0.108	23	1
Lysine degradation	ko00310	N1_vs_B1	0.099	9	1
Lipoic acid metabolism	ko00785	N1_vs_B1	0.077	1	1
Histidine metabolism	ko00340	N1_vs_B1	0.091	5	1
Arginine and proline metabolism	ko00330	N1_vs_B1	0.099	11	1
Pyrimidine metabolism	ko00240	N1_vs_B1	0.107	26	1
Thiamine metabolism	ko00730	N1_vs_B1	0.079	3	1
C5-Branched dibasic acid metabolism	ko00660	N1_vs_B1	0.062	1	1
Non-homologous end-joining	ko03450	N1_vs_B1	0.062	1	1
Selenocompound metabolism	ko00450	N1_vs_B1	0.073	3	1
Protein processing in endoplasmic reticulum	ko04141	N1_vs_B1	0.103	48	1
Phenylalanine, tyrosine and tryptophan biosynthesis	ko00400	N1_vs_B1	0.071	6	1
Pantothenate and CoA biosynthesis	ko00770	N1_vs_B1	0.055	3	1
Biosynthesis of amino acids	ko01230	N1_vs_B1	0.097	42	1
Lysine biosynthesis	ko00300	N1_vs_B1	0.036	1	1
Arginine biosynthesis	ko00220	N1_vs_B1	0.059	4	1
Aminoacyl-tRNA biosynthesis	ko00970	N1_vs_B1	0.073	9	1
Sphingolipid metabolism	ko00600	N1_vs_B1	0.044	2	1
Biotin metabolism	ko00780	N1_vs_B1	0.032	1	1
Arachidonic acid metabolism	ko00590	N1_vs_B1	0.03	1	1
Glycosylphosphatidylinositol(GPI)-anchor biosynthesis	ko00563	N1_vs_B1	0.04	2	1
2-Oxocarboxylic acid metabolism	ko01210	N1_vs_B1	0.064	8	1
Protein export	ko03060	N1_vs_B1	0.054	5	1
Phosphatidylinositol signaling system	ko04070	N1_vs_B1	0.059	7	1
Valine, leucine and isoleucine biosynthesis	ko00290	N1_vs_B1	0.026	1	1
Autophagy - other eukaryotes	ko04136	N1_vs_B1	0.031	2	1
Purine metabolism	ko00230	N1_vs_B1	0.075	22	1
RNA polymerase	ko03020	N1_vs_B1	0.034	3	1
Proteasome	ko03050	N1_vs_B1	0.037	4	1
Basal transcription factors	ko03022	N1_vs_B1	0.031	3	1
Ubiquitin mediated proteolysis	ko04120	N1_vs_B1	0.061	15	1
RNA degradation	ko03018	N1_vs_B1	0.051	10	1
SNARE interactions in vesicular transport	ko04130	N1_vs_B1	0.022	2	1
Endocytosis	ko04144	N1_vs_B1	0.068	25	1
Phagosome	ko04145	N1_vs_B1	0.036	5	1
RNA transport	ko03013	N1_vs_B1	0.049	16	1
mRNA surveillance pathway	ko03015	N1_vs_B1	0.033	7	1
Ribosome biogenesis in eukaryotes	ko03008	N1_vs_B1	0.019	3	1
Ribosome	ko03010	N1_vs_B1	0.02	11	1
Spliceosome	ko03040	N1_vs_B1	0.037	16	1

## Sheet: N2_vs_B2
Continue: KEGG enrichment analysis in the N2_vs_B2
Pathway	ID	Group	Factor	Number	q_value
Photosynthesis - antenna proteins	ko00196	N2_vs_B2	0.812	26	6.35457e-28
Photosynthesis	ko00195	N2_vs_B2	0.321	34	1.61261e-18
Metabolic pathways	ko01100	N2_vs_B2	0.061	240	1.17837e-07
Carbon fixation in photosynthetic organisms	ko00710	N2_vs_B2	0.17	23	1.18302e-06
Carbon metabolism	ko01200	N2_vs_B2	0.099	50	3.96947e-06
Glyoxylate and dicarboxylate metabolism	ko00630	N2_vs_B2	0.156	23	3.96947e-06
Cutin, suberine and wax biosynthesis	ko00073	N2_vs_B2	0.2	15	1.86472e-05
Biosynthesis of secondary metabolites	ko01110	N2_vs_B2	0.065	147	1.86472e-05
Linoleic acid metabolism	ko00591	N2_vs_B2	0.225	9	0.000776156
alpha-Linolenic acid metabolism	ko00592	N2_vs_B2	0.126	14	0.0058517
Peroxisome	ko04146	N2_vs_B2	0.094	16	0.052745
Porphyrin and chlorophyll metabolism	ko00860	N2_vs_B2	0.109	11	0.0586832
Flavonoid biosynthesis	ko00941	N2_vs_B2	0.098	13	0.0631566
Phenylpropanoid biosynthesis	ko00940	N2_vs_B2	0.067	28	0.222908
Taurine and hypotaurine metabolism	ko00430	N2_vs_B2	0.143	3	0.49678
Sulfur metabolism	ko00920	N2_vs_B2	0.1	5	0.526074
Selenocompound metabolism	ko00450	N2_vs_B2	0.098	4	0.743648
Pyruvate metabolism	ko00620	N2_vs_B2	0.064	12	0.910415
Stilbenoid, diarylheptanoid and gingerol biosynthesis	ko00945	N2_vs_B2	0.073	6	0.910415
Steroid biosynthesis	ko00100	N2_vs_B2	0.077	5	0.910415
triterpenoid biosynthesis	ko00909	N2_vs_B2	0.077	5	0.910415
Fatty acid degradation	ko00071	N2_vs_B2	0.068	7	0.952457
Fatty acid biosynthesis	ko00061	N2_vs_B2	0.069	6	0.981803
ABC transporters	ko02010	N2_vs_B2	0.069	5	0.999916
Glycine, serine and threonine metabolism	ko00260	N2_vs_B2	0.062	8	0.999916
Pentose phosphate pathway	ko00030	N2_vs_B2	0.062	6	0.999916
MAPK signaling pathway - plant	ko04016	N2_vs_B2	0.055	14	0.999916
DNA replication	ko03030	N2_vs_B2	0.056	10	0.999916
Caffeine metabolism	ko00232	N2_vs_B2	0.125	1	0.999916
Fatty acid metabolism	ko01212	N2_vs_B2	0.057	8	0.999916
Butanoate metabolism	ko00650	N2_vs_B2	0.07	3	0.999916
Amino sugar and nucleotide sugar metabolism	ko00520	N2_vs_B2	0.053	13	0.999916
Biosynthesis of amino acids	ko01230	N2_vs_B2	0.051	22	0.999916
2-Oxocarboxylic acid metabolism	ko01210	N2_vs_B2	0.056	7	0.999916
Circadian rhythm - plant	ko04712	N2_vs_B2	0.056	6	0.999916
Arginine biosynthesis	ko00220	N2_vs_B2	0.059	4	0.999916
Glycerolipid metabolism	ko00561	N2_vs_B2	0.053	8	0.999916
Propanoate metabolism	ko00640	N2_vs_B2	0.055	4	0.999916
Nitrogen metabolism	ko00910	N2_vs_B2	0.056	3	0.999916
Citrate cycle (TCA cycle)	ko00020	N2_vs_B2	0.05	6	0.999916
Zeatin biosynthesis	ko00908	N2_vs_B2	0.054	3	0.999916
Synthesis and degradation of ketone bodies	ko00072	N2_vs_B2	0.071	1	0.999916
Diterpenoid biosynthesis	ko00904	N2_vs_B2	0.056	2	0.999916
Cysteine and methionine metabolism	ko00270	N2_vs_B2	0.047	9	0.999916
Cyanoamino acid metabolism	ko00460	N2_vs_B2	0.049	4	0.999916
Glycolysis / Gluconeogenesis	ko00010	N2_vs_B2	0.047	11	0.999916
Plant-pathogen interaction	ko04626	N2_vs_B2	0.046	23	0.999916
Starch and sucrose metabolism	ko00500	N2_vs_B2	0.045	12	0.999916
Alanine, aspartate and glutamate metabolism	ko00250	N2_vs_B2	0.046	4	0.999916
Mismatch repair	ko03430	N2_vs_B2	0.044	7	0.999916
Lysine degradation	ko00310	N2_vs_B2	0.044	4	0.999916
Nucleotide excision repair	ko03420	N2_vs_B2	0.044	9	0.999916
beta-Alanine metabolism	ko00410	N2_vs_B2	0.043	4	0.999916
Base excision repair	ko03410	N2_vs_B2	0.042	3	0.999916
Aminoacyl-tRNA biosynthesis	ko00970	N2_vs_B2	0.04	5	0.999916
Tryptophan metabolism	ko00380	N2_vs_B2	0.039	4	0.999916
Carotenoid biosynthesis	ko00906	N2_vs_B2	0.038	2	0.999916
Ubiquinone and other terpenoid-quinone biosynthesis	ko00130	N2_vs_B2	0.038	3	0.999916
Tropane, piperidine and pyridine alkaloid biosynthesis	ko00960	N2_vs_B2	0.038	2	0.999916
Homologous recombination	ko03440	N2_vs_B2	0.039	8	0.999916
Tyrosine metabolism	ko00350	N2_vs_B2	0.036	3	0.999916
Brassinosteroid biosynthesis	ko00905	N2_vs_B2	0.034	1	0.999916
Phenylalanine, tyrosine and tryptophan biosynthesis	ko00400	N2_vs_B2	0.036	3	0.999916
Biosynthesis of unsaturated fatty acids	ko01040	N2_vs_B2	0.034	2	0.999916
Glycerophospholipid metabolism	ko00564	N2_vs_B2	0.037	7	0.999916
Fructose and mannose metabolism	ko00051	N2_vs_B2	0.035	4	0.999916
Other glycan degradation	ko00511	N2_vs_B2	0.029	1	0.999916
Autophagy - other eukaryotes	ko04136	N2_vs_B2	0.031	2	0.999916
Indole alkaloid biosynthesis	ko00901	N2_vs_B2	0.029	1	0.999916
Phenylalanine metabolism	ko00360	N2_vs_B2	0.032	3	0.999916
Terpenoid backbone biosynthesis	ko00900	N2_vs_B2	0.033	4	0.999916
Inositol phosphate metabolism	ko00562	N2_vs_B2	0.033	4	0.999916
Vitamin B6 metabolism	ko00750	N2_vs_B2	0.027	1	0.999916
Fatty acid elongation	ko00062	N2_vs_B2	0.029	2	0.999916
Oxidative phosphorylation	ko00190	N2_vs_B2	0.033	7	0.999916
Nicotinate and nicotinamide metabolism	ko00760	N2_vs_B2	0.023	1	0.999916
Isoquinoline alkaloid biosynthesis	ko00950	N2_vs_B2	0.023	1	0.999916
Galactose metabolism	ko00052	N2_vs_B2	0.028	3	0.999916
RNA transport	ko03013	N2_vs_B2	0.034	11	0.999916
Other types of O-glycan biosynthesis	ko00514	N2_vs_B2	0.02	1	0.999916
Glutathione metabolism	ko00480	N2_vs_B2	0.03	6	0.999916
Phosphatidylinositol signaling system	ko04070	N2_vs_B2	0.025	3	0.999916
Histidine metabolism	ko00340	N2_vs_B2	0.018	1	0.999916
Pantothenate and CoA biosynthesis	ko00770	N2_vs_B2	0.018	1	0.999916
Ubiquitin mediated proteolysis	ko04120	N2_vs_B2	0.028	7	0.999916
Basal transcription factors	ko03022	N2_vs_B2	0.021	2	0.999916
Ether lipid metabolism	ko00565	N2_vs_B2	0.016	1	0.999916
Folate biosynthesis	ko00790	N2_vs_B2	0.016	1	0.999916
Pentose and glucuronate interconversions	ko00040	N2_vs_B2	0.027	6	0.999916
Phagosome	ko04145	N2_vs_B2	0.022	3	0.999916
Proteasome	ko03050	N2_vs_B2	0.019	2	0.999916
Ascorbate and aldarate metabolism	ko00053	N2_vs_B2	0.018	2	0.999916
Arginine and proline metabolism	ko00330	N2_vs_B2	0.018	2	0.999916
Plant hormone signal transduction	ko04075	N2_vs_B2	0.029	13	0.999916
Valine, leucine and isoleucine degradation	ko00280	N2_vs_B2	0.017	2	0.999916
N-Glycan biosynthesis	ko00510	N2_vs_B2	0.012	1	0.999916
RNA polymerase	ko03020	N2_vs_B2	0.011	1	0.999916
SNARE interactions in vesicular transport	ko04130	N2_vs_B2	0.011	1	0.999916
Protein export	ko03060	N2_vs_B2	0.011	1	0.999916
mRNA surveillance pathway	ko03015	N2_vs_B2	0.019	4	0.999916
Spliceosome	ko03040	N2_vs_B2	0.025	11	0.999916
Protein processing in endoplasmic reticulum	ko04141	N2_vs_B2	0.024	11	0.999916
RNA degradation	ko03018	N2_vs_B2	0.01	2	0.999916
Pyrimidine metabolism	ko00240	N2_vs_B2	0.012	3	0.999916
Endocytosis	ko04144	N2_vs_B2	0.016	6	0.999916
Purine metabolism	ko00230	N2_vs_B2	0.01	3	0.999916
Ribosome	ko03010	N2_vs_B2	0.018	10	0.999916

## Sheet: N1_vs_N2
Continue: KEGG enrichment analysis in the N1_vs_N2
Pathway	ID	Group	Factor	Number	q_value
Ribosome biogenesis in eukaryotes	ko03008	N1_vs_N2	0.567	89	5.66037e-09
Starch and sucrose metabolism	ko00500	N1_vs_N2	0.46	122	2.27013e-05
Photosynthesis - antenna proteins	ko00196	N1_vs_N2	0.75	24	2.27013e-05
Fatty acid biosynthesis	ko00061	N1_vs_N2	0.552	48	0.000123288
Fatty acid elongation	ko00062	N1_vs_N2	0.557	39	0.000500161
Biosynthesis of secondary metabolites	ko01110	N1_vs_N2	0.35	792	0.000500161
Diterpenoid biosynthesis	ko00904	N1_vs_N2	0.639	23	0.00117333
Fatty acid metabolism	ko01212	N1_vs_N2	0.464	65	0.0022766
Ribosome	ko03010	N1_vs_N2	0.386	214	0.00235004
Steroid biosynthesis	ko00100	N1_vs_N2	0.523	34	0.00496921
Linoleic acid metabolism	ko00591	N1_vs_N2	0.55	22	0.019594
alpha-Linolenic acid metabolism	ko00592	N1_vs_N2	0.45	50	0.019594
Cutin, suberine and wax biosynthesis	ko00073	N1_vs_N2	0.48	36	0.0202451
Glycosphingolipid biosynthesis - globo and isoglobo series	ko00603	N1_vs_N2	0.688	11	0.022957
Glycerophospholipid metabolism	ko00564	N1_vs_N2	0.41	77	0.0311074
Metabolic pathways	ko01100	N1_vs_N2	0.33	1292	0.0374528
Propanoate metabolism	ko00640	N1_vs_N2	0.466	34	0.0374528
Photosynthesis	ko00195	N1_vs_N2	0.425	45	0.0786082
Biosynthesis of unsaturated fatty acids	ko01040	N1_vs_N2	0.466	27	0.0786082
Cyanoamino acid metabolism	ko00460	N1_vs_N2	0.439	36	0.0786082
Biotin metabolism	ko00780	N1_vs_N2	0.516	16	0.0978758
triterpenoid biosynthesis	ko00909	N1_vs_N2	0.446	29	0.10618
Brassinosteroid biosynthesis	ko00905	N1_vs_N2	0.517	15	0.106331
Valine, leucine and isoleucine degradation	ko00280	N1_vs_N2	0.405	49	0.120757
Ether lipid metabolism	ko00565	N1_vs_N2	0.443	27	0.12795
beta-Alanine metabolism	ko00410	N1_vs_N2	0.415	39	0.129511
Butanoate metabolism	ko00650	N1_vs_N2	0.465	20	0.13574
Flavone and flavonol biosynthesis	ko00944	N1_vs_N2	0.556	10	0.139753
Glycosphingolipid biosynthesis - lacto and neolacto series	ko00601	N1_vs_N2	1	3	0.143916
Other glycan degradation	ko00511	N1_vs_N2	0.471	16	0.18288
Glycosaminoglycan degradation	ko00531	N1_vs_N2	0.5	12	0.19306
Glycosphingolipid biosynthesis - ganglio series	ko00604	N1_vs_N2	0.625	5	0.293521
Zeatin biosynthesis	ko00908	N1_vs_N2	0.411	23	0.331929
Thiamine metabolism	ko00730	N1_vs_N2	0.421	16	0.404499
Galactose metabolism	ko00052	N1_vs_N2	0.374	40	0.404499
Circadian rhythm - plant	ko04712	N1_vs_N2	0.374	40	0.404499
Ubiquinone and other terpenoid-quinone biosynthesis	ko00130	N1_vs_N2	0.385	30	0.404499
Synthesis and degradation of ketone bodies	ko00072	N1_vs_N2	0.5	7	0.404499
Monoterpenoid biosynthesis	ko00902	N1_vs_N2	0.556	5	0.404499
Tyrosine metabolism	ko00350	N1_vs_N2	0.373	31	0.500517
Pyruvate metabolism	ko00620	N1_vs_N2	0.351	66	0.514592
Alanine, aspartate and glutamate metabolism	ko00250	N1_vs_N2	0.368	32	0.530636
Carotenoid biosynthesis	ko00906	N1_vs_N2	0.385	20	0.530636
Carbon fixation in photosynthetic organisms	ko00710	N1_vs_N2	0.356	48	0.530636
Plant-pathogen interaction	ko04626	N1_vs_N2	0.333	167	0.568732
Caffeine metabolism	ko00232	N1_vs_N2	0.5	4	0.645319
Vitamin B6 metabolism	ko00750	N1_vs_N2	0.378	14	0.695558
Nicotinate and nicotinamide metabolism	ko00760	N1_vs_N2	0.372	16	0.695558
Folate biosynthesis	ko00790	N1_vs_N2	0.361	22	0.695558
Phenylpropanoid biosynthesis	ko00940	N1_vs_N2	0.33	138	0.695558
Other types of O-glycan biosynthesis	ko00514	N1_vs_N2	0.36	18	0.76357
Glycerolipid metabolism	ko00561	N1_vs_N2	0.336	51	0.815804
Arachidonic acid metabolism	ko00590	N1_vs_N2	0.364	12	0.83707
Flavonoid biosynthesis	ko00941	N1_vs_N2	0.333	44	0.873977
Plant hormone signal transduction	ko04075	N1_vs_N2	0.322	142	0.931729
C5-Branched dibasic acid metabolism	ko00660	N1_vs_N2	0.375	6	0.931729
RNA transport	ko03013	N1_vs_N2	0.322	105	0.945964
ABC transporters	ko02010	N1_vs_N2	0.333	24	0.945964
Nitrogen metabolism	ko00910	N1_vs_N2	0.333	18	0.959718
Citrate cycle (TCA cycle)	ko00020	N1_vs_N2	0.325	39	0.959718
Arginine and proline metabolism	ko00330	N1_vs_N2	0.324	36	0.959718
Glucosinolate biosynthesis	ko00966	N1_vs_N2	0.353	6	0.959718
Amino sugar and nucleotide sugar metabolism	ko00520	N1_vs_N2	0.32	78	0.959718
Carbon metabolism	ko01200	N1_vs_N2	0.317	160	0.959718
Glyoxylate and dicarboxylate metabolism	ko00630	N1_vs_N2	0.32	47	0.959718
Riboflavin metabolism	ko00740	N1_vs_N2	0.333	10	0.959718
Isoquinoline alkaloid biosynthesis	ko00950	N1_vs_N2	0.326	14	0.959718
Glutathione metabolism	ko00480	N1_vs_N2	0.317	64	0.959718
Anthocyanin biosynthesis	ko00942	N1_vs_N2	0.4	2	0.959718
Phenylalanine metabolism	ko00360	N1_vs_N2	0.319	30	0.959718
Taurine and hypotaurine metabolism	ko00430	N1_vs_N2	0.333	7	0.959718
Sulfur relay system	ko04122	N1_vs_N2	0.333	6	0.96855
Mannose type O-glycan biosyntheis	ko00515	N1_vs_N2	0.5	1	0.973589
Tryptophan metabolism	ko00380	N1_vs_N2	0.314	32	0.988711
Cysteine and methionine metabolism	ko00270	N1_vs_N2	0.309	59	1
Non-homologous end-joining	ko03450	N1_vs_N2	0.312	5	1
Tropane, piperidine and pyridine alkaloid biosynthesis	ko00960	N1_vs_N2	0.302	16	1
Inositol phosphate metabolism	ko00562	N1_vs_N2	0.301	37	1
Isoflavonoid biosynthesis	ko00943	N1_vs_N2	0.333	1	1
Terpenoid backbone biosynthesis	ko00900	N1_vs_N2	0.298	36	1
Pantothenate and CoA biosynthesis	ko00770	N1_vs_N2	0.291	16	1
Phosphatidylinositol signaling system	ko04070	N1_vs_N2	0.297	35	1
Phosphonate and phosphinate metabolism	ko00440	N1_vs_N2	0.273	3	1
Phenylalanine, tyrosine and tryptophan biosynthesis	ko00400	N1_vs_N2	0.286	24	1
Pentose phosphate pathway	ko00030	N1_vs_N2	0.281	27	1
Glycolysis / Gluconeogenesis	ko00010	N1_vs_N2	0.292	69	1
Fatty acid degradation	ko00071	N1_vs_N2	0.282	29	1
Protein export	ko03060	N1_vs_N2	0.28	26	1
Phagosome	ko04145	N1_vs_N2	0.285	39	1
MAPK signaling pathway - plant	ko04016	N1_vs_N2	0.291	74	1
One carbon pool by folate	ko00670	N1_vs_N2	0.262	11	1
Indole alkaloid biosynthesis	ko00901	N1_vs_N2	0.257	9	1
Lipoic acid metabolism	ko00785	N1_vs_N2	0.231	3	1
Glycine, serine and threonine metabolism	ko00260	N1_vs_N2	0.277	36	1
Valine, leucine and isoleucine biosynthesis	ko00290	N1_vs_N2	0.231	9	1
Spliceosome	ko03040	N1_vs_N2	0.286	124	1
Porphyrin and chlorophyll metabolism	ko00860	N1_vs_N2	0.257	26	1
Betalain biosynthesis	ko00965	N1_vs_N2	0.208	5	1
Lysine degradation	ko00310	N1_vs_N2	0.253	23	1
Aminoacyl-tRNA biosynthesis	ko00970	N1_vs_N2	0.258	32	1
mRNA surveillance pathway	ko03015	N1_vs_N2	0.27	57	1
Stilbenoid, diarylheptanoid and gingerol biosynthesis	ko00945	N1_vs_N2	0.244	20	1
Monobactam biosynthesis	ko00261	N1_vs_N2	0.176	3	1
Peroxisome	ko04146	N1_vs_N2	0.263	45	1
Arginine biosynthesis	ko00220	N1_vs_N2	0.235	16	1
Ascorbate and aldarate metabolism	ko00053	N1_vs_N2	0.243	27	1
Base excision repair	ko03410	N1_vs_N2	0.225	16	1
Lysine biosynthesis	ko00300	N1_vs_N2	0.179	5	1
Purine metabolism	ko00230	N1_vs_N2	0.268	79	1
RNA degradation	ko03018	N1_vs_N2	0.258	51	1
Selenocompound metabolism	ko00450	N1_vs_N2	0.195	8	1
Sulfur metabolism	ko00920	N1_vs_N2	0.2	10	1
Sphingolipid metabolism	ko00600	N1_vs_N2	0.178	8	1
Glycosylphosphatidylinositol(GPI)-anchor biosynthesis	ko00563	N1_vs_N2	0.18	9	1
2-Oxocarboxylic acid metabolism	ko01210	N1_vs_N2	0.224	28	1
Histidine metabolism	ko00340	N1_vs_N2	0.182	10	1
Pyrimidine metabolism	ko00240	N1_vs_N2	0.246	60	1
Fructose and mannose metabolism	ko00051	N1_vs_N2	0.209	24	1
Oxidative phosphorylation	ko00190	N1_vs_N2	0.235	50	1
Pentose and glucuronate interconversions	ko00040	N1_vs_N2	0.233	52	1
Proteasome	ko03050	N1_vs_N2	0.187	20	1
Autophagy - other eukaryotes	ko04136	N1_vs_N2	0.154	10	1
N-Glycan biosynthesis	ko00510	N1_vs_N2	0.169	14	1
RNA polymerase	ko03020	N1_vs_N2	0.169	15	1
SNARE interactions in vesicular transport	ko04130	N1_vs_N2	0.157	14	1
Ubiquitin mediated proteolysis	ko04120	N1_vs_N2	0.211	52	1
Endocytosis	ko04144	N1_vs_N2	0.224	83	1
Basal transcription factors	ko03022	N1_vs_N2	0.144	14	1
Biosynthesis of amino acids	ko01230	N1_vs_N2	0.224	97	1
Protein processing in endoplasmic reticulum	ko04141	N1_vs_N2	0.226	105	1
Homologous recombination	ko03440	N1_vs_N2	0.175	36	1
DNA replication	ko03030	N1_vs_N2	0.163	29	1
Mismatch repair	ko03430	N1_vs_N2	0.152	24	1
Nucleotide excision repair	ko03420	N1_vs_N2	0.121	25	1

## Sheet: B1_vs_B2
Continue: KEGG enrichment analysis in the B1_vs_B2
Pathway	ID	Group	Factor	Number	q_value
Biosynthesis of secondary metabolites	ko01110	B1_vs_B2	0.498	1126	6.05721e-12
Metabolic pathways	ko01100	B1_vs_B2	0.473	1853	3.09077e-11
Photosynthesis - antenna proteins	ko00196	B1_vs_B2	0.938	30	6.89399e-08
Fatty acid biosynthesis	ko00061	B1_vs_B2	0.724	63	7.1833e-07
Ribosome biogenesis in eukaryotes	ko03008	B1_vs_B2	0.618	97	3.42064e-05
Carbon fixation in photosynthetic organisms	ko00710	B1_vs_B2	0.63	85	4.21284e-05
Carbon metabolism	ko01200	B1_vs_B2	0.529	267	4.77086e-05
Fatty acid metabolism	ko01212	B1_vs_B2	0.6	84	0.000529591
Linoleic acid metabolism	ko00591	B1_vs_B2	0.75	30	0.000560664
Photosynthesis	ko00195	B1_vs_B2	0.623	66	0.000584677
Starch and sucrose metabolism	ko00500	B1_vs_B2	0.543	144	0.00121059
Fatty acid elongation	ko00062	B1_vs_B2	0.643	45	0.00274796
Pentose phosphate pathway	ko00030	B1_vs_B2	0.594	57	0.00843276
Cutin, suberine and wax biosynthesis	ko00073	B1_vs_B2	0.613	46	0.00932284
Glycosaminoglycan degradation	ko00531	B1_vs_B2	0.75	18	0.0129805
Steroid biosynthesis	ko00100	B1_vs_B2	0.615	40	0.015647
Glycerophospholipid metabolism	ko00564	B1_vs_B2	0.532	100	0.0213128
Biotin metabolism	ko00780	B1_vs_B2	0.677	21	0.0341972
Carotenoid biosynthesis	ko00906	B1_vs_B2	0.615	32	0.0364719
Biosynthesis of unsaturated fatty acids	ko01040	B1_vs_B2	0.603	35	0.0364722
beta-Alanine metabolism	ko00410	B1_vs_B2	0.564	53	0.0364722
Ether lipid metabolism	ko00565	B1_vs_B2	0.59	36	0.0494749
Other glycan degradation	ko00511	B1_vs_B2	0.647	22	0.0496873
Glyoxylate and dicarboxylate metabolism	ko00630	B1_vs_B2	0.524	77	0.0703087
Phenylalanine, tyrosine and tryptophan biosynthesis	ko00400	B1_vs_B2	0.548	46	0.100683
Ubiquinone and other terpenoid-quinone biosynthesis	ko00130	B1_vs_B2	0.551	43	0.101439
Diterpenoid biosynthesis	ko00904	B1_vs_B2	0.611	22	0.105283
Zeatin biosynthesis	ko00908	B1_vs_B2	0.571	32	0.106429
triterpenoid biosynthesis	ko00909	B1_vs_B2	0.554	36	0.127349
alpha-Linolenic acid metabolism	ko00592	B1_vs_B2	0.523	58	0.127349
Brassinosteroid biosynthesis	ko00905	B1_vs_B2	0.621	18	0.127349
Amino sugar and nucleotide sugar metabolism	ko00520	B1_vs_B2	0.488	119	0.151685
Phenylpropanoid biosynthesis	ko00940	B1_vs_B2	0.471	197	0.173701
Propanoate metabolism	ko00640	B1_vs_B2	0.534	39	0.178214
Pyruvate metabolism	ko00620	B1_vs_B2	0.489	92	0.208314
Inositol phosphate metabolism	ko00562	B1_vs_B2	0.504	62	0.208314
Tyrosine metabolism	ko00350	B1_vs_B2	0.518	43	0.230496
Glycolysis / Gluconeogenesis	ko00010	B1_vs_B2	0.479	113	0.241029
Glycosphingolipid biosynthesis - ganglio series	ko00604	B1_vs_B2	0.75	6	0.241029
Nitrogen metabolism	ko00910	B1_vs_B2	0.537	29	0.241029
Glycosphingolipid biosynthesis - lacto and neolacto series	ko00601	B1_vs_B2	1	3	0.248246
Isoflavonoid biosynthesis	ko00943	B1_vs_B2	1	3	0.248246
Cyanoamino acid metabolism	ko00460	B1_vs_B2	0.512	42	0.248246
Glycosphingolipid biosynthesis - globo and isoglobo series	ko00603	B1_vs_B2	0.625	10	0.27936
Flavone and flavonol biosynthesis	ko00944	B1_vs_B2	0.611	11	0.27936
Phenylalanine metabolism	ko00360	B1_vs_B2	0.5	47	0.289753
Butanoate metabolism	ko00650	B1_vs_B2	0.535	23	0.303866
Arginine and proline metabolism	ko00330	B1_vs_B2	0.486	54	0.353602
Alanine, aspartate and glutamate metabolism	ko00250	B1_vs_B2	0.494	43	0.353602
Glutathione metabolism	ko00480	B1_vs_B2	0.47	95	0.353602
Monoterpenoid biosynthesis	ko00902	B1_vs_B2	0.667	6	0.356169
Thiamine metabolism	ko00730	B1_vs_B2	0.526	20	0.380825
Nicotinate and nicotinamide metabolism	ko00760	B1_vs_B2	0.512	22	0.433665
Ascorbate and aldarate metabolism	ko00053	B1_vs_B2	0.477	53	0.433665
Mannose type O-glycan biosyntheis	ko00515	B1_vs_B2	1	2	0.448953
Citrate cycle (TCA cycle)	ko00020	B1_vs_B2	0.467	56	0.547294
Phosphatidylinositol signaling system	ko04070	B1_vs_B2	0.466	55	0.547294
Plant hormone signal transduction	ko04075	B1_vs_B2	0.447	197	0.547294
Glycerolipid metabolism	ko00561	B1_vs_B2	0.461	70	0.547294
N-Glycan biosynthesis	ko00510	B1_vs_B2	0.47	39	0.582002
Fructose and mannose metabolism	ko00051	B1_vs_B2	0.461	53	0.605452
Arginine biosynthesis	ko00220	B1_vs_B2	0.471	32	0.613941
Tropane, piperidine and pyridine alkaloid biosynthesis	ko00960	B1_vs_B2	0.472	25	0.64812
Glycine, serine and threonine metabolism	ko00260	B1_vs_B2	0.454	59	0.64812
Arachidonic acid metabolism	ko00590	B1_vs_B2	0.485	16	0.64812
Phagosome	ko04145	B1_vs_B2	0.453	62	0.64812
Sulfur relay system	ko04122	B1_vs_B2	0.5	9	0.706481
Anthocyanin biosynthesis	ko00942	B1_vs_B2	0.6	3	0.722007
Isoquinoline alkaloid biosynthesis	ko00950	B1_vs_B2	0.465	20	0.722007
Sulfur metabolism	ko00920	B1_vs_B2	0.46	23	0.727531
Valine, leucine and isoleucine degradation	ko00280	B1_vs_B2	0.446	54	0.727531
Synthesis and degradation of ketone bodies	ko00072	B1_vs_B2	0.5	7	0.728756
Pantothenate and CoA biosynthesis	ko00770	B1_vs_B2	0.455	25	0.737729
Indole alkaloid biosynthesis	ko00901	B1_vs_B2	0.457	16	0.783294
Caffeine metabolism	ko00232	B1_vs_B2	0.5	4	0.847782
Lipoic acid metabolism	ko00785	B1_vs_B2	0.462	6	0.900819
Plant-pathogen interaction	ko04626	B1_vs_B2	0.429	215	0.900819
Cysteine and methionine metabolism	ko00270	B1_vs_B2	0.429	82	0.900819
Terpenoid backbone biosynthesis	ko00900	B1_vs_B2	0.43	52	0.900819
Phosphonate and phosphinate metabolism	ko00440	B1_vs_B2	0.455	5	0.902217
Vitamin B6 metabolism	ko00750	B1_vs_B2	0.432	16	0.902217
Riboflavin metabolism	ko00740	B1_vs_B2	0.433	13	0.902217
Non-homologous end-joining	ko03450	B1_vs_B2	0.438	7	0.918462
Taurine and hypotaurine metabolism	ko00430	B1_vs_B2	0.429	9	0.934287
Biosynthesis of amino acids	ko01230	B1_vs_B2	0.425	184	0.9347
Other types of O-glycan biosynthesis	ko00514	B1_vs_B2	0.42	21	0.944728
Peroxisome	ko04146	B1_vs_B2	0.421	72	0.948425
Fatty acid degradation	ko00071	B1_vs_B2	0.417	43	0.963681
Protein processing in endoplasmic reticulum	ko04141	B1_vs_B2	0.422	196	0.983633
Folate biosynthesis	ko00790	B1_vs_B2	0.41	25	0.993496
Galactose metabolism	ko00052	B1_vs_B2	0.411	44	1
Pentose and glucuronate interconversions	ko00040	B1_vs_B2	0.413	92	1
Tryptophan metabolism	ko00380	B1_vs_B2	0.402	41	1
Circadian rhythm - plant	ko04712	B1_vs_B2	0.402	43	1
C5-Branched dibasic acid metabolism	ko00660	B1_vs_B2	0.375	6	1
Base excision repair	ko03410	B1_vs_B2	0.394	28	1
Betalain biosynthesis	ko00965	B1_vs_B2	0.375	9	1
One carbon pool by folate	ko00670	B1_vs_B2	0.381	16	1
Histidine metabolism	ko00340	B1_vs_B2	0.382	21	1
Monobactam biosynthesis	ko00261	B1_vs_B2	0.353	6	1
Glucosinolate biosynthesis	ko00966	B1_vs_B2	0.353	6	1
Porphyrin and chlorophyll metabolism	ko00860	B1_vs_B2	0.386	39	1
ABC transporters	ko02010	B1_vs_B2	0.375	27	1
Lysine degradation	ko00310	B1_vs_B2	0.374	34	1
Flavonoid biosynthesis	ko00941	B1_vs_B2	0.379	50	1
Spliceosome	ko03040	B1_vs_B2	0.4	173	1
Protein export	ko03060	B1_vs_B2	0.366	34	1
Pyrimidine metabolism	ko00240	B1_vs_B2	0.385	94	1
MAPK signaling pathway - plant	ko04016	B1_vs_B2	0.382	97	1
Glycosylphosphatidylinositol(GPI)-anchor biosynthesis	ko00563	B1_vs_B2	0.32	16	1
Lysine biosynthesis	ko00300	B1_vs_B2	0.286	8	1
2-Oxocarboxylic acid metabolism	ko01210	B1_vs_B2	0.352	44	1
Autophagy - other eukaryotes	ko04136	B1_vs_B2	0.323	21	1
Purine metabolism	ko00230	B1_vs_B2	0.373	110	1
Valine, leucine and isoleucine biosynthesis	ko00290	B1_vs_B2	0.282	11	1
RNA transport	ko03013	B1_vs_B2	0.371	121	1
RNA degradation	ko03018	B1_vs_B2	0.354	70	1
Selenocompound metabolism	ko00450	B1_vs_B2	0.268	11	1
Oxidative phosphorylation	ko00190	B1_vs_B2	0.352	75	1
Sphingolipid metabolism	ko00600	B1_vs_B2	0.267	12	1
SNARE interactions in vesicular transport	ko04130	B1_vs_B2	0.303	27	1
Stilbenoid, diarylheptanoid and gingerol biosynthesis	ko00945	B1_vs_B2	0.293	24	1
DNA replication	ko03030	B1_vs_B2	0.331	59	1
RNA polymerase	ko03020	B1_vs_B2	0.292	26	1
mRNA surveillance pathway	ko03015	B1_vs_B2	0.327	69	1
Proteasome	ko03050	B1_vs_B2	0.28	30	1
Endocytosis	ko04144	B1_vs_B2	0.346	128	1
Mismatch repair	ko03430	B1_vs_B2	0.278	44	1
Homologous recombination	ko03440	B1_vs_B2	0.296	61	1
Ubiquitin mediated proteolysis	ko04120	B1_vs_B2	0.304	75	1
Basal transcription factors	ko03022	B1_vs_B2	0.206	20	1
Ribosome	ko03010	B1_vs_B2	0.33	183	1
Aminoacyl-tRNA biosynthesis	ko00970	B1_vs_B2	0.21	26	1
Nucleotide excision repair	ko03420	B1_vs_B2	0.223	46	1

## Sheet: mainly KEGG pathway
Continue: mainly KEGG enrichment analysis of DEGs
Pathway	ID	Group	Factor	Number	q_value
Metabolic pathwayss	ko01100	N1_vs_B1	0.167	654	1.566e-21
Biosynthesis of secondary metabolites	ko01110	N1_vs_B1	0.178	403	1.96976e-15
Metabolic pathways	ko01100	N2_vs_B2	0.061	240	1.17837e-07
Biosynthesis of secondary metabolites	ko01110	N2_vs_B2	0.065	147	1.86472e-05
Metabolic pathways	ko01100	N1_vs_N2	0.33	1292	0.0374528
Biosynthesis of secondary metabolites	ko01110	N1_vs_N2	0.35	792	0.000500161
Metabolic pathways	ko01100	B1_vs_B2	0.473	1853	3.09077e-11
Biosynthesis of secondary metabolites	ko01110	B1_vs_B2	0.498	1126	6.05721e-12
