# Supplementary material for: Transcriptomics–metabolomics joint analysis: New highlight into the triterpenoid saponin biosynthesis in quinoa (Chenopodium quinoa Willd.)
Source: Front Plant Sci. 2022 Oct 19;13:964558. doi: 10.3389/fpls.2022.964558 (PMC9627512; doi:10.3389/fpls.2022.964558)
Supplement: Supplementary file 8 [file DataSheet_8.csv]

## Sheet: functional annotation of DEGs
Table 8 The functional annotation information of candidate DEGs related to triterpenoid biosynthesis
Gene name	Functional annotation
LOC110682133(CqHMGR)	3-hydroxy-3-methylglutaryl-coenzyme A reductase 1
LOC110696360(CqHMGR)	3-hydroxy-3-methylglutaryl-coenzyme A reductase 1
LOC110695305(CqHMG3)	3-hydroxy-3-methylglutaryl-coenzyme A reductase 1
LOC110697531(CqGGPS)	geranylgeranyl pyrophosphate synthase
LOC110707032(CqFPS1)	farnesyl pyrophosphate synthase 1
LOC110702521(CqHMGS)	hydroxymethylglutaryl-CoA synthase
LOC_110719437(CqHMGS)	hydroxymethylglutaryl-CoA synthase
LOC_110708608(CqMVK)	mevalonate kinase
LOC110736930(CqMVK)	mevalonate kinase
LOC110712141(CqAAT1)	acetyl-CoA acetyltransferase
LOC110730839(CqAAT1)	acetyl-CoA acetyltransferase
MSTRG.37573(CqAAT1)	acetyl-CoA acetyltransferase
LOC110712316(CqISPD)	2-C-methyl-D-erythritol 4-phosphate cytidylyltransferase
LOC110728728(CqDXS)	1-deoxy-D-xylulose-5-phosphate synthase
LOC110732629(CqPMK)	phosphomevalonate kinase
LOC110705162(CqSQS1)	squalene synthase
LOC110718885(CqSQS1)	squalene synthase
LOC110718886(CqSQS1)	squalene synthase
LOC110719994(CqSQE3)	squalene monooxygenase
LOC110682470(CqSQE1)	squalene epoxidase 3-like
LOC110685768(CqSQE1)	squalene epoxidase 3-like
LOC110726788(Cqβ-AS)	beta-amyrin C28-oxidase
LOC110725247(CqCYP716A15)	Cytochrome P450
