# Supplementary material for: Transcriptomics–metabolomics joint analysis: New highlight into the triterpenoid saponin biosynthesis in quinoa (Chenopodium quinoa Willd.)
Source: Front Plant Sci. 2022 Oct 19;13:964558. doi: 10.3389/fpls.2022.964558 (PMC9627512; doi:10.3389/fpls.2022.964558)
Supplement: Supplementary file 9 [file DataSheet_9.csv]

## Sheet: GO terms of TS biosynthesis
Table S9: GO enrichment analysis of triterpenoid saponins
Go.id	Term	Group	Category	Gene_num.rich	-log10_q	Up.regulated	Down.regulated	Rich.factor
GO:0016104	triterpenoid biosynthetic process	N1_vs_B1	Biological process	6	0.87929	5	1	0.231
GO:0006084	acetyl-CoA metabolic process	N1_vs_B1	Biological process	4	0.653611	4	0	0.222
GO:0016129	phytosteroid biosynthetic process	N1_vs_B1	Biological process	6	0.148644	6	0	0.118
GO:0006694	steroid biosynthetic process	N1_vs_B1	Biological process	22	1.22606	19	3	0.191
GO:0006720	isoprenoid metabolic process	N1_vs_B1	Biological process	42	2.93079	27	15	0.218
GO:0006721	terpenoid metabolic process	N1_vs_B1	Biological process	35	2.77499	22	13	0.224
GO:0003988	acetyl-CoA C-acyltransferase activity	N1_vs_B1	Molecular function	2	0.587271	2	0	0.286
GO:0046912	transferase activity, transferring acyl groups, acyl groups converted into alkyl on transfer	N1_vs_B1	Molecular function	4	1.00497	4	0	0.308
GO:0042579	microbody	N1_vs_B1	Cellular process	14	2.87358	8	6	0.109
GO:0016104	triterpenoid biosynthetic process	N2_vs_B2	Biological process	3	0.970064	0	3	0.115
GO:0006084	acetyl-CoA metabolic process	N2_vs_B2	Biological process	1	0.251986	0	1	0.056
GO:0016129	phytosteroid biosynthetic process	N2_vs_B2	Biological process	4	0.718987	1	3	0.078
GO:0006694	steroid biosynthetic process	N2_vs_B2	Biological process	9	1.15059	1	8	0.078
GO:0006720	isoprenoid metabolic process	N2_vs_B2	Biological process	15	1.59122	5	10	0.078
GO:0006721	terpenoid metabolic process	N2_vs_B2	Biological process	11	1.05294	3	8	0.371
GO:0003988	acetyl-CoA C-acyltransferase activity	N2_vs_B2	Molecular function	1	0.547097	0	1	0.143
GO:0046912	transferase activity, transferring acyl groups, acyl groups converted into alkyl on transfer	N2_vs_B2	Molecular function	1	0.335362	1	0	0.077
GO:0042579	microbody	N2_vs_B2	Cellular process	6	0.258545	3	3	0.047
GO:0016104	triterpenoid biosynthetic process	N1_vs_N2	Biological process	14	1.5862	0	14	0.538
GO:0006084	acetyl-CoA metabolic process	N1_vs_N2	Biological process	11	1.82212	2	9	0.611
GO:0016129	phytosteroid biosynthetic process	N1_vs_N2	Biological process	20	0.62806	4	16	0.392
GO:0006694	steroid biosynthetic process	N1_vs_N2	Biological process	53	2.47627	10	43	0.461
GO:0006720	isoprenoid metabolic process	N1_vs_N2	Biological process	94	5.09832	30	64	0.487
GO:0006721	terpenoid metabolic process	N1_vs_N2	Biological process	76	4.25038	23	53	0.487
GO:0003988	acetyl-CoA C-acyltransferase activity	N1_vs_N2	Molecular function	3	0.346013	0	3	0.429
GO:0046912	transferase activity, transferring acyl groups, acyl groups converted into alkyl on transfer	N1_vs_N2	Molecular function	7	0.930183	2	5	0.538
GO:0042579	microbody	N1_vs_N2	Cellular process	43	0.324994	16	27	0.333
GO:0016104	triterpenoid biosynthetic process	B1_vs_B2	Biological process	16	1.09987	0	16	0.615
GO:0006084	acetyl-CoA metabolic process	B1_vs_B2	Biological process	11	0.841925	0	11	0.611
GO:0016129	phytosteroid biosynthetic process	B1_vs_B2	Biological process	34	2.66607	5	29	0.667
GO:0006694	steroid biosynthetic process	B1_vs_B2	Biological process	75	4.68435	11	64	0.652
GO:0006720	isoprenoid metabolic process	B1_vs_B2	Biological process	122	6.11837	30	92	0.632
GO:0006721	terpenoid metabolic process	B1_vs_B2	Biological process	96	4.27234	21	75	0.615
GO:0003988	acetyl-CoA C-acyltransferase activity	B1_vs_B2	Molecular function	3	0.143413	0	3	0.429
GO:0046912	transferase activity, transferring acyl groups, acyl groups converted into alkyl on transfer	B1_vs_B2	Molecular function	8	0.664121	3	5	0.615
GO:0042579	microbody	B1_vs_B2	Cellular process	62	0.5232	20	42	0.481
