# Supplementary material for: Transcriptomics–metabolomics joint analysis: New highlight into the triterpenoid saponin biosynthesis in quinoa (Chenopodium quinoa Willd.)
Source: Front Plant Sci. 2022 Oct 19;13:964558. doi: 10.3389/fpls.2022.964558 (PMC9627512; doi:10.3389/fpls.2022.964558)
Supplement: Supplementary file 10 [file DataSheet_10.csv]

## Sheet: KEGG of TS biosynthesis
Table S10: KEGG enrichment analysis of triterpenoid saponins
Pathway	Group	Factor	Number	q_value
Biosynthesis of secondary metabolites	N1_vs_B1	0.178	403	1.97e-15
Terpenoid backbone biosynthesis	N1_vs_B1	0.149	18	0.606
Triterpenoid biosynthesis	N1_vs_B1	0.323	21	0.000376
Steroid biosynthesis	N1_vs_B1	0.108	7	1
Biosynthesis of secondary metabolites	N2_vs_B2	0.065	147	1.86472e-05
Terpenoid backbone biosynthesis	N2_vs_B2	0.033	4	0.999916
Triterpenoid biosynthesis	N2_vs_B2	0.08	5	0.910415
Steroid biosynthesis	N2_vs_B2	0.077	5	0.910415
Biosynthesis of secondary metabolites	N1_vs_N2	0.35	792	0.000500161
Terpenoid backbone biosynthesis	N1_vs_N2	0.298	36	1
Triterpenoid biosynthesis	N1_vs_N2	0.446	29	0.10618
Steroid biosynthesis	N1_vs_N2	0.523	34	0.00496921
Biosynthesis of secondary metabolites	B1_vs_B2	0.498	1126	6.05721e-12
Terpenoid backbone biosynthesis	B1_vs_B2	0.43	52	0.900819
Triterpenoid biosynthesis	B1_vs_B2	0.554	36	0.127349
Steroid biosynthesis	B1_vs_B2	0.615	40	0.015647
