# Supplementary material for: Transcriptomics–metabolomics joint analysis: New highlight into the triterpenoid saponin biosynthesis in quinoa (Chenopodium quinoa Willd.)
Source: Front Plant Sci. 2022 Oct 19;13:964558. doi: 10.3389/fpls.2022.964558 (PMC9627512; doi:10.3389/fpls.2022.964558)
Supplement: Supplementary file 11 [file DataSheet_11.csv]

## Sheet: N1_vs_B1
Table S11: Abundance of differentially accumulated metabolites (DAMs) in N1_vs_B1
ID	Name	N1-1	N1-2	N1-3	N1-4	N1-5	N1-6	B1-1	B1-2	B1-3	B1-4	B1-5	B1-6	log2FC	p_value
POS_M147T91_2	L-Glutamine;D-Glutamine;3-Ureidoisobutyrate;Ala-Gly;glycylsarcosine;N-methyl-N-carbamoyl-D-alanine;[FA (8:2)] 2,4-octadienal;[FA (8:2)] 5,7-octadienal;2,4-Dimethyl-2E,4E-hexadienal;2E,7-Octadienal;2E,6E-Octadienal;2E,4Z-Octadienal;2E,6Z-Octadienal;3E,5E-Octadien-2-one;6-Methyl-3E,5-heptadien-2-one;2E-hexenoyl-[acp];L-1-Pyrroline-3-hydroxy-5-carboxylate;5-Oxoproline;1-Pyrroline-4-hydroxy-2-carboxy…	7.73138e+08	1.21289e+09	8.1036e+08	1.1503e+09	9.89193e+08	1.03209e+09	3.41322e+09	3.3475e+09	2.85143e+09	3.24162e+09	3.01021e+09	3.07874e+09	1.66633	3.44694e-09
POS_M116T101	L-Proline;D-Proline;3-acetamidopropanal;nitrocyclopentane;[FA (5:2)] 2,4-pentadienoic acid	8.9709e+08	1.49338e+09	6.05001e+08	1.40578e+09	1.14559e+09	1.07245e+09	4.78526e+09	2.86548e+09	3.14203e+09	3.1238e+09	3.32872e+09	2.72527e+09	1.59313	5.39955e-05
POS_M284T311_2	--	6.8748e+08	1.16611e+09	1.00046e+09	1.67738e+09	6.73206e+08	1.0184e+09	5.20521e+09	3.21992e+09	2.27445e+09	3.89064e+09	2.67141e+09	2.63176e+09	1.6766	0.000649337
POS_M130T91_2	2E-hexenoyl-[acp];L-1-Pyrroline-3-hydroxy-5-carboxylate;5-Oxoproline;1-Pyrroline-4-hydroxy-2-carboxylate;5-Oxo-D-proline;4-Oxoproline;N-Acryloylglycine;2-Furoate;2-oxopenta-3,4-dienoate;itaconic anhydride;3-Furoicacid	5.55389e+08	8.75899e+08	5.85582e+08	8.54754e+08	7.36099e+08	7.6787e+08	2.27625e+09	2.32472e+09	1.94925e+09	2.20135e+09	2.1e+09	2.16439e+09	1.57273	4.32298e-09
POS_M252T523_2	N-Feruloylglycine;N-benzoyl-L-glutamate;2-Hydroxy-6-oxo-6-(2-hydroxyphenyl)-hexa-2,4-dienoate;hexaketide pyrone	3.02664e+08	1.7844e+08	2.46436e+08	2.9155e+08	4.1788e+08	3.01532e+08	1.22012e+09	1.57456e+09	1.28008e+09	1.44186e+09	1.12162e+09	1.26942e+09	2.18541	7.24284e-08
POS_M150T130	--	1.25962e+08	7.11637e+08	4.16229e+08	2.01524e+08	7.64622e+08	2.01865e+08	1.49809e+09	1.22364e+09	1.05131e+09	1.39471e+09	1.27575e+09	1.35965e+09	1.68796	4.09643e-05
POS_M130T106	L-Pipecolate;N4-Acetylaminobutanal;Vigabatrin;D-Pipecolicacid;1-Aminocyclopentanecarboxylate;(+)-TACP;(R)-piperidine-3-carboxylate;nitrocyclohexane;monomethyl proline;sorbate;trans-1,2-Dihydrobenzene-1,2-diol;Cyclohexane-1,3-dione;cis-1,2-Dihydrobenzene-1,2-diol;Cyclohexan-1,2-dione;[FA (5:1)] 2-(2-cyclopentenyl)-ethanoic acid;[FA (6:2)] 3,5-hexadienoic acid;[FA (6:1)] 3-hexynoic acid;[FA (6:1)] …	6.73772e+07	9.76343e+07	5.09137e+07	9.51013e+07	8.38404e+07	8.10017e+07	1.16071e+09	9.59314e+08	7.7509e+08	9.16488e+08	7.26687e+08	8.55705e+08	3.50272	1.46337e-07
POS_M152T311_2	--	2.85154e+08	4.8274e+08	3.65128e+08	6.93701e+08	2.85436e+08	4.33159e+08	2.25264e+09	1.31708e+09	9.52456e+08	1.39616e+09	1.10672e+09	1.05281e+09	1.66613	0.00108726
POS_M104T92	--	4.35862e+08	5.70251e+08	3.57901e+08	5.6815e+08	5.39767e+08	6.24746e+08	1.54799e+09	1.20669e+09	1.23272e+09	1.14939e+09	1.23909e+09	1.16231e+09	1.2835	1.33006e-06
POS_M499T708_1	Arg-Lys-Val-Pro;PG(O-18:0/0:0);[ST hydroxy(3:0)] (5Z,7E)-(1R,2R,3R)-2-(2-hydroxyethoxy)-9,10-seco-5,7,10(19)-cholestatriene-1,3,25-triol;11-acetoxy-3beta,6alpha-dihydroxy-9,11-seco-5alpha-cholest-7-en-9-one. ;Arg-Leu-Pro-Pro;His-Lys-Val-Val;Ile-Pro-Pro-Arg;[PC (15:0)] 1-pentadecanoyl-sn-glycero-3-phosphocholine;[PE (18:0)] 1-octadecanoyl-sn-glycero-3-phosphoethanolamine;[PC methyl(14:0)] 1-tetrad…	3.69549e+08	3.62236e+08	3.16476e+08	4.07348e+08	3.00413e+08	3.2339e+08	3.38025e+09	1.10224e+09	7.96528e+08	1.16507e+09	1.19334e+09	7.64151e+08	2.01448	0.0259802
POS_M113T99_1	Hydroxymethylphosphonate;methylphosphate;Propanoate;(S)-Lactaldehyde;Hydroxyacetone;3-Hydroxypropanal;(R)-Lactaldehyde;Glycidol;methylacetate	4.10706e+08	4.56879e+08	3.41943e+08	5.27715e+08	5.01664e+08	6.49779e+08	1.13319e+09	1.20606e+09	1.10846e+09	1.21081e+09	1.19496e+09	1.0516e+09	1.25724	1.13976e-07
POS_M215T171_2	Citrate;Isocitrate;5-Dehydro-4-deoxy-D-glucarate;2-Dehydro-3-deoxy-D-glucarate;(4R,5S)-4,5,6-Trihydroxy-2,3-dioxohexanoate;Diketogulonicacid;2,5-Didehydro-D-gluconate;Carboxymethyloxysuccinate;(1S,2S)-1-Hydroxypropane-1,2,3-tricarboxylate;(1R,2S)-1-Hydroxypropane-1,2,3-tricarboxylate;L-threo-isocitrate;L-erythro-isocitrate;4-Methylumbelliferone;1,3,8-Naphthalenertriol;Herniarin;[FA hydroxy(10:1/3…	4.78348e+08	3.35237e+08	3.77006e+08	4.63689e+08	4.35572e+08	4.64652e+08	1.32239e+09	9.54518e+08	1.08504e+09	8.46877e+08	1.07781e+09	8.00321e+08	1.25268	2.75272e-05
POS_M481T708_2	20-Hydroxyecdysone;Ajugasterone C;Inokosterone;Pterosterone;26-Hydroxyecdysone;22-deoxy-20,21-dihydroxyecdysone;PA(21:0/0:0);[ST hydroxy,methyl,ethyl(4:0/2:0)] (5Z,7E)-(1S,3R)-23-oxa-23-[3-(1-hydroxy-1-methylethyl)phenyl]-24,25,26,27-tetranor-9,10-seco-5,7,10(19)-cholestatriene-1,3-diol;Borreverine;[ST (2:0)] (5Z,7E)-(1S,3R)-18-acetoxy-9,10-seco-5,7,10(19)-cholestatriene-1,3-diol;[ST (2:0)] (5Z,7…	2.49452e+08	2.08229e+08	2.15525e+08	2.15805e+08	1.92857e+08	1.72597e+08	2.7179e+09	8.06676e+08	6.8811e+08	8.46975e+08	7.62607e+08	5.39445e+08	2.34234	0.0291743
POS_M717T676_2	Amataine;Spinoside A;PA(13:0/22:6(4Z,7Z,10Z,13Z,16Z,19Z));PA(15:1(9Z)/20:5(5Z,8Z,11Z,14Z,17Z));PA(17:2(9Z,12Z)/18:4(6Z,9Z,12Z,15Z));PA(18:4(6Z,9Z,12Z,15Z)/17:2(9Z,12Z));PA(20:5(5Z,8Z,11Z,14Z,17Z)/15:1(9Z));PA(22:6(4Z,7Z,10Z,13Z,16Z,19Z)/13:0);Adouetine Z;Lasiodine A	5.04669e+08	4.37093e+08	4.9051e+08	4.66753e+08	5.22869e+08	5.08756e+08	13888.9	637531	1.39918e+06	650550	2.0447e+06	732858	-9.06317	3.94132e-12
POS_M811T616_2	Vinblastine;Leurosidine;Azukisaponin III;Dianoside A;PI(13:0/18:4(6Z,9Z,12Z,15Z));PI(18:4(6Z,9Z,12Z,15Z)/13:0);3-O-(Glcb)-6-O-(Glcb)-(25R)-5alpha-spirostan-3beta,6alpha,23S-triol;PG(18:4(6Z,9Z,12Z,15Z)/20:5(5Z,8Z,11Z,14Z,17Z));PG(20:5(5Z,8Z,11Z,14Z,17Z)/18:4(6Z,9Z,12Z,15Z));[PR] 19'-Hexanoyloxyfucoxanthin;Protoveratrine A	1.11462e+09	1.08676e+09	8.11033e+08	1.08646e+09	1.15973e+09	1.17257e+09	7.65731e+07	5.24421e+08	5.28198e+08	5.58334e+08	4.82373e+08	9.16318e+08	-1.05924	0.00101174
POS_M144T435_2	2-Naphthylamine;1-Naphthylamine;quinaldine;3-methylquinoline;Phenethylamine;1-Phenylethylamine;N,N-Dimethylaniline;2,4-Dimethylaniline;2,6-Dimethylaniline;N-Ethylaniline	1.7513e+08	2.59222e+08	1.66355e+08	2.4154e+08	1.81702e+08	1.94107e+08	7.25005e+08	7.56837e+08	5.05234e+08	6.95633e+08	5.65025e+08	6.72358e+08	1.68631	1.00161e-06
POS_M393T712	5-Cholestene;1-tetracosanol;[FA hydroxy,ethyl(20:4/20:4)] N-(1,1-dimethy-2-hydroxy-ethyl)-5Z,8Z,11Z,14Z-eicosatetraenoyl amine;[FA ethyl,hydroxy,ethyl(20:4)] N-ethyl-N-(2-hydroxy-ethyl)-5Z,8Z,11Z,14Z-eicosatetraenoyl amine;[FA (20:4/20:4)] N-(2,2-dimethy-5Z,8Z,11Z,14Z-eicosatetraenoyl)-ethanolamine;[FA (22:4)] N-(5Z,8Z,11Z,14Z-docosatetraenoyl)-ethanolamine;7,10,13,16-Docosatetraenoylethanolamine	1.31362e+09	1.06277e+09	1.21707e+09	1.22962e+09	7.92074e+08	1.12563e+09	2.30545e+07	8.58074e+08	8.23566e+08	7.7026e+08	3.61117e+08	5.14869e+08	-1.00835	0.00415585
POS_M673T704_2	Arg-Trp-Arg-Arg;PG(12:0/15:1(9Z));PG(13:0/14:1(9Z));PG(14:1(9Z)/13:0);PG(15:1(9Z)/12:0)	4.1264e+08	3.41768e+08	3.9596e+08	4.00005e+08	3.5765e+08	5.59312e+08	25893.4	23908.9	47090.2	89294.8	91731.9	104225	-12.6565	1.36632e-07
POS_M130T152_2	--	2.3801e+07	2.87555e+07	1.67119e+07	2.56545e+07	3.13439e+07	2.90897e+07	5.63311e+08	4.58209e+08	3.57265e+08	4.37771e+08	3.42636e+08	3.91045e+08	4.03698	2.86653e-07
POS_M463T516_2	Ala-Leu-Leu-Phe;Ile-Leu-Phe-Ala;Phe-Val-Val-Val;Ala-Ile-Ile-Phe;3-Dehydroecdysone;Podecdysone B;2-dehydroecdysone;shidasterone;alpha-Tocotrienol;4,4'-Methylenebis(2,6-di-tert-butylphenol);Ala-Leu-Ser-Arg;Ala-Thr-Val-Arg;Arg-Leu-Thr-Gly;Asn-Lys-Lys-Gly;Ile-Ala-Ser-Arg;Ile-Thr-Gly-Arg;Leu-Lys-Trp;Ile-Lys-Trp	1.99283e+08	1.37518e+08	1.56912e+08	1.80321e+08	2.79039e+08	3.43969e+08	9.16338e+08	6.82851e+08	6.36355e+08	5.86363e+08	5.66934e+08	5.09766e+08	1.58773	7.08355e-05
POS_M481T516_2	Emetine;His-Leu-Leu-Val;Ile-Leu-Val-His;His-Ile-Ile-Val;20-Hydroxyecdysone;Ajugasterone C;Inokosterone;Pterosterone;26-Hydroxyecdysone;22-deoxy-20,21-dihydroxyecdysone;Ala-Leu-Lys-Lys;Ile-Lys-Lys-Ala;4alpha-Methylzymosterol-4-carboxylate;[ST methyl(4:0/3:0)] (5Z,7E,22E)-(1S,3R)-24-methyl-9,10-seco-5,7,10(19),22-ergostatetraene-1,3,25-triol;[ST (3:0)] (5Z,7E)-(3S)-18-acetoxy-9,10-seco-5,7,10(19)-c…	2.79395e+08	2.16047e+08	2.35693e+08	2.59009e+08	3.879e+08	4.55113e+08	9.19452e+08	7.69253e+08	7.3706e+08	6.14894e+08	6.03912e+08	6.67933e+08	1.2342	5.46298e-05
POS_M493T552_2	Carmine;Tricetin 3'-methyl ether 7-glucuronide;6-Methoxyluteolin 7-glucuronide;8-Hydroxyluteolin 4'-methyl ether 8-glucuronide;8-Hydroxyluteolin 3'-methyl ether 8-glucuronide;Quercetin 3-(6''-methylglucuronide);Isorhamnetin 3-glucuronide;Azaleatin 3-glucuronide;Quercetin 3-methyl ether 7-glucuronide;6-Methoxykaempferol 3-glucuronide;Pongamoside B;Pongamoside C;5-iodo-4-hydroxy-docosa-7Z,10Z,13Z,1…	2.17142e+08	5.93841e+07	1.25688e+08	1.27644e+08	9.76716e+07	7.82996e+07	1.10184e+09	6.80475e+08	2.03444e+08	3.86036e+08	1.0525e+09	3.10068e+08	2.40347	0.010057
POS_M499T697_1	Arg-Lys-Val-Pro;PG(O-18:0/0:0);[ST hydroxy(3:0)] (5Z,7E)-(1R,2R,3R)-2-(2-hydroxyethoxy)-9,10-seco-5,7,10(19)-cholestatriene-1,3,25-triol;11-acetoxy-3beta,6alpha-dihydroxy-9,11-seco-5alpha-cholest-7-en-9-one. ;Arg-Leu-Pro-Pro;His-Lys-Val-Val;Ile-Pro-Pro-Arg;[PC (15:0)] 1-pentadecanoyl-sn-glycero-3-phosphocholine;[PE (18:0)] 1-octadecanoyl-sn-glycero-3-phosphoethanolamine;[PC methyl(14:0)] 1-tetrad…	6.81835e+08	5.28035e+08	5.3581e+08	1.2898e+08	6.09311e+08	5.56947e+08	1.85609e+08	4.98601e+07	4.17362e+07	5.58863e+07	4.41784e+07	2.0584e+08	-2.38267	0.0007078
POS_M481T649_2	20-Hydroxyecdysone;Ajugasterone C;Inokosterone;Pterosterone;26-Hydroxyecdysone;22-deoxy-20,21-dihydroxyecdysone;PA(21:0/0:0);[ST hydroxy,methyl,ethyl(4:0/2:0)] (5Z,7E)-(1S,3R)-23-oxa-23-[3-(1-hydroxy-1-methylethyl)phenyl]-24,25,26,27-tetranor-9,10-seco-5,7,10(19)-cholestatriene-1,3-diol;Borreverine;[ST (2:0)] (5Z,7E)-(1S,3R)-18-acetoxy-9,10-seco-5,7,10(19)-cholestatriene-1,3-diol;[ST (2:0)] (5Z,7…	5.66512e+08	4.93546e+08	5.6795e+08	4.71944e+08	4.95469e+08	4.91862e+08	1.16687e+07	2.58275e+08	2.07817e+08	2.25575e+08	1.34088e+08	2.35314e+08	-1.52504	1.02144e-05
POS_M274T523	Adefovir;Tolcapone;Flindersiamine;N-Feruloylglycine;N-benzoyl-L-glutamate;9-methylthiononylhydroximate;[Fv] 4'-Chloroaurone;3-(4-Chlorophenyl)-2H-1-benzopyran-2-one;validone-7-phosphate;Purpurin;Anthragallol	6.06855e+07	3.43812e+07	4.95778e+07	5.33866e+07	7.44661e+07	5.90433e+07	3.2354e+08	4.68024e+08	3.32324e+08	4.47977e+08	2.90783e+08	3.64675e+08	2.74805	8.96215e-07
POS_M179T729	Propofol;4-n-Hexylphenol;(-)-Menthol;[FA (10:0)] decanal;(+)-Neomenthol;[PR] (-)-Citronellol;[PR] beta-Citronellol;[FA methyl(9:1)] 7-methyl-6E-nonen-3-ol;[FA (10:1)] 5-decen-1-ol;[FA (10:1)] 7E-decen-1-ol;(+)-isomenthol;(+)-neoisomenthol;3Z-Decen-1-ol;5Z-Decen-1-ol;2-Decen-1-ol;E-subaeneol;Decan-2-one;Decan-4-one;4,6-Dimethyloctan-3-one;4-Methylnonan-3-one;4-Methylnonan-5-one;6-Methylnonan-3-one…	8.04222e+07	9.34746e+07	4.05145e+07	1.08322e+08	6.22931e+07	8.48935e+07	4.87069e+08	3.60085e+08	3.49205e+08	3.9654e+08	3.31488e+08	3.86007e+08	2.29765	2.04893e-07
POS_M440T817_3	[FA methyl,hydroxy,ethyl,dimethyl(22:4)] N-(2R-methyl-3-hydroxy-ethyl)-16,16-dimethyl-5Z,8Z,11Z,14Z-docosatetraenoyl amine;[FA hydroxy,methyl,ethyl,dimethyl(22:4)] N-(2-hydroxy-2S-methyl-ethyl)-16,16-dimethyl-5Z,8Z,11Z,14Z-docosatetraenoyl amine;[FA methoxy,ethyl,dimethyl(22:4)] N-(2-methoxy-ethyl)-16,16-dimethyl-5Z,8Z,11Z,14Z-docosatetraenoyl amine;3beta,4-Dimethyl-4-aza-5alpha-cholestane	2.33388e+08	1.00801e+08	1.49226e+08	3.01365e+08	4.0667e+08	2.62596e+08	7.98324e+08	4.4135e+08	4.61623e+08	4.17412e+08	7.42416e+08	7.77915e+08	1.32349	0.00190569
POS_M130T184	--	1.18824e+08	1.30133e+08	1.37002e+08	1.52401e+08	1.44196e+08	1.54439e+08	5.08001e+08	4.42557e+08	3.76729e+08	4.18288e+08	3.26799e+08	3.47907e+08	1.53188	2.60945e-06
POS_M342T791	[FA (18:0)] N-octadecanoyl-glycine;N-palmitoyl GABA;Cer(d18:1/2:0);[FA hydroxy(20:2)] 11R-hydroxy-12E,14Z-eicosadienoic acid;[FA hydroxy(20:2)] 15R-hydroxy-11Z-13E-eicosadienoic acid;[FA hydroxy(20:2)] 11S-hydroxy-12E,14Z-eicosadienoic acid;Alchornoic acid;20-HEDE	5.42224e+07	1.4974e+08	5.02453e+07	1.78616e+08	7.15202e+07	8.21575e+07	3.63103e+08	3.39366e+08	3.38385e+08	4.16333e+08	4.34656e+08	2.66738e+08	1.87988	1.25826e-05
POS_M133T155	THTC	1.63037e+08	2.03761e+08	1.42659e+08	2.13953e+08	2.07071e+08	2.13166e+08	7.83412e+08	4.952e+08	3.9164e+08	4.60874e+08	3.93604e+08	3.94819e+08	1.3521	0.000854323
POS_M463T544_1	--	2.01851e+08	2.41459e+08	1.87621e+08	1.72131e+08	1.66004e+08	1.68609e+08	6.94602e+08	5.35355e+08	6.31261e+08	1.35538e+08	5.25017e+08	5.53098e+08	1.43444	0.00253433
POS_M451T593_2	PA(P-20:0/0:0);C17 sphingosine-1-phosphocholine;Ercalcitriol;[ST (2:0)] 4alpha-carboxy-cholesta-8,24-dien-3beta-ol;[ST (4:0/3:0)] (5Z,7E,22Z)-(1S,3R,20S)-9,10-seco-5,7,10(19),22-ergostatetraene-1,3,25-triol;[ST (3:0)] (7E,22E)-(3S,6R)-6,19-epidioxy-9,10-seco-5(10),7,22-ergostatrien-3-ol;[ST (3:0)] (7E,22E)-(3S,6S)-6,19-epidioxy-9,10-seco-5(10),7,22-ergostatrien-3-ol;[ST (4:0)] (7E,22E)-(3S,6R)-6-…	5.95435e+08	6.10817e+08	5.75522e+08	4.6589e+08	5.6775e+08	5.88388e+08	1.33507e+07	3.62405e+08	3.41177e+08	3.33645e+08	2.62955e+08	3.55413e+08	-1.02821	0.000612108
POS_M455T764_2	[ST dimethyl(5:0/3:0)] (5Z,7E,22E,24E)-(1S,3R)-26,27-dimethyl-24a-homo-9,10-seco-5,7,10(19),22,24-cholestapentaene-1,3,25-triol;[ST dimethyl(3:0/3:0/3:0)] (5Z,7E)-(1S,3R)-26,27-dimethyl-24a-homo-9,10-seco-5,7,10(19)-cholestatrien-22-yne-1,3,25-triol;[ST dimethyl(3:0/3:0/3:0)] (5Z,7E)-(1S,3R,20R)-26,27-dimethyl-24a-homo-9,10-seco-5,7,10(19)-cholestatrien-22-yne-1,3,25-triol;[ST (3:2/4:0/3:0)] (5Z,…	2.82963e+08	6.15773e+07	5.62388e+07	7.14718e+07	6.27237e+07	1.12617e+08	8.77661e+08	5.13065e+08	3.97549e+08	1.15745e+08	4.15741e+08	3.96782e+08	2.06862	0.009184
POS_M206T523	Indolelactate;5-Methoxyindoleacetate;Gentianamine;Swietenidin B;Cinnamoylglycine;L-Adrenaline;L-Normetanephrine;alpha-Methylnoradrenaline;1-Hydroxy-2-naphthoate;Plumbagin;Ramentaceone;3-Hydroxy-2-naphthoate	6.97459e+07	4.09607e+07	5.67322e+07	6.60893e+07	9.58941e+07	6.96652e+07	2.809e+08	3.82763e+08	2.96901e+08	3.43699e+08	2.51575e+08	2.95479e+08	2.21378	3.51197e-07
POS_M233T376_3	Leu-Thr;Ile-Thr;Spermic acid 2;Costunolide;Alantolactone;alpha-Cyclocostunolide;beta-Cyclocostunolide;Eremofrullanolide;Frullanolide;Glechomanolide;Isoalantolactone;Isovelleral;Pinguisone;[FA (13:2)] 3E,5E-tridecadienoic acid;[FA (13:2)] 3Z,5E-tridecadienoic acid;[FA (13:1)] 3-tridecynoic acid;[FA (13:1)] 4-tridecynoic acid;[FA (13:1)] 5-tridecynoic acid;[FA (13:1)] 6-tridecynoic acid;[FA (13:1)]…	2.51404e+08	3.42093e+08	2.14809e+08	3.4847e+08	2.61003e+08	2.84587e+08	8.85836e+08	5.39461e+08	5.17468e+08	5.14287e+08	5.12485e+08	4.5131e+08	1.00681	0.00175715
POS_M247T382	Ellipticine;Olivacine;3,3'-diindolylmethane;Glu-Val;Leu-Asp;Ile-Asp;2,4-diacetamido-2,4,6-trideoxy-&beta;-L-altropyranose;L-beta-aspartyl-L-leucine;L-gamma-glutamyl-L-valine;[PR] alpha-Santonin;[PR] beta-Santonin;Achillin;Ambrosin;Aromaticin;Desacetoxymatricarin;7alpha-Hydroxydehydrocostus lactone;Xanthatin;Xerantholide;Zaluzanin C;lacinilene C;[FA] Methyl jasmonate;(+/-)-6-Hydroxy-3-oxo-alpha-io…	2.14543e+08	3.1152e+08	1.9436e+08	3.67653e+08	2.8942e+08	2.8214e+08	8.58056e+08	5.41109e+08	4.40512e+08	6.32711e+08	4.93884e+08	4.15076e+08	1.02673	0.0025176
POS_M261T383_2	N,N'-Diphenyl-p-phenylenediamine;Methaphenilene;Glu-Leu;Ile-Glu;L-gamma-glutamyl-L-isoleucine;L-gamma-glutamyl-L-leucine;Lacinilene C 7-methyl ether;[FA oxo(5:1/5:0/4:0)] (1R,2R)-3-oxo-2-(2'Z-pentenyl)-cyclopentanebutanoic acid;[FA oxo(5:1/5:0/4:0)] (1S,2S)-3-oxo-2-(2'Z-pentenyl)-cyclopentanebutanoic acid;[PR] Sundiversifolide;7-oxo-11E,13-Tetradecadienoic acid;Biotin amide;o-topolin;p-topolin;m-…	2.24003e+08	3.0943e+08	2.0765e+08	3.43891e+08	2.69815e+08	2.968e+08	8.57055e+08	5.73188e+08	4.56857e+08	5.51547e+08	4.97067e+08	4.1549e+08	1.02082	0.00187645
POS_M133T227	Tetralin;Dicyclopentadiene	1.64572e+08	1.9332e+08	1.57936e+08	2.20952e+08	2.13225e+08	2.17491e+08	5.97305e+08	4.22296e+08	4.05204e+08	4.33042e+08	4.01003e+08	3.85383e+08	1.17943	2.77797e-05
POS_M197T729	aminoatrazine;(1S,2R,4S)-(-)-Bornyl acetate;Linalyl acetate;[PR] alpha-Terpinyl acetate;[PR] beta-Terpinyl acetate;[PR] gamma-Terpinyl acetate;Geranyl acetate;[FA (5:1/7:0)] 7-(2-cyclopentenyl)-heptanoic acid;[FA (12:2)] 2E,4E-dodecadienoic acid;[FA (12:2)] 2E,6Z-dodecadienoic acid;[FA (12:2)] 2E,8E-dodecadienoic acid;[FA (12:2)] 2E,8Z-dodecadienoic acid;[FA (12:2)] 2Z,8E-dodecadienoic acid;[FA (…	5.95857e+07	6.7805e+07	2.95802e+07	7.91956e+07	4.66177e+07	6.21575e+07	3.5777e+08	2.60717e+08	2.59533e+08	2.88209e+08	2.46038e+08	2.87287e+08	2.30073	1.77109e-07
POS_M437T709_2	2-Phytyl-1,4-naphthoquinone;lyso-ornithine lipid;22alpha-Hydroxy-campest-4-en-3-one;5alpha-Ergosta-7,22-diene-3beta,5-diol;[ST methyl(2:0)] (5Z,7E)-(1S,3S)-3-methyl-9,10-seco-5,7,10(19)-cholestatriene-1,25-diol;[ST (2:0/2:0/2:0)] (3S,24R)-9,10-seco-5Z,7E,10(19)-ergostatrien-3,24-diol;4&alpha;-hydroxymethyl-5&alpha;-cholesta-8,24-dien-3&beta;-ol;4&alpha;-formyl-5&alpha;-cholesta-8-en-3&beta;-ol;24…	5.09225e+08	4.10512e+08	4.3454e+08	3.63331e+08	3.93425e+08	3.64559e+08	8.10121e+07	2.19298e+08	2.2059e+08	1.81151e+08	1.89501e+08	2.12894e+08	-1.16445	2.44968e-05
POS_M499T680_1	Arg-Lys-Val-Pro;PG(O-18:0/0:0);[ST hydroxy(3:0)] (5Z,7E)-(1R,2R,3R)-2-(2-hydroxyethoxy)-9,10-seco-5,7,10(19)-cholestatriene-1,3,25-triol;11-acetoxy-3beta,6alpha-dihydroxy-9,11-seco-5alpha-cholest-7-en-9-one. ;Arg-Leu-Pro-Pro;His-Lys-Val-Val;Ile-Pro-Pro-Arg;[PC (15:0)] 1-pentadecanoyl-sn-glycero-3-phosphocholine;[PE (18:0)] 1-octadecanoyl-sn-glycero-3-phosphoethanolamine;[PC methyl(14:0)] 1-tetrad…	2.47579e+08	2.86517e+08	2.65998e+08	2.76394e+08	1.87728e+08	2.17137e+08	7.08346e+07	2.47601e+07	2.13703e+07	2.78296e+06	2.09046e+07	1.3734e+07	-3.26229	2.59899e-07
POS_M285T311	p-Cresolglucuronide;Psilocybin;D-Ornaline;N2-(D-1-Carboxyethyl)-L-arginine;L-N2-(2-Carboxyethyl)arginine;Hypaphorine;p-(&beta;-aminoethyl)phenoxy-methyl-2-(aminomethyl)furan;2-Deoxystreptidine;2-Amino-4-oxo-6-(1'-2'-dioxoprolyl)-7-8-dihydroxypteridine;Sulfisoxazole;N-(4-hydroxybenzoyl)-L-glutamate	7.60428e+07	1.24202e+08	1.05991e+08	1.78235e+08	7.36215e+07	1.09341e+08	5.45059e+08	3.44116e+08	2.44832e+08	4.10626e+08	2.84697e+08	2.75689e+08	1.65714	0.000568187
POS_M207T708	[PR] (+)-15-nor-4-thujopsen-3-one;alpha-Irone;(+)-trans-alpha-Irone;4-Octylphenol;4-tert-Octylphenol;9Z,11E,13-Tetradecatrienal;Dodecylaldehyde;[FA (12:1)] 11-dodecen-1-ol;[FA (12:1)] 9-dodecen-1-ol;[FA (12:1)] 10-dodecen-1-ol;[FA (12:1)] 8Z-dodecen-1-ol;[FA (12:1)] 7E-dodecen-1-ol;5E-Dodecen-1-ol;6E-Dodecen-1-ol;8E-Dodecen-1-ol;10Z-Dodecen-1-ol;3Z-Dodecen-1-ol;5Z-Dodecen-1-ol;7Z-Dodecen-1-ol;9Z-…	1.43963e+08	1.29051e+08	3.17865e+07	1.30831e+08	2.65401e+07	1.15412e+08	6.62516e+08	3.93394e+08	3.3971e+08	2.2497e+08	2.37379e+08	3.18631e+08	1.91398	0.0030845
POS_M306T311	4-(&beta;-D-ribofuranosyl)aminobenzene-5'-phosphate;Atherospermidine;Phenanthroviridone aglycon;Sertraline;Phenylamil;Fenoldopam;Guanosine;Crotonoside;adenosine-N1-oxide;8-oxo-deoxyguanosine;8-Hydroxy-deoxyguanosine;Agaritine;Furamizole	1.33809e+08	2.18633e+08	1.82134e+08	2.57891e+08	1.26291e+08	1.82164e+08	4.57798e+08	4.93576e+08	3.18193e+08	4.23134e+08	3.41626e+08	3.48717e+08	1.11409	0.000129028
POS_M86T227	Piperidine;Isoprene	2.13525e+08	2.59701e+08	2.08545e+08	2.90159e+08	2.81805e+08	2.92004e+08	8.31973e+08	5.8487e+08	5.55561e+08	5.77109e+08	1.40537e+08	5.2602e+08	1.057	0.0130015
POS_M456T774	[ST oxo(3:0/3:0)] (5Z,7E)-(1S,3R)-24-oxo-25-aza-26,27-propano-9,10-seco-5,7,10(19)-cholestatriene-1,3,25-triol;[FA ethyl,trimethyl(23:4)] (+/-)N-(2-fluro-ethyl)-2,16,16-trimethyl-5Z,8Z,11Z,14Z-tricosatetraenoyl amine;[ST dimethyl(4:0/3:0)] (5Z,7E,17Z)-(1S,3R)-26,27-dimethyl-9,10-seco-5,7,10(19),17(20)-cholestatetraen-22-yne-1,3,25-triol;[ST dimethyl(4:0/3:0)] (5Z,7E)-(1S,3R)-26,27-dimethyl-9,10-s…	2.23346e+08	6.04852e+08	3.66197e+08	6.44131e+08	4.09751e+08	4.15672e+08	2.11719e+08	6.09204e+07	1.4968e+08	2.33273e+08	2.52506e+08	1.67589e+08	-1.30831	0.00359222
POS_M425T688_1	Asp-Gln-Tyr;Ala-Asp-Gly-Tyr;Asp-Phe-Gly-Ser;Glu-Gly-Gly-Tyr;Glu-Asn-Tyr;Cys-Thr-Thr-Thr;Met-Thr-Ser-Ser;Chitobiose;N-acetyl-&beta;-D-galactosaminyl-(1->4)-N-acetyl-&beta;-D-glucosaminyl group;Asp-Gly-Pro-His;Grandidentatin;Trp-Gly-Tyr;Met-Phe-Gln;Ala-Met-Phe-Gly;Cys-Phe-Val-Gly;Clindamycin;Ala-Thr-Asp-Pro;Glu-Ala-Pro-Ser;Glu-Thr-Gly-Pro;Gln-Gln-Gln;Ala-Ala-Asn-Gln;Ala-Gln-Gln-Gly;Asn-Val-Asn-Gly;…	1.29859e+08	1.4596e+08	1.16127e+08	1.73995e+08	1.52458e+08	1.48384e+08	3.1369e+08	3.26542e+08	3.15893e+08	3.75787e+08	3.18397e+08	2.99368e+08	1.16949	1.04712e-07
POS_M314T626_2	Angustine;[PC methyl,acety] 1-methyl-2-acetyl-sn-glycero-3-phosphocholine;[PC (3:0)] 1-propionyl-sn-glycero-3-phosphocholine;[PC (3:0)] 2-propionyl-sn-glycero-3-phosphocholine;PC(0:0/3:0);N-Feruloyltyramine;Acetylcaranine;BAS 490 F;Ala-Ser-His;Thr-Gly-His;Thr-Thr-Ala;Val-Ser-Ser;Convolvine;Phyllalbine;Cyclobenzaprine;[FA hydroxy(10:0)] N-(3S-hydroxydecanoyl)-L-serine;Hydroxyhexanoycarnitine;4-Nit…	7.6436e+07	2.60009e+07	5.51448e+07	1.67263e+08	3.1567e+08	1.47582e+08	1.30609e+08	4.29515e+08	4.1594e+08	4.7048e+08	3.5883e+08	3.88717e+08	1.47718	0.00505053
POS_M717T676_1	Amataine;Spinoside A;PA(13:0/22:6(4Z,7Z,10Z,13Z,16Z,19Z));PA(15:1(9Z)/20:5(5Z,8Z,11Z,14Z,17Z));PA(17:2(9Z,12Z)/18:4(6Z,9Z,12Z,15Z));PA(18:4(6Z,9Z,12Z,15Z)/17:2(9Z,12Z));PA(20:5(5Z,8Z,11Z,14Z,17Z)/15:1(9Z));PA(22:6(4Z,7Z,10Z,13Z,16Z,19Z)/13:0);Adouetine Z	3.1955e+08	1.45326e+08	1.4928e+08	8.17638e+07	3.50671e+08	1.75875e+08	12427.8	965856	557578	626129	544319	745135	-8.46838	0.000894808
POS_M207T649_2	[PR] (+)-15-nor-4-thujopsen-3-one;alpha-Irone;(+)-trans-alpha-Irone;4-Octylphenol;4-tert-Octylphenol;9Z,11E,13-Tetradecatrienal;Dodecylaldehyde;[FA (12:1)] 11-dodecen-1-ol;[FA (12:1)] 9-dodecen-1-ol;[FA (12:1)] 10-dodecen-1-ol;[FA (12:1)] 8Z-dodecen-1-ol;[FA (12:1)] 7E-dodecen-1-ol;5E-Dodecen-1-ol;6E-Dodecen-1-ol;8E-Dodecen-1-ol;10Z-Dodecen-1-ol;3Z-Dodecen-1-ol;5Z-Dodecen-1-ol;7Z-Dodecen-1-ol;9Z-…	2.8951e+08	2.49334e+08	2.93269e+08	2.48934e+08	2.67376e+08	2.57536e+08	4.50361e+07	1.49017e+08	1.11932e+08	3.14023e+07	2.00008e+07	1.34893e+08	-1.70588	1.83263e-05
POS_M437T639	2-Phytyl-1,4-naphthoquinone;lyso-ornithine lipid;22alpha-Hydroxy-campest-4-en-3-one;5alpha-Ergosta-7,22-diene-3beta,5-diol;[ST methyl(2:0)] (5Z,7E)-(1S,3S)-3-methyl-9,10-seco-5,7,10(19)-cholestatriene-1,25-diol;[ST (2:0/2:0/2:0)] (3S,24R)-9,10-seco-5Z,7E,10(19)-ergostatrien-3,24-diol;4&alpha;-hydroxymethyl-5&alpha;-cholesta-8,24-dien-3&beta;-ol;4&alpha;-formyl-5&alpha;-cholesta-8-en-3&beta;-ol;24…	3.1716e+08	4.30666e+08	2.59028e+08	4.01955e+08	2.92691e+08	2.69139e+08	2.96025e+07	4.70839e+07	1.75827e+08	1.59829e+08	1.15835e+08	1.94735e+08	-1.44677	0.000447209
POS_M481T680_1	20-Hydroxyecdysone;Ajugasterone C;Inokosterone;Pterosterone;26-Hydroxyecdysone;22-deoxy-20,21-dihydroxyecdysone;PA(21:0/0:0);[ST hydroxy,methyl,ethyl(4:0/2:0)] (5Z,7E)-(1S,3R)-23-oxa-23-[3-(1-hydroxy-1-methylethyl)phenyl]-24,25,26,27-tetranor-9,10-seco-5,7,10(19)-cholestatriene-1,3-diol;Borreverine;[ST (2:0)] (5Z,7E)-(1S,3R)-18-acetoxy-9,10-seco-5,7,10(19)-cholestatriene-1,3-diol;[ST (2:0)] (5Z,7…	2.32728e+08	1.70837e+08	2.06446e+08	1.70374e+08	2.1487e+08	1.65257e+08	5.40134e+07	1.7451e+07	1.53622e+07	1.65725e+07	1.47023e+07	9.06741e+06	-3.18994	1.47259e-07
POS_M156T80	L-Histidine;3-(Pyrazol-1-yl)-L-alanine;D-Histidine;bacimethrin;N3-hydroxyethylcytosine;Tranylcypromine;1,2,3,4-tetrahydroisoquinoline;2-Methylcholine;Urocanate;4-Nitroaniline;NicotinamideN-oxide	5.46162e+07	7.58003e+07	6.50338e+07	8.47379e+07	7.50826e+07	9.05259e+07	3.60881e+08	2.66176e+08	2.09652e+08	2.50052e+08	2.09692e+08	2.22971e+08	1.76907	2.19496e-05
POS_M90T91	L-Alanine;beta-Alanine;D-Alanine;Sarcosine;Urethane;2-Nitropropane;HMMF;1-nitropropane;glycine methyl ester;Methylglyoxal;Propenoate;enolaldehyde;Malondialdehyde	8.31002e+07	1.12641e+08	8.33599e+07	1.02541e+08	1.10094e+08	1.23311e+08	2.96155e+08	2.7435e+08	2.52004e+08	2.69692e+08	2.55957e+08	2.68694e+08	1.39442	5.765e-09
POS_M485T545_2	alpha,beta-Dihydroxyethyl-TPP;[PR] Iriediol;Cefamandole;SR 141716;Luteolin 7-O-glucuronide;[Fv] Aureusidin 6-glucuronide;Demethylwedelolactone 3-O-glucoside;Luteolin 5-glucuronide;Luteolin 7-glucuronide;Luteolin 7-galacturonide;Luteolin 3'-glucuronide;Luteolin 3'-galacturonide;5,6,7,2'-Tetrahydroxyflavone 7-glucuronide;Scutellarein 5-glucuronide;Scutellarein 7-glucuronide;5,7,8,2'-Tetrahydroxyfla…	6.54483e+07	8.80053e+07	7.41668e+07	9.77079e+07	3.95395e+07	6.98307e+07	3.53545e+08	2.00536e+08	2.34593e+08	2.55698e+08	2.47665e+08	2.11105e+08	1.78989	2.0969e-05
POS_M307T223	--	1.3608e+08	1.03047e+08	1.03019e+08	1.26355e+08	1.35668e+08	1.3791e+08	3.00214e+08	3.59957e+08	3.07519e+08	2.64532e+08	2.73716e+08	2.54088e+08	1.24595	1.73476e-06
POS_M133T130	THTC	1.12369e+08	1.5619e+08	1.01289e+08	1.92782e+08	1.90081e+08	1.92595e+08	3.85538e+08	2.84283e+08	2.83065e+08	3.60931e+08	3.25189e+08	3.43739e+08	1.06865	2.91164e-05
POS_M267T218	Methoxybrassinin;Uridine;Pseudouridine;Orotidine(fragment);3,3',4'5-Tetrahydroxystilbene;Wyerone acid;Eriobofuran;Fulvoplumierin;Oxyresveratrol;Methylstyrylpyron;2,2'-Dihydroxy-4-methoxybenzophenone;Chrysene;Benz[a]anthracene;[FA hydroxy(11:2/11:2)] 2R,9R-dihydroxy-3S,4S,7S,8S-diepoxy-5E,10-undecadien-1-ol;Norepinephrinesulfate	1.34496e+08	1.3081e+08	1.08099e+08	1.43193e+08	1.36816e+08	1.39304e+08	5.33346e+08	2.79214e+08	2.75835e+08	3.109e+08	2.7899e+08	2.6981e+08	1.29718	0.0010812
POS_M500T697_2	Arg-Leu-Leu-Val;Ile-Leu-Val-Arg;Lys-Lys-Lys-Pro;Arg-Ile-Ile-Val;Ala-Lys-Lys-His;26-hydroxycholesterol 3-sulfate	2.43663e+08	1.77814e+08	1.79489e+08	1.67196e+08	2.01839e+08	1.88938e+08	6.14909e+07	1.77261e+07	1.4803e+07	1.80842e+07	3.11395e+07	6.60732e+07	-2.46904	7.66091e-07
POS_M171T837	Pseudopelletierine	1.71628e+08	1.81624e+08	2.53864e+08	2.44801e+08	2.31524e+07	5.82617e+08	4.96613e+07	7.5028e+06	1.96301e+07	1.29714e+07	2.83395e+07	1.39455e+07	-3.46452	0.0157644
POS_M500T649_2	Arg-Leu-Leu-Val;Ile-Leu-Val-Arg;Lys-Lys-Lys-Pro;Arg-Ile-Ile-Val;Ala-Lys-Lys-His;26-hydroxycholesterol 3-sulfate	2.4978e+08	2.59264e+08	2.93372e+08	2.49506e+08	2.55702e+08	2.60452e+08	6.69735e+06	1.45477e+08	6.91205e+07	1.20515e+08	7.50433e+07	1.33355e+08	-1.51095	1.76609e-05
POS_M455T639_2	[ST dimethyl(5:0/3:0)] (5Z,7E,22E,24E)-(1S,3R)-26,27-dimethyl-24a-homo-9,10-seco-5,7,10(19),22,24-cholestapentaene-1,3,25-triol;[ST dimethyl(3:0/3:0/3:0)] (5Z,7E)-(1S,3R)-26,27-dimethyl-24a-homo-9,10-seco-5,7,10(19)-cholestatrien-22-yne-1,3,25-triol;[ST dimethyl(3:0/3:0/3:0)] (5Z,7E)-(1S,3R,20R)-26,27-dimethyl-24a-homo-9,10-seco-5,7,10(19)-cholestatrien-22-yne-1,3,25-triol;[ST (3:2/4:0/3:0)] (5Z,…	3.71749e+08	2.76548e+08	3.42331e+08	4.32656e+08	3.74805e+08	3.33724e+08	2.54764e+07	2.89252e+08	1.87245e+08	1.64281e+08	1.39852e+08	1.9693e+08	-1.08771	0.00100202
POS_M437T764_2	2-Phytyl-1,4-naphthoquinone;lyso-ornithine lipid;22alpha-Hydroxy-campest-4-en-3-one;5alpha-Ergosta-7,22-diene-3beta,5-diol;[ST methyl(2:0)] (5Z,7E)-(1S,3S)-3-methyl-9,10-seco-5,7,10(19)-cholestatriene-1,25-diol;[ST (2:0/2:0/2:0)] (3S,24R)-9,10-seco-5Z,7E,10(19)-ergostatrien-3,24-diol;4&alpha;-hydroxymethyl-5&alpha;-cholesta-8,24-dien-3&beta;-ol;4&alpha;-formyl-5&alpha;-cholesta-8-en-3&beta;-ol;24…	1.95953e+08	1.85046e+08	1.36834e+08	2.20125e+08	1.71305e+08	4.41535e+07	6.42287e+08	3.4711e+08	2.83766e+08	3.18249e+08	2.91974e+08	3.02987e+08	1.19736	0.00771936
POS_M483T770_2	[ST hydroxy(2:0)] (5Z,7E)-(1R,2R,3R)-2-(2-hydroxyethoxy)-9,10-seco-5,7,10(19)-cholestatriene-1,3-diol;[ST methoxy(3:0)] (5Z,7E)-(1S,3R,20S)-20-methoxy-24a-homo-9,10-seco-5,7,10(19)-cholestatriene-1,3,25-triol;[ST (3:0/3:0/3:0)] (5Z,7E)-(1S,3R)-24a,24b,24c-trihomo-22-oxa-9,10-seco-5,7,10(19)-cholestatriene-1,3,25-triol;[ST dimethyl(3:0/3:0/3:0)] (5Z,7E)-(1S,3R)-26,27-dimethyl-24a-homo-22-oxa-9,10-…	4.59503e+07	4.78301e+07	3.25521e+07	1.47698e+07	1.1624e+07	3.36029e+07	2.27803e+08	1.56032e+08	1.3275e+08	3.48835e+08	2.65007e+08	1.11487e+08	2.73664	0.000860868
POS_M247T244	Ellipticine;Olivacine;3,3'-diindolylmethane;Glu-Val;Leu-Asp;Ile-Asp;2,4-diacetamido-2,4,6-trideoxy-&beta;-L-altropyranose;L-beta-aspartyl-L-leucine;L-gamma-glutamyl-L-valine;[PR] alpha-Santonin;[PR] beta-Santonin;Achillin;Ambrosin;Aromaticin;Desacetoxymatricarin;7alpha-Hydroxydehydrocostus lactone;Xanthatin;Xerantholide;Zaluzanin C;lacinilene C;[FA] Methyl jasmonate;(+/-)-6-Hydroxy-3-oxo-alpha-io…	1.2577e+08	1.88598e+08	1.16585e+08	1.93736e+08	1.52033e+08	1.6371e+08	6.06957e+08	3.70961e+08	2.21698e+08	4.06652e+08	2.74696e+08	2.44487e+08	1.17637	0.00809685
POS_M130T105_1	4-Guanidinobutanal;(S)-piperazine-2-carboxamide;(R)-piperazine-2-carboxamide	5.83738e+06	1.70863e+07	6.20152e+06	1.55562e+07	5.59535e+06	6.84237e+06	2.61611e+08	2.25015e+08	4.62549e+06	2.19822e+08	1.81524e+08	2.123e+08	4.2738	0.000892988
POS_M478T836_2	Arg-Phe-Val-Gly;His-Lys-Pro-Pro;Phe-Arg-Arg;LysoPE(0:0/18:2(9Z,12Z));LysoPE(18:2(9Z,12Z)/0:0);Ala-Leu-Lys-Phe;Ile-Lys-Phe-Ala;15-HETE-DA;15-HETE-VA;Ile-Lys-Val-Pro;Leu-Lys-Val-Pro;Lys-Trp-Gln;Ala-Lys-Trp-Gly;Asp-Leu-Leu-Thr;Glu-Leu-Leu-Ser;Glu-Leu-Thr-Val;Ile-Leu-Thr-Asp;Asp-Ile-Ile-Thr;Glu-Ile-Ile-Ser;Glu-Ile-Leu-Ser;Glu-Ile-Thr-Val;PA(20:3(8Z,11Z,14Z)/0:0);Sophoranone;[Fv] Sophoradin;[Fv] Munch…	1.13024e+08	1.65045e+08	8.80481e+07	1.4266e+08	1.49176e+08	1.20701e+08	2.98034e+08	3.53013e+08	3.27373e+08	2.62457e+08	1.95588e+08	2.7715e+08	1.13799	0.000103486
POS_M161T729	N6-Methyl-L-lysine;L-Carnitinamide;Bethanechol;N-hydroxy-N-acetylcadaverine;isoputreanine;Putreanine;3E,7-Dimethyl-1,3,6-octatriene;3,7-Dimethylocta-2E,4E-diene;3,7-Dimethyl-1,3Z,6-octatriene;7-Methyl-3-methylene-1,6-octadiene;Butylidenecyclohexane;1-methyl-1-(2-methyl-2-propenyl)-cyclopentane;Stachydrine;4-(Trimethylammonio)but-2-enoate	4.62106e+07	5.35257e+07	2.50305e+07	5.98981e+07	3.73341e+07	4.78583e+07	2.28693e+08	1.69447e+08	1.72973e+08	1.99646e+08	1.70833e+08	2.03526e+08	2.08523	1.10614e-07
POS_M480T517_2	S-D-mandeloylglutathione;9-hydroxy-3,5,7,11,13,15,17-octaoxo-eicosanoyl-[acp]	1.61801e+08	1.97874e+08	1.59086e+08	2.14582e+08	1.16541e+08	1.31701e+08	4.8985e+08	2.49092e+08	2.84704e+08	3.60038e+08	2.95432e+08	3.24513e+08	1.02943	0.00116423
POS_M470T593_2	Ile-Leu-Lys-Pro;Leu-Leu-Lys-Pro;Ile-Ile-Lys-Pro;N-stearoyl tyrosine;[FA (22:0)] N-docosanoyl-taurine;PA(19:0/0:0);Norselic acid A;[ST (3:0/3:0)] (5E,7E)-(1S,3S)-4,4-difluoro-9,10-seco-5,7,10(19)-cholestatriene-1,3,25-triol;[ST (3:0/3:0)] (5Z,7E)-(1S,3S)-4,4-difluoro-9,10-seco-5,7,10(19)-cholestatriene-1,3,25-triol;[ST (3:0/3:0)] (5Z,7E)-(1S,3R)-23,23-difluoro-9,10-seco-5,7,10(19)-cholestatriene-1…	2.59487e+08	2.73217e+08	2.81901e+08	2.54093e+08	2.4826e+08	2.66097e+08	5.85786e+06	1.43124e+08	1.0801e+08	1.51393e+08	1.13766e+08	1.43723e+08	-1.24939	5.31507e-05
POS_M353T743	Encainide;[FA oxo,hydroxy(2:0)] 9-oxo-11R,15S-dihydroxy-5Z,13E-prostadienoic acid;[FA hydroxy(2:0)] 9S,11R-epidioxy-15S-hydroxy-5Z,13E-prostadienoic acid;[FA hydroxy,oxo(2:0)] 9S,15S-dihydroxy-11-oxo-5Z,13E-prostadienoic acid;[FA dihydoxy(2:0/2:0)] 6,9S-epoxy-11R,15S-dihydoxy-5Z,13E-prostadienoic acid;[FA hydroxy(2:0)] 9S,11S-epoxy,15S-hydroxy-thromboxa-5Z,13E-dien-1-oic acid;[FA trihydroxy(20:4)…	1.194e+08	1.50199e+08	9.18914e+07	1.50499e+08	1.4759e+08	1.15804e+08	3.81131e+08	2.31178e+08	2.6216e+08	2.96684e+08	2.94032e+08	2.19378e+08	1.11939	0.000156831
POS_M127T75	1-5-diazabicyclononane;1-(3-aminopropyl)-pyrrolinium;Cyclohexyl isocyanide	1.02583e+08	1.11503e+08	1.07182e+08	1.0467e+08	1.35267e+08	1.33629e+08	2.99974e+08	2.29582e+08	4.51101e+08	4.81303e+08	4.17625e+08	2.22015e+06	1.43738	0.0229874
POS_M243T485	[FA (16:0/2:0)] 6E,8E,14E-Hexadecatriene-10,12-diynoic acid;[FA (16:0/2:0)] 6E,8E,14Z-Hexadecatriene-10,12-diynoic acid;Bisphenol B;4,4a,5,6,7,8-Hexahydro-6-(p-hydroxyphenyl)-2(3H)-naphthalenone;4,4'-(Butane-1,1-diyl)diphenol;4,4'-(2-Methylpropylidene)bisphenol;Oblongolide;Glutinosone;1-Octylglycerol;2-Octylglycerol;6-Benzylaminopurine	5.22125e+07	7.08803e+07	3.2062e+07	9.37616e+07	5.16971e+07	6.68286e+07	3.06456e+08	1.89232e+08	1.905e+08	1.94134e+08	1.98255e+08	1.69548e+08	1.76417	5.24976e-05
POS_M456T709	[ST oxo(3:0/3:0)] (5Z,7E)-(1S,3R)-24-oxo-25-aza-26,27-propano-9,10-seco-5,7,10(19)-cholestatriene-1,3,25-triol;[FA ethyl,trimethyl(23:4)] (+/-)N-(2-fluro-ethyl)-2,16,16-trimethyl-5Z,8Z,11Z,14Z-tricosatetraenoyl amine;[ST dimethyl(4:0/3:0)] (5Z,7E,17Z)-(1S,3R)-26,27-dimethyl-9,10-seco-5,7,10(19),17(20)-cholestatetraen-22-yne-1,3,25-triol;[ST dimethyl(4:0/3:0)] (5Z,7E)-(1S,3R)-26,27-dimethyl-9,10-s…	2.97487e+08	2.36979e+08	2.81555e+08	2.09135e+08	2.37724e+08	2.16083e+08	3.1736e+07	1.19371e+08	1.21297e+08	1.06003e+08	1.12539e+08	1.20316e+08	-1.27472	3.23388e-05
POS_M253T523	5-Hydroxy-N-formylkynurenine;4'-O-Methylisoflavone;1-[2-(4-Hydroxyphenyl)-1-benzofuran-3-yl]ethanone;7-Methoxyisoflavone;7-Hydroxy-2-methylisoflavone;7-Methoxyflavone;6-Methoxyflavone;Deoxyinosine;N-D-Ribosylpurine;demethylsuberosin;osthenol;Naproxen;6-O-Methyleuparin;Aucuparin;Kawain;Demethylbatatasin IV;Dihydroresveratrol;NOPM;Dethiobiotin;Val-Pro	3.9839e+07	2.34703e+07	3.25788e+07	3.84723e+07	5.50899e+07	3.92267e+07	1.58717e+08	2.15743e+08	1.61906e+08	1.86956e+08	1.48372e+08	1.67983e+08	2.18475	2.01458e-07
POS_M198T216	3-Hydroxy-2-methylpyridine-4,5-dicarboxylate;Clavulanate-9-aldehyde;TRIBOA;N-Acetyl-L-aspartate;N-Formyl-L-glutamate;[FA amino,oxo(6:0/2:0)] 2-amino-3-oxo-hexanedioic acid;formylglutamate;7-Cyano-7-deazaguanine;6-methylthiohexanonitrile oxide	8.62998e+07	8.44128e+07	9.41254e+07	9.65599e+07	9.88725e+07	1.06259e+08	2.53249e+08	2.30805e+08	2.40015e+08	2.08774e+08	2.17141e+08	2.27616e+08	1.28193	4.46938e-09
POS_M481T587_3	20-Hydroxyecdysone;Ajugasterone C;Inokosterone;Pterosterone;26-Hydroxyecdysone;22-deoxy-20,21-dihydroxyecdysone;PA(21:0/0:0);[ST hydroxy,methyl,ethyl(4:0/2:0)] (5Z,7E)-(1S,3R)-23-oxa-23-[3-(1-hydroxy-1-methylethyl)phenyl]-24,25,26,27-tetranor-9,10-seco-5,7,10(19)-cholestatriene-1,3-diol;Borreverine;[ST (2:0)] (5Z,7E)-(1S,3R)-18-acetoxy-9,10-seco-5,7,10(19)-cholestatriene-1,3-diol;[ST (2:0)] (5Z,7…	3.12965e+08	2.2343e+08	3.00928e+08	2.38103e+08	3.1525e+08	3.1185e+08	4.29303e+06	1.63291e+08	1.589e+08	1.53446e+08	1.1473e+08	1.92646e+08	-1.11268	0.000794755
POS_M114T123	cyanosulfurous acid anion	1.53104e+08	1.92123e+08	6.86866e+07	1.18076e+08	3.93196e+08	4.56761e+08	3.50714e+07	2.04437e+07	4.53719e+07	2.7245e+07	1.06839e+08	3.65889e+07	-2.34736	0.0180449
POS_M481T516_3	His-Leu-Leu-Val;Ile-Leu-Val-His;His-Ile-Ile-Val;20-Hydroxyecdysone;Ajugasterone C;Inokosterone;Pterosterone;26-Hydroxyecdysone;22-deoxy-20,21-dihydroxyecdysone;PA(21:0/0:0);[ST hydroxy,methyl,ethyl(4:0/2:0)] (5Z,7E)-(1S,3R)-23-oxa-23-[3-(1-hydroxy-1-methylethyl)phenyl]-24,25,26,27-tetranor-9,10-seco-5,7,10(19)-cholestatriene-1,3-diol;Borreverine;[ST (2:0)] (5Z,7E)-(1S,3R)-18-acetoxy-9,10-seco-5,7…	6.45588e+07	5.83074e+07	6.0257e+07	6.33119e+07	1.40867e+08	1.37427e+08	2.68654e+08	2.94846e+08	2.74468e+08	1.72414e+08	2.87763e+08	1.37346e+08	1.4519	0.000763049
POS_M471T543	Glycyrrhetinate;3alpha-Hydroxyglycyrrhetinate;Gypsogenin;[ST methoxy,dimethyl(3:0/3:0/3:0)] (5Z,7E)-(1S,3R,22R)-22-methoxy-26,27-dimethyl-9,10-seco-5,7,10(19)-cholestatrien-23-yne-1,3,25-triol;[ST dimethyl,methoxy(3:0/3:0/3:0)] (5Z,7E)-(1S,3R,20R,22S)-26,27-dimethyl-22-methoxy-9,10-seco-5,7,10(19)-cholestatrien-23-yne-1,3,25-triol;[ST dimethyl(4:0/4:0/4:0)] (5Z,7E)-(1S,3R,20R,22R)-26,27-dimethyl-…	2.97633e+08	3.19057e+08	3.05708e+08	2.90557e+08	3.28558e+08	2.74425e+08	6.1824e+06	1.98326e+08	1.91961e+08	1.73318e+08	1.41559e+08	1.90111e+08	-1.01038	0.000615004
POS_M153T200_2	--	2.88446e+08	6.97579e+07	2.96203e+08	8.62222e+07	2.5648e+08	3.47685e+08	7.02819e+07	9.41094e+07	2.65704e+07	4.65276e+07	3.40427e+07	1.16893e+08	-1.79168	0.00963175
POS_M500T708_1	Gln-Lys-Lys-Pro;His-Leu-Leu-Thr;Ile-Leu-Thr-His;His-Ile-Ile-Thr;[ST (3:0/3:0)] (7E,16Z)-(1S,3R)-23-thia-24,24b-clycobenzyl-19-nor-24a,24b-dihomo-9,10-seco-5,7,16-cholestatriene-1,3,25-triol;[ST (3:0/3:0)] (7E,16Z)-(1S,3R,20R)-23-thia-24,24b-benzyl-19-nor-24a,24b-dihomo-9,10-seco-5,7,16-cholestatriene-1,3,25-triol;Fusicoccin H;Ala-Lys-Lys-His;26-hydroxycholesterol 3-sulfate	4.51288e+07	7.71998e+07	1.49239e+07	4.19152e+07	3.13838e+07	3.54566e+07	2.28299e+08	3.90042e+08	8.42879e+07	1.01856e+08	3.8391e+08	9.78228e+07	2.38636	0.0150628
POS_M482T516_1	Arg-Leu-Pro-Pro;His-Lys-Val-Val;Ile-Pro-Pro-Arg;[PC (15:0)] 1-pentadecanoyl-sn-glycero-3-phosphocholine;[PE (18:0)] 1-octadecanoyl-sn-glycero-3-phosphoethanolamine;[PC methyl(14:0)] 1-tetradecanoyl-2-methyl-sn-glycero-3-phosphocholine;[PC (7:0/8:2)] 1-heptanoyl-2-octyl-sn-glycero-3-phosphocholine;[PC (15:0)] 3-pentadecanoyl-sn-glycero-1-phosphocholine;1-acyl-sn-glycero-3-phosphoethanolamine (n-C1…	7.07615e+07	6.84258e+07	6.36637e+07	6.87485e+07	1.17709e+08	1.25775e+08	2.89247e+08	2.06808e+08	1.94312e+08	2.11002e+08	2.21611e+08	2.07871e+08	1.36947	1.97948e-05
POS_M148T91_1	3-Methyloxindole;Indole-3-carbinol;2-Indanone oxime;5-methylthiopentanaldoxime;4-Fluorocyclohexadiene-cis,cis-1,2-diol;1-Fluorocyclohexadiene-cis,cis-1,2-diol	3.88379e+07	6.67241e+07	4.25436e+07	6.06855e+07	5.22778e+07	5.30456e+07	1.88e+08	1.86469e+08	1.58418e+08	1.78e+08	1.70046e+08	1.6538e+08	1.73595	3.78585e-09
POS_M735T680_1	PI(13:0/12:0)	1.40654e+08	1.12156e+08	1.21922e+08	1.14461e+08	1.29597e+08	1.25985e+08	115303	2.30946e+06	2.2397e+06	2.10932e+06	6.68973e+06	2.14284e+06	-5.5766	8.29798e-11
POS_M265T448	Phe-Val;Subaphyllin;Falcarinone;(9Z)-Tetradecenoic acid;[FA (14:1)] 5-tetradecenoic acid;[FA (14:1)] 5Z-tetradecenoic acid;[FA (14:1)] 4-tetradecenoic acid;[FA (14:1)] 2-tetradecenoic acid;[FA methyl(13:1)] 5-methyl-2E-tridecenoic acid;[FA dimethyl(12:1)] 2,4-dimethyl-2E-dodecenoic acid;[FA (14:1)] 8Z-tetradecenoic acid;[FA (14:1)] 3E-tetradecenoic acid;[FA (14:1)] 4Z-tetradecenoic acid;[FA (14:1…	1.63536e+08	1.63142e+08	1.44818e+08	1.74662e+08	1.73902e+08	1.83262e+08	2.81116e+07	5.19359e+07	4.80015e+07	4.31313e+07	5.14149e+07	4.19707e+07	-1.92309	3.83616e-09
POS_M156T90	L-Histidine;3-(Pyrazol-1-yl)-L-alanine;D-Histidine;bacimethrin;N3-hydroxyethylcytosine;Tranylcypromine;1,2,3,4-tetrahydroisoquinoline;2-Methylcholine;Urocanate;4-Nitroaniline;NicotinamideN-oxide	4.11274e+07	6.11991e+07	4.89668e+07	6.87206e+07	5.52688e+07	7.3096e+07	2.39272e+08	1.9154e+08	1.55019e+08	1.94984e+08	1.55931e+08	1.63286e+08	1.65882	4.81999e-06
POS_M207T697_2	[PR] (+)-15-nor-4-thujopsen-3-one;alpha-Irone;(+)-trans-alpha-Irone;4-Octylphenol;4-tert-Octylphenol;9Z,11E,13-Tetradecatrienal;Dodecylaldehyde;[FA (12:1)] 11-dodecen-1-ol;[FA (12:1)] 9-dodecen-1-ol;[FA (12:1)] 10-dodecen-1-ol;[FA (12:1)] 8Z-dodecen-1-ol;[FA (12:1)] 7E-dodecen-1-ol;5E-Dodecen-1-ol;6E-Dodecen-1-ol;8E-Dodecen-1-ol;10Z-Dodecen-1-ol;3Z-Dodecen-1-ol;5Z-Dodecen-1-ol;7Z-Dodecen-1-ol;9Z-…	2.78379e+08	2.30971e+08	2.81386e+08	2.10022e+08	3.04504e+08	2.42117e+08	3.48698e+08	2.28309e+07	2.00738e+07	1.03874e+08	1.45109e+07	2.1908e+07	-1.54061	0.0125553
POS_M219T237	N2-(D-1-Carboxyethyl)-L-lysine;Leu-Ser;Thr-Val;Ile-Ser;N-hydroxy-N-succinylcadaverine;[FA (14:5)] 5,7,9,11,13-tetradecapentaenoic acid;aminoatrazine;(1S,2R,4S)-(-)-Bornyl acetate;Linalyl acetate;[PR] alpha-Terpinyl acetate;[PR] beta-Terpinyl acetate;[PR] gamma-Terpinyl acetate;Geranyl acetate;[FA (5:1/7:0)] 7-(2-cyclopentenyl)-heptanoic acid;[FA (12:2)] 2E,4E-dodecadienoic acid;[FA (12:2)] 2E,6Z-…	8.62662e+07	1.43868e+08	6.40336e+07	1.31033e+08	8.15074e+07	9.94542e+07	3.37295e+08	2.01733e+08	2.18675e+08	2.22094e+08	2.14051e+08	2.18465e+08	1.22028	0.000235556
POS_M453T543	PA(O-20:0/0:0);[ST dimethyl(4:0/3:0)] (5Z,7E,17E)-(1S,3R)-26,27-dimethyl-24a-homo-9,10-seco-5,7,10(19),17(20)-cholestatetraen-22-yne-1,3,25-triol;[ST dimethyl(4:0/3:0)] (5Z,7E,17Z)-(1S,3R)-26,27-dimethyl-24a-homo-9,10-seco-5,7,10(19),17(20)-cholestatetraen-22-yne-1,3,25-triol;[ST dimethyl(4:0/3:0)] (5Z,7E)-(1S,3R)-26,27-dimethyl-24a-homo-9,10-seco-5,7,10(19),20-cholestatetraen-22-yne-1,3,25-triol…	2.65994e+08	2.71643e+08	2.54015e+08	2.42808e+08	2.78147e+08	2.3289e+08	6.13749e+06	1.47496e+08	1.58614e+08	1.42283e+08	1.11163e+08	1.52665e+08	-1.1053	0.000237811
POS_M219T92	8-Hydroxy-2-chlorodibenzofuran;8-Hydroxy-3-chlorodibenzofuran;4,4'-Biphenyldithiol;3-(3,4-Dihydroxyphenyl)pyruvate;3-(2-propenoic acid)-4,6-hydroxy cyclohexa-2,5-dienone;3,4,6-trihydroxy-cis-cinnamate;1-thio-&beta;-D-glucose;Fluoren-9-one;D-Glucose;myo-Inositol;D-Fructose;D-Mannose;beta-D-Glucose;D-Galactose;alpha-D-Glucose;D-Allose;L-Sorbose;D-Tagatose;L-Gulose;L-Rhamnonate;D-Hexose;D-Fuconate;L…	1.54645e+08	1.43616e+08	1.41844e+08	2.06561e+08	1.4573e+08	1.38764e+08	3.12887e+07	8.57441e+06	1.22266e+07	4.0508e+07	5.23612e+07	4.13587e+07	-2.32127	1.92356e-06
POS_M494T552	MK826;Cys-Lys-Cys-Cys;Asn-Cys-Gly-Tyr;2-deoxy-5-keto-dihydrostreptosyl-K252c	3.34714e+07	2.78647e+07	3.66414e+07	4.25461e+07	3.2493e+07	2.23319e+07	1.55252e+08	1.4454e+08	1.60564e+08	1.64992e+08	1.28404e+08	1.57714e+08	2.22214	2.96663e-09
POS_M260T369	Leu-Ala-Gly;Leu-Gln;Val-Ala-Ala;Ile-Gln;Ile-Ala-Gly;2-Heptyl-4-hydroxyquinoline-N-oxide;Propranolol;R (+)-Propanolol;2-Heptyl-3-hydroxy-quinolone;[FA (16:0/2:0)] 6E,8E,14E-Hexadecatriene-10,12-diynoic acid;[FA (16:0/2:0)] 6E,8E,14Z-Hexadecatriene-10,12-diynoic acid;Bisphenol B;4,4a,5,6,7,8-Hexahydro-6-(p-hydroxyphenyl)-2(3H)-naphthalenone;4,4'-(Butane-1,1-diyl)diphenol;4,4'-(2-Methylpropylidene)b…	2.24935e+08	2.40712e+08	2.11512e+08	1.61995e+08	1.55953e+08	2.02417e+08	7.32506e+07	5.58303e+07	9.75767e+07	5.63267e+07	9.84223e+07	5.48856e+07	-1.45669	1.48075e-05
POS_M456T639	[ST oxo(3:0/3:0)] (5Z,7E)-(1S,3R)-24-oxo-25-aza-26,27-propano-9,10-seco-5,7,10(19)-cholestatriene-1,3,25-triol;[FA ethyl,trimethyl(23:4)] (+/-)N-(2-fluro-ethyl)-2,16,16-trimethyl-5Z,8Z,11Z,14Z-tricosatetraenoyl amine;[ST dimethyl(4:0/3:0)] (5Z,7E,17Z)-(1S,3R)-26,27-dimethyl-9,10-seco-5,7,10(19),17(20)-cholestatetraen-22-yne-1,3,25-triol;[ST dimethyl(4:0/3:0)] (5Z,7E)-(1S,3R)-26,27-dimethyl-9,10-s…	1.78856e+08	1.33655e+08	1.84252e+08	2.46029e+08	2.10585e+08	2.08432e+08	8.28036e+06	1.10317e+08	6.87739e+07	6.1558e+07	4.28692e+07	8.80241e+07	-1.61298	0.000107731
POS_M227T171	6-(2-Chloroallylthio)purine;CCCP;Oxaloglutarate;1-Hydroxy-2-naphthoate;Plumbagin;Ramentaceone;3-Hydroxy-2-naphthoate;Bismuth	4.3192e+07	5.14734e+07	4.6179e+07	4.967e+07	4.68701e+07	4.28434e+07	1.79591e+08	1.81183e+08	1.77712e+08	1.3531e+08	1.73822e+08	1.43605e+08	1.82261	6.23233e-08
POS_M718T676_3	PS(28:0);[PS (14:0/14:0)] 1,2-ditetradecanoyl-sn-glycero-3-phosphoserine;PS(15:0/13:0);PS(13:0/15:0);PS(12:0/16:0);PS(16:0/12:0);Cashmiradelphine;Chalcomycin	1.44244e+08	1.72259e+08	1.27405e+08	1.62259e+08	1.25411e+08	1.15799e+08	8.15428e+07	36018.6	71052.9	66026.1	16457.3	79027.8	-3.37263	1.47533e-05
POS_M501T517_3	4-methoxy-3-indolylmethyl-glucosinolate;Isoetin 4'-glucuronide;6-Hydroxyluteolin 6-glucuronide;6-Hydroxyluteolin 7-glucuronide;8-Hydroxyluteolin 8-glucuronide;Quercetin 3-galacturonide;Miquelianin;Quercetin 7-glucuronide;Quercetin 5-glucuronide;Quercetin 4'-glucuronide;Herbacetin 8-glucuronide;Farnesyl triphosphate;Isoscoparine;Peonidin 3-O-glucoside;[Fv] Leptosin;6-Methoxyluteolin 7-rhamnoside;S…	8.58645e+07	1.78089e+08	7.5153e+07	1.33806e+08	1.15564e+08	5.17614e+07	3.41213e+08	2.29369e+08	2.11861e+08	2.75779e+08	1.55459e+08	2.37522e+08	1.18057	0.00161145
POS_M482T649_2	[PC (15:0)] 1-pentadecanoyl-sn-glycero-3-phosphocholine;[PE (18:0)] 1-octadecanoyl-sn-glycero-3-phosphoethanolamine;[PC methyl(14:0)] 1-tetradecanoyl-2-methyl-sn-glycero-3-phosphocholine;[PC (7:0/8:2)] 1-heptanoyl-2-octyl-sn-glycero-3-phosphocholine;[PC (15:0)] 3-pentadecanoyl-sn-glycero-1-phosphocholine;1-acyl-sn-glycero-3-phosphoethanolamine (n-C18:0);2-acyl-sn-glycero-3-phosphoethanolamine (n-…	1.9691e+08	1.71191e+08	1.98697e+08	1.67631e+08	1.72557e+08	1.71388e+08	1.01154e+06	8.74211e+07	6.84419e+07	7.48486e+07	4.52192e+07	8.02453e+07	-1.5941	7.67708e-06
POS_M130T105_2	4-Trimethylammoniobutanal;N-Methylhexanamide;[FA (7:1)] 2-heptenal;[FA (7:1)] 3-heptenal;[FA (7:1)] 4-heptenal;[FA (7:1)] 5-heptenal;[FA (7:1)] 6-heptenal;1-methylcyclohexene oxide;2E,4Z-Heptadien-1-ol;5-Methyl-3E-hexen-2-one;4-Methyl-4E-hexen-3-one;4-Methyl-1-hexen-3-one;5-Methyl-1-hexen-3-one;4Z-Hepten-2-one;1-Hepten-3-one;3-Hepten-2-one;4-Hepten-2-one;5-Hepten-2-one	2.73099e+06	2.95577e+06	2.1461e+06	2.61232e+06	2.09662e+06	2.19448e+06	2.80887e+08	2.3701e+08	1.52006e+06	2.24858e+08	1.75832e+08	3.3049e+06	5.96953	0.0124599
POS_M130T128	L-Pipecolate;N4-Acetylaminobutanal;Vigabatrin;D-Pipecolicacid;1-Aminocyclopentanecarboxylate;(+)-TACP;(R)-piperidine-3-carboxylate;nitrocyclohexane;monomethyl proline;sorbate;trans-1,2-Dihydrobenzene-1,2-diol;Cyclohexane-1,3-dione;cis-1,2-Dihydrobenzene-1,2-diol;Cyclohexan-1,2-dione;[FA (5:1)] 2-(2-cyclopentenyl)-ethanoic acid;[FA (6:2)] 3,5-hexadienoic acid;[FA (6:1)] 3-hexynoic acid;[FA (6:1)] …	3.45489e+06	3.16222e+07	2.98858e+06	9.86893e+06	1.04271e+07	4.1705e+06	1.29241e+08	1.07468e+08	8.24944e+07	2.42297e+08	8.39793e+07	2.38094e+08	3.82068	0.00117804
POS_M810T665_2	Leucomycin A5	2.01336e+08	3.27209e+08	3.37457e+08	2.0672e+08	3.67903e+08	3.77882e+08	4.46665e+06	1.40831e+08	1.62276e+08	1.56501e+08	1.35192e+08	2.90526e+08	-1.03121	0.0103971
POS_M427T516	[ST hydroxy(4:0)] (5Z,7E)-(1S,3R,23S)-1,3-dihydroxy-9,10-seco-5,7,10(19),25(27)-cholestatetraeno-26,23-lactone;[ST hydroxy(4:0)] (5Z,7E)-(1S,3R,23R)-1,3-dihydroxy-9,10-seco-5,7,10(19),25(27)-cholestatetraeno-26,23-lactone;Azafrin;Ile-Val-Val-Pro;Leu-Val-Val-Pro;[ST (3:0)] (5Z,7E)-(1S,3R)-21-nor-20-oxa-9,10-seco-5,7,10(19)-cholestatriene-1,3,25-triol;[ST (3:0)] (5Z,7E)-(1S,3R)-24-nor-22-oxa-9,10-s…	7.04181e+07	5.94251e+07	6.37275e+07	7.51865e+07	1.14454e+08	1.37775e+08	2.85077e+08	2.26582e+08	2.07981e+08	1.9727e+08	2.01983e+08	1.61139e+08	1.29686	0.000139123
POS_M347T516	[ST hydroxy(2:0)] 17,21-dihydroxypregn-4-ene-3,20-dione;Corticosterone;[ST hydroxy(2:0)] 11 beta,17 alpha-dihydroxypregn-4-ene-3,20-dione;21-Hydroxy-5beta-pregnane-3,11,20-trione;[ST hydroxy(2:0)] 11beta,21-dihydroxy-pregn-4-ene-3,20-dione;[ST trihydroxy(3:0)] (5Z,7E)-(1S,3R)-1,3,21-trihydroxy-9,10-seco-5,7,10(19)-pregnatrien-20-one;3-Oxo-hydroxysteroid;Algestone;11alpha,15alpha-Dihydroxypregn-4-…	7.04775e+07	6.20222e+07	6.25912e+07	7.58135e+07	1.18863e+08	1.3875e+08	2.91013e+08	2.25662e+08	2e+08	1.87641e+08	1.98145e+08	1.83423e+08	1.28274	0.000138989
POS_M453T685_2	PA(O-20:0/0:0);[ST dimethyl(4:0/3:0)] (5Z,7E,17E)-(1S,3R)-26,27-dimethyl-24a-homo-9,10-seco-5,7,10(19),17(20)-cholestatetraen-22-yne-1,3,25-triol;[ST dimethyl(4:0/3:0)] (5Z,7E,17Z)-(1S,3R)-26,27-dimethyl-24a-homo-9,10-seco-5,7,10(19),17(20)-cholestatetraen-22-yne-1,3,25-triol;[ST dimethyl(4:0/3:0)] (5Z,7E)-(1S,3R)-26,27-dimethyl-24a-homo-9,10-seco-5,7,10(19),20-cholestatetraen-22-yne-1,3,25-triol…	2.13322e+08	1.7412e+08	2.02476e+08	1.83948e+08	1.02208e+08	6.63297e+07	2.64198e+07	2.81297e+07	2.67222e+07	4.16037e+07	2.15518e+07	2.809e+07	-2.44961	0.000357079
POS_M446T516_2	Ile-Lys-Val-Ser;Leu-Lys-Val-Ser;Lys-Thr-Val-Val;[FA ethyl(20:4)] N-(2-phenoxy-ethyl)-5Z,8Z,11Z,14Z-eicosatetraenoyl amine;Gamma-linolenylcarnitine;Alpha-linolenylcarnitine;Ile-Leu-Pro-Ser;Ile-Thr-Val-Pro;Leu-Leu-Pro-Ser;Leu-Thr-Val-Pro;Ile-Ile-Pro-Ser;Lys-Lys-Gly-Pro	8.83032e+07	6.49792e+07	6.51024e+07	8.18056e+07	1.1924e+08	1.44754e+08	2.97918e+08	2.35202e+08	2.11539e+08	2.06159e+08	1.75344e+08	1.86194e+08	1.21792	0.000221192
POS_M469T593_3	3-Oxoglycyrrhetinate;[ST hydroxy(3:2/4:0/3:0)] (5Z,7E)-(1S,3R)-11-(3-hydroxy-1-propynyl)-9,10-seco-5,7,9(11),10(19)-cholestatetraene-1,3,25-triol;GPP-hyperforin intermediate;N-oleoyl tryptophan;Scymnol;[ST (6:0)] 5beta-Cholestane-2beta,3alpha,7alpha,12alpha,26,27-hexol;[ST (6:0)] 5alpha-Cholestane-3alpha,7alpha,12alpha,25,26,27-hexol;[ST (6:0)] 5beta-Cholestane-3alpha,7alpha,12alpha,25,26,27-hexo…	2.32489e+08	2.25458e+08	2.69325e+08	2.3651e+08	2.44616e+08	2.08606e+08	8.93465e+06	1.38939e+08	1.45326e+08	1.35093e+08	1.0293e+08	1.44148e+08	-1.06909	0.000335381
POS_M455T764_1	27-Norcholestanehexol;[ST dimethyl(5:0/3:0)] (5Z,7E,22E,24E)-(1S,3R)-26,27-dimethyl-24a-homo-9,10-seco-5,7,10(19),22,24-cholestapentaene-1,3,25-triol;[ST dimethyl(3:0/3:0/3:0)] (5Z,7E)-(1S,3R)-26,27-dimethyl-24a-homo-9,10-seco-5,7,10(19)-cholestatrien-22-yne-1,3,25-triol;[ST dimethyl(3:0/3:0/3:0)] (5Z,7E)-(1S,3R,20R)-26,27-dimethyl-24a-homo-9,10-seco-5,7,10(19)-cholestatrien-22-yne-1,3,25-triol;[…	5.78339e+07	5.0123e+07	4.74535e+07	5.75604e+07	4.84631e+07	4.82988e+07	5.84386e+08	1.19754e+08	1.191e+08	2.39849e+08	2.09817e+08	8.89883e+07	2.13652	0.0423258
POS_M112T78	2-Fluoroaniline;3-Fluoroaniline;4-Fluoroaniline	2.11752e+06	1.20945e+06	2.90646e+06	1.88655e+06	2.17025e+06	2.3329e+06	3.02726e+08	2.84613e+06	2.3454e+08	1.78281e+08	1.98199e+08	1.07381e+06	6.18383	0.0140436
POS_M130T152_3	4-Guanidinobutanal;(S)-piperazine-2-carboxamide;(R)-piperazine-2-carboxamide	2.96023e+06	9.39362e+06	4.20124e+06	6.9739e+06	3.94229e+06	6.03051e+06	1.41464e+08	1.16473e+08	9.08825e+07	1.12378e+08	8.83662e+07	1.01068e+08	4.27953	1.69716e-07
POS_M464T516	Gentamicin C2;Elaidiccarnitine;11Z-Octadecenylcarnitine;Oleoylcarnitine;Arg-Lys-Gly-Ser;Ile-Leu-Thr-Thr;Leu-Leu-Thr-Thr;Ile-Ile-Thr-Thr;Ala-Lys-Lys-Thr	4.22762e+07	3.48494e+07	3.80615e+07	3.03832e+07	7.26862e+07	7.95301e+07	2.39644e+08	1.79726e+08	1.62132e+08	1.45755e+08	1.26687e+08	1.29271e+08	1.72323	0.000143679
POS_M567T311_1	[Fv] Butein 4'-arabinosyl-(1->4)-galactoside;[Fv Trihydroxy(9:1)] 5,7,4'-Trihydroxyflavanone 7-O-arabinosylglucoside;[Fv Trihydroxy(9:1)] 5,7,4'-Trihydroxyflavonone 4'-O-xylosylglucoside;[Fv] Eriodictyol 5-methyl ether 7-O-xylosyl-(1->4)-arabinoside;5,5'-Dihydroxy-3,6,7,2',4'-pentamethoxyflavone 5'-glucoside;Chrysosplenoside H;Glu-Glu-His-Met;Cys-Pro-Tyr-Tyr;Glu-Phe-Phe-Cys;Met-Met-Thr-Tyr;Asn-Me…	5.81395e+06	1.82545e+07	9.63206e+06	3.39408e+07	5.34317e+06	1.21466e+07	2.65894e+08	1.33426e+08	7.61487e+07	1.67646e+08	9.18965e+07	8.69984e+07	3.2714	0.00200747
POS_M207T588	[PR] (+)-15-nor-4-thujopsen-3-one;alpha-Irone;(+)-trans-alpha-Irone;4-Octylphenol;4-tert-Octylphenol;9Z,11E,13-Tetradecatrienal;Dodecylaldehyde;[FA (12:1)] 11-dodecen-1-ol;[FA (12:1)] 9-dodecen-1-ol;[FA (12:1)] 10-dodecen-1-ol;[FA (12:1)] 8Z-dodecen-1-ol;[FA (12:1)] 7E-dodecen-1-ol;5E-Dodecen-1-ol;6E-Dodecen-1-ol;8E-Dodecen-1-ol;10Z-Dodecen-1-ol;3Z-Dodecen-1-ol;5Z-Dodecen-1-ol;7Z-Dodecen-1-ol;9Z-…	3.53867e+08	1.35844e+08	3.22091e+08	1.21369e+08	3.05812e+08	2.94929e+08	1.0987e+07	8.10442e+07	6.74735e+07	2.35906e+08	1.69951e+08	1.20443e+08	-1.16135	0.0224248
POS_M457T558_2	Arg-Lys-Gly-Pro;Minabeolide-7;N-docosahexaenoyl glutamine;[ST dimethyl(2:0)] (5Z,7E)-(1S,3R)-24-(dimethylphosphoryl)-9,10-seco-5,7,10(19)-cholatriene-1,3-diol;[ST (4:0)] (5Z,7E)-(1S,3R,24R)-22-oxa-9,10-seco-5,7,10(19)-cholestatriene-1,3,24,25-tetrol;[ST (4:0)] (5Z,7E)-(1S,3R,24S)-22-oxa-9,10-seco-5,7,10(19)-cholestatriene-1,3,24,25-tetrol;[ST (4:0)] (5Z,7E)-(1S,3R,25R)-22-oxa-9,10-seco-5,7,10(19)…	5.64229e+07	4.09205e+07	5.15862e+07	4.84903e+07	7.63286e+07	2.04544e+07	2.50872e+08	1.78058e+08	1.56318e+08	1.6983e+08	1.57694e+08	7.17189e+07	1.74257	0.000859436
POS_M203T322	Leu-Ala;Ile-Ala;N-&alpha;-acetyl lysine methyl ester;alpha-Amylcinnamaldehyde;[FA (12:3)] 3,6,8-dodecatrien-1-ol;(Z,Z,Z)-3,6,9-Dodecatrien-1-ol;3Z,6E,8E-Dodecatrien-1-ol;3Z,6Z,8E-Dodecatrien-1-ol;9E,11-Dodecadienal;8E,10E-Dodecadienal;5E,7Z-Dodecadienal;7E,9Z-Dodecadienal;8E,10Z-Dodecadienal;9Z,11-Dodecadienal;5Z,7E-Dodecadienal;8Z,10E-Dodecadienal;5Z,7Z-Dodecadienal;2E-decenoyl-[acp];Ecgonine;Ps…	1.73876e+08	1.44949e+08	1.32848e+08	1.57552e+08	1.74627e+08	1.63247e+08	4.11127e+07	6.78703e+07	6.55882e+07	5.79476e+07	6.86746e+07	5.75774e+07	-1.40045	2.24464e-07
POS_M269T200	3-Hydroxyestra-1,3,5(10),6-tetraen-17-one;[FA (18:4)] 5,8,11,14-Octadecatetraynoic acid;Diethylstilbestrol;4-Methyl-2,4-bis-(p-hydroxyphenyl)pent-1-ene;Equilin;17alpha-Dihydroequilenin;Indanestrol;4,4'-(2-Ethyl-1-butenylidene)diphenol;His-Leu;Ile-His;Mepivacaine;5,6-Dehydrolupanine;Multiflorine	9.68139e+07	1.07691e+08	8.30757e+07	1.20871e+08	1.12776e+08	1.20941e+08	2.68104e+08	2.2565e+08	1.52465e+08	2.68583e+08	2.43177e+08	1.41854e+08	1.0173	0.000961217
POS_M463T516_3	3-Dehydroecdysone;Podecdysone B;2-dehydroecdysone;shidasterone;[ST methyl(2:0/2:0)] (7E)-(3S,6R)-6-methyl-6,19-epithio-9,10-seco-5(10),7-cholestadien-3-ol S,S-dioxide;[ST methyl(2:0/2:0)] (7E)-(3S,6S)-6-methyl-6,19-epithio-9,10-seco-5(10),7-cholestadien-3-ol S,S-dioxide;[ST (3:0/3:0)] (5Z,7E)-(1S,3R,20R)-24a,24b-dihomo-9,10-seco-22-thia-5,7,10(19)-cholestatriene-1,3,25-triol;[ST (3:0/3:0)] (5Z,7E…	5.06876e+07	5.64478e+07	4.1601e+07	4.49217e+07	6.7173e+07	7.70281e+07	2.04674e+08	1.52325e+08	1.65648e+08	1.55071e+08	1.41912e+08	1.23268e+08	1.48068	1.06982e-05
POS_M673T728_2	Arg-Trp-Arg-Arg;[FA hydroxy(20:0)] 25-O-(2''-beta-D-glucopyranosyl-beta-D-glucopyranosyl)-25-hydroxy-11E-eicosenoic acid;3-O-(alpha-L-rhamnopyranosyl-(1-2)-alpha-L-rhamnopyranosyl)-3-hydroxydecanoyl-3-hydroxydecanoic acid;PG(12:0/15:1(9Z));PG(13:0/14:1(9Z));PG(14:1(9Z)/13:0);PG(15:1(9Z)/12:0);hederagenin-3-O-glucoside;hederagenin-28-O-beta-glucoside	1.24883e+08	9.50251e+07	9.7877e+07	8.34727e+07	1.0824e+08	1.25369e+08	10416.2	49902.2	6.34177e+07	23383.9	33896.8	8464.65	-3.32063	1.96104e-05
POS_M279T485	Leu-Phe;Ile-Phe;Phenolic steroid;3-Deoxyestradiol;[FA dimethyl(13:0)] 2,5-dimethyl-2E-tridecenoic acid;[FA (15:1)] 2-pentadecenoic acid;[FA (15:1)] 14-pentadecenoic acid;[FA (15:1)] 10Z-pentadecenoic acid;[FA (15:1)] 6-pentadecenoic acid;15:1(7Z);15:1(9Z);11E-Tridecenyl acetate;3E-Tridecenyl acetate;4E-Tridecenyl acetate;6E-Tridecenyl acetate;8E-Tridecenyl acetate;9E-Tridecenyl acetate;10Z-Tridec…	1.14622e+08	1.13312e+08	1.12723e+08	1.23385e+08	1.2899e+08	1.35736e+08	1.94548e+07	3.05694e+07	3.98598e+07	4.03261e+07	2.78472e+07	3.20092e+07	-1.93895	6.58176e-09
POS_M87T92_1	Diacetyl;2-Butenoate;[FA (4:0)] 3-butenoic acid;2-Butyne-1,4-diol;1,4-Lactone;Cyclopropanecarboxylate;Oxolan-3-one	5.21847e+07	7.2896e+07	4.39538e+07	6.95929e+07	6.72859e+07	7.76133e+07	1.81543e+08	1.48089e+08	1.48758e+08	1.433e+08	1.52925e+08	1.50225e+08	1.26988	3.85358e-07
POS_M213T219	Burimamide;Pro-Pro;Butabarbital;p-Cumylphenol;1-(4-Methoxyphenyl)-2-phenylethane;10-fluoro-capric acid;L-Tyrosine methyl ester;Metyrosine;Damascenine;alpha-Methyl-m-tyrosine;2-Phenyl-1,3-propanediol monocarbamate;&alpha;-methyl-tyrosine	1.37173e+07	2.85805e+07	5.46974e+06	5.12454e+07	2.21021e+07	3.30347e+07	2.27257e+08	9.99334e+07	1.26046e+08	1.03707e+08	9.02546e+07	1.33757e+08	2.34091	0.000675798
POS_M273T359	2,2-Dimethyl-8-prenylchromene 6-carboxylic acid;Methallenestrilphenol;(+)-Methallenestrilphenol;(-)-Methallenestrilphenol;4-(3-Methylbut-2-enyl)-L-tryptophan;Dimethylallyltryptophan;7-(3-methylbut-2-enyl)-L-tryptophan;1,1,2-Triphenylpropane;Rivastigmine;3-Hydroxylidocaine;[FA (16:3)] 4,6,11-hexadecatrienal;10E,12E,14E-Hexadecatrienal;10E,12E,14Z-Hexadecatrienal;4E,6E,11Z-Hexadecatrienal;13Z-Hexad…	2.08227e+07	3.91471e+07	2.39198e+07	3.99644e+07	2.70096e+07	2.96906e+07	1.83654e+08	1.20109e+08	9.72932e+07	1.19876e+08	1.19598e+08	9.8861e+07	2.03391	3.58093e-05
POS_M471T571	Glycyrrhetinate;3alpha-Hydroxyglycyrrhetinate;Gypsogenin;[ST methoxy,dimethyl(3:0/3:0/3:0)] (5Z,7E)-(1S,3R,22R)-22-methoxy-26,27-dimethyl-9,10-seco-5,7,10(19)-cholestatrien-23-yne-1,3,25-triol;[ST dimethyl,methoxy(3:0/3:0/3:0)] (5Z,7E)-(1S,3R,20R,22S)-26,27-dimethyl-22-methoxy-9,10-seco-5,7,10(19)-cholestatrien-23-yne-1,3,25-triol;[ST dimethyl(4:0/4:0/4:0)] (5Z,7E)-(1S,3R,20R,22R)-26,27-dimethyl-…	1.96129e+08	1.4902e+08	1.9063e+08	1.42071e+08	1.59523e+08	1.65327e+08	5.83698e+07	7.99472e+07	8.15763e+07	7.81637e+07	8.3851e+07	8.76873e+07	-1.0944	4.24044e-06
POS_M463T544_2	[PR] Iriediol;Cefamandole;SR 141716;Luteolin 7-O-glucuronide;[Fv] Aureusidin 6-glucuronide;Demethylwedelolactone 3-O-glucoside;Luteolin 5-glucuronide;Luteolin 7-glucuronide;Luteolin 7-galacturonide;Luteolin 3'-glucuronide;Luteolin 3'-galacturonide;5,6,7,2'-Tetrahydroxyflavone 7-glucuronide;Scutellarein 5-glucuronide;Scutellarein 7-glucuronide;5,7,8,2'-Tetrahydroxyflavone 7-glucuronide;Isoscutella…	1.36621e+08	1.21545e+08	9.53341e+07	2.83439e+08	7.98806e+07	8.08917e+07	4.18127e+08	1.43059e+08	2.31466e+08	2.61498e+08	4.14574e+08	1.62916e+08	1.03238	0.0381374
POS_M251T360	Rivastigmine;3-Hydroxylidocaine;[FA (14:0)] tetradecanal;11E-Tetradecen-1-ol;3E-Tetradecen-1-ol;5E-Tetradecen-1-ol;7E-Tetradecen-1-ol;9E-Tetradecen-1-ol;11Z-Tetradecen-1-ol;3Z-Tetradecen-1-ol;5Z-Tetradecen-1-ol;7Z-Tetradecen-1-ol;8Z-Tetradecen-1-ol;9Z-Tetradecen-1-ol;10R-Methyltridecan-2-one;10-Methyltridecan-2-one;Tetradecan-2-one;Tetradecan-3-one;Lys-Ser;Methylphenidate;hexahomomethionine	1.18365e+07	2.40708e+07	1.38655e+07	2.32152e+07	1.59175e+07	1.6807e+07	1.98515e+08	1.09592e+08	7.68479e+07	1.08038e+08	1.06829e+08	7.83576e+07	2.68152	0.000389227
POS_M718T676_2	Cashmiradelphine	1.69368e+08	5.23825e+07	9.42801e+07	8.82105e+07	1.4867e+08	9.1053e+07	7.07358e+07	33353.2	65291.5	60256.6	14929.6	71334	-3.18148	0.00115222
POS_M493T558_1	Ile-Leu-Phe-Thr;Ile-Val-Val-Tyr;Leu-Leu-Phe-Thr;Leu-Val-Val-Tyr;Ile-Ile-Phe-Thr;Ala-Lys-Lys-Phe;PA(22:1(11Z)/0:0);Lys-Lys-Val-Pro;[ST dimethyl(5:0/3:0)] (5Z,7E,22E,24E)-(1S,3R)-26,27-dimethyl-24a-homo-9,10-seco-5,7,10(19),22,24-cholestapentaene-1,3,25-triol;[ST dimethyl(3:0/3:0/3:0)] (5Z,7E)-(1S,3R)-26,27-dimethyl-24a-homo-9,10-seco-5,7,10(19)-cholestatrien-22-yne-1,3,25-triol;[ST dimethyl(3:0/3:…	2.89286e+07	2.07647e+07	2.80334e+07	1.78162e+07	4.52914e+07	5.05395e+07	1.67724e+08	1.13812e+08	1.18814e+08	1.12429e+08	1.03955e+08	9.74995e+07	1.9	1.96694e-05
POS_M268T420	Sulfisoxazole;N-(4-hydroxybenzoyl)-L-glutamate;S-Ribosyl-L-homocysteine;Diflunisal;2-Hydroxy-6-oxo-6-(2-hydroxyphenoxy)-hexa-2,4-dienoate;Sulfadiazine	7.66257e+07	5.71467e+07	6.48155e+07	6.86067e+07	9.81644e+07	7.23344e+07	1.35707e+08	1.90551e+08	1.63451e+08	1.49055e+08	1.38241e+08	1.73298e+08	1.11847	9.70804e-06
POS_M175T697	Shikimate;(2S)-2-Isopropyl-3-oxosuccinate;2-oxopimelate;[FA hydroxy,oxo(7:1)] 6,7-dihydroxy-4-oxo-2-heptenoic acid;4-methyl-3-oxoadipate;valienone;3-oxopimelic acid;Xylitol;Ribitol;L-Arabitol;D-Arabitol;N,N-Dimethyl-1,4-phenylenediamine;Phenelzine;4,5-dimethyl-1,2-phenylenediamine	9.03594e+07	6.72463e+07	7.59027e+07	6.30764e+07	1.24035e+08	7.73038e+07	1.09984e+06	521376	472437	469258	428883	470047	-7.16824	3.78692e-06
POS_M131T91	4-Fluorocyclohexadiene-cis,cis-1,2-diol;1-Fluorocyclohexadiene-cis,cis-1,2-diol	2.92964e+07	4.50085e+07	2.91785e+07	4.17089e+07	3.80105e+07	3.88841e+07	1.1939e+08	1.18953e+08	1.04584e+08	1.17026e+08	1.13862e+08	1.16694e+08	1.63654	6.93625e-10
POS_M674T704_2	PS(14:0/12:0);PS(13:0/13:0);PS(12:0/14:0);Arg-Tyr-Tyr-Arg	2.10277e+08	1.05011e+08	1.98184e+08	2.06517e+08	1.82449e+08	2.09788e+08	8556.6	1.07267e+08	1.07758e+08	1.08184e+08	1.0855e+08	1.08862e+08	-1.04073	0.00303283
POS_M484T770_1	[ST (4:0/4:0/4:0/2:0)] (5Z,7E,22E)-(3S,24RS)-28,28,28-trifluoro-9,10-seco-5,7,10(19),22-ergostatetraene-3,25-diol;PA(20:0/0:0);Cholesterolsulfate;[ST (3:0/3:0/3:0)] (5Z,7E)-(1S,3R)-24,24-difluoro-24a-homo-9,10-seco-5,7,10(19)-cholestatrien-1,3,25-triol	4.02344e+07	1.21365e+07	3.18513e+07	3.37389e+07	9.2669e+06	2.83579e+07	1.45139e+08	1.47641e+08	9.65574e+07	9.27396e+07	8.25404e+07	1.02689e+08	2.10064	4.67398e-05
POS_M161T435	--	2.98612e+07	4.33326e+07	2.77219e+07	4.05162e+07	3.11358e+07	3.45731e+07	1.24119e+08	1.31591e+08	8.77634e+07	1.27057e+08	9.62173e+07	1.14171e+08	1.71687	1.26027e-06
POS_M344T637_2	Met-Gly-His;sinapoyltyramine;Asn-Asn-Pro;Thr-Ser-His;Asn-Gly-Gly-Pro;Thr-Thr-Thr;Phe-Val-Gly;Humilixanthin;2-amino-4-[5-(2-amino-2-carboxylatoethyl)-2-hydroxyphenyl]pentanedioate;2-amino-4-[3-(2-amino-2-carboxylatoethyl)-6-oxocyclohexa-1,4-dien-1-yl]pentanedioate;Eucalyptin;2-O-alpha-L-Rhamnopyranosyl-D-glucopyranose;Robinobiose;Rutinose;&beta;-D-galactosyl-(1->4)-L-rhamnose;2-O-a-L-Fucopyranosyl…	8.75548e+07	2.59946e+07	5.57459e+07	1.21069e+08	1.70151e+08	2.17129e+07	1.55326e+08	1.29659e+08	2.31889e+08	1.70696e+08	2.05784e+08	2.27447e+08	1.21674	0.004371
POS_M393T817	5-Cholestene;1-tetracosanol;[FA hydroxy,ethyl(20:4/20:4)] N-(1,1-dimethy-2-hydroxy-ethyl)-5Z,8Z,11Z,14Z-eicosatetraenoyl amine;[FA ethyl,hydroxy,ethyl(20:4)] N-ethyl-N-(2-hydroxy-ethyl)-5Z,8Z,11Z,14Z-eicosatetraenoyl amine;[FA (20:4/20:4)] N-(2,2-dimethy-5Z,8Z,11Z,14Z-eicosatetraenoyl)-ethanolamine;[FA (22:4)] N-(5Z,8Z,11Z,14Z-docosatetraenoyl)-ethanolamine;7,10,13,16-Docosatetraenoylethanolamine	3.57728e+07	4.63026e+07	4.77068e+07	4.72538e+07	5.24954e+07	5.79396e+07	2.17832e+08	1.1522e+08	1.16875e+08	9.35301e+07	1.43851e+08	1.49812e+08	1.54202	0.000476331
POS_M437T764_1	[ST (2:0/2:0)] (5Z,7E)-(1S,3R)-24,24-difluoro-9,10-seco-5,7,10(19)-cholestatriene-1,3-diol;[ST (2:0/2:0)] (5E,7E)-(1S,3S)-4,4-difluoro-9,10-seco-5,7,10(19)-cholestatriene-1,3-diol;[ST (2:0/2:0)] (5Z,7E)-(1S,3S)-4,4-difluoro-9,10-seco-5,7,10(19)-cholestatriene-1,3-diol;[ST (2:0/2:0)] (5Z,7E)-(3S)-23,23-difluoro-9,10-seco-5,7,10(19)-cholestatriene-3,25-diol;[ST (2:0/2:0)] (5Z,7E)-(3S)-24,24-difluor…	9.44456e+07	9.10057e+07	5.6816e+07	1.06243e+08	6.43286e+07	9.56623e+07	2.88154e+08	1.60202e+08	1.31585e+08	1.5683e+08	1.42188e+08	2.23756e+08	1.11674	0.00336093
POS_M438T709	[FA methyl,hydroxy,ethyl(20:4)] N-(1-methyl-2-hydroxy-2-phenyl-ethyl)-5Z,8Z,11Z,14Z-eicosatetraenoyl amine;[ST] (22R,25R)-spirosolan-3beta-ol;[ST] (22S,25S)-spirosolan-3beta-ol;[ST (2:0)] (22S,25S)-22,26-epiminocholest-5-ene-3beta,16alpha-diol;Tomatidine;22-iso-teinemine;4Alpha-hydroxymethyl-5alpha-cholesta-8-en-3beta-ol;[ST methyl(2:0)] (5Z,7E)-(1S,3R)-22-(3-methylphenyl)-23,24-dinor-9,10-seco-5…	1.66476e+08	1.18889e+08	1.59946e+08	1.18685e+08	1.31279e+08	1.21311e+08	2.80725e+07	6.25685e+07	6.3184e+07	5.77544e+07	6.27875e+07	6.96162e+07	-1.24727	2.41129e-05
POS_M306T104	2',3'-Cyclic CMP;3',5'-Cyclic CMP;Cytidine2'-3'-cyclicphosphate;S-Ribosyl-L-homocysteine;gamma-glutamyl-p-nitroanilide	1.63716e+07	1.33692e+07	1.07849e+07	1.61407e+07	1.43379e+07	1.12519e+07	1.16443e+08	6.88494e+07	9.8304e+07	8.55226e+07	1.04259e+08	7.73886e+07	2.74325	8.74719e-07
POS_M451T593_3	PA(P-20:0/0:0);C17 sphingosine-1-phosphocholine;3alpha,7alpha,12alpha-Trihydroxy-5beta-cholestanoate;[ST trihydrox] 3Alpha,7Alpha,12Alpha-trihydroxy-5Beta-cholestan-26-oic acid;[ST Trihydrox] 3beta,7alpha,12alpha-Trihydroxy-5alpha-cholestan-26-oic acid;[ST Trihydrox] 3alpha,12alpha,22-Trihydroxy-5beta-cholestan-26-oic acid;[ST Trihydrox] 3alpha,7alpha,24-Trihydroxy-5beta-cholestan-26-oic acid;[ST…	1.79431e+08	7.77992e+07	1.95089e+08	1.49885e+08	1.88688e+08	9.44677e+07	3.45285e+06	5.44836e+07	7.88795e+07	4.05258e+07	6.48966e+07	9.62752e+07	-1.38705	0.00389174
POS_M123T557	Tiglic acid;5-Valerolactone;Pentane-2,4-dione;glutaraldehyde;[FA methyl(4:1)] 3-methyl-2-butenoic acid;[FA ethyl(3:1)] 2-ethyl-2-propenoic acid;[FA methyl(4:1)] 2-methyl-2E-butenoic acid;[FA methyl(4:1)] 3-methyl-3-butenoic acid;[FA (5:1)] 2-pentenoic acid;[FA (5:1)] 3-pentenoic acid;[FA (5:1)] 4-pentenoic acid;Methyl methacrylate;2,3-pentane-dione;3-methyl-4-cis-hydroxy-2-butenal;3-methyl-4-tran…	4.9528e+07	2.24625e+08	2.33183e+08	2.37527e+08	2.10357e+08	2.01525e+08	4.23587e+07	6.66472e+07	1.18648e+08	1.6081e+08	5.29422e+07	4.61853e+07	-1.24633	0.00992122
POS_M691T697_3	Quadrigemine A;PG(12:0/15:0);PG(13:0/14:0);PG(14:0/13:0);PG(15:0/12:0);PA(P-16:0/18:4(6Z,9Z,12Z,15Z))	2.17048e+08	1.12342e+08	1.27972e+08	1.4474e+08	2.0421e+08	1.70781e+08	7.8838e+07	7.96715e+07	8.03173e+07	8.0774e+07	8.10451e+07	8.11388e+07	-1.02011	0.000705294
POS_M118T241	--	1.18283e+08	6.90203e+07	1.72412e+08	1.88651e+08	1.96318e+08	1.93795e+08	7.94825e+07	8.31964e+07	4.59495e+07	9.98771e+07	2.42371e+07	5.92245e+07	-1.25959	0.00345713
POS_M441T697	[ST (2:0/2:0/2:0)] (5Z,7E)-(3S)-26,26,26-trifluoro-27-nor-9,10-seco-5,7,10(19)-cholestatriene-3,25-diol;Ile-Leu-Val-Pro;Leu-Leu-Val-Pro;Ile-Ile-Pro-Val;[ST (3:0)] (5Z,7E)-(1S,3R,24R)-22-oxa-9,10-seco-5,7,10(19)-cholestatriene-1,3,24-triol;[ST (3:0)] (5Z,7E)-(1S,3R,20R,24R)-22-oxa-9,10-seco-5,7,10(19)-cholestatriene-1,3,24-triol;[ST (3:0)] (5Z,7E)-(1S,3R,24S)-22-oxa-9,10-seco-5,7,10(19)-cholestatr…	1.12387e+08	8.52247e+07	8.63034e+07	8.28776e+07	9.77729e+07	9.37997e+07	1.87051e+07	2.22571e+07	1.72029e+07	2.31876e+07	2.04381e+07	2.3152e+07	-2.15994	2.30121e-08
POS_M464T544	N6-(1,2-Dicarboxyethyl)-AMP;L 735821;CDP-ethanolamine	4.55203e+07	5.40329e+07	4.95109e+07	6.40712e+07	4.06152e+07	3.7287e+07	1.5496e+08	1.09377e+08	9.99117e+07	1.34205e+08	1.33265e+08	1.10071e+08	1.34981	1.10345e-05
POS_M191T99	meso-2,6-Diaminoheptanedioate;LL-2,6-Diaminoheptanedioate;Thr-Ala;D,D-diaminopimelate;N5-acetyl-N5-hydroxy-L-ornithine;[FA (12:5)] 3,5,7,9,11-dodecapentaenoic acid;Propyl cinnamate;Ichthyotherol;Precocene 1;3-Dimethylallyl-4-hydroxybenzaldehyde;cis-biphenyl dihydrodiol;[PR] (1S,4R)-1-Hydroxy-2-oxolimonene;[PR] (+)-exo-5-Hydroxycamphor;(+)-Iridodial;[PR] Chrysanthemic acid;[PR] 8-Epiiridodial;(4R,…	3.98514e+07	7.30822e+07	4.28474e+07	7.03987e+07	4.85307e+07	5.7567e+07	1.61801e+08	1.24617e+08	1.26163e+08	1.13318e+08	1.37378e+08	1.06764e+08	1.21255	2.25985e-05
POS_M365T114	Justicidin B;Robustone;5-Hydroxy-3',4'-methylenedioxy-6'',6''-dimethylpyrano[2'',3'':7,8]isoflavone;Gancaonin F;Methyl 18-bromo-15E,17E-octadecadien-5,7-diynoate;Asp-Cys-Gln;Ala-Asp-Cys-Gly;Glu-Cys-Gly-Gly;Glu-Asn-Cys;[Fv Methyl,trimethox] 3,4-Methylenedioxy-2',4',6'-trimethoxychalcone;[Fv] Tinosporinone;[Fv Tetramethoxy(4:0)] 4,6,3',4'-Tetramethoxyaurone;4',5,6,7-Tetramethoxyflavone;3-(4-Methoxy…	1.99269e+08	1.21273e+08	1.58049e+08	1.09384e+08	2.70608e+08	2.69247e+08	1.4829e+07	1.18093e+08	1.18645e+08	9.56149e+07	8.20528e+07	1.30114e+08	-1.01173	0.0183151
POS_M313T812	Fruticosonine;[FA (18:2)] 9S-hydroperoxy-10E,12Z-octadecadienoic acid;[FA (18:2)] 13S-hydroperoxy-9Z,11E-octadecadienoic acid;[FA (18:2)] 11S-hydroperoxy-9Z,12Z-octadecadienoic acid;[FA (18:2)] 8R-hydroperoxy-9Z,12Z-octadecadienoic acid;[FA hydroxy(18:1)] 12R,13S-epoxy-9S-hydroxy-10E-octadecenoic acid;[FA hydroxy(18:1)] 9,10-epoxy-13-hydroxy-11-octadecenoic acid;(7S,8S)-DiHODE;[FA hydroxy(18:2)] …	2.08951e+08	1.12397e+08	1.95511e+08	9.54867e+07	1.82663e+08	1.04259e+08	2.0698e+07	7.88188e+07	7.69304e+07	6.09758e+07	7.13268e+07	8.08845e+07	-1.20663	0.00401838
POS_M143T734	cis,cis-Muconate;1,2,3,5-Tetrahydroxybenzene;2-Hydroxymuconate semialdehyde;2-Oxo-2,3-dihydrofuran-5-acetate;2,5-Dihydro-5-oxofuran-2-acetate;cis,trans-4-Hydroxymuconic semialdehyde;Kojic acid;trans-trans-Muconicacid;(S)-5-Oxo-2,5-dihydrofuran-2-acetate;cis,trans-Hexadienedioate;Sumiki'sacid;D-Erythrose;L-Erythrulose;D-Erythrulose;D-Threose;(S)-3-4-Dihydroxybutyricacid;2-4-Dihydroxybutanoicacid;4…	2.41193e+08	1.43269e+08	9.34022e+07	4.73493e+07	1.06429e+08	2.04243e+08	9.37109e+06	1.24053e+07	1.15595e+08	4.26864e+07	3.49538e+07	5.41004e+07	-1.6351	0.0182912
POS_M516T380_1	Cys-Cys-Gln-Tyr;Trp-Trp-Cys;Asp-Trp-Ser-Ser;Asp-Met-Thr-Gln;Glu-Lys-Asp-Cys;Glu-Met-Gln-Ser;Glu-Met-Thr-Asn;Arg-Met-Asp-Gly;Asn-Lys-Asn-Cys;Glu-Ala-Cys-Arg;Trp-Trp-Ser;Ala-Met-Trp-Ala;Ala-Trp-Val-Cys;Cys-Leu-Trp-Gly;Ile-Trp-Cys-Gly;Asp-Lys-Thr-Asp;Glu-Lys-Asp-Ser;Glu-Thr-Thr-Gln;Cys-Lys-Met-Pro;Ala-Asn-His-His;Gln-Gly-His-His;Arg-Thr-Asp-Ser;Glu-Ser-Ser-Arg;Asp-Met-Met-Cys;Asp-Phe-Asp-Cys;Cys-Cys…	1.13178e+08	6.78575e+07	7.29581e+07	7.59182e+07	2.09762e+08	2.40887e+08	9.97169e+06	4.61988e+07	4.20074e+07	3.65103e+07	2.85969e+07	5.89657e+07	-1.81232	0.015187
POS_M251T320	Rivastigmine;3-Hydroxylidocaine;[FA (14:0)] tetradecanal;11E-Tetradecen-1-ol;3E-Tetradecen-1-ol;5E-Tetradecen-1-ol;7E-Tetradecen-1-ol;9E-Tetradecen-1-ol;11Z-Tetradecen-1-ol;3Z-Tetradecen-1-ol;5Z-Tetradecen-1-ol;7Z-Tetradecen-1-ol;8Z-Tetradecen-1-ol;9Z-Tetradecen-1-ol;10R-Methyltridecan-2-one;10-Methyltridecan-2-one;Tetradecan-2-one;Tetradecan-3-one;Lys-Ser;Methylphenidate;hexahomomethionine	1.01462e+07	1.97433e+07	1.24067e+07	1.99306e+07	1.40527e+07	1.43932e+07	1.56259e+08	8.72335e+07	6.26022e+07	8.5168e+07	8.80654e+07	6.30886e+07	2.58066	0.000331061
POS_M333T812	Gibberellin A12;Gibberellin A14 aldehyde;Gibberellin A53 aldehyde;[FA oxo,hydroxy(4:0)] 9-oxo-15S-hydroxy-5Z,10Z,13E,17Z-prostatetraenoic acid;[FA oxo,hydroxy(4:0)] 9-oxo-15S-hydroxy-5Z,8(12),13E,17Z-prostatetraenoic acid;[FA hydroxy,oxo(4:0)] 15S-hydroxy-11-oxo-5Z,9Z,13E,17Z-prostatetraenoic acid;[FA oxo,hydroxy(3:0)] 9-oxo-11R-hydroxy-5Z,13E,17Z-prostatrienoic acid-1,15S-lactone;[FA hydroxy(20:…	6.97595e+07	2.27179e+07	7.3271e+07	1.03234e+08	1.03959e+08	9.20711e+07	9.72778e+07	1.444e+08	1.29222e+08	2.7356e+08	3.19322e+08	1.16644e+08	1.21626	0.0275511
POS_M353T487	Cys-Cys-Gln;Ala-Cys-Cys-Gly;Savinin;Semilicoisoflavone B;Lupinisoflavone A;Crotarin;Licoisoflavone B;Parvisoflavone B;Parvisoflavone A;Sophoraisoflavone A;Elliptone;Erosone;Bavacoumestan B;Psoralidin oxide;Bavacoumestan A;Yinyanghuo E;Cycloartocarpesin;Cyclocommunol;3,5,4'-Trihydroxy-6'',6''-dimethylpyrano[2,3:7,6]flavone;Citrusinol;3,5,6-Trimethoxyfurano[2,3:7,8]flavone;Lupinalbin D;Lupinalbin B…	6.43264e+07	6.67996e+07	7.70505e+07	7.53181e+07	6.28855e+07	6.67504e+07	2.75639e+06	4.17964e+06	3.53469e+06	2.72913e+06	2.91797e+06	3.54336e+06	-4.39317	1.07398e-10
POS_M649T649_2	gypsogenate-28-beta-D-glucoside;PA(13:0/18:4(6Z,9Z,12Z,15Z));PA(18:4(6Z,9Z,12Z,15Z)/13:0);6-O-(Glcb)-(25R)-5alpha-spirostan-3beta,6alpha,23S-triol;[PR] Ketospirilloxanthin;Ile-Lys-Trp-Trp;Leu-Lys-Trp-Trp	1.66466e+08	1.37014e+08	1.77534e+08	9.85282e+07	1.06314e+08	1.24277e+08	7.46277e+06	8.71532e+07	8.01419e+07	8.02777e+07	4.28961e+07	2.12973e+07	-1.34357	0.00157995
POS_M351T780	4,4-Difluoropregn-5-ene-3,20-dione;15-Keto-prostaglandinE2;Prostaglandin E3;Prostaglandin D3;(5Z,13E)-9alpha-Hydroxy-11,15-dioxoprosta-5,13-dienoate;(5Z,13E)-6,9alpha-Epoxy-11alpha-hydroxy-15-oxoprosta-5,13-dienoate;[FA trihydroxy(20:3)] 5,6,15-trihydroxy-7,9,13-Eicosatrien-11-ynoic acid;[FA dioxo,hydroxy(2:0)] 9,11-dioxo-15S-hydroxy-5Z,13E-prostadienoic acid;[FA hydroxy(3:0)] 6,9S-epoxy-11R,15S-…	5.65394e+07	3.35948e+07	3.87026e+07	5.71059e+07	5.63423e+07	5.78273e+07	2.06657e+08	1.07181e+08	1.27309e+08	1.0762e+08	1.42395e+08	8.95359e+07	1.37926	0.00105459
POS_M411T593	[ST hydroxy(4:0)] (5Z,7E,22E)-(1S,3R)-1,3-dihydroxy-26,27-cyclo-9,10-seco-5,7,10(19),22-cholestatetraen-24-one;[ST (2:0/2:0/2:0)] (5Z,7E)-(1S,3R)-24,25-epoxy-9,10-seco-5,7,10(19)-cholestatrien-22-yne-1,3-diol;[ST (2:0/2:0/2:0)] (5Z,7E)-(1S,3R)-25,26-epoxy-9,10-seco-5,7,10(19)-cholestatrien-23-yne-1,3-diol;[ST (2:0/2:0/2:0)] (5Z,7E)-(1S,3R,20S)-25,26-epoxy-9,10-seco-5,7,10(19)-cholestatrien-23-yne…	1.50613e+08	1.45476e+08	1.46983e+08	1.34426e+08	1.42481e+08	1.38777e+08	4.57368e+06	8.76173e+07	8.61805e+07	8.18053e+07	6.61437e+07	8.53174e+07	-1.06088	0.000242865
POS_M439T768_2	gamma-Tocopherol;beta-Tocopherol;2,3-Dimethyl-5-phytylquinol;22alpha-Hydroxy-5alpha-campestan-3-one;6-Oxocampestanol;22alpha-Hydroxy-campesterol;[ST ox] 6-oxo-campestan-3beta-ol;4&alpha;-hydroxymethyl-5&alpha;-cholesta-8-en-3&beta;-ol;(22Alpha)-hydroxy-5alpha-campestan-3-one;28:4(13Z,16Z,19Z,22Z);22,23-epoxy-5beta-campestan-3beta-ol;22S-hydroxycampesterol;22S-hydroxy-5alpha-campestan-3-one;Cyclov…	1.85909e+08	1.52854e+08	3.87108e+07	2.4488e+08	1.51873e+08	1.54722e+08	3.50441e+06	2.90312e+07	1.09864e+08	6.05395e+07	7.8148e+07	8.72955e+07	-1.3344	0.014756
POS_M86T92	Acetone cyanohydrin;2-Pyrrolidinone;3-Butyn-1-al;Furan	3.75297e+07	5.18625e+07	2.96768e+07	4.89013e+07	4.77377e+07	5.41595e+07	1.40246e+08	1.05084e+08	1.07531e+08	1.03375e+08	1.08284e+08	1.0625e+08	1.31357	2.15081e-06
POS_M454T649	[PC ethyl(12:2)] 1-dodecyl-2-ethyl-sn-glycero-3-phosphocholine;[PC methyl(13:2)] 1-tridecyl-2-methyl-sn-glycero-3-phosphocholine;[PC (7:2/7:2)] 1-heptyl-2-heptyl-sn-glycero-3-phosphocholine;[PC (14:2)] 1-tetradecyl-sn-glycero-3-phosphocholine;Verticine;N-stearoyl phenylalanine;[ST hydrox] (5E,7E)-(1R,3R)-1,25-dihydroxy-9,10-seco-3-thia-5,7,10(19)-cholestatriene 3-oxide;[ST hydroxy(3:0)] (5E,7E)-(…	1.26098e+08	1.23478e+08	1.22382e+08	1.14086e+08	1.32492e+08	1.27248e+08	3.13947e+06	8.82132e+07	7.68179e+07	4.17424e+07	5.32716e+07	4.37819e+07	-1.28068	0.000159382
POS_M459T543_1	Arg-Lys-Val-Gly;Lys-Arg-Arg;Ile-Leu-Leu-Thr;Leu-Leu-Leu-Thr;Ile-Ile-Ile-Thr;Ile-Ile-Leu-Thr;[ST (2:0/2:0)] (5Z,7E)-(1S,3R)-24,24-difluoro-9,10-seco-5,7,10(19)-cholestatriene-1,3-diol;[ST (2:0/2:0)] (5E,7E)-(1S,3S)-4,4-difluoro-9,10-seco-5,7,10(19)-cholestatriene-1,3-diol;[ST (2:0/2:0)] (5Z,7E)-(1S,3S)-4,4-difluoro-9,10-seco-5,7,10(19)-cholestatriene-1,3-diol;[ST (2:0/2:0)] (5Z,7E)-(3S)-23,23-difl…	3.98153e+07	2.47137e+07	3.70404e+07	3.81256e+07	5.58656e+07	3.71658e+07	1.38415e+08	1.18323e+08	1.07615e+08	1.02294e+08	8.1913e+07	9.56006e+07	1.46879	1.68494e-05
POS_M437T709_1	[ST (2:0/2:0)] (5Z,7E)-(1S,3R)-24,24-difluoro-9,10-seco-5,7,10(19)-cholestatriene-1,3-diol;[ST (2:0/2:0)] (5E,7E)-(1S,3S)-4,4-difluoro-9,10-seco-5,7,10(19)-cholestatriene-1,3-diol;[ST (2:0/2:0)] (5Z,7E)-(1S,3S)-4,4-difluoro-9,10-seco-5,7,10(19)-cholestatriene-1,3-diol;[ST (2:0/2:0)] (5Z,7E)-(3S)-23,23-difluoro-9,10-seco-5,7,10(19)-cholestatriene-3,25-diol;[ST (2:0/2:0)] (5Z,7E)-(3S)-24,24-difluor…	2.48496e+08	1.93771e+08	1.37878e+08	1.55229e+08	1.10683e+08	1.58649e+08	3.38003e+07	1.22253e+08	1.19339e+08	6.06743e+07	8.97919e+07	6.85138e+07	-1.0231	0.00563442
POS_M205T203	N6-Acetyl-N6-hydroxy-L-lysine;N5-(L-1-Carboxyethyl)-L-ornithine;Val-Ser;N-hydroxy-N-succinyl-putrescine;&gamma;-glutamyl-L-alaninol;Triethylenemelamine;4'-Hydroxy-3'-prenylacetophenone;[FA (11:2)] 2E,4E-undecadienoic acid;[FA (11:1)] 2-undecynoic acid;[FA (11:1)] 3-undecynoic acid;[FA (11:1)] 4-undecynoic acid;[FA (11:1)] 5-undecynoic acid;[FA (11:1)] 6-undecynoic acid;[FA (11:1)] 7-undecynoic ac…	6.40765e+07	9.26298e+07	5.68394e+07	9.33339e+07	7.02015e+07	7.97896e+07	2.37311e+08	1.37983e+08	1.25853e+08	1.49125e+08	1.32509e+08	1.32904e+08	1.00307	0.0018894
POS_M295T798	--	2.9827e+07	3.62391e+07	2.62356e+07	2.01161e+06	3.2599e+07	3.20126e+07	1.37815e+08	2.00622e+08	4.7559e+07	1.89987e+08	4.89959e+07	4.71879e+07	2.08047	0.0183116
POS_M631T649_2	3-O-(Galb)-(25R)-12-oxo-5alpha-spirostan-3beta-ol;PA(28:0);[GP (14:0/14:0)] 1,2-ditetradecanoyl-sn-glycero-3-phosphate;dimyristoyl phosphatidate;PA(14:0/14:0);PA(15:0/13:0);PA(13:0/15:0);PA(12:0/16:0);PA(16:0/12:0);Arg-Trp-Pro-Arg;Toxiferine I;Indinavir	1.22929e+08	1.23116e+08	1.37775e+08	1.05703e+08	1.22627e+08	8.27174e+07	1.12387e+06	6.54681e+07	5.74695e+07	6.10509e+07	1.09234e+07	5.89273e+07	-1.44645	0.000386581
POS_M393T562	Asp-Asp-Gly-Ser;sinapaldehyde glucoside;[Fv] Xanthohumol;[Fv trihydroxy,methox] 3'-Prenyl-4,2',6'-trihydroxy-4'-methoxychalcone;[Fv] Xanthoangelol D;[Fv Dimethyl,hydroxy,hydroxy,methox] 6'',6''-Dimethyl-5''-hydroxy-4'',5''-dihydropyrano[2'',3'':2',3']-4'-hydroxy-4'-methoxychalcone;[Fv] Helichromanochalcone;[Fv Dimethyl,hydroxy,hydroxy,methox] 6'',6''-Dimethyl-5''-hydroxy-4'',5''-dihydropyrano[2''…	8.07707e+07	8.05809e+07	1.10833e+08	8.76695e+07	9.7746e+07	1.25461e+08	3.62881e+07	3.97842e+07	3.46532e+07	3.12084e+07	3.04099e+07	2.62819e+07	-1.55359	7.4852e-06
POS_M787T564_3	Kaempferol 3-sophoroside-7-glucuronide;Kaempferol 3-gentiobioside-7-glucuronide;Quercetin 3-rutinoside-7-glucuronide;Quercetin 3-glucuronide-7-rutinoside	5.14721e+06	6.88274e+06	4.14532e+06	7.87228e+06	3.61852e+06	3.38364e+06	1.36896e+08	5.71031e+07	6.06282e+07	7.85763e+07	5.05813e+07	7.07214e+07	3.87165	0.000274038
POS_M230T672	N1,N8-diacetylspermidine	7.56455e+06	1.21477e+07	8.21257e+06	2.16618e+07	1.12568e+07	1.34481e+07	1.6778e+08	7.07654e+07	6.27305e+07	9.07099e+07	7.62013e+07	5.23703e+07	2.80879	0.00148074
POS_M238T474	Cartap;Succinyl proline;Kinetin;Pyrimethanil;(3E)-4-(2-Carboxyphenyl)-2-oxobut-3-enoate;Purpurogallin;(3Z)-4-(2-Carboxyphenyl)-2-oxobut-3-enoate;3-[6-(Carboxymethylene)cyclohexa-2,4-dien-1-ylidene]-2-oxopropanate;thidiazuron	7.89246e+07	3.22836e+07	3.9111e+07	5.5588e+07	1.2074e+08	5.89618e+07	1.81759e+08	9.8445e+07	2.34293e+08	1.04296e+08	1.97643e+08	1.01468e+08	1.2512	0.00898172
POS_M189T697	N6,N6,N6-Trimethyl-L-lysine;7,8-Diaminononanoate;Gabapentin	9.96569e+07	8.21036e+07	8.29955e+07	7.4654e+07	8.95068e+07	9.26246e+07	2.36275e+07	7.36046e+06	6.31321e+06	3.70531e+07	6.55414e+06	5.69904e+07	-1.91917	3.9342e-05
POS_M516T552_2	Cefozopran;MK826;8-methylthiooctyl glucosinolate;Isorhamnetin 7-alpha-D-Glucosamine;Kaempferol 3-sulfate-7-alpha-arabinopyranoside	2.0166e+07	1.55833e+07	2.0551e+07	2.39319e+07	1.51397e+07	1.34348e+07	7.67428e+07	6.36178e+07	9.01584e+07	8.61948e+07	7.70818e+07	8.76201e+07	2.14551	5.63109e-08
POS_M631T708_1	[PR] Peridinin;3-O-(Galb)-(25R)-12-oxo-5alpha-spirostan-3beta-ol;PA(28:0);[GP (14:0/14:0)] 1,2-ditetradecanoyl-sn-glycero-3-phosphate;dimyristoyl phosphatidate;PA(14:0/14:0);PA(15:0/13:0);PA(13:0/15:0);PA(12:0/16:0);PA(16:0/12:0);Arg-Trp-Pro-Arg;Toxiferine I;Indinavir	1.84905e+07	1.81154e+07	7.6677e+06	3.39866e+07	9.98899e+06	7.81904e+06	3.03258e+08	7.36091e+07	6.79565e+07	6.91275e+07	8.35535e+07	8.06623e+07	2.81951	0.0298847
POS_M328T437	Leu-Val-Pro;Ile-Pro-Val;Butorphanol;17-Methylandrosta-2,4-dieno[2,3-d]isoxazol-17beta-ol;17beta-Nitro-5alpha-androstane;Cannabinol;Mestranol	1.44065e+08	1.72253e+08	1.65525e+08	1.06699e+08	2.02674e+08	1.09208e+08	4.07656e+07	1.04694e+08	7.12089e+07	8.9616e+07	7.8425e+07	4.72687e+07	-1.05965	0.00167227
POS_M456T764	[ST oxo(3:0/3:0)] (5Z,7E)-(1S,3R)-24-oxo-25-aza-26,27-propano-9,10-seco-5,7,10(19)-cholestatriene-1,3,25-triol;[FA ethyl,trimethyl(23:4)] (+/-)N-(2-fluro-ethyl)-2,16,16-trimethyl-5Z,8Z,11Z,14Z-tricosatetraenoyl amine;[ST dimethyl(4:0/3:0)] (5Z,7E,17Z)-(1S,3R)-26,27-dimethyl-9,10-seco-5,7,10(19),17(20)-cholestatetraen-22-yne-1,3,25-triol;[ST dimethyl(4:0/3:0)] (5Z,7E)-(1S,3R)-26,27-dimethyl-9,10-s…	1.00744e+08	2.33547e+07	2.05875e+07	2.54006e+07	2.2419e+07	2.09257e+07	3.04816e+08	5.58663e+07	1.41837e+08	3.99229e+07	1.42875e+08	1.43497e+08	1.95727	0.0299642
POS_M151T155	D-Ribose;D-Xylulose;L-Arabinose;D-Xylose;L-Xylulose;L-Ribulose;D-Ribulose;L-Lyxose;D-Lyxose;beta-D-Ribopyranose;D-Arabinose;beta-D-Ribofuranose;D-Apiose;L-Xylose;beta-D-Xylose;alpha-D-Lyxose;beta-L-Arabinose;alpha-L-Arabinose;L-Arabinofuranose;alpha-D-Xylose;Ribulose;beta-D-Apiose;alpha-D-Ribulose;&beta;-L-arabinopyranose;&alpha;-D-ribofuranose;(2R,4S)-2-methyl-2,3,3,4-tetrahydroxytetrahydrofuran…	4.23671e+07	5.42421e+07	3.85488e+07	5.82841e+07	5.69878e+07	5.83464e+07	1.74629e+08	1.18066e+08	9.70853e+07	1.19538e+08	9.76605e+07	1.04534e+08	1.20433	0.000297964
POS_M191T78	6-Mercaptopurin	5.33489e+06	3.53697e+07	3.96526e+06	1.50186e+07	7.26036e+06	1.10878e+07	6.54363e+07	6.91582e+07	7.02653e+07	6.94821e+07	7.78941e+07	7.68853e+07	2.45916	4.97662e-07
POS_M483T642_2	[ST hydroxy(2:0)] (5Z,7E)-(1R,2R,3R)-2-(2-hydroxyethoxy)-9,10-seco-5,7,10(19)-cholestatriene-1,3-diol;[ST methoxy(3:0)] (5Z,7E)-(1S,3R,20S)-20-methoxy-24a-homo-9,10-seco-5,7,10(19)-cholestatriene-1,3,25-triol;[ST (3:0/3:0/3:0)] (5Z,7E)-(1S,3R)-24a,24b,24c-trihomo-22-oxa-9,10-seco-5,7,10(19)-cholestatriene-1,3,25-triol;[ST dimethyl(3:0/3:0/3:0)] (5Z,7E)-(1S,3R)-26,27-dimethyl-24a-homo-22-oxa-9,10-…	1.73032e+08	2.22257e+08	1.50089e+08	1.32075e+08	1.53442e+08	1.32992e+08	1.70992e+07	1.30414e+08	7.88042e+07	1.15523e+08	8.93385e+07	2.7907e+07	-1.0701	0.00467104
POS_M207T89	(-)-&beta;-elemene;7-epi-&alpha;-selinene;2,6E,10E-Trimethyl-2,6,10-dodecatriene;3,7,11-Trimethyl-1,3E,6E,10-dodecatetraene;3,7,11-Trimethyl-2E,4E,10-dodecatriene;3,7,11-Trimethyl-1,3E,6Z,10-dodecatetraene;2,6,10-Trimethyl-2,6Z,10-dodecatriene;7,11-Dimethyl-3-methylene-1,6Z,10-dodecatriene;3,7,11-Trimethyl-1,3Z,6E,10-dodecatetraene;3,7,11-Trimethyl-2Z,4E,10-dodecatriene;Tridecane;3,7-Dimethylunde…	2.15719e+07	8.115e+07	4.49581e+07	7.0194e+07	1.83285e+07	5.50068e+07	1.05596e+08	1.04469e+08	1.11592e+08	1.11946e+08	1.21613e+08	1.09816e+08	1.19136	0.00016372
POS_M261T97	--	4.52983e+06	6.50682e+07	2.74948e+07	3.59832e+07	2.20664e+07	1.76224e+07	1.27023e+08	8.08124e+07	9.73507e+07	7.37576e+07	9.70391e+07	7.75528e+07	1.67987	0.000282768
POS_M441T680	[ST (2:0/2:0/2:0)] (5Z,7E)-(3S)-26,26,26-trifluoro-27-nor-9,10-seco-5,7,10(19)-cholestatriene-3,25-diol;Ile-Leu-Val-Pro;Leu-Leu-Val-Pro;Ile-Ile-Pro-Val;[ST (3:0)] (5Z,7E)-(1S,3R,24R)-22-oxa-9,10-seco-5,7,10(19)-cholestatriene-1,3,24-triol;[ST (3:0)] (5Z,7E)-(1S,3R,20R,24R)-22-oxa-9,10-seco-5,7,10(19)-cholestatriene-1,3,24-triol;[ST (3:0)] (5Z,7E)-(1S,3R,24S)-22-oxa-9,10-seco-5,7,10(19)-cholestatr…	5.93318e+07	5.4327e+07	5.65548e+07	6.16839e+07	6.78817e+07	6.53114e+07	3.93182e+06	2.19926e+06	5.7801e+06	2.0947e+06	7.07898e+06	2.45209e+06	-3.95526	2.37583e-10
POS_M395T560	Phe-Thr-Gln;Val-Asn-Tyr;Ala-Ala-Ala-Tyr;Ala-Phe-Ala-Ser;Ala-Phe-Thr-Gly;Tyr-Val-Gly-Gly;Brucine;Gly-Tyr-Arg;Ala-Ala-Pro-His;Thr-Pro-Arg;AACOCF3;[ST (5:0/2:0)] 17-pentanoyl-estra-1,3,5(10)-triene-3,17beta-diol;16-Dehydropregnenolone acetate;Leu-Lys-Pro;Ile-Lys-Pro;Phe-Asp-Pro;Leu-Met-Asp;Glu-Met-Val;Ile-Asp-Met;Lys-Cys-Gln;Ala-Lys-Cys-Gly;rhizobactin	9.86824e+07	1.0745e+08	9.61439e+07	1.10278e+08	8.50686e+07	8.95855e+07	1.29337e+07	5.36853e+07	4.30292e+07	3.37017e+07	3.72638e+07	3.98154e+07	-1.41356	4.2777e-06
POS_M794T714_2	Leucomycin A5	1.07355e+08	7.23534e+07	1.10608e+08	1.05713e+08	1.22168e+08	1.51823e+08	3.905e+06	5.93718e+07	6.23645e+07	7.06892e+07	2.96637e+07	4.41674e+07	-1.31038	0.00104701
POS_M395T427_1	Ala-Asp-Cys-Ser;Asp-Thr-Cys-Gly;Glu-Cys-Gly-Ser;Aloesin;Podolactone B;Trp-Cys-Ser;(12Z,15S,18S)-15-hydroxy-18-bromo-12,16,17-octadecatrienoic acid;(13E,15R,18R)-15-hydroxy-18-bromo-13,16,17-octadecatrienoic acid;Syringin;Cys-Gly-Pro-Pro;[Fv Trihydroxy,trimethy] 2',4',4''-Trihydroxy-3',6'',6''-trimethylpyrano[2'',3'':6',5']dihydrochalcone;[Fv Trihydroxy(3:0)] 2',4',5''-Trihydroxy-3',6'',6''-trimet…	3.79478e+07	4.63497e+07	3.07362e+07	4.18352e+07	4.54163e+07	3.76795e+07	1.31684e+08	8.68416e+07	1.09968e+08	8.46228e+07	1.05542e+08	8.48325e+07	1.33051	1.98329e-05
POS_M99T123	Orthophosphate;Acetate;Glycolaldehyde	5.7152e+07	7.68772e+07	4.98473e+07	6.2627e+07	5.31249e+07	4.91693e+07	1.02641e+08	1.62331e+08	1.27537e+08	1.05544e+08	1.00744e+08	1.10768e+08	1.02454	0.000199528
POS_M875T697_2	PI(14:1(9Z)/22:6(4Z,7Z,10Z,13Z,16Z,19Z));PI(18:3(6Z,9Z,12Z)/18:4(6Z,9Z,12Z,15Z));PI(18:3(9Z,12Z,15Z)/18:4(6Z,9Z,12Z,15Z));PI(18:4(6Z,9Z,12Z,15Z)/18:3(6Z,9Z,12Z));PI(18:4(6Z,9Z,12Z,15Z)/18:3(9Z,12Z,15Z));PI(22:6(4Z,7Z,10Z,13Z,16Z,19Z)/14:1(9Z))	8.12465e+07	6.79346e+07	4.11818e+07	6.13946e+07	3.17472e+07	7.16123e+07	7123.06	51889.8	54917.5	51278.3	35954.5	52497.7	-10.4512	1.76546e-05
POS_M717T758_2	Spinoside A;PA(13:0/22:6(4Z,7Z,10Z,13Z,16Z,19Z));PA(15:1(9Z)/20:5(5Z,8Z,11Z,14Z,17Z));PA(17:2(9Z,12Z)/18:4(6Z,9Z,12Z,15Z));PA(18:4(6Z,9Z,12Z,15Z)/17:2(9Z,12Z));PA(20:5(5Z,8Z,11Z,14Z,17Z)/15:1(9Z));PA(22:6(4Z,7Z,10Z,13Z,16Z,19Z)/13:0);Adouetine Z;Lasiodine A	6.84971e+07	5.4615e+07	4.58927e+07	5.67794e+07	5.44558e+07	5.44059e+07	1.59081e+06	152871	70046.3	550450	637009	51011.2	-6.77664	4.5487e-09
POS_M353T402	[PK] Griseofulvin;4-Methylumbelliferone glucuronide;Dihydropteroate;dihydroisopteroate;[Fv Hydroxy,methox] 2'-Hydroxy-3,4,5-methoxychalcone;[Fv Hydroxy,trimethox] 2'-Hydroxy-2,4',6'-trimethoxychalcone;[Fv] Flavokawin A;[Fv Hydroxy,trimethox] 4'-Hydroxy-2',4,6'-trimethoxychalcone;[Fv] Helilandin B;[Fv Hydroxy,trimethox] 2'-Hydroxy-3',4',6'-trimethoxychalcone;[Fv] Syzygiol;[Fv] Tepanone;[Fv Dimetho…	1.10068e+08	1.27506e+08	7.36611e+07	9.70526e+07	1.18405e+08	8.91225e+07	727999	4.95027e+07	4.58378e+07	4.79724e+07	2.72742e+07	5.70666e+07	-1.43105	0.000262174
POS_M174T434	[FA amino(9:0)] 9-amino-nonanoic acid;[FA amino(9:0)] 3R-aminononanoic acid;Muscarine;butyrylcholine;[FA hydroxy(9:1)] 4-hydroxy-2-nonenal;Nonane-4,6-dione;[FA methyl(8:1)] 6-methyl-5-octenoic acid;[FA (5:2/4:1)] 2-pentyl-3-butenoic acid;[FA (9:1)] 2Z-nonenoic acid;[FA (9:1)] 3-nonenoic acid;[FA (9:1)] 8-nonenoic acid;[FA (9:1)] 2E-nonenoic acid;[FA (9:1)] 3Z-nonenoic acid;[FA (9:1)] 4E-nonenoic …	3.73869e+06	1.01501e+07	4.34531e+06	1.01995e+07	6.69968e+06	5.80918e+06	9.58895e+07	4.40564e+07	6.26271e+07	6.59995e+07	5.64152e+07	6.78193e+07	3.26215	9.06415e-06
POS_M673T704_3	Arg-Trp-Arg-Arg;PG(12:0/15:1(9Z));PG(13:0/14:1(9Z));PG(14:1(9Z)/13:0);PG(15:1(9Z)/12:0);PA(12:0/19:0);PA(13:0/18:0);PA(14:0/17:0);PA(17:0/14:0);PA(18:0/13:0);PA(19:0/12:0);PA(16:0/15:0);PA(15:0/16:0);DG(18;DG(20:5(5Z,8Z,11Z,14Z,17Z)/18:4(6Z,9Z,12Z,15Z)/0:0)	5.99975e+07	6.32795e+07	5.80063e+07	5.64597e+07	1.68188e+07	2.31162e+08	27750.3	25183	48850	91269	92669.2	109668	-10.2626	0.0255154
POS_M150T151	4-amino-4-deoxy-L-arabinose;N,N-dihydroxyvaline;7-Methyladenine;3-Methyladenine;6-Methylaminopurine;1-Methyladenine;N1-methyladenine;2-Acetolactate;(S)-2-Acetolactate;[FA hydroxy,methyl,oxo(4:0)] 3-hydroxy-3-methyl-2-oxo-butanoic acid;4-Hydroxy-2-oxopentanoate;Glutarate;(S)-4,5-dihydroxypentan-2,3-dione;2-(Hydroxymethyl)-4-oxobutanoate;Deoxyribonolactone;(2R,4S)-2-methyl-2,4-dihydroxydihydrofuran…	1.58014e+06	1.487e+06	1.62292e+06	1.71686e+06	2.30166e+06	1.82754e+06	5.20438e+07	3.33773e+07	4.72611e+07	8.63658e+07	7.63045e+07	7.14687e+07	5.12166	2.79988e-05
POS_M832T775_2	Cephalomannine;Protoveratrine A;crocetin gentiobiosylglucosyl ester;Tricrocin	7.22892e+07	3.38594e+07	5.38183e+07	5.67227e+07	1.4552e+07	8.08109e+07	7.81271e+07	1.33866e+08	1.97256e+08	5.12579e+07	1.76518e+08	1.59925e+08	1.3527	0.00990686
POS_M182T359_3	DL-2-Aminooctanoicacid;[FA amino(8:0)] 3-amino-octanoic acid;Methacholine;Propionylcholine;Eugenol;Isoeugenol;p-Cumate;[FA (10:2)] 2,4-decadiynoic acid;Evodone;beta-Thujaplicin;gamma-Thujaplicin;Phenethyl acetate;duroquinone;rasberry ketone;pseudoisoeugenol;2-Phenylbutyricacid;Benzenebutanoicacid;3-Phenylbutyricacid	1.29979e+07	1.92684e+07	1.38126e+07	2.13277e+07	1.58962e+07	1.69542e+07	1.23856e+08	7.78935e+07	5.95883e+07	6.883e+07	7.48533e+07	5.30861e+07	2.19198	0.000177007
POS_M295T823	[FA oxo(5:1/5:0/8:0)] (1S,2S)-3-oxo-2-(2'Z-pentenyl)-cyclopentaneoctanoic acid;[FA (18:2)] 13-keto-9Z,11E-octadecadienoic acid;[FA oxo(18:2)] 9-oxo-10E,12Z-octadecadienoic acid;[FA hydroxy(18:3)] 9S-hydroxy-10E,12Z,15Z-octadecatrienoic acid;[FA hydroxy(18:3)] 2R-hydroxy-9Z,12Z,15Z-octadecatrienoic acid;[FA (6:2/8:0)] 8-(5-hexyl-furan-2-yl)-octanoic acid;(9Z)-(13S)-12,13-Epoxyoctadeca-9,11-dienoic…	2.0409e+07	2.28823e+07	1.7346e+07	2.24636e+07	2.28529e+07	2.07265e+07	1.50177e+08	1.43203e+08	3.4762e+07	1.64284e+08	3.78499e+07	3.85325e+07	2.16675	0.0177129
POS_M481T708_1	Emetine;His-Leu-Leu-Val;Ile-Leu-Val-His;His-Ile-Ile-Val;20-Hydroxyecdysone;Ajugasterone C;Inokosterone;Pterosterone;26-Hydroxyecdysone;22-deoxy-20,21-dihydroxyecdysone;PA(21:0/0:0);[ST hydroxy,methyl,ethyl(4:0/2:0)] (5Z,7E)-(1S,3R)-23-oxa-23-[3-(1-hydroxy-1-methylethyl)phenyl]-24,25,26,27-tetranor-9,10-seco-5,7,10(19)-cholestatriene-1,3-diol;Ala-Leu-Lys-Lys;Ile-Lys-Lys-Ala;[ST (2:0)] (5Z,7E)-(1S,…	2.95259e+07	2.86259e+07	2.42148e+07	3.16063e+07	4.06181e+07	2.64076e+07	1.16645e+08	6.67279e+07	1.01449e+08	6.81166e+07	1.8838e+08	6.54817e+07	1.74524	0.00472823
POS_M399T665	Asp-Gln-His;Ala-Asp-Gly-His;Glu-Gly-Gly-His;Glu-Asn-His;Asp-Ser-Arg;Phe-Asn-Pro;Thr-Trp-Ala;Phe-Gly-Gly-Pro;Leu-Met-Asn;Met-Val-Gln;Ala-Leu-Ala-Cys;Ala-Met-Val-Gly;Cys-Val-Val-Gly;Ile-Ala-Ala-Cys;Ile-Met-Gly-Gly;Leu-Met-Gly-Gly;Ile-Asn-Met;Trp-Arg;Cortisone;Aldosterone;Prednisolone;Cinerin II;Tricyclodehydroisohumulone;Aldosterone hemiacetal;Leu-Thr-Gln;Lys-Val-Asp;Ala-Leu-Ala-Ser;Ala-Leu-Thr-Gly…	5.44341e+07	5.56665e+07	6.98441e+07	5.2707e+07	6.17612e+07	6.24733e+07	4.91749e+06	7.23681e+06	8.78886e+06	6.21152e+06	6.03692e+06	6.69737e+06	-3.1614	2.49749e-09
POS_M453T571_2	PA(O-20:0/0:0);[ST dimethyl(4:0/3:0)] (5Z,7E,17E)-(1S,3R)-26,27-dimethyl-24a-homo-9,10-seco-5,7,10(19),17(20)-cholestatetraen-22-yne-1,3,25-triol;[ST dimethyl(4:0/3:0)] (5Z,7E,17Z)-(1S,3R)-26,27-dimethyl-24a-homo-9,10-seco-5,7,10(19),17(20)-cholestatetraen-22-yne-1,3,25-triol;[ST dimethyl(4:0/3:0)] (5Z,7E)-(1S,3R)-26,27-dimethyl-24a-homo-9,10-seco-5,7,10(19),20-cholestatetraen-22-yne-1,3,25-triol…	2.67558e+08	1.23774e+08	1.35401e+08	6.07332e+07	1.21602e+08	1.31698e+08	6.84013e+07	7.26206e+07	2.95544e+07	7.46324e+07	5.8752e+07	7.90126e+07	-1.13446	0.0243631
POS_M203T308	Leu-Ala;Ile-Ala;N-&alpha;-acetyl lysine methyl ester;alpha-Amylcinnamaldehyde;[FA (12:3)] 3,6,8-dodecatrien-1-ol;(Z,Z,Z)-3,6,9-Dodecatrien-1-ol;3Z,6E,8E-Dodecatrien-1-ol;3Z,6Z,8E-Dodecatrien-1-ol;9E,11-Dodecadienal;8E,10E-Dodecadienal;5E,7Z-Dodecadienal;7E,9Z-Dodecadienal;8E,10Z-Dodecadienal;9Z,11-Dodecadienal;5Z,7E-Dodecadienal;8Z,10E-Dodecadienal;5Z,7Z-Dodecadienal;2E-decenoyl-[acp];Ecgonine;Ps…	3.17231e+07	1.36735e+08	1.11453e+08	1.48483e+08	1.38153e+08	1.50179e+08	3.65166e+07	5.5292e+07	5.31833e+07	4.66495e+07	5.46693e+07	4.38728e+07	-1.30446	0.00345541
POS_M633T493_2	Myricetin 3-(2''-galloylgalactoside);Myricetin 3-(6''-galloylgalactoside);Myricetin 3-(6''-galloylglucoside);Myricetin 3-(2''-galloylglucoside);Myricetin 7-(6''-galloylglucoside);UDP-2,4-diacetamido-2,4,6-trideoxy-&beta;-L-altropyranose;Gallocatechin-(4alpha->8)-epigallocatechin;Isoorientin 2''-O-(E)-caffeate;Orientin 7-O-caffeate;Isoorientin 6''-O-caffeate;Orientin 2''-O-caffeate;Kaempferol 3-(6…	1.02856e+07	1.6146e+07	2.87694e+07	1.21297e+07	7.60934e+06	5.9668e+06	1.59987e+08	2.10708e+07	5.0835e+07	6.53691e+07	1.27526e+08	9.32433e+07	2.67871	0.00635339
POS_M457T540	Vindoline;1-Lyso-2-arachidonoyl-phosphatidate;PA(20:5(5Z,8Z,11Z,14Z,17Z)/0:0);Asn-Leu-Asn-Pro;Asn-Val-Gln-Pro;His-Leu-Thr-Ser;His-Thr-Thr-Val;Ile-Asn-Asn-Pro;Ile-Thr-Ser-His;Lys-Phe-Tyr;Phe-Pro-Pro-Pro;[PR tetramethyl(4:0/16:1/2:0)] 3R,7R,11R,15-tetramethyl-2E-hexadecen-1-ol diphosphate;Ile-Met-Pro-Pro;Leu-Met-Pro-Pro;D1927;10,11-Dihydro-12R-hydroxy-leukotriene E4;Ala-Asn-Pro-Arg;Arg-Gln-Gly-Pro;…	1.95731e+07	2.18801e+07	1.50917e+07	1.9306e+07	2.67241e+07	1.54319e+07	1.03146e+08	6.57473e+07	7.06641e+07	7.4161e+07	7.09621e+07	5.94371e+07	1.91207	7.33565e-06
POS_M612T493_1	dTDP-4-dimethylamino-4,6-dideoxy-5-C-methyl-L-mannose;1-phospho-N-acetylmuramoyl-L-alanyl-D-glutamate;Cys-Trp-Cys-Tyr;Epicatechin 3,5-di-O-gallate;Catechin 3,7,-di-O-galate;Catechin 5,7,-di-O-gallate;Catechin 5,3'-di-O-gallate;Catechin 5,4'-di-O-gallate;Catechin 7,3'-di-O-gallate;Catechin 7,4'-di-O-gallate	1.00061e+07	1.14801e+07	1.46491e+07	1.07945e+07	1.02837e+07	1.09473e+07	8.74159e+07	4.91136e+07	7.461e+07	8.70584e+07	5.15704e+07	5.10001e+07	2.55576	2.44513e-05
POS_M106T90_1	L-Serine;D-Serine;2-nitro-1-propanol;2-Amino-3-hydroxypropanoic acid;Pyruvate;3-Oxopropanoate;3-Hydroxypropenoate	1.54291e+07	2.5037e+07	1.63106e+07	2.43017e+07	1.73863e+07	2.06406e+07	7.0232e+07	6.91321e+07	6.90899e+07	7.23008e+07	7.89629e+07	6.28826e+07	1.82706	4.3974e-09
POS_M175T231	N-Acetylornithine;N5-Ethyl-L-glutamine;Val-Gly;L-prolinylglycine;theanine;[FA (12:5)] 2,4,6,8,10-dodecapentaenal;Perillyl alcohol;[PR] (-)-trans-Carveol;[PR] alpha-Pinene-oxide;(Z)-2-Methyl-5-isopropylhexa-2,5-dienal;[PR] Limonene-1,2-epoxide;[PR] (4R,6R)-cis-Carveol;[PR] (1R,4R)-Dihydrocarvone;[PR] (1S,4R)-Iso-dihydrocarvone;[PR] (1R,4S)-Iso-dihydrocarvone;[PR] (1S,4S)-Dihydrocarvone;[PR] (+)-Ca…	4.17871e+07	6.17319e+07	3.74645e+07	6.24665e+07	5.46672e+07	5.84348e+07	1.71736e+08	1.02081e+08	9.09307e+07	1.08627e+08	9.90839e+07	1.03757e+08	1.09504	0.00086564
POS_M440T786	[FA methyl,hydroxy,ethyl,dimethyl(22:4)] N-(2R-methyl-3-hydroxy-ethyl)-16,16-dimethyl-5Z,8Z,11Z,14Z-docosatetraenoyl amine;[FA hydroxy,methyl,ethyl,dimethyl(22:4)] N-(2-hydroxy-2S-methyl-ethyl)-16,16-dimethyl-5Z,8Z,11Z,14Z-docosatetraenoyl amine;[FA methoxy,ethyl,dimethyl(22:4)] N-(2-methoxy-ethyl)-16,16-dimethyl-5Z,8Z,11Z,14Z-docosatetraenoyl amine;3beta,4-Dimethyl-4-aza-5alpha-cholestane	1.32237e+08	5.62803e+07	5.82225e+07	6.59291e+07	7.08228e+07	1.73274e+08	2.23797e+07	3.89152e+07	3.90739e+07	2.84762e+07	1.34686e+07	2.29913e+07	-1.75194	0.00908965
POS_M500T680_1	Arg-Leu-Leu-Val;Ile-Leu-Val-Arg;Lys-Lys-Lys-Pro;Arg-Ile-Ile-Val;Ala-Lys-Lys-His;26-hydroxycholesterol 3-sulfate	2.9283e+07	5.13379e+07	8.32662e+07	8.26795e+07	7.36725e+07	6.73679e+07	2.17618e+07	7.5372e+06	6.41732e+06	6.84761e+06	6.2771e+06	3.99457e+06	-2.87501	9.60451e-05
POS_M519T521_1	Glu-Lys-Lys-Asp;Arg-Met-Gly-Arg;Arg-Lys-Thr-Asp;Glu-Lys-Ser-Arg;Gln-Lys-Phe-Pro;Lys-Trp-Val-Ser;Gln-Leu-Lys-Met;Ile-Lys-Met-Gln;Sativanine B;Arg-Thr-Ser-Arg;His-Leu-Leu-His;Ile-Leu-His-His;His-Ile-His-Ile;Arg-Lys-Gly-His;[ST hydroxy,methyl,ethyl(4:0/2:0)] (5Z,7E)-(1S,3R)-23-aza-23-[3-(1-hydroxy-1-methylethyl)-phenyl]-24,25,26,27-tetranor-9,10-seco-5,7,10(19)-cholestatriene-1,3-diol;Pregnanediol-3…	2.95716e+07	2.31514e+07	2.49355e+07	2.64258e+07	5.0922e+07	6.22878e+07	1.23375e+08	9.92027e+07	8.89392e+07	7.0951e+07	9.6863e+07	8.27884e+07	1.37123	0.000165773
POS_M679T608_2	PI(22:0/0:0);Enalkiren	1.40204e+08	9.21059e+07	1.14252e+08	7.30677e+07	1.04115e+08	6.54406e+07	1.56981e+06	5.84342e+07	4.975e+07	4.74794e+07	3.2564e+07	4.23186e+07	-1.34388	0.0016272
POS_M455T98	Kinamycin D;Asp-Met-Cys-Ser;Glu-Thr-Cys-Cys;Carfecillin;GMP-MOR;[Fv hydroxy,hydroxy,methoxy(4:0/2:0/2:0)] 3,4,7,8-Tetrahydro-5-hydroxy-4-(4-hydroxyphenyl)-8-(4-methoxyphenyl)-2H,6H-benzo[1,2-b:5,4-b']dipyran-2,6-dione;Ala-Cys-Cys-His;1-Acetoxypinoresinol;Aliarin;3,7-Dihydroxy-2-[4-hydroxy-3-(4-hydroxy-3-methylbutyl)phenyl]-5,6-dimethoxy-4H-1-benzopyran-4-one;Ala-Cys-Ser-His;Cys-Thr-Gly-His;Ala-As…	4.52242e+07	5.29979e+07	2.88092e+07	4.9863e+07	3.84077e+07	4.86884e+07	7.94016e+07	9.42215e+07	9.36293e+07	1.01291e+08	1.08179e+08	8.66265e+07	1.09354	4.15197e-06
POS_M310T474	Met-Cys-Gly;4-methylthiobutylhydroximoyl-cysteinylglycine;Inodxylglucuronide;Isotan B;7-Deoxypancratistatin;Volkenin;Rutecarpine;(S)-Norcoclaurine;(R)-Norcoclaurine;(R,S)-Norcoclaurine;Caranine;Trichostachine;Normorphine;Crinine;Vittatine;1,8-Dinitropyrene;1,6-Dinitropyrene	9.97967e+06	1.26963e+07	7.75119e+06	1.47707e+07	1.11147e+07	8.94885e+06	9.4928e+07	4.59832e+07	5.49536e+07	6.23592e+07	6.65115e+07	5.43697e+07	2.53829	2.27972e-05
POS_M463T516_1	PA(20:2(11Z,14Z)/0:0);[Fv] Helilupolone;Kazinol E;Kazinol Q;Lys-Lys-Thr-Ser;Ala-Leu-Leu-Phe;Ile-Leu-Phe-Ala;Phe-Val-Val-Val;Ala-Ile-Ile-Phe;3-Dehydroecdysone;Podecdysone B;2-dehydroecdysone;shidasterone;[ST (2:0/2:0/2:0)] (5Z,7E)-(3S)-26,26,26-trifluoro-27-nor-9,10-seco-5,7,10(19)-cholestatriene-3,25-diol;Ile-Leu-Val-Pro;Leu-Leu-Val-Pro;Ile-Ile-Pro-Val;alpha-Tocotrienol;4,4'-Methylenebis(2,6-di-t…	3.45341e+07	2.83016e+07	4.10553e+07	4.15224e+07	7.17824e+07	1.58779e+08	2.2311e+08	1.11196e+08	1.92544e+08	1.24388e+08	9.82977e+07	9.92025e+07	1.17468	0.023933
POS_M313T758	Fruticosonine;[FA (18:2)] 9S-hydroperoxy-10E,12Z-octadecadienoic acid;[FA (18:2)] 13S-hydroperoxy-9Z,11E-octadecadienoic acid;[FA (18:2)] 11S-hydroperoxy-9Z,12Z-octadecadienoic acid;[FA (18:2)] 8R-hydroperoxy-9Z,12Z-octadecadienoic acid;[FA hydroxy(18:1)] 12R,13S-epoxy-9S-hydroxy-10E-octadecenoic acid;[FA hydroxy(18:1)] 9,10-epoxy-13-hydroxy-11-octadecenoic acid;(7S,8S)-DiHODE;[FA hydroxy(18:2)] …	8.88389e+06	1.47109e+07	8.15859e+06	3.58128e+06	1.8715e+07	1.89516e+07	6.13969e+07	7.13477e+07	5.74753e+07	6.99231e+07	4.21734e+07	7.0311e+07	2.35174	2.53945e-06
POS_M481T680_2	PA(21:0/0:0);[ST hydroxy,methyl,ethyl(4:0/2:0)] (5Z,7E)-(1S,3R)-23-oxa-23-[3-(1-hydroxy-1-methylethyl)phenyl]-24,25,26,27-tetranor-9,10-seco-5,7,10(19)-cholestatriene-1,3-diol;Borreverine;[ST dimethyl(3:0/3:0/3:0)] (5Z,7E)-(1S,3R)-24,24-difluoro-26,27-dimethyl-9,10-seco-5,7,10(19)-cholestatrien-1,3,25-triol;[ST hydroxy(4:0)] 2alpha,3alpha,22R,23R-tetrahydroxy-6,7-seco-5-campestano-6,7-lactone;[ST…	6.73838e+07	4.798e+07	6.78663e+07	6.91828e+07	6.42875e+07	1.31681e+08	4.57006e+07	1.63872e+07	1.44651e+07	2.14589e+06	1.52368e+07	1.79288e+07	-2.00297	0.0017049
POS_M475T558_2	Ile-Phe-Val-Pro;Leu-Phe-Val-Pro;Ile-Leu-Met-Val;Leu-Leu-Met-Val;Ile-Ile-Met-Val;Ala-Lys-Thr-Arg;[ST (3:0/3:0)] (5E,7E)-(1S,3S)-4,4-difluoro-9,10-seco-5,7,10(19)-cholestatriene-1,3,25-triol;[ST (3:0/3:0)] (5Z,7E)-(1S,3S)-4,4-difluoro-9,10-seco-5,7,10(19)-cholestatriene-1,3,25-triol;[ST (3:0/3:0)] (5Z,7E)-(1S,3R)-23,23-difluoro-9,10-seco-5,7,10(19)-cholestatriene-1,3,25-triol;[ST (3:0/3:0)] (5Z,7E)…	2.21512e+07	1.31298e+07	1.65303e+07	1.30646e+07	2.9707e+07	3.68164e+07	1.23011e+08	7.99527e+07	7.37103e+07	7.03668e+07	6.57925e+07	5.29358e+07	1.82566	0.000360985
POS_M781T594_3	Digoxin;Gitoxin;PG(34:4);1-18:3-2-trans-16:1-phosphatidylglycerol;PG(16:1(9Z)/18:3(6Z,9Z,12Z));PG(16:1(9Z)/18:3(9Z,12Z,15Z));PG(18:3(6Z,9Z,12Z)/16:1(9Z));PG(18:3(9Z,12Z,15Z)/16:1(9Z));PGP(16:1(9Z)/18:3(9Z,12Z,15Z));PG(12:0/22:4(7Z,10Z,13Z,16Z));PG(14:1(9Z)/20:3(8Z,11Z,14Z));PG(18:4(6Z,9Z,12Z,15Z)/16:0);PG(20:3(8Z,11Z,14Z)/14:1(9Z));PG(20:4(5Z,8Z,11Z,14Z)/14:0);PG(22:4(7Z,10Z,13Z,16Z)/12:0);PG(17:…	1.75976e+08	1.63857e+08	1.10863e+08	1.05844e+08	1.07281e+08	1.02821e+08	1.58438e+06	6.73061e+07	1.04837e+08	5.71885e+07	7.82179e+07	6.34832e+07	-1.04086	0.00684801
POS_M251T808_2	--	3.94738e+07	4.07319e+07	3.41533e+07	4.7912e+07	4.41173e+07	4.36368e+07	8.12503e+07	8.31808e+07	9.01862e+07	1.03406e+08	1.08379e+08	8.05965e+07	1.12946	2.79609e-06
POS_M459T558	Arg-Lys-Val-Gly;Lys-Arg-Arg;Ile-Leu-Leu-Thr;Leu-Leu-Leu-Thr;Ile-Ile-Ile-Thr;Ile-Ile-Leu-Thr;[ST (2:0/2:0)] (5Z,7E)-(1S,3R)-24,24-difluoro-9,10-seco-5,7,10(19)-cholestatriene-1,3-diol;[ST (2:0/2:0)] (5E,7E)-(1S,3S)-4,4-difluoro-9,10-seco-5,7,10(19)-cholestatriene-1,3-diol;[ST (2:0/2:0)] (5Z,7E)-(1S,3S)-4,4-difluoro-9,10-seco-5,7,10(19)-cholestatriene-1,3-diol;[ST (2:0/2:0)] (5Z,7E)-(3S)-23,23-difl…	2.91385e+07	2.08824e+07	2.38737e+07	2.52833e+07	2.03945e+07	2.60676e+07	9.96748e+07	8.69824e+07	6.87022e+07	7.35043e+07	5.38674e+07	6.74816e+07	1.6282	1.92263e-05
POS_M167T162	deamino &alpha;-keto demethylphosphinothricin;5-chloro-4-hydroxy-2-oxovalerate;4-chloro-2,6-diaminopyrimidine;(4E)-2-Oxohexenoic acid;Dihydro-4,4-dimethyl-2,3-Furandione;Dihydrophloroglucinol;[FA hydroxy(6:1)] 6-hydroxy-2-hexynoic acid;2-Hydroxy-cis-hex-2,4-dienoate;2-hydroxy-3-butynoate;furaneol (keto form);furaneol (enol form);2,5-bis-hydroxymethylfuran;3-Acetyldihydro-2(3H)-furanone	1.22585e+08	1.10861e+08	3.41856e+07	1.86179e+08	1.73996e+08	5.4007e+07	3.69168e+07	2.04549e+07	4.99609e+07	6.38932e+07	3.44974e+07	3.80524e+07	-1.48382	0.01783
POS_M791T752_1	PI(13:0/18:3(6Z,9Z,12Z));PI(13:0/18:3(9Z,12Z,15Z));PI(14:1(9Z)/17:2(9Z,12Z));PI(17:2(9Z,12Z)/14:1(9Z));PI(18:3(6Z,9Z,12Z)/13:0);PI(18:3(9Z,12Z,15Z)/13:0);PG(38:8);[PG (20:0)] Bis-[2-lyso-3-(5Z,8Z,11Z,14Z-eicosanoyl)-sn-glycero]-1-phosphate;PG(18:3(6Z,9Z,12Z)/20:5(5Z,8Z,11Z,14Z,17Z));PG(18:3(9Z,12Z,15Z)/20:5(5Z,8Z,11Z,14Z,17Z));PG(18:4(6Z,9Z,12Z,15Z)/20:4(5Z,8Z,11Z,14Z));PG(20:4(5Z,8Z,11Z,14Z)/18:…	6.29851e+07	5.14081e+07	3.85114e+07	4.16213e+07	4.18909e+07	5.22423e+07	411676	81886.9	86350.9	99461.9	86623.1	75099.1	-8.42288	1.60445e-07
POS_M803T686_2	Digoxin;Gitoxin;Digitoxin;PI(12:0/17:2(9Z,12Z));PI(14:1(9Z)/15:1(9Z));PI(15:1(9Z)/14:1(9Z));PI(17:2(9Z,12Z)/12:0);13-sophorosyloxydocosanoate 6',6''-diacetate;Kurilensoside J;PG(14:1(9Z)/22:6(4Z,7Z,10Z,13Z,16Z,19Z));PG(18:3(6Z,9Z,12Z)/18:4(6Z,9Z,12Z,15Z));PG(18:3(9Z,12Z,15Z)/18:4(6Z,9Z,12Z,15Z));PG(18:4(6Z,9Z,12Z,15Z)/18:3(6Z,9Z,12Z));PG(18:4(6Z,9Z,12Z,15Z)/18:3(9Z,12Z,15Z));PG(22:6(4Z,7Z,10Z,13Z…	1.82819e+07	2.58249e+07	1.75095e+07	2.6281e+07	1.76246e+07	1.5546e+07	2.78487e+08	7.71698e+07	6.66664e+07	7.31872e+07	6.62757e+07	4.23959e+07	2.31917	0.0490185
POS_M833T649_1	Vinblastine;Leurosidine;Azukisaponin III;Dianoside A;Spinasaponin A;oleanolate 3-beta-D-glucuronoside-28-glucoside;A 77003	1.08687e+08	1.45971e+08	1.58161e+08	1.05235e+08	1.06299e+08	1.1032e+08	1.0168e+07	7.69705e+07	6.32522e+07	8.90745e+07	5.89055e+07	6.86818e+07	-1.00112	0.00186065
POS_M290T420	PMEG;Dianthramine;Sulfisoxazole;N-(4-hydroxybenzoyl)-L-glutamate;S-Ribosyl-L-homocysteine;Muramic acid;Deoxyadenosine;5'-Deoxyadenosine;Cordycepin;2-amino-4-hydroxy-6-(L-threo-trihydroxypropyl)-7,8-dihydropteridine;&alpha;-(2,6-anhydro-3-deoxy-D-arabino-heptulopyranosid)onate 7-phosphate;&beta;-(2,6-anhydro-3-deoxy-D-arabino-heptulopyranosid)onate 7-phosphate	4.70476e+07	3.37447e+07	3.89413e+07	3.97682e+07	5.97553e+07	4.20571e+07	7.44048e+07	1.16422e+08	9.7996e+07	8.99652e+07	8.3343e+07	1.08523e+08	1.12683	3.88636e-05
POS_M305T92	Ceceline;2'-Deoxymugineic acid;Angustibalin;Arteglasin A;Linifolin A;NAC;GSK 4716;[PR] Artemisinin;Dihydrophaseic acid;Hymenoxon;CPD-7561;9'-hydroxyabscisate;neophaseic acid;epi-dihydrophaseic acid;Practolol;Atenolol;Tributyl phosphate;Carajuron;Volkenin;Rutecarpine	1.87497e+07	3.07321e+07	2.11717e+07	2.89083e+07	2.02189e+07	2.87712e+07	8.10472e+07	7.52058e+07	6.78879e+07	6.0617e+07	8.45758e+07	6.63195e+07	1.55221	6.46965e-07
POS_M145T435	trans-4-Hydroxycyclohexanecarboxylate;7-oxoheptanoate;[FA oxo(7:0)] 2-oxo-heptanoic acid;[FA oxo(7:0)] 3-oxo-heptanoic acid;[FA oxo(7:0)] 4-oxo-heptanoic acid;[FA oxo(7:0)] 5-oxo-heptanoic acid;[FA oxo(7:0)] 6-oxo-heptanoic acid;ethyl-2-methylacetoacetate;2S-Hydroxy-2-isopropylbutano-3S-lactone;2-Hydroxy-4,6-diamino-1,3,5-triazine	1.86587e+07	2.73076e+07	1.79116e+07	2.60045e+07	1.85034e+07	2.01195e+07	7.61935e+07	8.02191e+07	5.329e+07	7.45927e+07	5.80337e+07	7.17763e+07	1.68817	1.48255e-06
POS_M457T774	Ursolic acid;[PR hydrox] (+)-3beta-hydroxy-12-ursen-28-oic acid;[ST (4:0/4:0/4:0/3:0)] (5Z,7E,22E)-(1S,3R)-24a,24b,24c-trihomo-9,10-seco-5,7,10(19),22-cholestatetraene-1,3,25-triol;[ST dimethyl(4:0/3:0)] (5Z,7E,22E)-(1S,3R)-26,27-dimethyl-24a-homo-9,10-seco-5,7,10(19),22-cholestatetraene-1,3,25-triol;[ST dimethyl(4:0/3:0)] (5Z,7E,22E)-(1S,3R,20S)-26,27-dimethyl-24a-homo-9,10-seco-5,7,10(19),22-ch…	9.33939e+07	1.00119e+08	6.21168e+07	9.7341e+07	7.42514e+07	6.13911e+07	3.24844e+06	3.46876e+07	2.33888e+07	4.15059e+07	3.7522e+07	1.96325e+07	-1.61075	0.00015043
POS_M295T594	Cinchonine;Cinchonidine;10-Deoxysarpagine;Eburnamonine;corynantheal;[6]-Gingerol;Phytuberin;Embelin;[FA methyl(14:0/2:0)] 3-methyl-tetradecanedioic acid;[FA methyl(14:0/2:0)] 5-methyl-tetradecanedioic acid;[FA (15:0/2:0)] Pentadecanedioic acid;2-N-Dodecyltetrahydrothiophene;Lys-Met	1.03465e+07	1.25564e+07	1.00213e+07	3.75328e+07	2.43521e+07	2.41633e+07	9.28756e+07	5.88618e+07	5.52487e+07	7.94889e+07	8.2578e+07	5.55087e+07	1.83535	8.02807e-05
POS_M441T649	[ST (2:0/2:0/2:0)] (5Z,7E)-(3S)-26,26,26-trifluoro-27-nor-9,10-seco-5,7,10(19)-cholestatriene-3,25-diol;Ile-Leu-Val-Pro;Leu-Leu-Val-Pro;Ile-Ile-Pro-Val;[ST (3:0)] (5Z,7E)-(1S,3R,24R)-22-oxa-9,10-seco-5,7,10(19)-cholestatriene-1,3,24-triol;[ST (3:0)] (5Z,7E)-(1S,3R,20R,24R)-22-oxa-9,10-seco-5,7,10(19)-cholestatriene-1,3,24-triol;[ST (3:0)] (5Z,7E)-(1S,3R,24S)-22-oxa-9,10-seco-5,7,10(19)-cholestatr…	8.69252e+07	7.44968e+07	8.28585e+07	7.27902e+07	7.84714e+07	7.34069e+07	2.58427e+06	4.05344e+07	3.27625e+07	3.55853e+07	2.20751e+07	3.8935e+07	-1.44303	1.44011e-05
POS_M234T523	2-Hydroxy-6-oxo-(2'-aminophenyl)-hexa-2,4-dienoate;Casimiroin;Methyldopa anhydrous;3-Methoxytyrosine;Enicoflavine;N-methyl glucamine;2-C-Methyl-D-erythritol 4-phosphate;Bergapten;Xanthotoxin;sphondin;1,4-dicarboxynaphthalene	1.32323e+07	7.58998e+06	1.07794e+07	1.26023e+07	1.83354e+07	1.29025e+07	5.49436e+07	7.12858e+07	5.63418e+07	6.47835e+07	5.0391e+07	5.607e+07	2.22956	9.33482e-08
POS_M227T116	6-(2-Chloroallylthio)purine;CCCP;Oxaloglutarate;1-Hydroxy-2-naphthoate;Plumbagin;Ramentaceone;3-Hydroxy-2-naphthoate;Bismuth	3.40348e+07	3.25071e+07	2.98609e+07	3.58761e+07	3.54228e+07	3.17247e+07	9.00995e+07	9.03013e+07	8.56148e+07	6.72193e+07	7.68953e+07	7.08435e+07	1.2701	5.39392e-07
POS_M747T713	PI(12:0/14:1(9Z));PI(14:1(9Z)/12:0)	1.29617e+08	9.40215e+07	9.01731e+07	9.11377e+07	6.06149e+07	9.24558e+07	960624	5.97638e+07	3.60923e+07	5.24626e+07	4.71489e+07	2.45551e+07	-1.33638	0.00117954
POS_M809T699	Leurosine;(23S,25R)-12alpha,17alpha,23-trihydroxyspirost-5-en-3beta-yl O-alpha-L-rhamnopyranosyl-(1-2)-beta-D-glucopyranoside;(23S,25R)-14alpha,17alpha,23-trihydroxyspirost-5-en-3beta-yl O-alpha-L-rhamnopyranosyl-(1-2)-beta-D-glucopyranoside;(23S,24R,25S)-23,24-dihydroxy-spirost-5-en-3beta-yl O-alpha-L-rhamnopyranosyl-(1-2)-beta-D-glucopyranoside;3-O-(Glcb1-4Galb)-(25R)-12-oxo-5alpha-spirostan-3b…	2.38125e+07	1.98184e+08	3.12164e+07	1.7035e+08	2.18726e+08	2.34455e+07	4.73676e+06	1.97071e+07	3.99358e+07	1.67734e+07	1.9741e+07	4.08979e+07	-2.23117	0.0485301
POS_M280T455_1	Mefenamic acid;N-Methylflindersine;6-(1,2,3,4-Tetrahydro-6-hydroxy-2-naphthyl)-2(1H)-pyridone;Tetrahydrobiopterin;Sapropterin;4-(Dimethylamino)phenylazoxybenzene;CX-516;Erythrohydrobupropion;threohydrobupropion;Sorbitol 6-phosphate;D-Mannitol 1-phosphate;Galactitol 1-phosphate;2-Hydroxy-6-oxo-6-(2-carboxyphenyl)-hexa-2,4-dienoate;Maclurin	2.63951e+07	2.64031e+07	2.20018e+07	8.77195e+06	2.88057e+07	7.04151e+06	1.27497e+08	5.23217e+07	6.45904e+07	5.7533e+07	9.93913e+07	5.54192e+07	1.93538	0.00154424
POS_M380T495_2	Phe-Val-Asp;Thr-Pro-Tyr;Atalaphylline;Korupensamine A;Dioncopeltine A;Dioncophyllinol B;Nalbuphine;Laudanosine;(-)-jasmonoyl-L-phenylalanine;Lys-Asn-Pro;Lys-Gly-Gly-Pro;E-64;Calpurnine;N-Desmethyltamoxifen;Leu-Leu-Pro;Ile-Ile-Pro;Ile-Leu-Pro;Lindheimerine;Pregnenolone carbonitrile;Thr-Trp-Gly;Trp-Ala-Ser;Leu-Cys-Gln;Met-Val-Asn;Ala-Leu-Cys-Gly;Ala-Met-Ala-Ala;Ala-Val-Ala-Cys;Ile-Ala-Cys-Gly;Met-V…	7.24893e+07	6.26759e+07	7.0219e+07	7.03113e+07	1.3529e+08	9.20917e+07	1.10009e+07	1.87547e+07	4.05782e+07	3.53868e+07	3.39902e+07	4.29303e+07	-1.46177	0.00138862
POS_M863T586_3	PI(13:0/22:6(4Z,7Z,10Z,13Z,16Z,19Z));PI(15:1(9Z)/20:5(5Z,8Z,11Z,14Z,17Z));PI(17:2(9Z,12Z)/18:4(6Z,9Z,12Z,15Z));PI(18:4(6Z,9Z,12Z,15Z)/17:2(9Z,12Z));PI(20:5(5Z,8Z,11Z,14Z,17Z)/15:1(9Z));PI(22:6(4Z,7Z,10Z,13Z,16Z,19Z)/13:0)	5.45697e+07	5.28122e+07	4.62272e+07	5.47534e+07	1.62302e+08	9.70353e+07	508229	2.26956e+07	2.12961e+07	1.27817e+07	2.35956e+07	2.08342e+07	-2.2011	0.00879664
POS_M783T544_3	MGDG-O(16:3(7Z,10Z,13Z));PG(34:3);1-18:2-2-trans-16:1-phosphatidylglycerol;1-18:3-2-16:0-phosphatidylglycerol;PG(16:0/18:3(6Z,9Z,12Z));PG(16:0/18:3(9Z,12Z,15Z));PG(16:1(9Z)/18:2(9Z,12Z));PG(18:2(9Z,12Z)/16:1(9Z));PG(18:3(6Z,9Z,12Z)/16:0);PG(18:3(9Z,12Z,15Z)/16:0);PG(14:0/20:3(8Z,11Z,14Z));PG(14:1(9Z)/20:2(11Z,14Z));PG(17:1(9Z)/17:2(9Z,12Z));PG(17:2(9Z,12Z)/17:1(9Z));PG(20:2(11Z,14Z)/14:1(9Z));PG(…	9.49656e+07	1.27818e+08	1.25437e+08	1.12614e+08	8.25635e+07	1.12051e+08	593007	7.33157e+07	7.58379e+07	6.6587e+07	3.96449e+07	5.12674e+07	-1.09309	0.00166511
POS_M324T152	Pirinixic acid;CMP;3'-CMP;Cytidine 2'-phosphate;1-Guanidino-1-deoxy-scyllo-inositol 4-phosphate;N4-Acetylcytidine;Arborinine;Letrozole;2',3'-Cyclic UMP;uridine 3'5'-cyclic monophosphate;4-Carboxy-4'-sulfoazobenzene	9.05571e+06	1.64785e+07	6.82247e+06	1.62312e+07	1.21442e+07	1.24022e+07	1.09314e+08	5.04477e+07	6.04839e+07	5.6507e+07	6.17797e+07	4.31089e+07	2.3836	0.000345606
POS_M443T809	[ST dimethyl,methy] 4alpha,14alpha-dimethyl-24-methylene-cholest-8-en-3beta-ol;4-4-Dimethyl-14alpha-formyl-5alpha-cholesta-8-en-3beta-ol;[PR] (+)-22(29)-Hopen-6alpha-21beta-diol;[ST (2:0/2:0)] lanosta-8,24-dien-3beta,30-diol;Betulin;Dipterocarpol;Allobetulinol;4,4-dimethyl-14&alpha;-formyl-5&alpha;-cholesta-8-en-3&beta;-ol;olean-12-ene-3&beta;,24-diol;sophoradiol;Erythrodiol;Uvaol;30:5(15Z,18Z,21…	6.3477e+07	4.83025e+07	3.93815e+07	4.24371e+07	5.34889e+07	8.45405e+07	5.75926e+06	7.79207e+06	7.1288e+06	6.83761e+06	7.22548e+06	1.50404e+07	-2.73582	4.99741e-05
POS_M245T175	Uridine;Pseudouridine;Orotidine(fragment);3,3',4'5-Tetrahydroxystilbene;Wyerone acid;Eriobofuran;Fulvoplumierin;Oxyresveratrol;Methylstyrylpyron;2,2'-Dihydroxy-4-methoxybenzophenone;4-fluorotryptophan;D,L-5-fluorotryptophan;D,L-6-fluorotryptophan;[FA (12:4/2:0)] 2E,4E,8E,10E-Dodecatetraenedioic acid;Apiole;Dillapiole;Diethyl phthalate;(3-methylbenzyl)succinate;coniferyl acetate;Monoisobutylphthal…	5.99323e+07	6.68544e+07	3.63515e+07	7.3904e+07	4.5204e+07	7.25459e+07	2.5372e+08	6.05415e+07	1.03207e+08	1.56595e+08	8.78178e+07	1.25038e+08	1.14924	0.0304393
POS_M783T544_2	Avermectin A2a monosaccharide;[PR] Adonixanthin 3-glucoside;[PR] 19'-Butanoyloxyfucoxanthin;[PR] Adonixanthin 3'-beta-D-glucoside/ Adonixanthin 3'-glucoside;(3S,2'S)-4-Ketomyxol 2'-alpha-L-fucoside;PA(40:8);PA(18:4(6Z,9Z,12Z,15Z)/22:4(7Z,10Z,13Z,16Z));PA(20:3(8Z,11Z,14Z)/20:5(5Z,8Z,11Z,14Z,17Z));PA(20:5(5Z,8Z,11Z,14Z,17Z)/20:3(8Z,11Z,14Z));PA(22:4(7Z,10Z,13Z,16Z)/18:4(6Z,9Z,12Z,15Z));PA(22:6(4Z,7…	7.21968e+07	1.09573e+08	1.13025e+08	1.09352e+08	7.85623e+07	1.17855e+08	470271	5.79511e+07	6.37112e+07	5.40898e+07	2.97473e+07	6.23714e+07	-1.16225	0.0016075
POS_M435T708	[ST (3:0)] (5Z,7E)-(1S,3R,24R)-25-fluoro-9,10-seco-5,7,10(19)-cholestatriene-1,3,24-triol;[ST (3:0)] (5Z,7E,10Z)-(1S,3R)-19-fluoro-9,10-seco-5,7,10(19)-cholestatriene-1,3,25-triol;[ST (3:0)] (5Z,7E,10E)-(1S,3R)-19-fluoro-9,10-seco-5,7,10(19)-cholestatriene-1,3,25-triol;[ST (3:0)] (5E,7E,10Z)-(1S,3R)-19-fluoro-9,10-seco-5,7,10(19)-cholestatriene-1,3,25-triol;[ST (3:0)] (5E,7E,10E)-(1S,3R)-19-fluor…	2.44153e+07	2.41786e+07	1.9933e+07	2.29834e+07	1.55933e+07	5.28212e+06	2.46156e+08	8.51696e+07	7.40847e+07	4.8997e+07	4.93117e+07	4.93062e+07	2.29889	0.042314
POS_M781T686_1	Digoxin;Gitoxin;PA(40:9);PA(18:3(6Z,9Z,12Z)/22:6(4Z,7Z,10Z,13Z,16Z,19Z));PA(18:3(9Z,12Z,15Z)/22:6(4Z,7Z,10Z,13Z,16Z,19Z));PA(20:4(5Z,8Z,11Z,14Z)/20:5(5Z,8Z,11Z,14Z,17Z));PA(20:5(5Z,8Z,11Z,14Z,17Z)/20:4(5Z,8Z,11Z,14Z));PA(22:6(4Z,7Z,10Z,13Z,16Z,19Z)/18:3(6Z,9Z,12Z));PA(22:6(4Z,7Z,10Z,13Z,16Z,19Z)/18:3(9Z,12Z,15Z));PG(34:4);1-18:3-2-trans-16:1-phosphatidylglycerol;PG(16:1(9Z)/18:3(6Z,9Z,12Z));PG(16…	5.43307e+07	3.68851e+07	4.1475e+07	5.67881e+07	5.09759e+07	4.40884e+07	2.71636e+08	1.05086e+08	9.80138e+07	1.10323e+08	1.11531e+08	2.95652e+07	1.35163	0.0488694
POS_M454T708	[PC ethyl(12:2)] 1-dodecyl-2-ethyl-sn-glycero-3-phosphocholine;[PC methyl(13:2)] 1-tridecyl-2-methyl-sn-glycero-3-phosphocholine;[PC (7:2/7:2)] 1-heptyl-2-heptyl-sn-glycero-3-phosphocholine;[PC (14:2)] 1-tetradecyl-sn-glycero-3-phosphocholine;Verticine;N-stearoyl phenylalanine;[ST hydrox] (5E,7E)-(1R,3R)-1,25-dihydroxy-9,10-seco-3-thia-5,7,10(19)-cholestatriene 3-oxide;[ST hydroxy(3:0)] (5E,7E)-(…	1.68596e+07	2.62131e+07	2.29842e+07	2.42259e+07	5.19407e+06	2.15103e+07	2.54334e+08	6.88756e+07	9.39861e+07	6.74639e+07	3.13838e+07	4.78668e+07	2.26912	0.0496041
POS_M495T505_1	Asn-Met-Cys-Gln;Glu-Met-Thr-Asp;Glu-Glu-Met-Ser;Arg-Asn-Cys-Cys;Harpagoside;Glu-Phe-Cys-Pro;Asp-Met-Met-Val;Glu-Leu-Met-Cys;Cys-Glu-Ile-Met;8-methylthiooctylhydroximoyl-glutathione;Asp-Ser-His-His;Cys-Phe-Phe-Gly;5-Formiminotetrahydrofolate;Met-Trp-His;Asn-Asp-Gln-Pro;Asp-Thr-Thr-His;Glu-Asn-Asn-Pro;Glu-Thr-Ser-His;Gln-Tyr-Tyr;Ala-Gly-Tyr-Tyr;Phe-Gly-Ser-Tyr;Glu-Met-Pro-Pro;His-Phe-Gly-Pro;[Fv] A…	5.13976e+07	5.06289e+07	5.34802e+07	5.81344e+07	5.7274e+07	5.23172e+07	9.54076e+06	1.16815e+07	1.32186e+07	8.93526e+06	1.08315e+07	1.1927e+07	-2.28909	4.09618e-11
POS_M273T320	4-(3-Methylbut-2-enyl)-L-tryptophan;Dimethylallyltryptophan;7-(3-methylbut-2-enyl)-L-tryptophan;1,1,2-Triphenylpropane;(R*,S*)-4-[1-Ethyl-2-(4-fluorophenyl)butyl]phenol;Rivastigmine;3-Hydroxylidocaine;[FA (16:3)] 4,6,11-hexadecatrienal;10E,12E,14E-Hexadecatrienal;10E,12E,14Z-Hexadecatrienal;4E,6E,11Z-Hexadecatrienal;13Z-Hexadecen-11-ynal;7Z,11Z,13E-Hexadecatrienal;6-(1,2,3,4-Tetrahydro-6-methoxy-…	1.12861e+07	1.85201e+07	1.22892e+07	2.0536e+07	1.51888e+07	1.61787e+07	9.31325e+07	6.25857e+07	4.85699e+07	5.68875e+07	6.4342e+07	4.63117e+07	1.98392	6.319e-05
POS_M464T545	L 735821;7-methylthioheptyl glucosinolate;S-D-mandeloylglutathione;9-hydroxy-3,5,7,11,13,15,17-octaoxo-eicosanoyl-[acp];Glu-Asp-Tyr;CDP-ethanolamine	1.99378e+07	2.45753e+07	1.42716e+07	1.78436e+07	1.38886e+07	1.40204e+07	7.42997e+07	5.12213e+07	1.0225e+08	6.49688e+07	5.23977e+07	4.91706e+07	1.91531	0.000201281
POS_M277T105	Benzo[ghi]perylene;GammaGlutamylglutamicacid;Glu-Glu;Lactucin;Vernolepin;Vernomenin;Dihydromethysticin;hemigossypolone;10-Hydroxycarbazepine;Thiamylal;[FA methyl,hydroxy,oxo(5:2/4:0)] methyl 4-[2-(2-formyl-vinyl)-3-hydroxy-5-oxo-cyclopentyl]-butanoate;Pirimicarb;p-Nitrophenyl-O-ethyl ethylphosphonate	2.36768e+07	3.93663e+07	1.90151e+07	4.003e+07	2.6796e+07	2.81514e+07	1.06985e+08	6.51907e+07	6.92891e+07	7.40983e+07	7.07885e+07	6.76893e+07	1.35878	8.27817e-05
POS_M222T380	Methabenzthiazuron;6-Hydroxyindolelactate;1,4-Dihydroxy-2-naphthoate;1,4-dihydroxy-6-naphthoate;Spirodilactone;1,2-Dihydroxy-8-carboxynaphthalene;Droserone	9.30552e+07	8.13645e+07	5.2889e+07	6.36885e+07	1.52131e+08	1.61941e+08	1.15783e+07	6.70769e+07	3.87147e+07	3.23872e+07	2.94267e+07	6.71852e+07	-1.29628	0.0163892
POS_M768T764_2	Spinosyn D;PS(P-16:0/17:2(9Z,12Z));[PE (6:0/8:0)] 1-(6-[5]-ladderane-hexanyl)-2-(8-[3]-ladderane-octanyl)-sn-glycerophosphoethanolamine;PI(14:1(9Z)/14:1(9Z))	2.5995e+07	3.24166e+07	3.84491e+07	5.86819e+07	3.64777e+07	4.85869e+07	2.15613e+08	7.74923e+07	7.85602e+07	9.09108e+07	8.13721e+07	8.03419e+07	1.37554	0.019066
POS_M317T552	o-nitrophenol &beta;-thiogalactoside;Isorhamnetin;Petunidin;3',4',5,7-Tetrahydroxy-3-methoxyflavone;[Fv Trihydroxy,methyl(9:1)] 5,2',3'-Trihydroxy-6,7-methylenedioxyflavanone;Capillarisin;Azaleatin;Pedalitin;Pinoquercetin;Rhamnetin;Sexangularetin;robustaquinone E;1,5,7-trihydroxy-6,8-dimethoxyanthraquinone;Junipegenin A;5,6,7,4'-Tetrahydroxy-3'-methoxyisoflavone;5,6,7,4'-Tetrahydroxy-8-methoxyiso…	1.34811e+07	9.26776e+06	1.16388e+07	1.36159e+07	1.04343e+07	8.73887e+06	4.73784e+07	4.51203e+07	5.97101e+07	5.55277e+07	5.77054e+07	5.91713e+07	2.27269	2.048e-08
POS_M479T836_1	Ala-Leu-Leu-Tyr;Ile-Leu-Ala-Tyr;Ile-Leu-Phe-Ser;Ile-Phe-Thr-Val;Leu-Leu-Phe-Ser;Leu-Phe-Thr-Val;Tyr-Val-Val-Val;Ile-Ile-Phe-Ser;Ala-Ile-Ile-Tyr;Dehydroemetine;His-Leu-Leu-Pro;Ile-Leu-Pro-His;Lys-Lys-Phe-Gly;His-Ile-Ile-Pro;N-docosahexaenoyl glutamine;[ST (4:0/4:0)] (7E)-(1R,3R)-24,24-difluoro-19-nor-9,10-seco-5,7-cholestadiene-1,3,25,26-tetrol;[ST (3:0)] (5Z,7E)-(1S,3R,11S)-11-ethynyl-9,10-seco-5…	2.87759e+07	4.13845e+07	2.15201e+07	3.30699e+07	3.44505e+07	2.73116e+07	7.93433e+07	6.38787e+07	8.4674e+07	8.17728e+07	6.08966e+07	7.77006e+07	1.26508	4.55475e-06
POS_M438T639	[FA methyl,hydroxy,ethyl(20:4)] N-(1-methyl-2-hydroxy-2-phenyl-ethyl)-5Z,8Z,11Z,14Z-eicosatetraenoyl amine;[ST] (22R,25R)-spirosolan-3beta-ol;[ST] (22S,25S)-spirosolan-3beta-ol;[ST (2:0)] (22S,25S)-22,26-epiminocholest-5-ene-3beta,16alpha-diol;Tomatidine;22-iso-teinemine;4Alpha-hydroxymethyl-5alpha-cholesta-8-en-3beta-ol;[ST methyl(2:0)] (5Z,7E)-(1S,3R)-22-(3-methylphenyl)-23,24-dinor-9,10-seco-5…	9.05096e+07	1.08467e+08	8.14459e+07	5.78044e+07	8.11821e+07	7.56236e+07	9.32111e+06	2.53294e+07	4.74769e+07	4.24161e+07	2.01789e+07	5.44577e+07	-1.31345	0.000553208
POS_M195T550	Ferulate;5-Hydroxyconiferaldehyde;Scytalone;6-Hydroxymellein;Isoferulic acid;[FA (10:4/2:0)] 2E,4E,6Z,8Z-Decatetraenedioic acid;[FA (10:4/2:0)] 2E,4Z,6Z,8Z-Decatetraenedioic acid;[FA (10:4/2:0)] 2E,4E,6E,8E-Decatetraenedioic acid;2,4,8-Trihydroxy-1-tetralone;Methyl caffeate;Dimethyl phthalate;Monoethylphthalate;6-(Isopropylthio)purine;[FA dioxo(8:0)] 4,7-dioxo-octanoic acid;2-Octenedioicacid;cis-…	2.70392e+07	2.46216e+07	2.21323e+07	2.91895e+07	3.07036e+07	3.45575e+07	1.59224e+08	6.78692e+07	6.22236e+07	8.34436e+07	5.6052e+07	7.49283e+07	1.58213	0.00508657
POS_M583T831_1	[PR] OH-Diaponeurosporene glucoside ester;[PR] Adonixanthin/ 4-Ketozeaxanthin;Deinoxanthin;[PR] Fritschiellaxanthin/ (3S,3'R,6'R)-4-Ketolutein;[PR] alpha-Doradexanthin/ (3S,3'S,6'R)-4-Ketolutein;[PR] 4-Ketolutein D;[PR] 4-Ketolutein F;[PR] Pectenol A/ (Pectenol);[PR] Pectenol B;[PR] Flexixanthin/ 4-Oxosaproxanthin;[PR] 1',2'-Dihydro-1',2'-dihydroxy-4-ketotoruelene/ (4-Ketophleixanthophyll);[PR] 7…	3.887e+07	4.22787e+07	2.96152e+07	1.94171e+07	3.63102e+07	3.08828e+07	9.98697e+07	8.4946e+07	5.9037e+07	8.18475e+07	6.83457e+07	7.15308e+07	1.23809	5.91084e-05
POS_M188T362	4- fluoroglutamate;L-Methionine S-oxide;L-methionine-(S)-S-oxide;L-methionine-(R)-S-oxide;ethiin;7-Methyladenine;3-Methyladenine;6-Methylaminopurine;1-Methyladenine;N1-methyladenine	5.065e+07	4.33782e+07	5.64252e+07	3.99705e+07	5.26002e+07	5.44274e+07	9.44928e+06	9.55373e+06	9.30181e+06	7.69614e+06	5.08808e+06	1.10442e+07	-2.51238	4.29238e-08
POS_M239T329	Gly-Tyr;Felbamate;HEPES;[Fv Methox] 4'-Methoxychalcone;gamma-Glutamyl-gamma-aminobutyraldehyde;Thr-Pro;gamma-glutamyl-gamma-butyraldehyde;[FA (14:0/2:0)] 10E,12E-tetradecadiene-4,6-diynoic acid;4,9-dimethyldodeca-2,4,6,8,10-pentaene-1,12-dial;[FA hydroxy(11:1)] 2-hydroxy-10-undecenoic acid;[FA hydroxy(11:1)] 2R-hydroxy-10-undecenoic acid;[FA hydroxy(11:1)] 2S-hydroxy-10-undecenoic acid;[FA oxo(11…	3.75762e+07	5.07101e+07	3.35894e+07	5.31911e+07	4.44184e+07	4.89869e+07	1.74521e+08	8.07487e+07	8.4336e+07	9.03339e+07	8.29641e+07	8.25528e+07	1.14923	0.00545708
POS_M876T697_3	Chivosazole C;Chivosazole D;Thevetin B;Cerberoside	4.62006e+07	4.27894e+07	4.33931e+07	4.06099e+07	4.67893e+07	4.348e+07	1.69434e+07	17009.8	26171	20371.1	12408.6	28594.6	-3.94883	7.70029e-08
POS_M219T104	L-Ala-L-Glu;gamma-L-Glutamyl-D-alanine;Glutamylalanine;6-Hydroxytremetone;Toxol;Eupatoriochromene;DL -&alpha;-difluoromethyllysine;Ovothiol A	3.95385e+07	5.82368e+07	3.67941e+07	5.69582e+07	4.34198e+07	4.7573e+07	1.38773e+08	8.28561e+07	9.50723e+07	8.32642e+07	8.45435e+07	8.2807e+07	1.0058	0.000657108
POS_M353T765	--	4.13725e+07	4.62722e+07	3.37778e+07	6.01088e+07	2.46787e+07	5.76142e+07	2.2053e+07	1.45378e+08	7.67879e+07	2.04335e+08	9.00425e+07	9.53812e+07	1.26486	0.0396479
POS_M219T195	N2-(D-1-Carboxyethyl)-L-lysine;Leu-Ser;Thr-Val;Ile-Ser;N-hydroxy-N-succinylcadaverine;[FA (14:5)] 5,7,9,11,13-tetradecapentaenoic acid;aminoatrazine;(1S,2R,4S)-(-)-Bornyl acetate;Linalyl acetate;[PR] alpha-Terpinyl acetate;[PR] beta-Terpinyl acetate;[PR] gamma-Terpinyl acetate;Geranyl acetate;[FA (5:1/7:0)] 7-(2-cyclopentenyl)-heptanoic acid;[FA (12:2)] 2E,4E-dodecadienoic acid;[FA (12:2)] 2E,6Z-…	1.34561e+08	8.22043e+07	5.95321e+07	8.73936e+07	7.7551e+07	8.03066e+07	3.92709e+07	4.12009e+07	4.20581e+07	3.5285e+07	4.49584e+07	3.39846e+07	-1.13939	0.00105427
POS_M207T720	[PR] (+)-15-nor-4-thujopsen-3-one;alpha-Irone;(+)-trans-alpha-Irone;4-Octylphenol;4-tert-Octylphenol;9Z,11E,13-Tetradecatrienal;Dodecylaldehyde;[FA (12:1)] 11-dodecen-1-ol;[FA (12:1)] 9-dodecen-1-ol;[FA (12:1)] 10-dodecen-1-ol;[FA (12:1)] 8Z-dodecen-1-ol;[FA (12:1)] 7E-dodecen-1-ol;5E-Dodecen-1-ol;6E-Dodecen-1-ol;8E-Dodecen-1-ol;10Z-Dodecen-1-ol;3Z-Dodecen-1-ol;5Z-Dodecen-1-ol;7Z-Dodecen-1-ol;9Z-…	6.19849e+07	3.29564e+07	5.79029e+07	3.67443e+07	4.82952e+07	4.94369e+07	1.48345e+07	5.96983e+06	4.86127e+06	5.36016e+06	4.15601e+06	6.62027e+06	-2.78102	8.38762e-06
POS_M461T520	Phe-Val-Val-Pro;Cys-Leu-Leu-Leu;Ile-Leu-Leu-Cys;Ile-Met-Val-Val;Leu-Met-Val-Val;Cys-Ile-Ile-Ile;Cys-Ile-Ile-Leu;Ala-Lys-Ser-Arg;Arg-Lys-Thr-Gly;Lys-Lys-Trp;[ST trihydroxy(6:0/6:0)] 11beta,17,21-trihydroxypregn-4-ene-3,20-dione 21-hexanoate;[PR] 3beta-(3-methyl-butanoyloxy)-villanovane-13alpha,17-diol;Ala-Thr-Pro-Arg	1.95148e+07	1.45028e+07	1.57635e+07	1.70775e+07	3.00753e+07	3.47728e+07	9.60359e+07	6.41538e+07	6.69507e+07	5.43051e+07	6.31061e+07	5.77043e+07	1.61078	7.38012e-05
POS_M153T311_2	&alpha;-xylosyl fluoride;Hypotaurocyamine;pentanesulfonate	2.3644e+07	2.84633e+07	2.2064e+07	4.22251e+07	1.76489e+07	2.60698e+07	9.91901e+07	6.91514e+07	5.34148e+07	7.82289e+07	6.30011e+07	6.12766e+07	1.40585	0.000152698
POS_M215T729	3-Oxododecanoic acid;[FA hydroxy(12:1)] 12-hydroxy-10-dodecenoic acid;[FA hydroxy(12:1)] 10-hydroxy-11-dodecenoic acid;[FA hydroxy(12:1)] 12-hydroxy-3Z-dodecenoic acid;[FA hydroxy(12:1)] 3R-hydroxy-5Z-dodecenoic acid;[FA oxo(12:0)] 4-oxo-dodecanoic acid;[FA oxo(12:0)] 9-oxo-dodecanoic acid;[FA oxo(12:0)] 11-oxo-dodecanoic acid;[FA oxo(12:0)] 12-oxo-dodecanoic acid;[FA oxo(12:0)] 2-oxo-dodecanoic …	1.11542e+07	1.28391e+07	5.77093e+06	1.50471e+07	9.56595e+06	1.1952e+07	6.52986e+07	4.82519e+07	4.80099e+07	5.20991e+07	4.44359e+07	5.3446e+07	2.23171	1.85946e-07
POS_M307T107	(+)-Gallocatechin;[Fv] Epigallocatechin;Leucocyanidin;Robinetinidol-4alpha-ol;Mesquitol-4beta-ol;Epimesquitol-4alpha-ol;Epimesquitol-4beta-ol;p-Cresolglucuronide;Psilocybin;Deoxycoformycin;Lysergic acid;N-Butyl-beta-carboline-3-carboxylate;paspalate;3-Methylcholanthrene;N-(6-Oxo-6H-dibenzo[b,d]pyran-2-yl)methanesulfonamide;N-(6-Oxo-6H-dibenzo[b,d]pyran-3-yl)methanesulfonamide	3.68508e+07	3.60693e+07	2.88823e+07	4.6441e+07	3.80428e+07	4.5363e+07	8.62868e+07	8.62307e+07	9.63707e+07	7.31349e+07	8.46207e+07	6.08002e+07	1.07329	2.21626e-05
POS_M364T523	Leu-Met-Thr;Ile-Met-Thr;Dioncophylline C;Isopentenyladenine-9-N-glucoside;Propafenone;12-Nitro-9Z,12Z-octadecadienoic acid;[FA hydroxy(14:0)] N-(3-hydroxy-7Z-tetradecenoyl)-homoserine lactone;Bisoprolol;[FA (18:2)] 10-nitro,9Z,12Z-octadecadienoic acid;Tolterodine;Asp-Gly-Arg;Trp-Ala-Ala;Lys-Cys-Pro	7.18934e+07	7.50694e+07	8.36497e+07	1.10028e+08	1.06264e+08	1.02316e+08	1.77783e+07	6.82693e+07	3.05444e+07	5.70943e+07	3.23172e+07	5.15745e+07	-1.09237	0.000843123
POS_M275T523	Neburon;5-Hydroxy-N-formylkynurenine;4'-O-Methylisoflavone;1-[2-(4-Hydroxyphenyl)-1-benzofuran-3-yl]ethanone;7-Methoxyisoflavone;7-Hydroxy-2-methylisoflavone;7-Methoxyflavone;6-Methoxyflavone;Deoxyinosine;N-D-Ribosylpurine;S-aminomethyldihydrolipoamide;3-Dimethylallyl-4-hydroxymandelic acid;5-hydroxytryptophol sulfate	7.70525e+06	4.16606e+06	6.67558e+06	6.84428e+06	1.02613e+07	7.39818e+06	4.11086e+07	5.7033e+07	4.60154e+07	5.74383e+07	3.70499e+07	4.68247e+07	2.72923	3.89572e-07
POS_M875T725_2	Pristinamycin IB;Pristinamycin IC	1.36304e+07	1.83123e+07	1.04182e+07	1.6736e+07	1.00843e+07	1.12264e+07	1.24346e+08	5.91464e+07	4.43181e+07	4.38329e+07	5.20321e+07	5.741e+07	2.24471	0.00251104
POS_M83T589	Fomepizole;1-methylimidazole	4.31873e+07	8.17433e+07	3.52213e+07	348440	4.44731e+07	7.54898e+07	8.0726e+07	1.32327e+08	2.13004e+08	1.11282e+08	8.37603e+07	3.78989e+07	1.23246	0.0428627
POS_M193T78	3-Sulfolactate;(S)-2-O-Sulfolactate;(2R)-3-Sulfolactate;(R)-2-O-sulfolactate;Glycerone sulfate;(S)-3-Sulfolactate;(2S)-3-sulfolactate;Dithiothreitol;Dithioerythritol;2-hydroxyethyldisulfide	2.8671e+06	1.97392e+07	6.04338e+06	8.51328e+06	4.16503e+06	7.74901e+06	3.54128e+07	5.10828e+07	5.45274e+07	5.10138e+07	5.21244e+07	4.19706e+07	2.54356	1.3962e-06
POS_M734T775_2	[PR] 4-Ketonostoxanthin 3-sulfate;Amataine	5.52997e+07	5.10609e+07	3.99144e+07	4.78772e+07	4.38241e+07	2.13251e+07	1.03595e+08	1.17703e+08	5.8108e+07	1.01054e+08	7.8031e+07	7.14844e+07	1.03129	0.00152758
POS_M473T709	[PR trihydrox] 3alpha,21beta,24-trihydroxy-14-serraten-16-one;[ST diethyl(4:0/4:0/3:0)] (5Z,7E)-(1S,3R)-26,27-diethyl-23-oxa-9,10-seco-5,7,10(19),20-cholestatetraene-1,3,25-triol;Gratiogenin;Echinocystic acid;2-hydroxyoleanolate;hederagenin;spinosic acid A;6-Deoxocastasterone;[ST (4:0)] campestan-2alpha,3alpha,22R,23R-tetrol;ergosta-3beta,5alpha,6beta,25-tetrol;[ST oxo(3:0/3:0)] (5Z,7E)-(1S,3R)-2…	8.0707e+07	6.76309e+07	8.14747e+07	6.37778e+07	6.07106e+07	5.57673e+07	1.35286e+07	2.80146e+07	2.99691e+07	2.66742e+07	3.01426e+07	3.55418e+07	-1.3233	1.51963e-05
POS_M699T676_2	12-O-Palmitoyl-16-hydroxyphorbol 13-acetate;Lys-Trp-Trp-Tyr	6.01787e+07	5.53075e+07	3.96473e+07	5.39302e+07	6.17305e+07	4.36815e+07	1.92604e+07	44690.5	2.09062e+07	13837.5	2.25521e+07	9610.92	-2.32441	3.42256e-05
POS_M139T493	Phosphonomycin;acetonylphosphonate;methyl-acetylphosphonate;Tiglic acid;5-Valerolactone;Pentane-2,4-dione;glutaraldehyde;[FA methyl(4:1)] 3-methyl-2-butenoic acid;[FA ethyl(3:1)] 2-ethyl-2-propenoic acid;[FA methyl(4:1)] 2-methyl-2E-butenoic acid;[FA methyl(4:1)] 3-methyl-3-butenoic acid;[FA (5:1)] 2-pentenoic acid;[FA (5:1)] 3-pentenoic acid;[FA (5:1)] 4-pentenoic acid;Methyl methacrylate;2,3-pe…	5.99461e+07	4.1418e+07	5.49724e+07	4.61705e+07	2.99725e+07	7.69562e+07	1.35814e+08	1.30597e+08	1.33759e+08	3.17188e+07	5.93673e+07	2.56044e+08	1.27205	0.0486771
POS_M471T593	Lys-Lys-Val-Pro;Glycyrrhetinate;3alpha-Hydroxyglycyrrhetinate;Gypsogenin;[ST methoxy,dimethyl(3:0/3:0/3:0)] (5Z,7E)-(1S,3R,22R)-22-methoxy-26,27-dimethyl-9,10-seco-5,7,10(19)-cholestatrien-23-yne-1,3,25-triol;[ST dimethyl,methoxy(3:0/3:0/3:0)] (5Z,7E)-(1S,3R,20R,22S)-26,27-dimethyl-22-methoxy-9,10-seco-5,7,10(19)-cholestatrien-23-yne-1,3,25-triol;[ST dimethyl(4:0/4:0/4:0)] (5Z,7E)-(1S,3R,20R,22R)…	5.6921e+07	7.07271e+07	7.30377e+07	2.53287e+07	8.70146e+07	1.0193e+08	3.75326e+06	1.5888e+07	2.56323e+07	2.67841e+07	2.1629e+07	4.08095e+07	-1.6254	0.00281241
POS_M180T729	Nicotine;Anabasine;(R,S)-Nicotine;(-)-Anabasine	9.94949e+06	1.11247e+07	4.76299e+06	1.37896e+07	7.72795e+06	1.06154e+07	5.98991e+07	4.536e+07	4.38783e+07	5.10156e+07	4.17659e+07	4.86026e+07	2.32526	1.23221e-07
POS_M517T649_2	Glu-Leu-Lys-Lys;Glu-Ile-Lys-Lys;27-nor-campestan-3beta,4beta,5alpha,6alpha,7beta,8beta,14alpha,15alpha,24-nonol;Arg-Leu-Lys-Thr;Asn-Lys-Lys-Lys;Ile-Lys-Thr-Arg;[PR hydrox] (-)-16beta-acetoxy-3alpha,11alpha-dihydroxyfusida-17(20)Z,24-diene-21-oic acid;[ST dimethyl(3:0/3:0)] (5Z,7E)-(1S,3R)-24,24-difluoro-26,27-dimethyl-24a-homo-9,10-seco-5,7,10(19)-cholestatriene-1,3,25-triol;(22R,23R)-28-homobras…	6.51477e+07	6.42289e+07	7.21447e+07	5.20765e+07	6.75658e+07	6.52365e+07	456891	3.19578e+07	2.54122e+07	3.06443e+07	1.91695e+07	3.21645e+07	-1.46668	2.88118e-05
POS_M233T242	Cryptolepine;N2-Succinyl-L-ornithine;gamma-Glutamyl-gamma-aminobutyraye;N6-Acetyl-LL-2,6-diaminoheptanedioate;Val-Asp;Boc-Asn;Kavapyrone;Encecalin;Mexicanin E;(+)-7-Isojasmonic acid;(-)-Jasmonic acid;[FA oxo(5:1/5:0)] (1S,2R)-3-oxo-2-(2'Z-pentenyl)-cyclopentaneacetic acid;(-)-7-iso-jasmonate;(+)-jasmonate;(3S,7S)-Jasmonic acid;Ovothiol B;Succinyl proline;Kinetin	3.10824e+07	4.80697e+07	2.67805e+07	5.44974e+07	3.53532e+07	4.21679e+07	1.45174e+08	8.20422e+07	7.11151e+07	8.16981e+07	7.68325e+07	6.74185e+07	1.13967	0.00348351
POS_M561T451_1	Glu-Phe-Cys-Tyr;Asp-Glu-Glu-Phe;Asp-Met-His-His;[FA methyl,oxo(4:0/4:0/4:0)] methyl 5S,6S,12R-triacetoxy-9-oxo-10-chloro-7E,10E,14Z,17Z-prostatetraenoate-cyclo[8,12R];[FA methyl,oxo(4:0/4:0/4:0)] methyl 5S,6S,12R-triacetoxy-9-oxo-10-chloro-7Z,10E,14Z,17Z-prostatetraenoate-cyclo[8,12R];8-trans-[2-(6-Benzoyloxy-4-hydroxy-2-methoxy-3-methylphenyl)ethenyl]-5-methoxyflavan-7-ol;Asn-Asp-Gln-Tyr;Glu-Asn…	1.3997e+07	1.42961e+07	1.20152e+07	1.87222e+07	1.13921e+07	1.48956e+07	4.87403e+07	5.18371e+07	5.15249e+07	5.54168e+07	6.05858e+07	4.49408e+07	1.87545	2.52827e-08
POS_M310T464	Met-Cys-Gly;4-methylthiobutylhydroximoyl-cysteinylglycine;Inodxylglucuronide;Isotan B;7-Deoxypancratistatin;Volkenin;Rutecarpine;(S)-Norcoclaurine;(R)-Norcoclaurine;(R,S)-Norcoclaurine;Caranine;Trichostachine;Normorphine;Crinine;Vittatine;1,8-Dinitropyrene;1,6-Dinitropyrene	1.2187e+07	2.36526e+06	9.18297e+06	2.52898e+06	1.1755e+07	1.05034e+07	6.70697e+07	4.16167e+07	3.95988e+07	5.12687e+07	4.69061e+07	4.45698e+07	2.58444	3.92687e-06
POS_M783T623_3	MGDG-O(16:3(7Z,10Z,13Z));PA(40:8);PA(18:4(6Z,9Z,12Z,15Z)/22:4(7Z,10Z,13Z,16Z));PA(20:3(8Z,11Z,14Z)/20:5(5Z,8Z,11Z,14Z,17Z));PA(20:5(5Z,8Z,11Z,14Z,17Z)/20:3(8Z,11Z,14Z));PA(22:4(7Z,10Z,13Z,16Z)/18:4(6Z,9Z,12Z,15Z));PA(22:6(4Z,7Z,10Z,13Z,16Z,19Z)/18:2(9Z,12Z));PA(20:4(5Z,8Z,11Z,14Z)/20:4(5Z,8Z,11Z,14Z));PA(18:2(9Z,12Z)/22:6(4Z,7Z,10Z,13Z,16Z,19Z));PG(34:3);1-18:2-2-trans-16:1-phosphatidylglycerol;1…	7.15108e+06	2.19803e+07	1.48848e+07	3.02347e+07	2.09457e+07	2.26122e+07	1.98324e+08	4.83599e+07	6.08561e+07	5.75403e+07	5.16169e+07	6.60472e+07	2.03481	0.0292747
POS_M483T723	[ST hydroxy(2:0)] (5Z,7E)-(1R,2R,3R)-2-(2-hydroxyethoxy)-9,10-seco-5,7,10(19)-cholestatriene-1,3-diol;[ST methoxy(3:0)] (5Z,7E)-(1S,3R,20S)-20-methoxy-24a-homo-9,10-seco-5,7,10(19)-cholestatriene-1,3,25-triol;[ST (3:0/3:0/3:0)] (5Z,7E)-(1S,3R)-24a,24b,24c-trihomo-22-oxa-9,10-seco-5,7,10(19)-cholestatriene-1,3,25-triol;[ST dimethyl(3:0/3:0/3:0)] (5Z,7E)-(1S,3R)-26,27-dimethyl-24a-homo-22-oxa-9,10-…	9.19732e+07	8.97467e+07	1.97197e+07	7.89148e+07	2.2136e+07	7.67672e+07	1.16528e+07	4.52474e+06	4.42672e+06	2.076e+07	1.66495e+07	1.84419e+07	-2.31048	0.00459282
POS_M324T106	--	7.09434e+06	1.5617e+07	7.20759e+06	1.55242e+07	1.09122e+07	1.07907e+07	9.18544e+07	3.92717e+07	5.59428e+07	4.82536e+07	5.47755e+07	3.77814e+07	2.28779	0.000349035
POS_M595T515_2	Epicatechin 3,5-di-O-gallate;Catechin 3,7,-di-O-galate;Catechin 5,7,-di-O-gallate;Catechin 5,3'-di-O-gallate;Catechin 5,4'-di-O-gallate;Catechin 7,3'-di-O-gallate;Catechin 7,4'-di-O-gallate;Epicatechin 5-O-beta-D-glucopyranoside-3-benzoate;7-Dehydrologanin tetraacetate;Deutzioside pentaacetate;5-(5-Phospho-D-ribosylaminoformimino)-1-(5-phosphoribosyl)- imidazole-4-carboxamide;N-(5'-Phospho-D-1'-r…	5.13135e+07	2.07537e+07	4.15628e+07	5.30731e+07	4.67412e+07	3.94494e+07	9.93177e+07	8.40825e+07	9.09381e+07	8.25661e+07	7.06935e+07	7.89944e+07	1.00229	5.01433e-05
POS_M679T608_3	Enalkiren	9.26629e+07	5.91452e+07	9.28628e+07	8.12625e+07	1.13806e+08	1.08591e+08	1.70137e+06	4.70623e+07	5.4012e+07	5.16334e+07	3.52544e+07	7.93752e+07	-1.02723	0.0054732
POS_M315T626	Ranitidine;Heptopyranosides;4-coumaroyl-3-hydroxyagmatine;16-Epivellosimine;Vellosimine;cinchoninone;Buddledin A;[6]-Shogaol;Sugeonyl acetate;Molindone;Carolinianine;Longifolonine;Psicofuranin;7-Methylguanosine;1-methylguanosine;2-Methylguanosine;3'-O-Methylguanosine	1.40759e+07	4.53565e+06	8.58457e+06	3.11988e+07	5.65845e+07	2.64783e+07	2.63675e+07	8.49755e+07	8.17158e+07	8.96731e+07	7.08749e+07	7.18866e+07	1.58877	0.00310117
POS_M494T553	MK826;8-methylsulfinyloctyl glucosinolate;Asn-Cys-Gly-Tyr;2-deoxy-5-keto-dihydrostreptosyl-K252c;5,10-Methenyltetrahydrofolate	1.39565e+07	9.59768e+06	1.17124e+07	1.15756e+07	8.02742e+06	8.56366e+06	5.94844e+07	3.03035e+07	5.32763e+07	4.79839e+07	5.59027e+07	5.8394e+07	2.26713	4.66842e-06
POS_M481T598_1	Cys-Lys-Cys-Gln;Asp-Pro-Ser-Tyr;Glu-Phe-Ala-Asp;Glu-Glu-Gly-Phe;Glu-Met-Thr-Thr;His-Met-Gly-His;Ala-Asn-Asn-Tyr;Asn-Gln-Gly-Tyr;Asn-Phe-Asn-Ser;Glu-Phe-Trp;Ala-Met-Pro-Tyr;Cys-Val-Pro-Tyr;Met-Phe-Pro-Ser;Ile-Met-Met-Ser;Leu-Met-Met-Ser;Met-Met-Thr-Val;Asp-Leu-Asp-Pro;Glu-Val-Asp-Pro;Ile-Asp-Asp-Pro;Asn-Thr-Gln-Pro;Gln-Gln-Pro-Ser;His-Thr-Thr-Thr;Met-Val-Pro-Pro;Arg-Asn-Gly-Pro;[PG (13:0)] 1-tride…	4.40064e+07	3.46628e+07	6.29276e+07	4.93501e+07	5.46132e+07	5.29449e+07	1.20506e+07	1.4942e+07	1.69391e+07	7.33739e+06	9.94746e+06	7.73178e+06	-2.11417	4.20042e-06
POS_M482T649_1	Arg-Leu-Pro-Pro;His-Lys-Val-Val;Ile-Pro-Pro-Arg;[PC (15:0)] 1-pentadecanoyl-sn-glycero-3-phosphocholine;[PE (18:0)] 1-octadecanoyl-sn-glycero-3-phosphoethanolamine;[PC methyl(14:0)] 1-tetradecanoyl-2-methyl-sn-glycero-3-phosphocholine;[PC (7:0/8:2)] 1-heptanoyl-2-octyl-sn-glycero-3-phosphocholine;[PC (15:0)] 3-pentadecanoyl-sn-glycero-1-phosphocholine;1-acyl-sn-glycero-3-phosphoethanolamine (n-C1…	3.86836e+07	8.72523e+07	9.54215e+07	7.9931e+07	8.73864e+07	8.15704e+07	1.42148e+06	3.84654e+07	6.27713e+07	3.68944e+07	2.20913e+07	1.69534e+07	-1.3967	0.00225343
POS_M500T649_3	Arg-Leu-Leu-Val;Ile-Leu-Val-Arg;Lys-Lys-Lys-Pro;Arg-Ile-Ile-Val	1.54992e+08	8.70571e+07	8.10657e+07	6.75363e+07	6.7123e+07	6.53816e+07	3.54136e+06	7.9366e+07	7.9764e+06	3.30597e+07	4.15303e+07	3.65518e+07	-1.3727	0.0136211
POS_M84T78	Piperideine;1-Methylpyrrolinium;2-methylbutyronitrile;valeronitrile	3.32619e+07	2.51325e+07	4.04919e+07	2.67074e+07	4.39045e+07	4.40417e+07	1.35386e+08	6.1946e+07	1.02662e+08	1.10755e+08	5.96062e+07	4.44888e+07	1.26963	0.00719556
POS_M603T543_3	Mulberrofuran C;Naringin;Narirutin;Cascaroside A;[Fv] Isoliquiritigenin 4,4'-diglucoside;[Fv] Chalconaringenin 2'-rhamnosyl-(1->4)-glucoside;[Fv] Naringenin 5-O-neohesperidoside;[Fv Trihydroxy(9:1)] 5,7,4'-Trihydroxyflavanone 4'-O-rutinoside;[Fv hydroxy,methoxy(9:1)] 5,7-Dihydroxy-4'-methoxyflavanone 7-alpha-L-arabinofuranosyl-(1->6)-glucoside;Naringin chalcone;Asn-Met-Trp-Asp;Asp-Met-Tyr-His;Glu…	5.77601e+06	2.05868e+07	4.61606e+06	4.34475e+06	3.09961e+07	1.13772e+07	8.36962e+07	9.82057e+07	4.288e+07	4.83467e+07	3.55832e+07	3.78484e+07	2.15718	0.00327265
POS_M441T98	9,10-dibromo-stearic acid;Asp-Thr-Cys-Cys;Glu-Cys-Cys-Ser;[Fv] 8-Caffeoyl-3,4-dihydro-5,7-dihydroxy-4-phenylcoumarin;Cys-Cys-Gly-His;[Fv hydrox] 4,2'-Dihydroxychalcone 4-glucoside;[Fv Hydroxy(9:1)] 7-Hydroxyflavanone beta-D-glucopyranoside;[Fv] Pinocembrin 7-O-rhamnoside;Flavanone 7-O-beta-D-glucoside;(3'R,4'R)-3'-Epoxyangeloyloxy-4'-acetoxy-3',4'-dihydroseselin;Nobiletin;2-(2,5-Dimethoxyphenyl)-…	1.10292e+07	3.51436e+07	9.41571e+06	2.57471e+07	1.5231e+07	1.37155e+07	7.0422e+07	4.64723e+07	6.05532e+07	4.94658e+07	6.4061e+07	5.35527e+07	1.64342	3.5378e-05
POS_M266T105	(-)-Annonaine;Vasconine;2,3-Bis(p-methoxyphenyl)acrylonitrile;N6-Methyl-2'-deoxyadenosine;Pyrimethamine;tetrahomocitrate	9.10297e+06	1.73373e+07	5.15457e+06	1.59292e+07	1.37406e+07	1.09114e+07	5.72065e+07	3.77693e+07	6.08223e+07	5.44565e+07	3.9388e+07	5.29391e+07	2.06773	4.70617e-06
POS_M166T343_2	Hordenine;(+)-Pseudoephedrine;Ephedrine;Edrophonium;Anatoxin a;valpromide;Butyro-betaine;(-)-Hygroline;Pseudoconhydrine;5-aminooctanal;conhydrine;N5-hydroxy-L-ornithine;DL-4-oxalysine;p-Cumic aldehyde;Anethole;Estragole;[FA (10:4)] 2,4,6,8-decatetraenal;5,6,7,8-Tetrahydro-2-naphthol	8.47906e+06	1.41074e+07	1.82934e+07	2.07639e+07	6.01638e+06	2.40061e+07	8.97822e+07	5.68516e+07	4.05926e+07	5.2602e+07	5.59146e+07	4.42752e+07	1.89115	0.00030919
POS_M155T200	Imidazol-5-yl-pyruvate;3-Imidazole-2-oxopropanoate;Diethylphosphoric acid;L-Asparagine;N-Carbamoylsarcosine;3-Ureidopropionate;Glycylglycine;D-Asparagine;2-ureido-propionate;Cinnamaldehyde;Indanone;2-Indanone;Atropaldehyde;indene oxide;Hexanoic acid;4-Hydroxyhexan-3-one;trans-Cyclohexane-1,2-diol;[FA methyl(5:0)] 4-methyl-pentanoic acid;[FA methyl(5:0)] 2-methyl-pentanoic acid;[FA methyl(5:0)] 3-…	2.7704e+06	8.67454e+07	2.51386e+06	565799	1.8394e+06	2.05479e+06	1.01301e+06	7.76256e+07	8.1513e+07	8.13502e+07	8.03655e+07	8.11153e+07	2.06227	0.0248567
POS_M441T543_1	Asp-Gly-Ser-Tyr;Aminopterin;Candesartan;Marchantin A;Met-Gln-Tyr;Ala-Met-Gly-Tyr;Ala-Phe-Thr-Cys;Cys-Val-Gly-Tyr;Met-Phe-Gly-Ser;Ala-Val-Asp-Asp;Asp-Leu-Asp-Gly;Asp-Thr-Pro-Ser;Glu-Pro-Ser-Ser;Glu-Val-Asp-Gly;Ile-Asp-Asp-Gly;Ala-Glu-Ala-Glu;Nimodipine;Scandinone;Nitiducarpin;Gangetinin;Ala-Asn-Gln-Ser;Ala-Thr-Asn-Asn;Asn-Thr-Gln-Gly;Gln-Gln-Gly-Ser;Glu-Arg-Asp;Trp-Val-Asp;Ala-Met-Thr-Pro;Cys-Leu-…	1.1335e+08	5.52683e+07	4.91042e+07	5.96834e+07	8.32856e+07	7.37501e+07	2.25782e+07	2.659e+07	2.95296e+07	4.79859e+07	2.34602e+07	2.68234e+07	-1.29568	0.00204013
POS_M277T101	Biotinsulfone;Ranunculin;[Fv Hydroxy,methox] 4'-Hydroxy-2'-methoxychalcone;[Fv Methoxy(9:1)] 7-Methoxyflavanone;Ketoprofen;Chalepensin;(R)-4-Methoxydalbergione;Dalbergichromene;Parvifuran;3-beta-D-Galactosyl-sn-glycerol;2-(beta-D-Glucosyl)-sn-glycerol;Dyphylline;10-Hydroxycarbazepine;p-Nitrophenyl-O-ethyl ethylphosphonate	7.47657e+07	6.70773e+07	5.73675e+07	6.65775e+07	6.86657e+07	6.64958e+07	3.51135e+07	2.70174e+07	3.3007e+07	2.77714e+07	3.41671e+07	2.64455e+07	-1.12747	1.37137e-07
POS_M647T745_1	[PR] Diketospirilloxanthin/ 2,2'-Diketospirilloxanthin;DG(18;Arg-Leu-Trp-Arg;Ile-Trp-Arg-Arg	4.41619e+07	2.52299e+07	3.502e+07	2.78135e+07	4.36976e+07	3.93837e+07	128711	30889.5	13282.1	13322.1	63880.7	16249.9	-9.65894	6.86117e-07
POS_M151T131	D-Ribose;D-Xylulose;L-Arabinose;D-Xylose;L-Xylulose;L-Ribulose;D-Ribulose;L-Lyxose;D-Lyxose;beta-D-Ribopyranose;D-Arabinose;beta-D-Ribofuranose;D-Apiose;L-Xylose;beta-D-Xylose;alpha-D-Lyxose;beta-L-Arabinose;alpha-L-Arabinose;L-Arabinofuranose;alpha-D-Xylose;Ribulose;beta-D-Apiose;alpha-D-Ribulose;&beta;-L-arabinopyranose;&alpha;-D-ribofuranose;(2R,4S)-2-methyl-2,3,3,4-tetrahydroxytetrahydrofuran…	1.87524e+07	2.58628e+07	1.47679e+07	2.67588e+07	2.4946e+07	2.62441e+07	9.61314e+07	6.45756e+07	5.36844e+07	6.21506e+07	5.3879e+07	4.70702e+07	1.45878	0.000300494
POS_M805T623_2	Nostocyclopeptide A3;PA(22:6(4Z,7Z,10Z,13Z,16Z,19Z)/20:5(5Z,8Z,11Z,14Z,17Z));PA(20:5(5Z,8Z,11Z,14Z,17Z)/22:6(4Z,7Z,10Z,13Z,16Z,19Z));PI(12:0/17:1(9Z));PI(13:0/16:1(9Z));PI(14:0/15:1(9Z));PI(14:1(9Z)/15:0);PI(15:0/14:1(9Z));PI(15:1(9Z)/14:0);PI(16:1(9Z)/13:0);PI(17:1(9Z)/12:0);MGDG(18:5(3Z,6Z,9Z,12Z,15Z)/18:5(3Z,6Z,9Z,12Z,15Z));PG(36:6);PG(18:3(6Z,9Z,12Z)/18:3(6Z,9Z,12Z));PG(18:3(6Z,9Z,12Z)/18:3(9…	6.08918e+06	1.57595e+07	1.03213e+07	1.46397e+07	1.02725e+07	6.59387e+06	2.0309e+08	4.52906e+07	4.02306e+07	4.99567e+07	4.65267e+07	3.86729e+07	2.73445	0.0476494
POS_M133T91	--	1.54088e+07	3.30982e+07	1.81615e+07	2.82146e+07	2.07518e+07	2.27697e+07	6.36186e+07	5.93126e+07	5.5594e+07	5.85398e+07	6.10737e+07	5.00697e+07	1.33106	9.36379e-07
POS_M853T724_2	Pristinamycin IB;Pristinamycin IC	2.11591e+07	2.6492e+07	1.3334e+07	1.80657e+07	1.38982e+07	2.01014e+07	1.38479e+08	5.34198e+07	5.06211e+07	5.82849e+07	3.8477e+07	6.43734e+07	1.83616	0.00842033
POS_M232T85	creatinine phosphate	1.34795e+07	1.0758e+07	9.42076e+06	1.13409e+07	1.86186e+07	1.34942e+07	6.52315e+07	4.56527e+07	4.21887e+07	5.28478e+07	4.28924e+07	4.66717e+07	1.93806	2.29637e-06
POS_M189T649	N6,N6,N6-Trimethyl-L-lysine;7,8-Diaminononanoate;Gabapentin	8.98815e+07	7.77047e+07	9.39543e+07	1.10855e+08	8.78676e+07	2.195e+07	1.30835e+07	4.24095e+07	3.44048e+07	3.86789e+07	2.58898e+07	4.30327e+07	-1.28782	0.00524203
POS_M471T687	Glycyrrhetinate;3alpha-Hydroxyglycyrrhetinate;Gypsogenin;[ST methoxy,dimethyl(3:0/3:0/3:0)] (5Z,7E)-(1S,3R,22R)-22-methoxy-26,27-dimethyl-9,10-seco-5,7,10(19)-cholestatrien-23-yne-1,3,25-triol;[ST dimethyl,methoxy(3:0/3:0/3:0)] (5Z,7E)-(1S,3R,20R,22S)-26,27-dimethyl-22-methoxy-9,10-seco-5,7,10(19)-cholestatrien-23-yne-1,3,25-triol;[ST dimethyl(4:0/4:0/4:0)] (5Z,7E)-(1S,3R,20R,22R)-26,27-dimethyl-…	6.92388e+07	9.04009e+07	6.94978e+07	5.97858e+07	9.4846e+07	1.06183e+08	1.24027e+07	6.77094e+07	4.36453e+07	3.21792e+07	2.74732e+07	4.33952e+07	-1.11119	0.00202936
POS_M426T688	Glu-Met-Phe;Asn-Asp-Arg;Arg-Asp-Gly-Gly;Phe-Thr-His;Trp-Ala-Gln;Ala-Trp-Ala-Gly;Cys-Lys-Gly-Pro;Leu-Gln-Gln;Ala-Leu-Ala-Asn;Ala-Leu-Gln-Gly;Ala-Val-Ala-Gln;Asn-Val-Val-Gly;Ile-Ala-Ala-Asn;Ile-Ala-Gln-Gly;Lys-Gly-Pro-Ser;Ile-Gln-Gln;Hydroxytamoxifen;Droloxifene;alpha-Hydroxytamoxifen;Tamoxifen N-oxide;Val-Asn-Arg;Ala-Ala-Ala-Arg;Arg-Val-Gly-Gly;Ginkgolide A;Nodakenin;Amlodipine;Thr-Trp-Cys;Asp-Thr…	2.5481e+07	3.97463e+07	2.49034e+07	3.58423e+07	3.02566e+07	3.22047e+07	6.82649e+07	6.60101e+07	6.38502e+07	7.93643e+07	5.76021e+07	6.30104e+07	1.07908	3.49673e-06
POS_M423T593	7alpha-Hydroxycholest-4-en-3-one;[ST (2:0)] (5Z,7E)-(3S)-9,10-seco-5,7,10(19)-cholestatriene-3,25-diol;[ST] 24S,25-epoxy-cholest-5-en-3beta-ol;[ST (2:0)] cholesta-5,7-diene-1alpha,3beta-diol;[ST ox] 24-oxo-cholest-5-en-3beta-ol;[ST (2:0)] (5Z,7E)-(1S,3R)-9,10-seco-5,7,10(19)-cholestatriene-1,3-diol;[ST (2:0)] (5Z,7E)-(1S,3S)-9,10-seco-5,7,10(19)-cholestatriene-1,3-diol;[ST (2:0)] (5E,7E)-(1S,3R)-…	8.95557e+07	8.28935e+07	8.65426e+07	5.77365e+07	7.9056e+07	7.81621e+07	2.27713e+06	4.57292e+07	4.96074e+07	4.61927e+07	3.7581e+07	4.89557e+07	-1.04094	0.000916863
POS_M211T561	[FA (13:2)] 3E,5E-tridecadienoic acid;[FA (13:2)] 3Z,5E-tridecadienoic acid;[FA (13:1)] 3-tridecynoic acid;[FA (13:1)] 4-tridecynoic acid;[FA (13:1)] 5-tridecynoic acid;[FA (13:1)] 6-tridecynoic acid;[FA (13:1)] 7-tridecynoic acid;[FA (13:1)] 8-tridecynoic acid;[FA (13:1)] 9-tridecynoic acid;[FA (13:1)] 10-tridecynoic acid;[FA (13:1)] 11-tridecynoic acid;[FA (13:1)] 12-tridecynoic acid;(E)-2-Octe…	5.52068e+07	5.75234e+07	5.70422e+07	6.5462e+07	4.53336e+07	4.85819e+07	7.07352e+06	2.42213e+07	2.18271e+07	1.71064e+07	1.94827e+07	2.24008e+07	-1.55381	2.86838e-06
POS_M699T676_1	glucodigitoxigenin 3-O-&beta;-D-quinovoside;Lys-Trp-Trp-Tyr	5.95415e+07	5.3664e+07	3.1811e+07	4.82826e+07	5.76651e+07	5.2527e+07	2.34887e+07	54102.1	2.46843e+07	16195.3	2.57094e+07	10847.9	-2.03677	0.000235139
POS_M83T493	Fomepizole;1-methylimidazole	4.6818e+07	1.23288e+07	1.17161e+07	1.271e+07	1.2091e+07	1.10692e+07	7.97204e+07	3.177e+07	1.12209e+08	3.94061e+07	3.87556e+07	1.2557e+08	2.00168	0.012699
POS_M587T709_2	Arg-Lys-Gln-Arg;Ilexolide A;Canthaxanthin;[PR] Eschscholtzxanthone;[PR] Alloxanthin/ Tetradehydrozeaxanthin / (Cynthiaxanthin)/ (Pectenoxanthin);3,4,3',4'-tetradehydroisozeaxanthin;3-hydroxy-4-ketotorulene;E-e-Carotene-3-3'-dione;2-Hexaprenyl-6-methoxy-1-4-benzoquinol;LysoPC(22:5(4Z,7Z,10Z,13Z,16Z));LysoPC(22:5(7Z,10Z,13Z,16Z,19Z))	7.66468e+07	5.46572e+07	7.51272e+07	5.84401e+07	6.70181e+07	5.08581e+07	1.42087e+07	3.08916e+07	3.40123e+07	2.5572e+07	3.06807e+07	3.09649e+07	-1.20234	4.63688e-05
POS_M342T835	[FA (3:2/18:0)] 2-propyl-9Z-octadecenoic Acid;[FA methyl(20:0)] 2-methyl-2-eicosenoic acid;[FA (21:1)] 12Z-heneicosenoic acid;21:1(7Z);3-Methyl-3-butenyl hexadecanoate;Isopropyl 9Z-octadecenoate ;18:1(5Z)(9Me,13Me,17Me)	2.55625e+07	3.0515e+07	2.08777e+07	3.6132e+07	3.91928e+07	3.67903e+07	5.67086e+07	7.01063e+07	6.39965e+07	7.37157e+07	7.70805e+07	5.85045e+07	1.08148	1.37179e-05
POS_M348T543_1	Leu-Leu-Cys;Met-Val-Val;Ile-Cys-Ile;Ile-Cys-Leu;Farnesylcysteine;Palustrine;8-Epiiridodial glucoside;Iridodial glucoside;Picrocrocin;[FA hydroxy,oxo(4:0/2:0)] 9S,11R-dihydroxy-15-oxo-2,3,4,5-tetranor-prostan-1,20-dioic acid	4.05473e+07	3.31326e+07	2.10763e+07	3.89758e+07	2.9676e+07	3.2644e+07	7.1681e+07	6.47607e+07	7.24383e+07	7.70697e+07	6.41398e+07	5.59942e+07	1.05054	8.25364e-06
POS_M495T543_2	His-Leu-Leu-Leu;Ile-Leu-Leu-His;His-Ile-Ile-Ile;His-Ile-Ile-Leu;Makisterone B;Lys-Lys-Val-Val;Ursolic acid;[PR hydrox] (+)-3beta-hydroxy-12-ursen-28-oic acid;[ST (4:0/4:0/4:0/3:0)] (5Z,7E,22E)-(1S,3R)-24a,24b,24c-trihomo-9,10-seco-5,7,10(19),22-cholestatetraene-1,3,25-triol;[ST dimethyl(4:0/3:0)] (5Z,7E,22E)-(1S,3R)-26,27-dimethyl-24a-homo-9,10-seco-5,7,10(19),22-cholestatetraene-1,3,25-triol;[ST…	2.10743e+07	1.68596e+07	2.34615e+07	2.21863e+07	2.82046e+07	4.80132e+07	9.01939e+07	7.52282e+07	6.06298e+07	5.58725e+07	5.88734e+07	5.31177e+07	1.30162	0.000353847
POS_M425T809	[PR (2:0)] (+)-cycloarta-7,24-dien-3beta-ol;[ST dimethyl,methyl(2:0)] 4alpha,14alpha-dimethyl-24-methylene-cholest-7,9(11)-dien-3beta-ol;24-isopropenyl-22E-dehydrocholesterol;Campestanol;[ST methy] 4alpha-methyl-5alpha-cholestan-3beta-ol;[ST methy] 4alpha-methyl-5beta-cholestan-3beta-ol;[ST] ergostan-3beta-ol;Gamma-linolenylcarnitine;Alpha-linolenylcarnitine	3.81318e+07	3.56772e+07	3.79863e+07	2.93716e+07	6.65689e+07	6.11111e+07	4.5797e+06	7.89443e+06	7.31949e+06	6.55574e+06	6.80869e+06	1.69551e+07	-2.42353	0.000211288
POS_M273T94	[Fv hydroxy,methox] 2',6'-Dihydroxy-4'-methoxydihydrochalcone;1,2-Bis(4-hydroxy-3-methoxyphenyl)ethylene;Vestitol;(-)-Vestitol;deoxyshikonin;[Fv] 4'-O-Methyldavidigenin;[Fv Methyl,trihydrox] 3'-Methyl-2',4',6'-trihydroxydihydrochalcone;[Fv] Uvangoletin;[Fv] Loureirin C;[Fv hydroxy,methox] 2,4'-Dihydroxy-4-methoxydihydrochalcone;5-O-Methylalloptaeroxylin;Eleutherin;9-Methoxy-alpha-lapachone;5C-agl…	9.26847e+07	5.33339e+07	8.17026e+07	5.93287e+07	7.02268e+07	5.45117e+07	2.59441e+07	2.9462e+07	3.50319e+07	3.35529e+07	3.60672e+07	3.38015e+07	-1.08689	0.000291809
POS_M177T550	N-Carbamoyl-L-aspartate;N3-Oxalyl-L-2,3-diaminopropanoate;4-Methylumbelliferone;1,3,8-Naphthalenertriol;Herniarin;[FA hydroxy(10:1/3:0)] 10-hydroxy-8E-Decene-2,4,6-triynoic acid;2-oxo-6-methylthiohexanoate;4-Hydroxy-3-methoxy-benzenemethanol;2,6-Dimethoxyphenol;(2E)-4-hydroxy-5-methyl-2-propylidene-3(2H)-furanone;3,5-dimethoxyphenol;Hydroxytyrosol;Pentylenetetrazole;2-hydroxy-5-nitropenta-2,4-die…	2.03279e+07	2.00619e+07	1.62877e+07	2.29595e+07	2.25844e+07	2.45833e+07	1.05298e+08	5.00972e+07	4.37308e+07	6.23884e+07	4.46796e+07	6.67333e+07	1.55629	0.00153262
POS_M152T321	Guanine;2-Hydroxyadenine;8-Hydroxyadenine;(S)-Malate;(R)-Malate;3-Dehydro-L-threonate;3-ketothreonate	4.06975e+07	1.23384e+08	4.40346e+07	1.52776e+08	6.18208e+07	7.74371e+07	5.88065e+07	2.6538e+07	1.99973e+07	3.11725e+07	1.97096e+07	1.83617e+07	-1.51843	0.0196006
POS_M347T200	Glucolepidiin;Dorzolamide;Chlorobenzilate;UMP;Pseudouridine 5'-phosphate;3'-UMP;Uridine 2'-phosphate;[Fv Methyl(9:1)] 3',4'-Methylenedioxy-[2'',3'':7,8]furanoflavanone;Neodulin	3.49152e+06	7.32573e+06	3.49695e+06	4.54277e+06	9.1084e+06	1.00019e+07	4.87276e+07	2.94518e+07	3.41381e+07	4.35161e+07	5.15565e+07	3.68763e+07	2.68563	3.2821e-06
POS_M302T451	Leu-Leu-Gly;Leu-Val-Ala;Ile-Gly-Ile;Ile-Gly-Leu;Ile-Ala-Val;2-n-nonyl-4-hydroxyquinoline-N-oxide;Methyltrienolone;Androsta-4,9(11)-diene-3,17-dione;4,4-Bis(4-hydroxyphenyl)heptane;1-Methylestra-1,3,5(10),6-tetraene-3,17beta-diol;3-Hydroxy-1-methylestra-1,3,5(10)-trien-17-one;Hexestrol monomethyl ether;Boldione	6.33133e+07	5.32624e+07	4.88625e+07	4.90848e+07	6.5209e+07	6.41208e+07	1.58113e+07	2.87793e+07	2.48066e+07	2.34759e+07	2.71715e+07	2.17607e+07	-1.27788	3.5253e-06
POS_M219T611	L-Ala-L-Glu;gamma-L-Glutamyl-D-alanine;Glutamylalanine;6-Hydroxytremetone;Toxol;Eupatoriochromene;DMB-S-MMP;2-oxo-9-methylthiononanoate	3.41644e+06	2.88489e+06	3.37258e+06	2.91775e+06	3.29665e+06	3.16855e+06	1.30663e+08	3.06508e+07	2.96898e+07	3.91252e+07	3.84817e+07	3.58874e+07	3.99805	0.0142462
POS_M879T676_2	Hydrogenobyrinate a,c diamide;PI(13:0/22:6(4Z,7Z,10Z,13Z,16Z,19Z));PI(15:1(9Z)/20:5(5Z,8Z,11Z,14Z,17Z));PI(17:2(9Z,12Z)/18:4(6Z,9Z,12Z,15Z));PI(18:4(6Z,9Z,12Z,15Z)/17:2(9Z,12Z));PI(20:5(5Z,8Z,11Z,14Z,17Z)/15:1(9Z));PI(22:6(4Z,7Z,10Z,13Z,16Z,19Z)/13:0)	2.90288e+07	3.90905e+07	3.92483e+07	2.47834e+07	2.87922e+07	3.8739e+07	259937	110715	95304.5	78091	103139	95162.6	-8.07139	1.92391e-07
POS_M517T697_4	Arg-Leu-Lys-Thr;Asn-Lys-Lys-Lys;Ile-Lys-Thr-Arg;[PR hydrox] (-)-16beta-acetoxy-3alpha,11alpha-dihydroxyfusida-17(20)Z,24-diene-21-oic acid;[ST dimethyl(3:0/3:0)] (5Z,7E)-(1S,3R)-24,24-difluoro-26,27-dimethyl-24a-homo-9,10-seco-5,7,10(19)-cholestatriene-1,3,25-triol;(22R,23R)-28-homobrassinolide;Gln-Lys-Lys-Pro	3.83008e+07	3.00051e+07	5.98005e+07	5.0666e+07	3.46513e+07	5.82571e+07	2.61115e+07	3.07345e+06	2.73607e+06	1.68725e+07	2.87483e+06	3.12969e+06	-2.30972	0.000268434
POS_M452T686	[PC (14:1)] 1-(1E-tetradecenyl)-sn-glycero-3-phosphocholine;[PC (14:1)] 1-(1Z-tetradecenyl)-sn-glycero-3-phosphocholine;Imperialine;N-oleoyl phenylalanine;Heptadecanoylcarnitine;[ST (2:0)] (20S,25S)-22,26-iminocholesta-5,22(N)-dien-3beta-ol;[ST hydrox] (5Z,7E)-(1R,3R)-1,25-dihydroxy-9,10-seco-3-thia-5,7,10(19)-cholestatriene 3-oxide;[ST hydroxy(3:0)] (5Z,7E)-(1R,3S)-1,25-dihydroxy-9,10-seco-3-thi…	2.35915e+07	3.05753e+07	2.27553e+07	2.64479e+07	2.33624e+07	2.24169e+07	1.44284e+08	6.49385e+07	6.64871e+07	5.06052e+07	4.75125e+07	5.12693e+07	1.51104	0.0123104
POS_M333T703	[FA trihydroxy(18:0)] 9,10,18-trihydroxy-octadecanoic acid;[FA hydroxy,hydroxy(18:0)] 18-hydroxy-9S,10R-dihydroxy-octadecanoic acid;[FA trihydroxy(18:0)] 9R,10S,18-trihydroxy-octadecanoic acid;9,10,18-trihydroxystearate;6Z,9Z-Eicosadien-11-ol;11Z-Eicosenal;6Z-Eicosen-11-one;7Z-Eicosen-11-one;9R,10S-Epoxy-6Z-eicosene;2E-Phytenal;Bremazocine	1.31217e+07	2.12865e+07	1.15518e+07	2.18206e+07	1.86184e+07	2.06114e+07	1.65858e+08	4.56705e+07	5.02902e+07	6.57753e+07	4.14134e+07	4.27806e+07	1.94415	0.0284794
POS_M428T516_1	Pro-Arg-Arg;Ala-Leu-Lys-Pro;Ile-Lys-Ala-Pro;Cassaine;12-HETE-GABA;15-HETE-GABA;[FA hydroxy(5:2/20:4)] N-(5-hydroxy-pentyl)-5Z,8Z,11Z,14Z-eicosatetraenoyl amine;[FA hydroxy,ethyl(3:2/20:4)] N-propyl-N-(2-hydroxy-ethyl)-5Z,8Z,11Z,14Z-eicosatetraenoyl amine;[FA hydroxy,dimethyl(3:2/20:4)] N-(2S-hydroxy-propyl)-2,2-dimethyl-5Z,8Z,11Z,14Z-eicosatetraenoyl amine;[FA methyl,hydroxy,ethyl,dimethyl(20:4)]…	1.73631e+07	1.556e+07	1.63837e+07	1.91436e+07	2.9298e+07	3.66306e+07	7.08036e+07	6.40824e+07	5.57883e+07	5.26638e+07	5.32262e+07	4.84907e+07	1.36052	2.95465e-05
POS_M503T516_2	Asp-Leu-Lys-Gln;Glu-Leu-Lys-Asn;Glu-Lys-Val-Gln;Ile-Lys-Asp-Gln;Asn-Glu-Ile-Lys;Arg-Leu-Gln-Ser;Arg-Leu-Thr-Asn;Arg-Thr-Val-Gln;Asn-Lys-Lys-Asn;Glu-Lys-Ala-Arg;Ile-Gln-Ser-Arg;Ile-Thr-Asn-Arg;Ala-Lys-Trp-Val;Ile-Lys-Trp-Gly;Leu-Lys-Trp-Gly;Lys-Lys-Met-Pro;Ala-Thr-Arg-Arg;[ST (2:0/2:0/2:0)] (7E)-(1S,3R,6R)-6,19-epithio-9,10-seco-5(10),7-cholestadiene-1,3,25-triol S,S-dioxide;[ST (2:0/2:0/2:0)] (7E…	3.22464e+07	2.22469e+07	3.46566e+07	3.43159e+07	5.17393e+07	6.29877e+07	9.83343e+07	1.02773e+08	7.42595e+07	7.69639e+07	5.82215e+07	6.67927e+07	1.0029	0.00170597
POS_M446T317	[FA (6:0)] O-hexanoyl-adenosine monophosphate;O-Hexanoyl-adnosine monophosphate;Oplophorus luciferin;Ala-Lys-Cys-Cys;Glu-Glu-Phe;N-Methyl-2,3,7,8-tetramethoxy-5,6-dihydrobenzophenathridine-6- ethanoic acid;Met-His-His;Phe-Asn-Gln;Ala-Phe-Asn-Gly;Gln-Phe-Gly-Gly;Ala-Lys-Cys-Ser;Cys-Lys-Thr-Gly;epsilon-Rhodomycinone;Catechin 3-O-(1-hydroxy-6-oxo-2-cyclohexene-1-carboxylate);Tambulin 3,5-diacetate;C…	9.62733e+06	1.41051e+07	3.20003e+06	1.21898e+07	6.32211e+06	7.88435e+06	9.14234e+07	3.53348e+07	2.6044e+07	5.23359e+07	4.06922e+07	4.51266e+07	2.44782	0.00187034
POS_M298T395	--	2.6335e+07	2.71207e+07	2.41138e+07	3.32754e+07	2.79416e+07	2.93176e+07	6.97202e+07	6.65769e+07	6.19386e+07	5.46301e+07	5.54936e+07	5.58082e+07	1.11525	5.38898e-07
POS_M458T558	N-docosahexaenoyl glutamic acid;Asn-Leu-Leu-Val;Gln-Leu-Val-Val;Ile-Leu-Val-Asn;Ile-Lys-Thr-Pro;Ile-Val-Val-Gln;Leu-Lys-Thr-Pro;Asn-Ile-Ile-Val;Ala-Leu-Val-Arg;Arg-Leu-Leu-Gly;Ile-Leu-Gly-Arg;Ile-Val-Ala-Arg;Arg-Ile-Gly-Ile	1.07017e+07	8.47607e+06	1.06738e+07	8.9509e+06	1.55427e+07	2.24281e+07	7.58381e+07	4.45899e+07	4.65553e+07	4.24141e+07	4.29939e+07	4.07811e+07	1.93307	0.000109808
POS_M233T808	Leu-Thr;Ile-Thr;Spermic acid 2;Costunolide;Alantolactone;alpha-Cyclocostunolide;beta-Cyclocostunolide;Eremofrullanolide;Frullanolide;Glechomanolide;Isoalantolactone;Isovelleral;Pinguisone;[FA (13:2)] 3E,5E-tridecadienoic acid;[FA (13:2)] 3Z,5E-tridecadienoic acid;[FA (13:1)] 3-tridecynoic acid;[FA (13:1)] 4-tridecynoic acid;[FA (13:1)] 5-tridecynoic acid;[FA (13:1)] 6-tridecynoic acid;[FA (13:1)]…	2.60018e+07	2.759e+07	2.23047e+07	3.06282e+07	2.89788e+07	2.92336e+07	5.39555e+07	5.48762e+07	6.16688e+07	6.8534e+07	6.93737e+07	5.24133e+07	1.13112	1.76762e-06
POS_M330T206	--	4.83516e+06	6.43449e+06	3.49208e+06	7.42251e+06	5.95635e+06	5.95809e+06	4.11443e+07	3.57792e+07	4.07748e+07	5.18531e+07	3.92166e+07	2.19447e+07	2.75831	9.709e-06
POS_M853T724_3	Pristinamycin IB;Pristinamycin IC	1.77505e+07	2.06652e+07	1.35801e+07	1.72299e+07	1.32527e+07	8.30851e+06	1.1825e+08	6.21656e+07	4.13987e+07	4.96569e+07	4.18285e+07	3.12347e+07	1.92409	0.00864044
POS_M619T594_2	desferrioxamine G1;2alpha,7beta,15beta,18-tetraacetoxy-cholest-5-en-3alpha-ol;Astaxanthin;[PR] meso-Astaxanthin/ (3S,3'R)-Astaxanthin;[PR] 4,4'-Dihydroxyalloxanthin;[PR] 4-Keto-4'-hydroxydiatoxanthin;[PR] Amarouciaxanthin B/ Sidnyaxanthin;[PR] Mytiloxanthinone;[PR] 4-Ketocapsanthin;[PR] Phillipsiaxanthin/ 1,1'-(OH)_2-2,2'-diketo-3,4,3',4'-tetradehydrolycopene;3R,3'R-astaxanthin;3R,3'S-astaxanthin…	7.38957e+07	6.52525e+07	6.60532e+07	5.16961e+07	6.65192e+07	4.93208e+07	1.2161e+06	3.39347e+07	3.44146e+07	1.98752e+07	2.8927e+07	3.92297e+07	-1.24192	0.000399209
POS_M176T215	N-Acetyl-L-aspartate;N-Formyl-L-glutamate;[FA amino,oxo(6:0/2:0)] 2-amino-3-oxo-hexanedioic acid;formylglutamate;7-Cyano-7-deazaguanine;2,4,6-Triaminotoluene;[FA methyl,oxo(5:0/2:0)] 2-methylene-4-oxo-pentanedioic acid;2-Maleylacetate;2-Hydroxymuconate;(Z)-5-Oxohex-2-enedioate;3-Hydroxy-cis,cis-muconate;4-carboxy-2-hydroxypenta-2,4-dienoate;2-oxo-3-hexenedioate;fumarylacetic acid	2.96301e+07	2.71668e+07	3.17346e+07	2.99303e+07	3.1665e+07	3.58984e+07	6.22922e+07	6.46635e+07	6.66431e+07	5.73229e+07	6.18755e+07	6.42679e+07	1.01932	6.09513e-09
POS_M354T830	Leukotriene B4;15(S)-HPETE;[FA (20:4)] 5S-hydroperoxy-6E,8Z,11Z,14Z-eicosatetraenoic acid;12(S)-HPETE;[FA (20:4)] 8S-hydoperoxy-5Z,9E,11Z,14Z-eicosatetraenoic acid;[FA hydroxy(20:3)] 8-hydroxy-11S,12S-epoxy-5Z,14Z,9E-eicosatrienoic acid;[FA oxo,hydroxy(2:0)] 9-oxo-15S-hydroxy-10Z,13E-prostadienoic acid;[FA oxo,hydroxy(2:0)] 9-oxo-15S-hydroxy-11Z,13E-prostadienoic acid;[FA hydroxy(20:3)] 10-hydrox…	1.85416e+06	2.07968e+06	5.07538e+06	1.20082e+07	2.51688e+06	2.07943e+06	7.69179e+07	2.80873e+07	2.69033e+07	3.81783e+07	3.82533e+07	4.03819e+07	3.27955	0.000651916
POS_M473T605_2	Ala-Lys-Val-Arg;Arg-Leu-Lys-Gly;Ile-Lys-Gly-Arg;C17 sphingosine-1-phosphocholine;3alpha,7alpha,12alpha-Trihydroxy-5beta-cholestanoate;[ST trihydrox] 3Alpha,7Alpha,12Alpha-trihydroxy-5Beta-cholestan-26-oic acid;[ST Trihydrox] 3beta,7alpha,12alpha-Trihydroxy-5alpha-cholestan-26-oic acid;[ST Trihydrox] 3alpha,12alpha,22-Trihydroxy-5beta-cholestan-26-oic acid;[ST Trihydrox] 3alpha,7alpha,24-Trihydrox…	1.67193e+07	1.06581e+07	1.68322e+07	1.36465e+07	2.59167e+07	3.58687e+07	9.94949e+07	4.94247e+07	4.85785e+07	5.48712e+07	5.57109e+07	4.66257e+07	1.56791	0.00149026
POS_M216T171	creatinine phosphate	3.20443e+07	2.49508e+07	2.55154e+07	3.28139e+07	2.92942e+07	3.22207e+07	7.68116e+07	5.50064e+07	6.84393e+07	5.51476e+07	7.0479e+07	5.35899e+07	1.10156	1.34853e-05
POS_M291T727	Azatadine	4.32493e+06	3.12083e+06	5.03169e+06	7.31567e+06	5.28047e+06	5.34235e+06	8.14755e+07	6.09361e+06	1.11284e+08	1.27455e+08	8.12753e+06	7.27191e+06	3.48987	0.0483012
POS_M318T394	Leu-Ala-Asp;Thr-Thr-Pro;Glu-Gly-Ile;Glu-Gly-Leu;Glu-Ala-Val;Ile-Ala-Asp;Amaryllisine;Lycorenine;Haplophyllidine;Papyramine;LY382884;4-Nitroestra-1,3,5(10)-triene-3,17beta-diol;2-Nitroestra-1,3,5(10)-triene-3,17beta-diol;Pitrazepin;Esmolol;Serratanidine;12S-HHT;[Fv Hydroxy,dimethoxy,methy] 2'-Hydroxy-4',6'-dimethoxy-3'-methyldihydrochalcone;[Fv] Myrigalon B;[Fv] Angoletin;[Fv Trimethyl,oxo(3:2/6:0…	4.08478e+07	4.55328e+07	3.64946e+07	4.14404e+07	4.36933e+07	4.58505e+07	7.71373e+06	8.98124e+06	8.07239e+06	1.50824e+07	1.71964e+07	6.0069e+06	-2.00939	8.80355e-08
POS_M291T487	N-Succinyl-LL-2,6-diaminoheptanedioate;N-Succinyl-L-L-2-6-diaminopimelate;[PK] 5-O-Methylvisamminol;hemigossypolone-6-methyl ether;Carbinoxamine;N-(L-Arginino)succinate;Ala-Asn-Ser;Gln-Gly-Ser;Thr-Asn-Gly;Ala-Gly-Gly-Ser;Thr-Gly-Gly-Gly;6-hydroxy-indole-3-acetyl-valine;oxindole-3-acetyl-valine;Hexazinone;Brugine	2.86982e+07	3.04711e+07	3.44647e+07	3.22836e+07	3.10007e+07	3.40645e+07	1.29929e+06	1.50433e+06	1.39971e+06	1.05895e+06	1.16204e+06	1.50515e+06	-4.59007	1.26735e-11
POS_M153T173	Xanthine;Alloxanthine;6-8-Dihydroxypurine;L-proline amide;3-Amino-2-piperidone	7.24829e+07	1.49018e+07	8.09959e+07	1.74822e+07	5.8395e+07	8.9502e+07	1.48707e+07	2.30236e+07	7.39508e+06	1.07095e+07	8.90517e+06	2.88824e+07	-1.83136	0.0148697
POS_M227T367	Porphobilinogen;carbidopa;(2S)-Flavan-4-ol;Pinosylvin methyl ether;4,4'-Dihydroxy-alpha-methylstilbene;7-Hydroxyflavan;Deoxylapachol;Favan-3-ol;phenylethylbenzoate;N6-Acetyl-N6-hydroxy-L-lysine;N5-(L-1-Carboxyethyl)-L-ornithine;Val-Ser;N-hydroxy-N-succinyl-putrescine;&gamma;-glutamyl-L-alaninol;Triethylenemelamine;4'-Hydroxy-3'-prenylacetophenone;10-Hydroxydecanoic acid;[FA hydroxy(10:0)] 3-hydro…	2.65976e+07	2.86342e+07	2.27239e+07	3.04197e+07	3.10335e+07	2.92014e+07	6.55231e+07	6.15361e+07	5.87076e+07	5.6006e+07	5.2025e+07	6.06795e+07	1.072	9.05711e-08
POS_M207T543	[PR] (+)-15-nor-4-thujopsen-3-one;alpha-Irone;(+)-trans-alpha-Irone;4-Octylphenol;4-tert-Octylphenol;9Z,11E,13-Tetradecatrienal;Dodecylaldehyde;[FA (12:1)] 11-dodecen-1-ol;[FA (12:1)] 9-dodecen-1-ol;[FA (12:1)] 10-dodecen-1-ol;[FA (12:1)] 8Z-dodecen-1-ol;[FA (12:1)] 7E-dodecen-1-ol;5E-Dodecen-1-ol;6E-Dodecen-1-ol;8E-Dodecen-1-ol;10Z-Dodecen-1-ol;3Z-Dodecen-1-ol;5Z-Dodecen-1-ol;7Z-Dodecen-1-ol;9Z-…	7.78348e+07	1.58865e+08	9.25571e+07	6.52813e+07	7.61479e+07	6.1389e+07	2.39255e+06	5.48781e+07	4.78403e+07	4.43466e+07	4.04163e+07	4.83682e+07	-1.1592	0.014651
POS_M214T547	aminoatrazine;(1S,2R,4S)-(-)-Bornyl acetate;Linalyl acetate;[PR] alpha-Terpinyl acetate;[PR] beta-Terpinyl acetate;[PR] gamma-Terpinyl acetate;Geranyl acetate;[FA (5:1/7:0)] 7-(2-cyclopentenyl)-heptanoic acid;[FA (12:2)] 2E,4E-dodecadienoic acid;[FA (12:2)] 2E,6Z-dodecadienoic acid;[FA (12:2)] 2E,8E-dodecadienoic acid;[FA (12:2)] 2E,8Z-dodecadienoic acid;[FA (12:2)] 2Z,8E-dodecadienoic acid;[FA (…	2.78961e+06	3.35227e+06	1.31983e+06	3.44691e+06	2.33661e+06	2.35045e+06	6.95474e+07	2.90313e+07	3.32872e+07	3.62734e+07	2.44906e+07	3.38706e+07	3.8603	0.000331369
POS_M337T725	[Fv] 4-Methoxylonchocarpin;[Fv hydroxy,methoxy(3:1)] 5''-Isopropenyl-4'',5''-dihydrofurano[2'',3'':4',3']-2'-hydroxy-6'-methoxychalcone;[Fv] Oaxacacin;[Fv] Pongachalcone I;[Fv hydroxy,trimethy] 2',4'-Dihydroxy-3',6'',6''-trimethylpyrano[2'',3'':6',5']chalcone;[Fv Hydroxy,methoxy,dimethyl(3:1)] (2E)-1-(5-Hydroxy-7-methoxy-2,2-dimethyl-2H-1-benzopyran-8-yl)-3-phenyl-2-propen-1-one;[Fv] 6'-Demethoxy…	7.48581e+06	6.8299e+06	3.64956e+06	7.85473e+06	2.67427e+07	6.55295e+06	3.57343e+07	3.51076e+07	6.61146e+07	4.00929e+07	5.97788e+07	3.31378e+07	2.19117	0.000396894
POS_M879T676_3	Hydrogenobyrinate a,c diamide;PI(13:0/22:6(4Z,7Z,10Z,13Z,16Z,19Z));PI(15:1(9Z)/20:5(5Z,8Z,11Z,14Z,17Z));PI(17:2(9Z,12Z)/18:4(6Z,9Z,12Z,15Z));PI(18:4(6Z,9Z,12Z,15Z)/17:2(9Z,12Z));PI(20:5(5Z,8Z,11Z,14Z,17Z)/15:1(9Z));PI(22:6(4Z,7Z,10Z,13Z,16Z,19Z)/13:0);PG(22:6(4Z,7Z,10Z,13Z,16Z,19Z)/20:5(5Z,8Z,11Z,14Z,17Z));PG(20:5(5Z,8Z,11Z,14Z,17Z)/22:6(4Z,7Z,10Z,13Z,16Z,19Z))	3.24538e+07	2.89087e+07	2.92205e+07	2.8284e+07	3.14444e+07	2.83916e+07	249314	104387	88511.3	71583.4	93506.5	85503.6	-8.0109	1.50456e-12
POS_M316T428	Leu-Leu-Ala;Val-Val-Val;Ile-Ala-Ile;Ile-Ala-Leu;Bremazocine;[ST hydrox] 17alpha-hydroxy-19-norpregn-4-en-20-yn-3-one;[PR] Eremolactone;[PR] All-Trans-3,4-Didehydro-Retinoic acid;Norethynodrel;3-Methoxy-5,10-seco-5,19-cycloandrosta-1(10),2,4-trien-17-one;3-Methoxy-D-homoestra-1,3,5(10),8-tetraen-17abeta-ol;2,6-Dimethylhexestrol;3-Hydroxy-19-norpregna-1,3,5(10)-trien-20-one;4-Oxoretinal	6.25482e+07	4.05834e+07	8.2705e+07	5.08071e+07	7.13912e+07	6.18267e+07	1.28602e+07	3.16402e+07	3.43664e+07	2.28178e+07	4.03659e+07	2.12418e+07	-1.17953	0.000833056
POS_M334T780	Leu-Thr-Thr;Ile-Thr-Thr;alpha-Eucaine;BuT-DADMe-ImmA;7'-Carboxy-gama-chromanol;5-Oxo-6-trans-leukotriene B4;2-trans,4-cis-Decadienoylcarnitine;Biperiden;[SP (3:0)] sphinga-4E,8E,10E-trienine;Gibberellin A9;3,4-Dihydroxy-9,10-secoandrosta-1,3,5(10)-triene-9,17-dione;Bisphenol A bis(2-hydroxyethyl)ether;1-Dehydro-15alpha-hydroxytestololactone;11beta,13-Dihydroxy-3-oxo-13,17-secoandrosta-1,4-dien-17…	8.66864e+06	9.95238e+06	4.33168e+06	2.89557e+07	2.09212e+07	5.88494e+06	2.21827e+07	7.33297e+07	7.19919e+07	1.99254e+07	7.50717e+07	5.33663e+07	2.00462	0.0055067
POS_M454T543	[PC ethyl(12:2)] 1-dodecyl-2-ethyl-sn-glycero-3-phosphocholine;[PC methyl(13:2)] 1-tridecyl-2-methyl-sn-glycero-3-phosphocholine;[PC (7:2/7:2)] 1-heptyl-2-heptyl-sn-glycero-3-phosphocholine;[PC (14:2)] 1-tetradecyl-sn-glycero-3-phosphocholine;Verticine;N-stearoyl phenylalanine;[ST hydrox] (5E,7E)-(1R,3R)-1,25-dihydroxy-9,10-seco-3-thia-5,7,10(19)-cholestatriene 3-oxide;[ST hydroxy(3:0)] (5E,7E)-(…	7.58345e+07	7.34234e+07	7.20039e+07	6.56002e+07	7.34212e+07	6.34331e+07	453119	4.74976e+07	4.72218e+07	3.95345e+07	2.92452e+07	4.36356e+07	-1.02938	0.000817658
POS_M482T516_2	[PC (15:0)] 1-pentadecanoyl-sn-glycero-3-phosphocholine;[PE (18:0)] 1-octadecanoyl-sn-glycero-3-phosphoethanolamine;[PC methyl(14:0)] 1-tetradecanoyl-2-methyl-sn-glycero-3-phosphocholine;[PC (7:0/8:2)] 1-heptanoyl-2-octyl-sn-glycero-3-phosphocholine;[PC (15:0)] 3-pentadecanoyl-sn-glycero-1-phosphocholine;1-acyl-sn-glycero-3-phosphoethanolamine (n-C18:0);2-acyl-sn-glycero-3-phosphoethanolamine (n-…	2.21356e+07	1.75136e+07	2.15382e+07	3.36477e+07	2.95196e+07	3.34113e+07	7.18542e+07	5.75903e+07	5.55683e+07	5.21785e+07	6.04305e+07	5.30194e+07	1.15221	1.27871e-05
POS_M441T578	Asp-Leu-Pro-Pro;Glu-Val-Pro-Pro;Ile-Asp-Pro-Pro;Tirofiban;Ala-Leu-Thr-His;His-Val-Val-Ser;Ile-Thr-Ala-His;Lys-Phe-Phe;CPA(18:1(11Z)/0:0);CPA(18:1(9Z)/0:0);CPA(18:1(9Z));Lys-Lys-Gly-Ser;[PR dihydoxy(2:0)] (+)-12alpha,25alpha-dihydoxy-16-scalaren-24,25-olide;[ST hydroxy(3:0)] (5Z,7E)-(1S,3R)-1,3-dihydroxy-25-homo-9,10-seco-5,7,10(19)-cholatrien-25-oic acid;7b-Hydroxy-3-oxo-5b-cholanoicacid;MG(0:0/2…	9.30829e+06	1.98871e+06	6.76372e+06	7.75244e+06	1.1641e+07	7.97628e+06	4.58797e+07	4.2614e+07	4.33505e+07	3.33057e+07	4.17218e+07	2.51006e+07	2.35222	4.41764e-06
POS_M457T558_1	Asn-Lys-Val-Pro;Arg-Lys-Gly-Pro;Minabeolide-7;[ST hydrox] (5Z,7E)-(1R,3R)-1,25-dihydroxy-9,10-seco-3-thia-5,7,10(19)-cholestatriene 3-oxide;[ST hydroxy(3:0)] (5Z,7E)-(1R,3S)-1,25-dihydroxy-9,10-seco-3-thia-5,7,10(19)-cholestatrien 3-oxide;[ST (3:0)] (5Z,7E)-(1S,3R)-9,10-seco-22-thia-5,7,10(19)-cholestatriene-1,3,25-triol;[ST (3:0)] (5Z,7E)-(1S,3R,20R)-9,10-seco-22-thia-5,7,10(19)-cholestatriene-1…	1.89819e+06	4.05822e+06	1.54429e+06	6.86408e+06	7.81751e+06	1.47051e+07	7.07327e+07	3.37218e+07	3.92094e+07	3.46169e+07	3.37277e+07	3.11391e+07	2.72063	0.000334918
POS_M482T649_3	13'-carboxy-alpha-tocopherol;[ST methyl(3:0)] (5Z,7E)-(1S,3R,11S)-11-(chloromethyl)-9,10-seco-5,7,10(19)-cholestatriene-1,3,25-triol;Ecdysone;[ST hydroxy(4:0)] 3alpha,6alpha,7alpha,12alpha-Tetrahydroxy-5beta-cholest-24-en-26-oic acid;Ponasterone A;3-Epiecdysone;22-iso-ecdysone;Alliogenin;Neoallilogenin;Convallagenin B;3alpha,7alpha,12alpha,26-Tetrahydroxy-5beta-23E-cholestan-27-oic acid	5.38426e+07	4.4309e+07	5.48027e+07	4.58648e+07	4.507e+07	3.97492e+07	989776	2.31814e+07	1.85876e+07	1.96931e+07	5.81026e+06	2.34875e+07	-1.62828	3.71478e-05
POS_M453T649_1	[ST (3:0/3:0)] (5E,7E)-(1S,3S)-4,4-difluoro-9,10-seco-5,7,10(19)-cholestatriene-1,3,25-triol;[ST (3:0/3:0)] (5Z,7E)-(1S,3S)-4,4-difluoro-9,10-seco-5,7,10(19)-cholestatriene-1,3,25-triol;[ST (3:0/3:0)] (5Z,7E)-(1S,3R)-23,23-difluoro-9,10-seco-5,7,10(19)-cholestatriene-1,3,25-triol;[ST (3:0/3:0)] (5Z,7E)-(1S,3R)-24,24-difluoro-9,10-seco-5,7,10(19)-cholestatriene-1,3,25-triol;PA(O-20:0/0:0);[ST meth…	1.10254e+08	1.07147e+08	6.20495e+07	5.25588e+07	5.09115e+07	5.99587e+07	4.83163e+06	4.65262e+07	3.7191e+07	3.859e+07	2.36197e+07	4.07019e+07	-1.20987	0.00835835
POS_M287T544	--	1.85743e+07	2.1121e+07	1.69519e+07	2.26204e+07	1.45651e+07	1.44216e+07	5.86834e+07	4.14879e+07	4.76746e+07	5.25764e+07	4.59864e+07	4.24391e+07	1.41588	1.53083e-06
POS_M244T154	ametryn sulfoxide;Ala-Gly-Pro;Gln-Pro;Lemobiline;(+-)-Carnegine;Dioscorine;Porphobilinogen;carbidopa;(2S)-Flavan-4-ol;Pinosylvin methyl ether;4,4'-Dihydroxy-alpha-methylstilbene;7-Hydroxyflavan;Deoxylapachol;Favan-3-ol;phenylethylbenzoate	2.785e+06	3.00669e+06	2.28995e+06	3.7715e+06	4.23601e+06	4.97955e+06	5.90771e+07	6.80678e+07	2.46691e+06	6.12956e+07	6.07115e+07	2.21837e+06	3.59073	0.0121852
POS_M384T380_2	Acutumidine;Phe-Asp-Cys;S-tubercidinylhomocysteine;Asp-Ser-Tyr;Met-Asp-Pro;indole-3-acetyl-tryptophan;Levofloxacin;Ofloxacin;Leu-Asp-Asp;Glu-Asp-Val;Ile-Asp-Asp;Albomaculine;Aknadicine;Ala-Gln-Gln;Val-Asn-Asn;Ala-Ala-Ala-Asn;Ala-Ala-Gln-Gly;Asn-Val-Gly-Gly;Met-Val-Pro;Met-Asn-Cys;Ala-Ala-Cys-Cys;Cys-Met-Gly-Gly	6.29145e+07	5.59534e+07	4.16646e+07	6.1149e+07	1.26309e+08	1.31309e+08	9.9266e+06	4.91219e+07	3.14413e+07	2.60119e+07	1.87502e+07	7.57331e+07	-1.18379	0.0365917
POS_M249T103	Glu-Thr;Prenyl caffeate;3-Dimethylallyl-4-hydroxyphenylpyruvate;[FA oxo,hydroxy(5:1/5:0)] (1S,2R)-3-oxo-2-(5'-hydroxy-2'Z-pentenyl)-cyclopentaneacetic acid;[FA oxo,hydroxy(5:1/5:0)] (1S,2R)-3-oxo-2-(4'-hydroxy-2'Z-pentenyl)-cyclopentaneacetic acid;trans-12-hydroxyjasmonate;cis-12-hydroxyjasmonate;3,7-Dimethyl-2E,6E-decadien-1,10-dioic acid ;N-Succinyl-L-glutamate 5-semialdehyde;N-Acetyl-L-2-amino…	1.73736e+07	3.69996e+07	1.60897e+07	3.44347e+07	2.03472e+07	2.39778e+07	8.98888e+07	5.13396e+07	5.18897e+07	5.29339e+07	5.74314e+07	4.94947e+07	1.24211	0.000879971
POS_M493T558_2	Ala-Lys-Lys-Phe;PA(22:1(11Z)/0:0);Lys-Lys-Val-Pro;Glycyrrhetinate;3alpha-Hydroxyglycyrrhetinate;Gypsogenin;[ST methoxy,dimethyl(3:0/3:0/3:0)] (5Z,7E)-(1S,3R,22R)-22-methoxy-26,27-dimethyl-9,10-seco-5,7,10(19)-cholestatrien-23-yne-1,3,25-triol;[ST dimethyl,methoxy(3:0/3:0/3:0)] (5Z,7E)-(1S,3R,20R,22S)-26,27-dimethyl-22-methoxy-9,10-seco-5,7,10(19)-cholestatrien-23-yne-1,3,25-triol;[ST dimethyl(4:0…	1.05006e+07	5.61477e+06	7.62637e+06	1.70334e+07	1.73131e+07	2.11249e+07	6.43802e+07	7.13959e+07	3.85506e+07	3.54748e+07	3.79156e+07	3.55765e+07	1.83849	0.000720361
POS_M528T531_2	17beta-Estradiol 3-sulfate-17-(beta-D-glucuronide);[ST (2:0)] estra-1,3,5(10)-triene-3,17beta-diol 3-sulfate-17-D-glucuronide;Asp-Cys-Gln-Tyr;Glu-Asn-Cys-Tyr;Daunorubicin;Cys-Trp-Gly-Tyr;Cys-Met-Phe-Gln;5-chloro-2-propyl-3-[2''-(1H-tetrazol-5-ylmethyl)-[1,1',4',1'']terphenyl-4-yl]-3H-imidazo[4,5-b]pyridine;Ala-Trp-Asp-Asp;Glu-Trp-Asp-Gly;Alangiside;Isoalangiside;Asn-Met-Asn-Gln;Cys-Gln-Gln-Gln;Tr…	1.14224e+07	3.42676e+06	7.68974e+06	3.37195e+06	7.36558e+06	9.00166e+06	1.26081e+07	7.64459e+07	1.04491e+08	1.56213e+07	5.51355e+07	3.48071e+07	2.82269	0.0159527
POS_M290T358	Leu-Ala-Ser;Leu-Thr-Gly;Thr-Val-Ala;Ile-Ala-Ser;Ile-Gly-Thr;L-Hyoscyamine;Atropine;Littorine;Mesembrine;Knightinol;Lycoramine;cis-1,3,4,6,7,11b-Hexahydro-9-methoxy-2H-benzo[a]quinolizine-3- carboxylic acid ethyl ester;3-Ethyl-1,3,4,6,7,11b-hexahydro-9,10-dimethoxy-2H- benzo[a]quinolizin-2-one;trans-1,3,4,6,7,11b-Hexahydro-9-methoxy-2H-benzo[a]quinolizine-3- carboxylic acid ethyl ester;Elaeocarpid…	1.19866e+07	9.52727e+07	6.17499e+07	9.57935e+07	1.32394e+07	1.1018e+08	3.32559e+06	2.52169e+07	2.24333e+07	1.80245e+07	2.57329e+07	4.61143e+06	-1.96637	0.024405
POS_M367T786	fumigaclavine C;2alpha,3alpha-(Difluoromethylene)-5alpha-androstan-17beta-ol acetate;Urocortisol;Cortolone;[FA hydroxy,oxo,methyl(2:0)] 9S,15S-dihydroxy-11-oxo-15-methyl-5Z,13E-prostadienoic acid;[FA oxo,hydroxy,methyl(2:0)] 9-oxo-11R,15R-dihydroxy-15-methyl-5Z,13E-prostadienoic acid;[FA oxo,hydroxy,methyl(2:0)] 9-oxo-11R,15S-dihydroxy-15-methyl-5Z,13E-prostadienoic acid;[FA methyl,oxo,hydroxy(2:…	1.69759e+07	1.68729e+07	8.72342e+06	2.21349e+07	2.38692e+07	2.91924e+07	4.47613e+07	5.51001e+07	5.58384e+07	5.44718e+07	5.88756e+07	3.56953e+07	1.37163	4.94661e-05
POS_M807T684_1	coprogen unloaded (no Fe(III))	3.7374e+07	6.93785e+07	6.31408e+07	6.31416e+07	7.81322e+07	8.23638e+07	1.79282e+06	4.1173e+07	2.03245e+07	3.7809e+07	3.2905e+07	3.7632e+07	-1.19712	0.00200444
POS_M459T597	Asp-Leu-Asp-Pro;Glu-Val-Asp-Pro;Ile-Asp-Asp-Pro;Asn-Thr-Gln-Pro;Gln-Gln-Pro-Ser;His-Thr-Thr-Thr;[Fv (9:1)] Lespedezaflavanone F;[Fv (9:1)] Lespedezaflavanone G;11beta,16alpha,17alpha,21-Tetrahydroxy-9alpha-fluoropregn-4-ene- 3,20-dione 16,17-acetonide;9-Fluoro-11beta,17,21-trihydroxy-2alpha-methylpregn-4-ene-3,20-dione 21-acetate;Ala-Leu-Ala-Tyr;Ala-Leu-Phe-Ser;Ala-Phe-Thr-Val;Ile-Ala-Ala-Tyr;Ile…	5.45174e+07	4.01311e+07	7.35796e+07	2.17738e+07	4.27349e+07	4.67376e+07	1.24471e+07	1.79669e+07	1.71253e+07	9.6251e+06	1.20296e+07	1.04591e+07	-1.81091	0.00087744
POS_M736T680_2	PS(13:0/18:4(6Z,9Z,12Z,15Z));PS(18:4(6Z,9Z,12Z,15Z)/13:0);petrobactin;Vobtusine	4.25904e+07	3.29284e+07	3.63164e+07	3.38056e+07	3.80191e+07	2.24291e+07	1.97532e+07	375623	331666	278897	285210	310963	-3.27194	2.8315e-05
POS_M469T725_2	3-Oxoglycyrrhetinate;[ST hydroxy(3:2/4:0/3:0)] (5Z,7E)-(1S,3R)-11-(3-hydroxy-1-propynyl)-9,10-seco-5,7,9(11),10(19)-cholestatetraene-1,3,25-triol;GPP-hyperforin intermediate;N-oleoyl tryptophan;3-Dehydroteasterone;[ST dioxo(2:0)] 3,6-dioxo-campestan-22R,23R-diol;[ST dimethyl(4:0/3:0)] (5Z,7E)-(1S,3R)-26,27-dimethyl-23-oxa-9,10-seco-5,7,10(19),20-cholestatetraene-1,3,25-triol;[ST dimethyl(3:0)] (5…	2.06107e+07	2.26387e+07	1.53437e+07	2.17493e+07	1.82593e+07	1.40378e+07	1.06321e+08	5.14334e+07	3.88313e+07	4.34527e+07	4.33097e+07	5.47793e+07	1.58585	0.00466931
POS_M366T636	Met-Thr-Asp;Glu-Met-Ser;2-(acetylamino)-1-5-anhydro-2-deoxy-3-O-b-D-galactopyranosyl-D-arabino-Hex-1-enitol;2-(acetylamino)-1-5-anhydro-2-deoxy-4-O-b-D-galactopyranosyl-D-arabino-Hex-1-enitol;Met-Gly-His;sinapoyltyramine;Asn-Asn-Pro;Thr-Ser-His;Asn-Gly-Gly-Pro;anguibactin;Ovothiol-cysteine disulfide;Calopogoniumisoflavone B;Tuberostan;6'',6''-Dimethyl-3',4'-methylenedioxypyrano[2'',3'':7,8]flavone	2.48321e+07	9.50381e+06	2.42366e+07	3.95568e+07	1.14451e+08	2.34956e+07	5.29894e+07	1.0605e+08	6.41523e+07	6.65204e+07	1.57071e+08	8.43035e+07	1.16969	0.0498546
POS_M793T639_2	3',4'-Anhydrovinblastine;Spongipregnoloside C	8.19352e+07	4.34626e+07	6.86417e+07	4.81417e+07	6.59494e+07	4.81301e+07	615148	1.0939e+07	4.34088e+07	2.67287e+07	2.76876e+07	4.11607e+07	-1.24279	0.00396534
POS_M207T523_2	Met-Gly;Anthocyanin;Withasomnine;Benzidine;Thiotepa	8.35188e+06	4.67997e+06	6.52279e+06	7.41972e+06	1.05327e+07	8.13896e+06	3.3307e+07	4.54973e+07	3.45679e+07	4.07571e+07	2.98623e+07	3.39405e+07	2.25532	3.89172e-07
POS_M486T545	N6-(1,2-Dicarboxyethyl)-AMP;L 735821	1.55544e+07	2.29023e+07	1.89367e+07	2.56095e+07	1.41479e+07	1.40963e+07	6.81615e+07	4.09801e+07	4.01377e+07	5.41926e+07	5.03525e+07	4.16235e+07	1.40914	8.78674e-05
POS_M876T697_2	Chivosazole C;Chivosazole D	3.84089e+07	3.22884e+07	3.24398e+07	4.2356e+07	3.94239e+07	1.62694e+07	1.47189e+07	14885.4	22844.5	17779.3	10855.5	25138.4	-3.76385	4.46713e-05
POS_M473T748_1	[PR trihydrox] 3alpha,21beta,24-trihydroxy-14-serraten-16-one;[ST diethyl(4:0/4:0/3:0)] (5Z,7E)-(1S,3R)-26,27-diethyl-23-oxa-9,10-seco-5,7,10(19),20-cholestatetraene-1,3,25-triol;Gratiogenin;Echinocystic acid;2-hydroxyoleanolate;hederagenin;spinosic acid A;6-Deoxocastasterone;[ST (4:0)] campestan-2alpha,3alpha,22R,23R-tetrol;ergosta-3beta,5alpha,6beta,25-tetrol;[ST oxo(3:0/3:0)] (5Z,7E)-(1S,3R)-2…	5.08401e+07	3.34212e+07	4.36998e+07	3.43279e+07	4.20445e+07	4.59981e+07	1.41806e+07	1.50671e+07	1.32737e+07	1.25115e+07	1.14778e+07	1.35842e+07	-1.64406	1.45589e-06
POS_M472T571	Cervonylcarnitine;Ile-Leu-Lys-Val;Leu-Leu-Lys-Val;Ile-Ile-Lys-Val;[ST (2:0/2:0/2:0)] (5Z,7E)-(3S)-26,26,26-trifluoro-9,10-seco-5,7,10(19)-cholestatriene-3,25-diol;[PR] Coenzyme Q4;[ST (3:0/3:0)] (5Z,7E)-(1S,3R)-24a,24b-dihomo-24a,24b-epoxy-9,10-seco-5,7,10(19)-cholestatriene-23-yne-1,3,25-triol;Ile-Leu-Leu-Pro;Leu-Leu-Leu-Pro;Ile-Ile-Ile-Pro;Ile-Ile-Leu-Pro	5.398e+07	4.64835e+07	4.74518e+07	4.898e+07	5.61062e+07	6.253e+07	1.87483e+07	2.95178e+07	2.06262e+07	2.25786e+07	2.4647e+07	2.59547e+07	-1.15116	2.0427e-06
POS_M791T753	PI(13:0/18:3(6Z,9Z,12Z));PI(13:0/18:3(9Z,12Z,15Z));PI(14:1(9Z)/17:2(9Z,12Z));PI(17:2(9Z,12Z)/14:1(9Z));PI(18:3(6Z,9Z,12Z)/13:0);PI(18:3(9Z,12Z,15Z)/13:0);Pittoside A;PA(42:10);PA(20:4(5Z,8Z,11Z,14Z)/22:6(4Z,7Z,10Z,13Z,16Z,19Z));PA(22:6(4Z,7Z,10Z,13Z,16Z,19Z)/20:4(5Z,8Z,11Z,14Z));PI(12:0/17:0);PI(13:0/16:0);PI(15:0/14:0);PI(16:0/13:0);PI(17:0/12:0);PI(14:0/15:0);PG(13:0/22:6(4Z,7Z,10Z,13Z,16Z,19Z)…	1.67948e+07	1.35396e+07	4.2099e+07	3.9761e+07	4.48687e+07	3.9972e+07	1.06117e+06	1.97366e+06	1.68993e+06	1.56428e+06	1.33585e+06	1.39027e+06	-4.44995	0.000247312
POS_M275T102	[Fv] 4'-Chloro-2-hydroxyaurone;1-Deoxy-D-altro-heptulose 7-phosphate;&alpha;-D-glucose 1-methylene-phosphonate;Athyriol;Bellidifolin;Isoathyriol;Swertianin;2,2',4,4'-Tetrahydroxybenzil;Met-Cys;S-(4-methylthiobutylhydroximoyl)-L-cysteine;Met-Ser;Didanosine;Salsoline-1-carboxylate;Carbamazepine;Glycosminine;alpha-(p-Methoxyphenyl)-3-pyridineacrylonitrile;alpha-(p-Methoxyphenyl)-2-pyridineacrylonitr…	1.39488e+07	1.28684e+07	7.71007e+06	1.44231e+07	1.72301e+07	1.5077e+07	4.31792e+07	4.47809e+07	3.87689e+07	4.0038e+07	4.2393e+07	4.13159e+07	1.6241	6.55571e-09
POS_M281T778	Neodunol;(1-Ribosylimidazole)-4-acetate;Ribothymidine;3-Methyluridine;[Fv] Davidigenin;[Fv Trihydrox] 2',4',6'-Trihydroxydihydrochalcone;[Fv Trihydrox] 2,4,4'-Trihydroxydihydrochalcone;Wyerone;Luvangetin;Peucedanin;Yangonin;Lunularic acid;Hibiscoquinone A;2,2-Bis(4-hydroxyphenyl)-propanoic acid;Naphthyl-2-methyl-succinic acid;O-Desmethylangolensin;Guibourtinidol;Epidistenin;Apigeniflavan;Demethyl…	1.17183e+06	2.48933e+06	464186	1.00068e+06	1.2578e+06	1.51011e+06	19670.3	6.23474e+07	6.28416e+07	10467.2	6.38477e+07	6.43577e+07	5.00467	0.0119729
POS_M148T91_2	Fagomine;N-hydroxyisoleucine;(S)-3-Methyl-2-oxopentanoic acid;3-Oxo-4-methylpentanoic acid;4-Methyl-2-oxopentanoate;[FA oxo(6:0)] 2-oxo-hexanoic acid;[FA oxo(6:0)] 3-oxo-hexanoic acid;[FA oxo(6:0)] 5-oxo-hexanoic acid;[FA oxo,methyl(5:0)] 2oxo-3R-methyl-pentanoic acid;(R)-Pantolactone;Adipate semialdehyde;6-Hydroxyhexan-6-olide;Ethyl 3-oxobutanoate;[FA oxo(6:0)] 4-oxo-hexanoic acid;1-Oxa-2-oxo-3-…	1.05879e+06	4.67539e+07	1.2333e+06	2.15548e+06	1.23959e+06	3.78379e+07	3.3576e+07	5.39301e+07	5.08046e+07	5.69232e+07	4.49544e+07	6.08116e+07	1.7373	0.00430165
POS_M198T729	Rilmenidine	7.19515e+06	8.1316e+06	3.75315e+06	1.03134e+07	6.14714e+06	7.52997e+06	4.55783e+07	3.35064e+07	3.27176e+07	3.60782e+07	3.07716e+07	3.63593e+07	2.31964	2.11197e-07
POS_M495T552	11-O-Demethyl-7-methoxypradinone II;Pleurostimin 7-glucoside;Laricitrin 3-galactoside;Laricitrin 3-glucoside;Laricitrin 7-glucoside;Laricitrin 5'-glucoside;Myricetin 4'-methyl ether 3-O-beta-D-galactopyranoside;Myricetin 5-methyl ether 3-galactoside;Myricetin 5-methyl ether 3-glucoside;Myricetin 5-methyl ether 7-glucoside;Europetin 3-galactoside;Annulatin 3'-glucoside;Patuletin 3-galactoside;Quer…	8.09876e+06	5.92036e+06	8.76806e+06	8.58091e+06	6.61808e+06	5.33779e+06	3.68075e+07	3.15392e+07	4.64102e+07	2.70087e+07	3.94684e+07	3.97607e+07	2.35077	1.09127e-06
POS_M310T778	Palustrine;3beta-Fluoroandrost-5-en-17beta-ol;[FA (16:0/16:0)] 2,2-difluoro-hexadecanoic acid	1.17105e+07	1.27731e+07	1.14192e+07	2.0199e+07	2.70799e+07	1.77472e+07	4.56019e+07	3.93366e+07	5.01654e+07	6.14768e+07	5.26515e+07	3.38558e+07	1.48791	7.78036e-05
POS_M113T111	Uracil;Orotate(Fragment);Methylazoxymethanol;N-(Hydroxymethyl)urea;1-Butanol;Isobutyl alcohol;Ether;2-Butanol	9.19751e+06	8.90196e+06	2.40705e+07	2.84201e+07	3.58019e+07	4.12391e+07	7.74825e+07	7.18421e+07	7.71992e+07	6.23602e+07	5.80969e+07	1.92945e+07	1.31093	0.00598731
POS_M309T105	S-8-methylthiooctylhydroximoyl-L-cysteine;14-Dihydroxycornestin;Monocerin;Pilosine;Levcromakalim;Cromakalim;Estrone;3-Hydroxyestra-1,3,5(10)-trien-16-one;[ST hydroxy(3:0)] 8alpha-3beta-hydroxy-estra-1,3,5(10)-trien-17-one;[ST (4:0/2:0)] estra-1,3,5(10),7-tetraene-3,17alpha-diol;Hexestrol;Trenbolone;17beta-Dihydroequilin;Estra-1,3,5(10),6-tetraen-3,17beta-diol;Doxylamine;2,7-Anhydro-alpha-N-acetyl…	4.80614e+06	1.05146e+07	4.67571e+06	1.0452e+07	5.90473e+06	6.47315e+06	5.09509e+07	3.34939e+07	3.19237e+07	3.73596e+07	3.04658e+07	3.1803e+07	2.33444	5.77561e-06
POS_M439T558	[GP (18:0)] 1-octadecanoyl-2-sn-glycero-3-phosphate;LPA(0:0/18:0);1-octadecanoyl-sn-glycerol 3-phosphate ;Ochrolifuanine A;Ile-Leu-Pro-Pro;Leu-Leu-Pro-Pro;Ile-Ile-Pro-Pro;[ST (3:0)] (5Z,7E)-(1S,3R,24R,25S)-25,26-epoxy-27-nor-9,10-seco-5,7,10(19)-cholestatriene-1,3,24-triol;[ST (3:0)] (5Z,7E)-(1S,3R,24S,25R)-25,26-epoxy-27-nor-9,10-seco-5,7,10(19)-cholestatriene-1,3,24-triol;[ST oxo(3:0/3:0/3:0)] …	1.15549e+07	7.98267e+06	9.70625e+06	9.22781e+06	1.58753e+07	2.05697e+07	6.63343e+07	4.31231e+07	4.14045e+07	3.71726e+07	3.8225e+07	3.63876e+07	1.80977	9.94449e-05
POS_M295T401_2	Leu-Tyr;Ile-Tyr;Estradiol-17beta;Estradiol-17alpha;[FA (18:0/2:0)] 13Z,17-Octadecadiene-9,11-diynoic acid;[FA (18:3)] 5,8,11-octadecatriynoic acid;[FA (18:3)] 6,9,12-octadecatriynoic acid;[FA (18:3)] 8,11,14-octadecatriynoic acid;[ST (2:0)] estra-5,7,9-triene-3beta,17beta-diol;[ST (2:0/2:0/2:0)] 8alpha-estra-1,3,5(10)-trien-3,17beta-diol;[ST (2:0)] estra-5,7,9-triene-3alpha,17alpha-diol;19-Norand…	3.62817e+07	2.90272e+07	3.19201e+07	3.31834e+07	3.88914e+07	3.80784e+07	903534	9.72229e+06	6.71239e+06	7.86871e+06	9.0412e+06	6.03976e+06	-2.36387	8.21024e-08
POS_M811T665_3	Vinblastine;Leurosidine;PI(13:0/18:4(6Z,9Z,12Z,15Z));PI(18:4(6Z,9Z,12Z,15Z)/13:0);[GL (16:0)] 1-hexadecanyl-2-((2'-alpha-glucosyl)-beta-glucosyl)-3-beta-xylosyl-sn-glycerol	4.6803e+07	4.49094e+07	8.32092e+07	6.0248e+07	3.96868e+07	1.03193e+08	3.85142e+06	1.3314e+07	2.98795e+07	3.48256e+07	3.74016e+07	3.79493e+07	-1.26578	0.0109219
POS_M117T78	1,6-diaminohexane;Cyclohexylamine	1.7437e+07	4.54177e+07	2.57725e+07	5.41342e+07	1.38883e+07	2.36528e+07	4.67816e+07	6.71308e+07	3.93656e+07	7.16128e+07	7.90234e+07	8.9028e+07	1.1239	0.00588935
POS_M451T624	PA(P-20:0/0:0);C17 sphingosine-1-phosphocholine;Ercalcitriol;[ST (2:0)] 4alpha-carboxy-cholesta-8,24-dien-3beta-ol;[ST (4:0/3:0)] (5Z,7E,22Z)-(1S,3R,20S)-9,10-seco-5,7,10(19),22-ergostatetraene-1,3,25-triol;[ST (3:0)] (7E,22E)-(3S,6R)-6,19-epidioxy-9,10-seco-5(10),7,22-ergostatrien-3-ol;[ST (3:0)] (7E,22E)-(3S,6S)-6,19-epidioxy-9,10-seco-5(10),7,22-ergostatrien-3-ol;[ST (4:0)] (7E,22E)-(3S,6R)-6-…	3.78307e+07	3.4938e+07	4.05621e+07	3.29012e+07	3.66258e+07	3.86398e+07	290749	1.19448e+07	1.17941e+07	9.64503e+06	8.71479e+06	1.13847e+07	-2.0423	1.23677e-07
POS_M441T598_2	Asp-Leu-Pro-Pro;Glu-Val-Pro-Pro;Ile-Asp-Pro-Pro;Tirofiban;Ala-Leu-Thr-His;His-Val-Val-Ser;Ile-Thr-Ala-His;Lys-Phe-Phe;CPA(18:1(11Z)/0:0);CPA(18:1(9Z)/0:0);CPA(18:1(9Z));Lys-Lys-Gly-Ser;[PR dihydoxy(2:0)] (+)-12alpha,25alpha-dihydoxy-16-scalaren-24,25-olide;[ST hydroxy(3:0)] (5Z,7E)-(1S,3R)-1,3-dihydroxy-25-homo-9,10-seco-5,7,10(19)-cholatrien-25-oic acid;7b-Hydroxy-3-oxo-5b-cholanoicacid;MG(0:0/2…	1.31484e+07	1.87458e+07	8.59253e+06	1.74915e+07	1.70951e+07	1.21964e+07	4.77697e+07	4.06264e+07	4.32191e+07	4.44078e+07	4.16479e+07	3.5854e+07	1.53857	2.57302e-07
POS_M496T671	[PC methyl(16:2)] 1-methyl-2-hexadecyl-sn-glycero-3-phosphocholine;[PC methyl(16:2)] 2-methyl-3-hexadecyl-sn-glycero-1-phosphocholine;[PC methyl(16:2)] 1-hexadecyl-2-methyl-sn-glycero-3-phosphocholine;[PC (17:2)] 1-heptadecyl-sn-glycero-3-phosphocholine;PC(O-16:0/O-1:0);PE(O-20:0/0:0);N-Methylindolo[3,2-b]-5alpha-cholest-2-ene	6.52674e+07	4.92229e+07	6.11188e+07	5.23923e+07	5.8624e+07	6.543e+07	1.09665e+07	3.64992e+07	2.11563e+07	3.94841e+07	2.64124e+07	3.46942e+07	-1.05696	0.000160034
POS_M177T463	N-Carbamoyl-L-aspartate;N3-Oxalyl-L-2,3-diaminopropanoate;4-Methylumbelliferone;1,3,8-Naphthalenertriol;Herniarin;[FA hydroxy(10:1/3:0)] 10-hydroxy-8E-Decene-2,4,6-triynoic acid;2-oxo-6-methylthiohexanoate;4-Hydroxy-3-methoxy-benzenemethanol;2,6-Dimethoxyphenol;(2E)-4-hydroxy-5-methyl-2-propylidene-3(2H)-furanone;3,5-dimethoxyphenol;Hydroxytyrosol;Pentylenetetrazole;2-hydroxy-5-nitropenta-2,4-die…	1.40928e+07	1.09594e+07	1.19979e+07	3.15598e+06	1.34499e+07	1.22905e+07	5.0493e+07	3.52399e+07	3.53063e+07	4.10043e+07	3.96136e+07	3.68646e+07	1.85475	1.50307e-06
POS_M169T91_2	2,3-Diaminosalicylic acid;L-Glutamine;D-Glutamine;3-Ureidoisobutyrate;Ala-Gly;glycylsarcosine;N-methyl-N-carbamoyl-D-alanine;6-Imino-5-oxocyclohexa-1,3-dienecarboxylate;4-nitrobenzaldehyde;3-nitrobenzaldehyde;2-nitrobenzaldehyde	9.14195e+06	2.00752e+07	1.23743e+07	1.83476e+07	1.31091e+07	1.2173e+07	3.8066e+07	4.95156e+07	3.59497e+07	4.46251e+07	3.71725e+07	4.57588e+07	1.55891	1.91127e-06
POS_M347T543	[ST hydroxy(2:0)] 17,21-dihydroxypregn-4-ene-3,20-dione;Corticosterone;[ST hydroxy(2:0)] 11 beta,17 alpha-dihydroxypregn-4-ene-3,20-dione;21-Hydroxy-5beta-pregnane-3,11,20-trione;[ST hydroxy(2:0)] 11beta,21-dihydroxy-pregn-4-ene-3,20-dione;[ST trihydroxy(3:0)] (5Z,7E)-(1S,3R)-1,3,21-trihydroxy-9,10-seco-5,7,10(19)-pregnatrien-20-one;3-Oxo-hydroxysteroid;Algestone;11alpha,15alpha-Dihydroxypregn-4-…	1.87278e+07	1.62759e+07	1.64995e+07	1.84134e+07	2.8922e+07	3.4702e+07	7.45856e+07	5.37145e+07	4.96071e+07	4.93265e+07	4.69656e+07	4.70294e+07	1.26632	0.000161193
POS_M803T594_3	Diospolysaponin A;Digoxin;Gitoxin;PI(12:0/17:2(9Z,12Z));PI(14:1(9Z)/15:1(9Z));PI(15:1(9Z)/14:1(9Z));PI(17:2(9Z,12Z)/12:0);13-sophorosyloxydocosanoate 6',6''-diacetate;Kurilensoside J;PG(14:1(9Z)/22:6(4Z,7Z,10Z,13Z,16Z,19Z));PG(18:3(6Z,9Z,12Z)/18:4(6Z,9Z,12Z,15Z));PG(18:3(9Z,12Z,15Z)/18:4(6Z,9Z,12Z,15Z));PG(18:4(6Z,9Z,12Z,15Z)/18:3(6Z,9Z,12Z));PG(18:4(6Z,9Z,12Z,15Z)/18:3(9Z,12Z,15Z));PG(22:6(4Z,7Z…	5.63018e+07	3.83118e+07	5.9105e+07	5.22855e+07	5.432e+07	4.94252e+07	551043	3.33447e+07	2.25965e+07	1.112e+07	3.10452e+07	2.54488e+07	-1.31953	0.000396078
POS_M318T348	Leu-Val-Ser;Thr-Val-Val;Ile-Ser-Val;Protoemetine;Tetrabenazine;Nateglinide;19-Oxoandrost-4-ene-3,17-dione;2-Methoxyestrone;Adrenosterone;[ST (3:0/3:0/3:0)] 1,3,5(10)-estratrien-17-one-3,7,8-triol;Testolactone;11alpha-Hydroxyandrosta-1,4-diene-3,17-dione;9alpha-Hydroxyandrosta-1,4-diene-3,17-dione;14-Hydroxyandrosta-1,4-diene-3,17-dione;9beta,11beta-Epoxyandrost-4-ene-3,17-dione;17beta-Hydroxy-3-m…	2.97239e+07	7.23914e+07	6.84422e+07	7.80902e+07	8.58502e+07	8.47122e+07	1.14687e+07	5.27908e+07	3.06703e+07	1.78375e+07	5.14265e+07	2.54183e+07	-1.14462	0.00597746
POS_M248T382	Ala-Ala-Ser;Thr-Ala-Gly;Thr-Gln;Fagaramide;Terbutaline;Prenalterol;N-Methylmescaline;demethylsuberosin;osthenol;Naproxen;6-O-Methyleuparin;Aucuparin;Kawain;Demethylbatatasin IV;Dihydroresveratrol;NOPM	2.27743e+07	3.4483e+07	2.15867e+07	3.95193e+07	2.95816e+07	2.99613e+07	8.65742e+07	6.16826e+07	4.58196e+07	6.69907e+07	6.09527e+07	4.43326e+07	1.04212	0.0010643
POS_M383T465	Asn-Ser-Tyr;Ser-Gly-Gly-Tyr;N-monoacetylchitobiose;Ibuprofenacylglucuronide;Ala-Asp-Arg;Glu-Arg-Gly;1-O-(8R-hydroxy-8-methyl-3Z,9-decadienoyl)-beta-D-glucopyranose;Trp-Val-Gly;[ST hydroxy(3:0)] 21-hydroxy-pregn-4-ene-3,11,20-trione;[ST hydroxy,methyl,ox] 11alpha,17beta-dihydroxy-17-methyl-3-oxoandrosta-1,4-diene-2-carboxaldehyde;21-Deoxycortisone;3beta-Hydroxy-17-oxoandrost-5-en-19-al acetate;Bis…	4.50378e+07	5.23033e+07	3.48899e+07	3.566e+07	5.81212e+07	6.59427e+07	1.98953e+07	2.40914e+07	2.32668e+07	1.31992e+07	1.18801e+07	1.45376e+07	-1.44988	0.000231241
POS_M314T349	Albendazole-beta-hydroxysulphone;Albendazole-gamma-hydroxysulphone;2,7-Anhydro-alpha-N-acetylneuraminic acid;2-Deoxy-2,3-dehydro-N-acetylneuraminic acid;Sarmentosin epoxide;Dubinidine;Trp-Ala;Disulfiram;Phaseolic acid	4.68044e+06	3.2397e+06	2.81725e+06	4.24976e+06	4.07991e+06	3.10033e+06	4.95002e+07	2.95365e+07	2.8934e+07	3.13053e+07	3.06481e+07	2.49529e+07	3.13605	1.01032e-05
POS_M687T653_2	[PR] Caloxanthin sulfate;Phytolaccoside B;16-alpha-hydroxygypsogenate-28-beta-D-glucoside;medicagenate-23-O-beta-glucoside;medicagenate-28-O-beta-glucoside;1-18:3-2-16:3-phosphatidate;PA(14:1(9Z)/20:5(5Z,8Z,11Z,14Z,17Z));PA(20:5(5Z,8Z,11Z,14Z,17Z)/14:1(9Z));PA(22:6(4Z,7Z,10Z,13Z,16Z,19Z)/12:0);PA(12:0/22:6(4Z,7Z,10Z,13Z,16Z,19Z));tuberactinomycin O	3.80371e+07	1.54411e+07	2.82752e+07	2.38822e+07	3.32042e+07	2.72999e+07	34021.5	199667	217646	182654	130153	206568	-7.41914	5.78971e-06
POS_M719T676_2	Vobtusine;13-[O(2')-&beta;-D-glucopyranosyl-&beta;-D-glucopyranosyloxy]docosanoate;13-sophorosyloxydocosanoic acid;PA(15:0/20:5(5Z,8Z,11Z,14Z,17Z));PA(15:1(9Z)/20:4(5Z,8Z,11Z,14Z));PA(17:1(9Z)/18:4(6Z,9Z,12Z,15Z));PA(17:2(9Z,12Z)/18:3(6Z,9Z,12Z));PA(17:2(9Z,12Z)/18:3(9Z,12Z,15Z));PA(18:3(6Z,9Z,12Z)/17:2(9Z,12Z));PA(18:3(9Z,12Z,15Z)/17:2(9Z,12Z));PA(18:4(6Z,9Z,12Z,15Z)/17:1(9Z));PA(20:4(5Z,8Z,11Z,…	4.60942e+07	2.50236e+07	4.1669e+07	3.78371e+07	4.40634e+07	4.15748e+07	1.89824e+07	1.90707e+07	1.91755e+07	8020.54	17447.2	7996.65	-2.04474	0.000206917
POS_M375T420	Diospyrin;Isodiospyrin;2-hydroxylamino-4,6-dinitrotoluene-O-glucoside;2-hydroxylamino-4,6-dinitrotoluene-C-glucoside;4-hydroxylamino-2,6-dinitrotoluene C-glucoside;4-hydroxylamino-2,6-dinitrotoluene-O-glucoside;Savinin;Semilicoisoflavone B;Lupinisoflavone A;Crotarin;Licoisoflavone B;Parvisoflavone B;Parvisoflavone A;Sophoraisoflavone A;Elliptone;Erosone;Bavacoumestan B;Psoralidin oxide;Bavacoumes…	4.34911e+07	3.69031e+07	4.97308e+07	3.04242e+07	3.20708e+07	3.45832e+07	1.01215e+07	9.20805e+06	1.22036e+07	8.40454e+06	1.17218e+07	7.75073e+06	-1.9352	4.10212e-06
POS_M152T75	N-Methyltyramine;N-Methylphenylethanolamine;D-Cathine;norephedrine;Phenylpropanolamine;Mearsine;alpha-Methyl-m-tyramine;phenylalaninol;Indan-1-ol;Cinnamyl alcohol;Phenylacetone;chavicol;anol	2.74636e+07	3.12111e+07	2.23615e+07	3.17088e+07	2.67185e+07	2.04567e+07	8.37927e+07	6.16535e+07	4.40582e+07	4.11467e+07	6.17459e+07	5.65818e+07	1.12579	0.00069165
POS_M788T564_2	FADH2	3.49003e+06	3.13112e+06	2.59803e+06	3.48975e+06	2.62164e+06	2.3549e+06	5.10177e+07	1.84721e+07	3.0336e+07	3.27363e+07	3.16164e+07	3.08196e+07	3.46282	4.16034e-05
POS_M356T800	6,9,12,15,18,21-Tetracosahexaenoic acid;[FA hydroxy(20:3)] 8,9-dihydroxy-5Z,11Z,14Z-eicosatrienoic acid;[FA hydroxy(20:3)] 11,12-dihydroxy-5Z,8Z,14Z-eicosatrienoic acid;[FA hydroxy(20:3)] 5,6-dihydroxy-8Z,11Z,14Z-eicosatrienoic acid;14,15-DHET;Aphidicolin;[FA oxo,hydrox] 9-oxo-15S-hydroxy-13E-prostaenoic acid;[FA hydroxy(2:0)] 9S,15S-dihydroxy-5Z,13E-prostadienoic acid;[FA hydroxy(2:0)] 9R,15S-di…	4.90514e+06	1.28301e+07	6.83116e+06	1.19431e+07	5.82057e+06	6.80496e+06	1.01757e+08	2.7424e+07	2.94501e+07	4.20875e+07	3.73265e+07	3.26742e+07	2.46198	0.00982555
POS_M284T411	Hymexazol O-glucoside;Hymexazol N-glucoside;N-acetyl-tryptophanamide;4,4'-Methylene-bis-(2-chloroaniline)	4.37546e+07	3.35901e+07	3.95839e+07	2.82229e+07	4.40237e+07	4.44178e+07	8.19419e+06	1.57135e+07	9.01576e+06	1.11304e+07	8.54794e+06	1.84286e+07	-1.71749	7.86301e-06
POS_M477T558_1	Lys-Lys-Thr-Thr;Ile-Phe-Val-Val;Leu-Phe-Val-Val;[PR] (-)-Asbestinine 2;Ile-Leu-Leu-Pro;Leu-Leu-Leu-Pro;Ile-Ile-Ile-Pro;Ile-Ile-Leu-Pro;27-Norcholestanehexol;Asn-Leu-Leu-Thr;Asp-Lys-Val-Val;Glu-Leu-Lys-Ala;Gln-Leu-Leu-Ser;Gln-Leu-Thr-Val;Ile-Leu-Gln-Ser;Ile-Leu-Thr-Asn;Ile-Thr-Val-Gln;Ala-Glu-Ile-Lys;Asn-Ile-Ile-Thr;Gln-Ile-Ile-Ser;Ala-Leu-Thr-Arg;Ala-Lys-Lys-Asn;Arg-Val-Val-Ser;Gln-Lys-Lys-Gly;Il…	1.6678e+07	1.46992e+07	1.77259e+07	5.56685e+06	2.63376e+07	3.33511e+07	8.13231e+07	4.01949e+07	5.51733e+07	4.8905e+07	4.18892e+07	4.46654e+07	1.44868	0.00122038
POS_M265T470	--	2.69943e+07	2.25055e+07	3.83813e+07	2.61685e+07	3.38404e+07	4.63138e+07	1.69231e+06	7.58439e+06	6.0303e+06	1.47897e+06	5.0435e+06	7.98186e+06	-2.70364	3.01103e-05
POS_M354T743_1	13,14-Dihydro- lipoxin A4;prostaglandin H1;C16 Sphinganine-1-phosphate;Levomethadyl acetate;Panamine;[SP hydrox] 6-hydroxysphing-4E-enine;[SP hydrox] 4R-hydroxy-sphing-8Z-enine;&Delta;8-phytosphingenine;Dehydrophytosphingosine;Acebutolol	2.55471e+07	2.96059e+07	1.91806e+07	3.24177e+07	2.90375e+07	2.72435e+07	7.43632e+07	5.20966e+07	4.68298e+07	5.5074e+07	5.96788e+07	4.60054e+07	1.0349	0.000114723
POS_M809T564_3	Kaempferol 3-sophoroside-7-glucuronide;Kaempferol 3-gentiobioside-7-glucuronide;Quercetin 3-rutinoside-7-glucuronide;Quercetin 3-glucuronide-7-rutinoside;Isorhamnetin 3-(3'',6''-di-p-coumarylglucoside);Kaempferol 3-(3''-p-coumaryl-6''-ferulylglucoside);Tricetin 7-glucoside-3'-[6''-(3-hydroxy-3-methylglutaryl)glucoside;6-Hydroxyluteolin 6-glucoside-7-[6'''-(3-hydroxy-3-methylglutaryl)glucoside];Ka…	1.59286e+06	1.54324e+06	1.34711e+06	2.97871e+06	1.09898e+06	851333	5.43428e+07	1.93041e+07	2.37038e+07	3.17743e+07	3.0019e+07	2.70558e+07	4.30617	0.000156414
POS_M143T602	cis,cis-Muconate;1,2,3,5-Tetrahydroxybenzene;2-Hydroxymuconate semialdehyde;2-Oxo-2,3-dihydrofuran-5-acetate;2,5-Dihydro-5-oxofuran-2-acetate;cis,trans-4-Hydroxymuconic semialdehyde;Kojic acid;trans-trans-Muconicacid;(S)-5-Oxo-2,5-dihydrofuran-2-acetate;cis,trans-Hexadienedioate;Sumiki'sacid;D-Erythrose;L-Erythrulose;D-Erythrulose;D-Threose;(S)-3-4-Dihydroxybutyricacid;2-4-Dihydroxybutanoicacid;4…	1.05995e+07	2.38009e+07	2.23652e+07	3.19469e+07	2.01709e+07	7.07149e+06	6.08434e+07	3.55201e+07	4.5149e+07	4.47933e+07	7.80984e+07	3.97125e+07	1.39106	0.00187804
POS_M757T467_2	Cyanidin 3-O-(6-O-p-coumaroyl)glucoside-5-O-glucoside;Pelargonidin 3-O-(6-caffeoyl-beta-D-glucoside) 5-O-beta-D-glucoside;Cyanidin 3-O-beta-D-glucoside 5-O-(6-coumaroyl-beta-D-glucoside);Pelargonidin 3-glucoside 5-caffeoylglucoside;Isovitexin 7-O-(6'''-caffeoyl)-beta-D-glucopyranoside;Orientin 2''-O-xyloside-6''-ferulate;Quercetin 3-(2G-(E)-p-coumaroylrutinoside);Kaempferol 3-(6''-p-coumarylgluco…	6.41594e+07	2.10458e+07	3.59224e+07	3.07949e+07	9.12436e+07	8.77935e+07	3.68605e+07	2.2345e+07	1.19946e+07	1.26984e+07	1.90898e+07	1.46641e+07	-1.49212	0.0204519
POS_M243T470	[FA (16:0/2:0)] 6E,8E,14E-Hexadecatriene-10,12-diynoic acid;[FA (16:0/2:0)] 6E,8E,14Z-Hexadecatriene-10,12-diynoic acid;Bisphenol B;4,4a,5,6,7,8-Hexahydro-6-(p-hydroxyphenyl)-2(3H)-naphthalenone;4,4'-(Butane-1,1-diyl)diphenol;4,4'-(2-Methylpropylidene)bisphenol;Oblongolide;Glutinosone;1-Octylglycerol;2-Octylglycerol;6-Benzylaminopurine	1.93916e+06	1.28593e+07	6.13584e+06	3.78372e+06	9.51915e+06	2.56514e+06	5.90385e+07	3.74656e+07	9.02412e+06	3.90244e+07	3.99112e+07	3.3601e+07	2.56689	0.00123514
POS_M337T565	Psoralidin;Sojagol;Glabrone;Puerarone;Alpinumisoflavone;Derrone;Isoderrone;Clandestacarpin;Isosojagol;Phaseol;Isopsoralidin;Ciliatin A;Atalantoflavone;Yinyanghuo C;Carpachromene;Dihydropteroate;dihydroisopteroate;[Fv Hydroxy,methox] 2'-Hydroxy-3,4,5-methoxychalcone;[Fv Hydroxy,trimethox] 2'-Hydroxy-2,4',6'-trimethoxychalcone;[Fv] Flavokawin A;[Fv Hydroxy,trimethox] 4'-Hydroxy-2',4,6'-trimethoxych…	3.32924e+07	3.72803e+07	4.08785e+07	4.25896e+07	3.57679e+07	3.67337e+07	1.19666e+07	1.33273e+07	1.16102e+07	1.07086e+07	1.10416e+07	1.25363e+07	-1.67002	6.41484e-09
POS_M260T241	Leu-Ala-Gly;Leu-Gln;Val-Ala-Ala;Ile-Gln;Ile-Ala-Gly;2-Heptyl-4-hydroxyquinoline-N-oxide;Propranolol;R (+)-Propanolol;2-Heptyl-3-hydroxy-quinolone;[FA (16:0/2:0)] 6E,8E,14E-Hexadecatriene-10,12-diynoic acid;[FA (16:0/2:0)] 6E,8E,14Z-Hexadecatriene-10,12-diynoic acid;Bisphenol B;4,4a,5,6,7,8-Hexahydro-6-(p-hydroxyphenyl)-2(3H)-naphthalenone;4,4'-(Butane-1,1-diyl)diphenol;4,4'-(2-Methylpropylidene)b…	4.68512e+07	4.7186e+07	3.57385e+07	5.09862e+07	4.82797e+07	4.89509e+07	2.36681e+07	8.61469e+06	8.08215e+06	2.58704e+07	3.07123e+07	7.49429e+06	-1.41234	0.000131125
POS_M836T703	Troleandomycin;Leucomycin A4;PS(15:0/22:4(7Z,10Z,13Z,16Z));PS(17:1(9Z)/20:3(8Z,11Z,14Z));PS(17:2(9Z,12Z)/20:2(11Z,14Z));PS(18:3(6Z,9Z,12Z)/19:1(9Z));PS(18:3(9Z,12Z,15Z)/19:1(9Z));PS(18:4(6Z,9Z,12Z,15Z)/19:0);PS(19:0/18:4(6Z,9Z,12Z,15Z));PS(19:1(9Z)/18:3(6Z,9Z,12Z));PS(19:1(9Z)/18:3(9Z,12Z,15Z));PS(20:2(11Z,14Z)/17:2(9Z,12Z));PS(20:3(8Z,11Z,14Z)/17:1(9Z));PS(20:4(5Z,8Z,11Z,14Z)/17:0);PS(22:4(7Z,10…	1.29429e+07	1.99135e+07	3.6583e+07	3.14083e+07	3.38306e+07	3.08138e+07	343447	104883	90222	125942	194912	186395	-7.30601	2.48282e-05
POS_M372T524	Cys-Ser-Tyr;Leu-Asp-Cys;Glu-Ala-Met;Glu-Cys-Val;Ile-Asp-Cys;Fagaronine;2-(Biaryl)carbapenems;Anisessine;Anisotine;Leu-Asp-Ser;Thr-Val-Asp;Glu-Ser-Val;Ile-Asp-Ser;Seneciphylline;Veprisinium;Narcissidine;Tebufenpyrad;Phe-Ala-Pro;Primidolol;Griseofulvin;(S)-N-[3-(3,4-Methylenedioxyphenyl)-2-(mercaptomethyl)-1- oxoprolyl]glycine;Chlorogenate;Biflorin	1.83461e+07	1.52516e+06	2.00727e+07	1.96497e+07	2.24769e+07	2.0814e+07	5.1418e+07	4.67721e+07	5.32227e+07	4.47909e+07	3.9789e+07	3.7692e+07	1.41149	3.60022e-05
POS_M500T697_1	Gln-Lys-Lys-Pro;His-Leu-Leu-Thr;Ile-Leu-Thr-His;His-Ile-Ile-Thr;[ST (3:0/3:0)] (7E,16Z)-(1S,3R)-23-thia-24,24b-clycobenzyl-19-nor-24a,24b-dihomo-9,10-seco-5,7,16-cholestatriene-1,3,25-triol;[ST (3:0/3:0)] (7E,16Z)-(1S,3R,20R)-23-thia-24,24b-benzyl-19-nor-24a,24b-dihomo-9,10-seco-5,7,16-cholestatriene-1,3,25-triol;Fusicoccin H;Ala-Lys-Lys-His;26-hydroxycholesterol 3-sulfate	8.22817e+07	1.18295e+08	2.62813e+07	6.06138e+07	7.17727e+07	5.76189e+07	7.01331e+07	1.89825e+07	2.07205e+07	2.30018e+07	1.68133e+07	2.25263e+07	-1.27568	0.0214145
POS_M501T649	Gln-Leu-Leu-Lys;Ile-Leu-Lys-Gln;Gln-Ile-Ile-Lys;(25S)-5alpha-cholestan-3beta,4beta,6alpha,7alpha,8beta,15beta,16beta,26-octol;(25S)-5alpha-cholestan-3beta,4beta,6alpha,7beta,8beta,15alpha,16beta,26-octol;Adouetine X;Frangulanine;Arg-Lys-Val-Val;[ST hydroxy(3:0)] (7E)-(1R,2S,3R)-2-(3-hydroxypropoxy)-19-nor-9,10-seco-5,7-cholestadiene-1,3,25-triol;[ST hydroxy(3:0)] (7E)-(1R,2R,3R)-2-(3-hydroxypropo…	5.38675e+07	3.33912e+07	4.72356e+07	4.33869e+07	4.2693e+07	4.18903e+07	272714	2.4498e+07	1.92133e+07	2.08721e+07	8.94702e+06	2.19654e+07	-1.4545	0.000151286
POS_M173T105_1	Glycylproline;L-prolyl-L-glycine;[PR] Perillyl aldehyde;[PR] (-)-Carvone;[PR] Menthofuran;[PR] (-)-Isopiperitenone;(+)-(S)-Carvone;[PR] Thymol;Pinocarvone;[PR] Myrtenal;[PR] Carvacrol;(+)-Sabinone;Piperitenone;p-Cumic alcohol;safranal;[FA (10:3)] 2,4,7-decatrienal;[PR acetyl(3:1/5:1)] 1-acetyl-4-isopropenyl-cyclopentene;Chrysanthenone;Umbellulone;Verbenone;2-tert-Butylphenol;2-sec-Butylphenol;4-s…	1.85344e+07	3.51263e+07	1.78323e+07	3.4533e+07	2.37067e+07	2.69268e+07	8.89799e+07	4.71186e+07	5.02362e+07	5.08219e+07	5.15214e+07	5.11034e+07	1.11697	0.00171056
POS_M835T729_2	Bayogenin 3-O-cellobioside	5.11802e+07	2.18789e+07	2.17024e+07	3.50225e+07	2.33289e+07	4.29018e+07	9.62233e+06	4.74956e+06	3.15947e+06	4.15629e+06	3.65401e+06	4.71337e+06	-2.70528	0.000327265
POS_M342T97	--	5.8588e+07	4.69047e+07	3.93713e+07	4.74705e+07	5.74647e+07	5.0202e+07	2.61906e+07	2.69145e+07	2.26872e+07	2.22496e+07	1.90387e+07	2.53534e+07	-1.07468	8.80328e-06
POS_M128T734	2,3,4,5-Tetrahydropyridine-2-carboxylate;delta1-Piperideine-2-carboxylate;alpha-(Methylenecyclopropyl)glycine;L-Baikiain;Guvacine;Isoguvacine;N-ethylsuccinimide;Diethanolamine;2-Amino-2-methyl-1,3-propandiol;p-Benzenediol;Catechol;Resorcinol;[FA (6:2/2:0)] 2,4-hexadienedial;5-Methyl-2-furaldehyde	6.77572e+06	1.31967e+07	1.85537e+07	4.08799e+06	4.57766e+06	1.02055e+07	9.15014e+06	5.7887e+07	5.51655e+07	4.38658e+07	3.06674e+07	4.67347e+07	2.08469	0.00252192
POS_M307T310	(+)-Gallocatechin;[Fv] Epigallocatechin;Leucocyanidin;Robinetinidol-4alpha-ol;Mesquitol-4beta-ol;Epimesquitol-4alpha-ol;Epimesquitol-4beta-ol;2-oxindole-3-acetyl-asp;p-Cresolglucuronide;Psilocybin;Deoxycoformycin;Lysergic acid;N-Butyl-beta-carboline-3-carboxylate;paspalate;3-Methylcholanthrene;PMEG	1.48405e+07	2.22301e+07	1.7638e+07	3.4842e+07	2.63928e+07	3.52765e+07	5.42067e+07	5.38125e+07	4.45961e+07	7.89949e+07	3.70804e+07	6.28749e+07	1.13265	0.00146303
POS_M435T649	[ST (3:0)] (5Z,7E)-(1S,3R,24R)-25-fluoro-9,10-seco-5,7,10(19)-cholestatriene-1,3,24-triol;[ST (3:0)] (5Z,7E,10Z)-(1S,3R)-19-fluoro-9,10-seco-5,7,10(19)-cholestatriene-1,3,25-triol;[ST (3:0)] (5Z,7E,10E)-(1S,3R)-19-fluoro-9,10-seco-5,7,10(19)-cholestatriene-1,3,25-triol;[ST (3:0)] (5E,7E,10Z)-(1S,3R)-19-fluoro-9,10-seco-5,7,10(19)-cholestatriene-1,3,25-triol;[ST (3:0)] (5E,7E,10E)-(1S,3R)-19-fluor…	4.5571e+07	3.96578e+07	4.60598e+07	3.8481e+07	3.86995e+07	4.00433e+07	449290	2.1983e+07	1.69344e+07	1.8374e+07	1.13448e+07	1.95157e+07	-1.48792	1.83783e-05
POS_M612T493_2	Cyanidin 3-(6-p-caffeoyl)glucoside;Delphinidin 3-(6-p-coumaroyl)glucoside;Cyanidin 3-(6''-caffeylglucoside);Delphinidin 3-O-beta-D-(6-O-(E)-p-coumaryl)galactopyranoside;Delphinidin 3-(6''-p-coumarylglucoside);dTDP-4-dimethylamino-4,6-dideoxy-5-C-methyl-L-mannose;1-phospho-N-acetylmuramoyl-L-alanyl-D-glutamate;Cys-Trp-Cys-Tyr;Epicatechin 3,5-di-O-gallate;Catechin 3,7,-di-O-galate;Catechin 5,7,-di-…	4.15733e+06	9.80713e+06	9.8046e+06	9.6798e+06	9.08723e+06	7.07021e+06	2.39762e+07	4.1137e+07	2.65837e+07	5.27191e+07	4.33851e+07	2.46161e+07	2.09831	0.000285503
POS_M287T470	[Fv] Licodione 2'-methyl ether;[Fv] Isosakuranetin;[Fv] Sakuranetin;[Fv trihydrox] 3'-Formyl-2',4',6'-trihydroxydihydrochalcone;(-)-Vestitone;Dihydrobiochanin A;(S)-DNPA;2,7-Dihydroxy-4'-methoxyisoflavanone;[FA (14:1/14:1/3:0)] 8,9,10,11-diepoxy-14-acetoxy-12E-tetradecen-2,4,6-triyn-1-ol;[Fv] Homobutein;[Fv Trihydroxy,methox] 3,2',4'-Trihydroxy-4-methoxychalcone;[Fv] Sappanchalcone;[Fv] Calythrop…	2.62963e+07	2.09503e+07	3.56851e+07	2.43297e+07	3.1599e+07	4.21417e+07	5.15646e+06	6.11604e+06	4.83673e+06	1.26712e+06	3.54851e+06	6.34235e+06	-2.73077	1.55075e-05
POS_M131T152	--	2.4242e+06	2.1731e+06	442915	1.57215e+06	1.50488e+06	1.72102e+06	3.60995e+07	2.93835e+07	2.24725e+07	2.7702e+07	2.14342e+07	2.39135e+07	4.03256	5.63684e-07
POS_M189T505	N6-Acetyl-L-lysine;N2-Acetyl-L-lysine;Glycyl-leucine;6-Acetamido-3-aminohexanoate;Val-Ala;Ile-Gly;&gamma;-glutamyl-isopropylamide;[FA (13:1/2:0)] 2-tridecene-4,7-diynal;[FA (11:2)] 2,5-undecadienal;&beta;-fenchocamphorone;N-Butyryl-L-homoserine lactone;Crotanecine	2.85188e+07	3.60471e+07	2.97634e+07	3.49229e+07	3.6504e+07	3.1215e+07	7.05665e+06	8.90373e+06	7.98714e+06	4.98848e+06	8.38929e+06	8.39549e+06	-2.10706	1.30278e-08
POS_M519T521_2	Arg-Lys-Thr-Asp;Glu-Lys-Ser-Arg;Gln-Lys-Phe-Pro;Lys-Trp-Val-Ser;Gln-Leu-Lys-Met;Ile-Lys-Met-Gln;Sativanine B;Arg-Thr-Ser-Arg;His-Leu-Leu-His;Ile-Leu-His-His;His-Ile-His-Ile;Arg-Leu-Lys-Cys;Ile-Lys-Cys-Arg;Hypercalin B;[ST hydroxy,methyl,ethyl(4:0/2:0)] (5Z,7E)-(1S,3R)-23-aza-23-[3-(1-hydroxy-1-methylethyl)-phenyl]-24,25,26,27-tetranor-9,10-seco-5,7,10(19)-cholestatriene-1,3-diol;Pregnanediol-3-gl…	1.0507e+07	6.79946e+06	9.98324e+06	5.19481e+06	1.82021e+07	2.39049e+07	5.05402e+07	4.06758e+07	3.57486e+07	5.34029e+07	2.75754e+07	3.52024e+07	1.70473	0.000214789
POS_M348T516	7'-Carboxy-alpha-chromanol;12-Nitro-9Z,12Z-octadecadienoic acid;[FA hydroxy(14:0)] N-(3-hydroxy-7Z-tetradecenoyl)-homoserine lactone;Bisoprolol;[FA (18:2)] 10-nitro,9Z,12Z-octadecadienoic acid;Tolterodine;[SP methyl(3:0)] 9-methyl-sphinga-4E,8E,10E-trienine;Dicyclomine;Gibberellin A15;Carnosol;Dicyclohexyl phthalate;gibberellin A9 methyl ester;Leu-Ala-Gln;Lys-Pro-Ser;Val-Val-Asn;Ala-Leu-Ala-Gly;A…	1.88715e+07	1.37648e+07	1.40987e+07	1.71468e+07	2.44898e+07	3.02453e+07	6.3866e+07	5.25926e+07	4.52595e+07	3.99572e+07	4.16809e+07	4.25199e+07	1.26908	0.000112474
POS_M384T561	Acutumidine;Phe-Asp-Cys;S-tubercidinylhomocysteine;Met-Asp-Pro;indole-3-acetyl-tryptophan;Levofloxacin;Ofloxacin;Leu-Asp-Asp;Glu-Asp-Val;Ile-Asp-Asp;Albomaculine;Aknadicine;Ala-Gln-Gln;Val-Asn-Asn;Ala-Ala-Ala-Asn;Ala-Ala-Gln-Gly;Asn-Val-Gly-Gly;Met-Val-Pro;Met-Asn-Cys;Ala-Ala-Cys-Cys;Cys-Met-Gly-Gly	3.7784e+07	4.32587e+07	4.29777e+07	3.63538e+07	3.97188e+07	5.26542e+07	1.54579e+07	1.91925e+07	1.84389e+07	1.55516e+07	1.56497e+07	1.61736e+07	-1.33101	1.278e-06
POS_M621T543_2	[PR] Ketomyxol/ 2'-Hydroxyflexixanthin;[PR] Erythroxanthin;[PR] Halocynthiaxanthin;[PR] Mytiloxanthin;[PR] 4,4'-Dihydroxydiatoxanthin;Polidocanol;Spheroidenone;[PR] Hydroxyspirilloxanthin/ OH-Spirilloxanthin/ (Monometylated spirilloxanthin);[PR] Bacteriorubuxanthin;R.g.-Keto I;Thiothece-474;Okenone;menaquinol-6	5.11597e+07	5.14958e+07	4.54728e+07	4.83592e+07	4.69171e+07	4.34128e+07	74987.6	2.63924e+07	2.7487e+07	1.96761e+07	1.67774e+07	3.02835e+07	-1.24881	0.000151156
POS_M286T311	N4-Acetylcytidine;Arborinine;Letrozole;Probenecid;Ala-Ser-Ser;Thr-Gly-Ser;7-mercaptoheptanoylthreonine;Hydroxybutyrylcarnitine;Portulacaxanthin III;DHAP(6:0);Homolanthionine;Formononetin;Isoformononetin;Dalbergin;Tectochrysin;1-[6-Hydroxy-2-(4-hydroxyphenyl)-1-benzofuran-3-yl]ethanone;6-Hydroxy-2'-methoxyflavone;Pallidiflorin;5-Hydroxy-7-methoxyisoflavone;Isodalbergin;Isopratol;Trigraecum;5-Hydro…	8.11424e+06	1.46971e+07	1.01072e+07	2.08689e+07	7.88101e+06	1.18697e+07	6.15453e+07	3.87449e+07	2.79824e+07	4.35457e+07	3.23005e+07	3.49953e+07	1.70113	0.000372172
POS_M680T608_2	[PG (12:0/13:0)] 1-dodecanoyl-2-tridecanoyl-sn-glycero-3-phospho-(1'-rac-glycerol) (ammonium salt	5.27288e+07	4.08103e+07	5.30311e+07	3.43527e+07	4.83131e+07	4.83878e+07	651166	2.54098e+07	2.23504e+07	2.16488e+07	1.70408e+07	2.74144e+07	-1.27759	0.000269612
POS_M302T385	Leu-Leu-Gly;Leu-Val-Ala;Ile-Gly-Ile;Ile-Gly-Leu;Ile-Ala-Val;2-n-nonyl-4-hydroxyquinoline-N-oxide;Methyltrienolone;Androsta-4,9(11)-diene-3,17-dione;4,4-Bis(4-hydroxyphenyl)heptane;1-Methylestra-1,3,5(10),6-tetraene-3,17beta-diol;3-Hydroxy-1-methylestra-1,3,5(10)-trien-17-one;Hexestrol monomethyl ether;Boldione	4.2841e+07	3.64406e+07	3.75164e+07	4.56327e+07	4.87538e+07	4.94277e+07	8.64204e+06	2.48362e+07	1.75134e+07	1.61392e+07	2.33827e+07	1.41532e+07	-1.3161	1.47189e-05
POS_M625T512_2	Isoorientin 2''-O-(E)-ferulate;2''-O-Feruloylorientin;0;Luteolin 7-(6''-ferulylglucoside);Kaempferol 3-(6''-ferulylglucoside);Isorhamnetin 7-(6''-p-coumarylglucoside);6-Hydroxykaempferol 6-methyl ether 3-(6''-p-coumaroylglucoside);[Fv] Subulin;Tectorigenin 7-O-gentiobioside;Isorhamnetin 3-neohesperidoside;Narcissin;Tamarixetin 7-rutinoside;Tamarixetin 3-neohesperidoside;Isoscoparin 2''-O-glucosid…	1.35374e+07	1.19012e+07	1.84506e+07	1.05879e+07	1.06857e+07	1.14043e+07	2.14304e+07	3.83093e+07	6.04322e+07	4.5416e+07	3.5643e+07	4.64414e+07	1.69364	0.000380717
POS_M611T493_1	Epigallocatechin 3,5,-di-O-gallate;Epigallocatechin 3,3',-di-O-gallate;Epigallocatechin 3,4',-di-O-gallate;Epigallocatechin 5,7,-di-O-gallate;Gallocatechin 7,3'-di-O-gallate;Gallocatechin 7,4'-di-O-gallate;Kolaflavanone;Cyanidin 3-(6''-dioxalylglucoside)	4.9209e+06	3.38752e+06	6.36269e+06	1.85997e+07	3.28731e+06	2.92446e+06	2.91031e+07	5.19782e+07	1.26709e+07	1.53644e+07	6.67299e+07	7.01616e+07	2.63942	0.00908599
POS_M517T649_3	[PR hydrox] (-)-16beta-acetoxy-3alpha,11alpha-dihydroxyfusida-17(20)Z,24-diene-21-oic acid;(22R,23R)-28-homobrassinolide	3.95861e+07	1.66275e+07	3.94555e+07	3.55158e+07	2.97653e+07	3.61533e+07	386078	9.18265e+06	5.38289e+06	1.3307e+07	4.72704e+06	9.17306e+06	-2.22505	7.3226e-05
POS_M315T800_1	[FA hydroxy(18:1)] 9,10-dihydroxy-12Z-octadecenoic acid;[FA hydroxy(18:1)] 12,13-dihydroxy-9Z-octadecenoic acid;[FA (18:0/2:0)] Octadecanedioic acid;[FA hydroxy(18:1)] 9,10-dihydroxy-12-octadecenoic acid;[FA hydroxy(18:1)] 9,13-dihydroxy-10-octadecenoic acid;[FA hydroxy(18:1)] 9,13-dihydroxy-11-octadecenoic acid;[FA hydroxy(18:1)] 12,13-dihydroxy-9-octadecenoic acid;[FA hydroxy(18:1)] 7S,8S-dihyd…	7.20024e+06	3.46641e+06	2.99719e+06	3.57367e+07	1.66925e+07	1.92147e+07	1.03027e+08	2.77668e+07	3.5268e+07	5.49664e+07	4.56094e+07	3.398e+07	1.81718	0.0159624
POS_M249T367	5-Hydroxyindoleacetylglycine;Pyrimethamine;Porphobilinogen;carbidopa;(2S)-Flavan-4-ol;Pinosylvin methyl ether;4,4'-Dihydroxy-alpha-methylstilbene;7-Hydroxyflavan;Deoxylapachol;Favan-3-ol;phenylethylbenzoate;N-benzylbenzamidine;(+)-7-Isojasmonic acid;(-)-Jasmonic acid;[FA oxo(5:1/5:0)] (1S,2R)-3-oxo-2-(2'Z-pentenyl)-cyclopentaneacetic acid;(-)-7-iso-jasmonate;(+)-jasmonate;(3S,7S)-Jasmonic acid	1.98647e+07	2.14505e+07	1.76925e+07	2.40177e+07	2.30382e+07	2.22933e+07	4.91216e+07	4.77505e+07	4.53835e+07	4.4286e+07	3.9997e+07	4.72626e+07	1.09297	3.72512e-08
POS_M631T649_3	Kurilensoside F;3-O-(Galb)-(25R)-12-oxo-5alpha-spirostan-3beta-ol;PA(O-16:0/13:0);Arg-Trp-Pro-Arg;Toxiferine I;Indinavir	8.07251e+07	4.31674e+07	5.62428e+07	7.2952e+07	4.71196e+07	2.20198e+07	882481	3.99532e+07	9.24075e+06	2.00227e+07	1.34222e+07	3.76289e+07	-1.41128	0.011187
POS_M153T311_1	Xanthine;Alloxanthine;6-8-Dihydroxypurine;L-proline amide;3-Amino-2-piperidone	8.89393e+06	1.40638e+07	1.08573e+07	2.00793e+07	8.21977e+06	1.29986e+07	6.55298e+07	4.01359e+07	2.84837e+07	4.22139e+07	3.32953e+07	3.07604e+07	1.67842	0.00079275
POS_M194T89	creatinine phosphate;L-Histidine;3-(Pyrazol-1-yl)-L-alanine;D-Histidine;bacimethrin;N3-hydroxyethylcytosine	9.05342e+06	1.20594e+07	1.06578e+07	1.47399e+07	1.1698e+07	1.52816e+07	4.99269e+07	3.95648e+07	3.11601e+07	3.83438e+07	3.11257e+07	3.25036e+07	1.59899	1.23436e-05
POS_M495T558_1	His-Leu-Leu-Leu;Ile-Leu-Leu-His;His-Ile-Ile-Ile;His-Ile-Ile-Leu;Makisterone B;Lys-Lys-Val-Val;Ursolic acid;[PR hydrox] (+)-3beta-hydroxy-12-ursen-28-oic acid;[ST (4:0/4:0/4:0/3:0)] (5Z,7E,22E)-(1S,3R)-24a,24b,24c-trihomo-9,10-seco-5,7,10(19),22-cholestatetraene-1,3,25-triol;[ST dimethyl(4:0/3:0)] (5Z,7E,22E)-(1S,3R)-26,27-dimethyl-24a-homo-9,10-seco-5,7,10(19),22-cholestatetraene-1,3,25-triol;[ST…	2.30817e+07	1.68632e+07	1.56717e+07	1.64556e+07	2.54635e+07	3.96073e+07	7.86088e+07	6.75669e+07	3.43488e+07	6.22374e+07	3.17782e+07	4.80681e+07	1.2341	0.0046955
POS_M835T729_3	Bayogenin 3-O-cellobioside;PA(44:10);PA(22:4(7Z,10Z,13Z,16Z)/22:6(4Z,7Z,10Z,13Z,16Z,19Z));PA(22:6(4Z,7Z,10Z,13Z,16Z,19Z)/22:4(7Z,10Z,13Z,16Z));PI(12:0/19:0);PI(13:0/18:0);PI(14:0/17:0);PI(17:0/14:0);PI(18:0/13:0);PI(19:0/12:0);PI(16:0/15:0);PI(15:0/16:0);MGDG(20:5(5Z,8Z,11Z,14Z,17Z)/18:4(6Z,9Z,12Z,15Z))	3.72846e+07	4.52202e+07	3.09149e+07	2.60337e+07	4.96119e+07	3.2893e+07	6193.23	20523	7312.84	4461.45	2.59697e+07	2.58531e+07	-2.09756	0.0015269
POS_M763T661_1	PI(12:0/14:1(9Z));PI(14:1(9Z)/12:0)	1.66494e+07	1.85158e+07	2.5338e+07	2.84847e+07	3.70317e+07	4.15541e+07	905768	1.94268e+06	3.75001e+06	1.60325e+06	2.75396e+06	3.90628e+06	-3.4951	9.59154e-05
POS_M568T311	Glu-Met-Trp-Cys;Asn-Phe-Cys-Tyr;alpha-D-Galactosyl-1,3-beta-D-galactosyl-1,4-N-acetyl-D-glucosamine;alpha-D-Galactosyl-N-acetyllactosamine;Lacto-N-triaose;Cys-Thr-Trp-His;Gln-Met-Met-His;Asn-Ser-Tyr-Tyr;Glu-Trp-Asp-Pro;Ala-Asn-Tyr-Tyr;Asn-Phe-Ser-Tyr;Gln-Gly-Tyr-Tyr;Asn-Pro-Tyr-His;Asn-Trp-Asn-Pro;His-Thr-Trp-Ser;Asp-Lys-Met-His;Met-Trp-Pro-Pro;Arg-Met-Ser-His;Cefclidin;Betanin;Gomphrenin-I;Isobe…	1.7214e+06	4.29653e+06	2.48689e+06	9.37574e+06	1.17928e+06	2.46057e+06	6.16911e+07	3.22433e+07	1.6824e+07	3.7836e+07	2.1315e+07	2.23933e+07	3.1596	0.00191999
POS_M499T778_1	Arg-Lys-Val-Pro;PG(O-18:0/0:0);[ST hydroxy(3:0)] (5Z,7E)-(1R,2R,3R)-2-(2-hydroxyethoxy)-9,10-seco-5,7,10(19)-cholestatriene-1,3,25-triol;11-acetoxy-3beta,6alpha-dihydroxy-9,11-seco-5alpha-cholest-7-en-9-one. ;Arg-Leu-Pro-Pro;His-Lys-Val-Val;Ile-Pro-Pro-Arg;[PC (15:0)] 1-pentadecanoyl-sn-glycero-3-phosphocholine;[PE (18:0)] 1-octadecanoyl-sn-glycero-3-phosphoethanolamine;[PC methyl(14:0)] 1-tetrad…	3.77482e+07	2.21871e+07	2.45496e+07	7.54927e+06	3.58746e+07	2.78382e+07	570699	396175	439966	427783	402116	471120	-5.84591	0.00019225
POS_M875T725_3	Pristinamycin IB;Pristinamycin IC	1.00973e+07	1.08372e+07	1.10477e+07	1.79548e+07	1.25462e+07	1.40167e+07	1.13407e+08	4.12088e+07	3.09605e+07	2.5349e+07	3.87785e+07	4.34357e+07	1.93806	0.0214179
POS_M330T477	Leu-Val-Val;Ile-Val-Val;4-Methyl-4-aza-5-pregnene-3,20-dione;17beta-Acetamidoandrost-4-en-3-one;[SP methyl(15:0)] methyl 3-(pentadec-1E-enyl)-2H-azirine-2S-carboxylate;Oseltamivir;16-Dehydroprogesterone;[ST ethyl,hydrox] 13-ethyl-17alpha-hydroxy-18,19-dinorpregn-4-en-20-yn-3-one;Pregna-4,9(11)-diene-3,20-dione;Ethisterone;Pregna-4,11-diene-3,20-dione;1-Dehydroprogesterone;17-Allylestra-1,3,5(10)-…	5.46047e+07	3.53284e+07	4.17204e+07	3.6103e+07	5.53949e+07	4.46806e+07	1.03159e+07	2.44379e+07	2.10433e+07	1.97393e+07	2.25188e+07	1.85769e+07	-1.19936	0.000108747
POS_M442T697	Lys-Val-Val-Pro;N-arachidonoyl histidine;Myxalamid S;Stearidonylcarnitine;N-palmitoyl tyrosine;N-oleoyl histidine;[FA (22:4/22:4)] N-(16,16-dimethy-5Z,8Z,11Z,14Z-docosatetraenoyl)-ethanolamine;[FA (24:4)] N-(5Z,8Z,11Z,14Z-tetracosatetraenoyl)-ethanolamine;[FA dimethyl(22:4)] N-(17,17-dimethyl-5Z,8Z,11Z,14Z-docosatetraenoyl)-ethanolamine;PA(17:0/0:0);Ile-Val-Pro-Pro;Leu-Val-Pro-Pro;Devapamil	3.41111e+07	2.67357e+07	2.7855e+07	2.48645e+07	3.18374e+07	2.97627e+07	5.16021e+06	7.33133e+06	5.32105e+06	6.97861e+06	5.56043e+06	6.25482e+06	-2.25856	1.8297e-08
POS_M102T549	--	2.26507e+07	2.62018e+07	2.85572e+07	4.3481e+07	4.55497e+07	1.00356e+08	1.89744e+07	1.33176e+07	4.23615e+06	4.98151e+06	5.90084e+06	2.06053e+07	-1.9718	0.0216306
POS_M175T745	Shikimate;(2S)-2-Isopropyl-3-oxosuccinate;2-oxopimelate;[FA hydroxy,oxo(7:1)] 6,7-dihydroxy-4-oxo-2-heptenoic acid;4-methyl-3-oxoadipate;valienone;3-oxopimelic acid;Xylitol;Ribitol;L-Arabitol;D-Arabitol;N,N-Dimethyl-1,4-phenylenediamine;Phenelzine;4,5-dimethyl-1,2-phenylenediamine	2.95184e+07	1.99722e+07	2.58074e+07	1.60529e+07	2.73389e+07	2.42376e+07	1.02772e+06	563673	554445	568726	524376	539692	-5.24127	4.75151e-07
POS_M177T485	N-Carbamoyl-L-aspartate;N3-Oxalyl-L-2,3-diaminopropanoate;4-Methylumbelliferone;1,3,8-Naphthalenertriol;Herniarin;[FA hydroxy(10:1/3:0)] 10-hydroxy-8E-Decene-2,4,6-triynoic acid;2-oxo-6-methylthiohexanoate;4-Hydroxy-3-methoxy-benzenemethanol;2,6-Dimethoxyphenol;(2E)-4-hydroxy-5-methyl-2-propylidene-3(2H)-furanone;3,5-dimethoxyphenol;Hydroxytyrosol;Pentylenetetrazole;2-hydroxy-5-nitropenta-2,4-die…	3.2687e+06	3.19248e+06	8.70367e+06	3.43763e+06	1.24296e+07	3.09196e+06	6.74205e+07	4.80716e+07	1.72114e+07	2.84433e+07	6.64566e+06	6.34324e+07	2.76043	0.00978377
POS_M497T633_1	[ST hydroxy,methyl,ethyl(4:0/2:0)] (5Z,7E)-(1S,3R)-23-aza-23-[3-(1-hydroxy-1-methylethyl)-phenyl]-24,25,26,27-tetranor-9,10-seco-5,7,10(19)-cholestatriene-1,3-diol;Pregnanediol-3-glucuronide;3-alpha-20-alpha-dihydroxy-5-beta-pregnane3-glucuronide;Polypodine B;20,26-Dihydroxyecdysone;Arg-Lys-Pro-Pro;Postin;PG(P-18:0/0:0);[ST (3:0)] (5Z,7E)-(1S,3R)-18-acetoxy-9,10-seco-5,7,10(19)-cholestatriene-1,3…	4.70174e+07	3.69749e+07	4.91598e+07	3.43526e+07	4.63169e+07	4.04595e+07	3.80426e+06	2.45231e+07	2.11911e+07	1.93455e+07	1.12071e+07	2.29298e+07	-1.30377	0.000106959
POS_M792T753_2	schizopeptin 791;PS(15:1(9Z)/22:6(4Z,7Z,10Z,13Z,16Z,19Z));PS(17:2(9Z,12Z)/20:5(5Z,8Z,11Z,14Z,17Z));PS(20:5(5Z,8Z,11Z,14Z,17Z)/17:2(9Z,12Z));PS(22:6(4Z,7Z,10Z,13Z,16Z,19Z)/15:1(9Z));FK520;PS(13:0/22:4(7Z,10Z,13Z,16Z));PS(15:0/20:4(5Z,8Z,11Z,14Z));PS(15:1(9Z)/20:3(8Z,11Z,14Z));PS(17:0/18:4(6Z,9Z,12Z,15Z));PS(17:1(9Z)/18:3(6Z,9Z,12Z));PS(17:1(9Z)/18:3(9Z,12Z,15Z));PS(17:2(9Z,12Z)/18:2(9Z,12Z));PS(18…	3.21482e+07	1.67166e+07	2.47526e+07	2.18392e+07	1.87652e+07	2.47965e+07	70700	22666.8	11226	12817.7	9218.23	81316.7	-9.38485	1.11269e-06
POS_M617T662_2	Arg-Lys-Lys-Trp;12-O-Tetradecanoylphorbol 13-acetate;PA(30:2);PA(12:0/18:2(9Z,12Z));PA(13:0/17:2(9Z,12Z));PA(14:1(9Z)/16:1(9Z));PA(15:1(9Z)/15:1(9Z));PA(16:1(9Z)/14:1(9Z));PA(17:2(9Z,12Z)/13:0);PA(18:2(9Z,12Z)/12:0);[PR] Fucoxanthinol;[PR] 6'-Hydroxysiphonaxanthin;PA(O-16:0/12:0);2-Hexaprenyl-3-methyl-5-hydroxy-6-methoxy-1-4-benzoquinol;[SP (12:0)] N-(dodecanoyl)-sphing-4-enine-1-phosphate (ammon…	3.22564e+07	2.48065e+07	3.80591e+07	2.11908e+07	3.01069e+07	3.52455e+07	3.06064e+06	3.8286e+06	3.74979e+06	1.07431e+07	3.14571e+06	1.38312e+07	-2.24364	2.27147e-05
POS_M229T409	(S)-ATPA;Prolylhydroxyproline;[PR] Cacalol;Bisphenol A;Mansonone C;1,1-Bis(4-hydroxyphenyl)propane;dihydropinosylvin monomethylether;Ibuprofen;Methyldopa anhydrous;3-Methoxytyrosine;Enicoflavine	5.18951e+06	8.18779e+06	4.69034e+06	9.11394e+06	6.15073e+06	6.52514e+06	4.30856e+07	2.79546e+07	2.57072e+07	3.03826e+07	2.98311e+07	2.60933e+07	2.19935	5.24359e-06
POS_M609T826_2	Thr-Tyr-Tyr-Tyr;Glu-Phe-Trp-Gln;Harderoporphyrin;Reserpine;Ala-Phe-Trp-Trp;Glu-Leu-Tyr-Tyr;Glu-Ile-Tyr-Tyr;His-Phe-Phe-His;Asn-Lys-Tyr-Tyr;(3Z)-Phycocyanobilin;(3Z)-Phycoerythrobilin;Glu-Trp-Pro-Arg;Pro-Trp-Trp-Val;3-O-acetylecdysone 2-phosphate;2-O-(beta-D-galactopyranosyl-(1->6)-beta-D-galactopyranosyl) 2S,3R-dihydroxytridecanoic acid;His-Lys-Thr-Trp;Ile-Leu-Tyr-Tyr;Leu-Leu-Tyr-Tyr;Ile-Ile-Tyr-…	1.5046e+07	5.12487e+07	6.54717e+07	3.09281e+07	5.78789e+07	4.54349e+07	1.72502e+07	1.0817e+07	1.72685e+07	1.53407e+07	1.38966e+07	1.26051e+07	-1.60943	0.00295086
POS_M347T605	[ST hydroxy(2:0)] 17,21-dihydroxypregn-4-ene-3,20-dione;Corticosterone;[ST hydroxy(2:0)] 11 beta,17 alpha-dihydroxypregn-4-ene-3,20-dione;21-Hydroxy-5beta-pregnane-3,11,20-trione;[ST hydroxy(2:0)] 11beta,21-dihydroxy-pregn-4-ene-3,20-dione;[ST trihydroxy(3:0)] (5Z,7E)-(1S,3R)-1,3,21-trihydroxy-9,10-seco-5,7,10(19)-pregnatrien-20-one;3-Oxo-hydroxysteroid;Algestone;11alpha,15alpha-Dihydroxypregn-4-…	8.24881e+06	5.56095e+06	8.96535e+06	6.7352e+06	1.37402e+07	1.64444e+07	5.53264e+07	3.42843e+07	3.20772e+07	3.0852e+07	3.23694e+07	2.99464e+07	1.84769	0.000132744
POS_M379T469	Carbenicillin;Cys-Cys-Gly-Pro;Gentiopicrin;Scopolin;1-O-feruloyl-&beta;-D-glucose;Pioglitazone;6-Prenylnaringenin;2-Dimethylallyl-(6aS,11aS)-3,6a,9-trihydroxypterocarpan;4-Dimethylallyl-(6aS,11aS)-3,6a,9-trihydroxypterocarpan;Desmethylxanthohumol;8-prenylnaringenin;[Fv] Bakuchalcone;[Fv] Broussochalcone A;[Fv Hydroxy,methyl,trihydroxy(4:0)] 3'-(2-Hydroxy-3-methylbut-3-enyl)-4,2',4'-trihydroxychal…	1.18043e+07	1.36349e+07	2.43005e+06	1.19011e+07	1.20221e+07	8.76501e+06	4.28938e+07	2.59923e+07	3.21424e+07	3.48859e+07	4.10462e+07	2.8629e+07	1.76339	1.97482e-05
POS_M318T350	Leu-Ala-Asp;Thr-Thr-Pro;Glu-Gly-Ile;Glu-Gly-Leu;Glu-Ala-Val;Ile-Ala-Asp;Amaryllisine;Lycorenine;Haplophyllidine;Papyramine;LY382884;4-Nitroestra-1,3,5(10)-triene-3,17beta-diol;2-Nitroestra-1,3,5(10)-triene-3,17beta-diol;Pitrazepin;Esmolol;Serratanidine;12S-HHT;[Fv Hydroxy,dimethoxy,methy] 2'-Hydroxy-4',6'-dimethoxy-3'-methyldihydrochalcone;[Fv] Myrigalon B;[Fv] Angoletin;[Fv Trimethyl,oxo(3:2/6:0…	5.34221e+07	2.97313e+07	3.02508e+07	7.97747e+07	3.79424e+07	9.06782e+07	1.52436e+07	3.18784e+07	2.48056e+07	1.86978e+07	2.30182e+07	1.62923e+07	-1.30836	0.0154826
POS_M635T663_2	hederagenin-3-O-glucoside;hederagenin-28-O-beta-glucoside;Spirilloxanthin;neuromedin N	3.05917e+07	3.835e+07	6.30666e+07	4.17468e+07	4.35132e+07	5.70431e+07	7.94748e+06	2.32192e+07	2.63071e+07	2.34374e+07	1.65046e+07	1.58279e+07	-1.27638	0.000792003
POS_M411T686	[ST hydroxy(4:0)] (5Z,7E,22E)-(1S,3R)-1,3-dihydroxy-26,27-cyclo-9,10-seco-5,7,10(19),22-cholestatetraen-24-one;[ST (2:0/2:0/2:0)] (5Z,7E)-(1S,3R)-24,25-epoxy-9,10-seco-5,7,10(19)-cholestatrien-22-yne-1,3-diol;[ST (2:0/2:0/2:0)] (5Z,7E)-(1S,3R)-25,26-epoxy-9,10-seco-5,7,10(19)-cholestatrien-23-yne-1,3-diol;[ST (2:0/2:0/2:0)] (5Z,7E)-(1S,3R,20S)-25,26-epoxy-9,10-seco-5,7,10(19)-cholestatrien-23-yne…	1.35357e+07	2.38702e+07	1.11681e+07	1.60013e+07	2.483e+07	1.24331e+07	9.13829e+07	4.27005e+07	3.91896e+07	4.58025e+07	4.22876e+07	2.3845e+07	1.48573	0.00994311
POS_M485T626	Propapyriogenin A2;(25S)-3-oxo-12beta-acetoxy-cholest-1,4-dien-26-oic acid;Arachidonoyl Serotonin;[ST Trihydroxy,methy] 3alpha,7alpha,12alpha-Trihydroxy-24-methyl-5beta-cholest-23-en-26-oic acid;Stoloniferone F;Ala-Leu-Lys-His;Arg-Val-Pro-Pro;Ile-Lys-Ala-His;Browniine;Delsoline;Lycoctonine;[PC (14:0)] 1-tetradecanoyl-sn-glycero-3-phosphocholine;[PC acetyl(12:2)] 1-dodecyl-2-acetyl-sn-glycero-3-ph…	7.35573e+06	9.24904e+06	6.31337e+06	7.47875e+06	7.83845e+06	8.26214e+06	8.78845e+07	3.26998e+07	2.35328e+07	3.24267e+07	3.06152e+07	2.81556e+07	2.33937	0.00951748
POS_M397T420_2	Diospyrin;Isodiospyrin;2-hydroxylamino-4,6-dinitrotoluene-O-glucoside;2-hydroxylamino-4,6-dinitrotoluene-C-glucoside;4-hydroxylamino-2,6-dinitrotoluene C-glucoside;4-hydroxylamino-2,6-dinitrotoluene-O-glucoside;[Fv Methyl,trimethoxy,hydrox] 3,4-Methylenedioxy-2',4',6'-trimethoxy-beta-hydroxychalcone;[Fv] Scaberin;Gardenin B;dalnigrein;Robustigenin;Belamcandin;Sermundone;12a-Hydroxymunduserone;8-H…	3.89001e+07	3.1235e+07	4.49841e+07	2.82753e+07	2.51517e+07	2.84192e+07	9.09934e+06	8.24404e+06	1.07519e+07	7.73247e+06	9.76585e+06	8.32454e+06	-1.8691	1.76947e-05
POS_M317T316	Gibberellin A9;3,4-Dihydroxy-9,10-secoandrosta-1,3,5(10)-triene-9,17-dione;Bisphenol A bis(2-hydroxyethyl)ether;1-Dehydro-15alpha-hydroxytestololactone;11beta,13-Dihydroxy-3-oxo-13,17-secoandrosta-1,4-dien-17-oic acid, delta-lactone;C19 skeleton;Leu-Ala-Asn;Leu-Gln-Gly;Val-Ala-Gln;Ala-Leu-Gly-Gly;Ala-Val-Ala-Gly;Ile-Ala-Gly-Gly;Ile-Ala-Asn;Ile-Gln-Gly;Proparacaine;Propoxycaine;[FA (18:3)] 9Z,12Z,…	5.43858e+07	2.25728e+07	4.31371e+07	2.31492e+07	5.07497e+07	4.41007e+07	7.36175e+06	1.87163e+07	1.51286e+07	1.3691e+07	1.65682e+07	1.14534e+07	-1.52176	0.00124978
POS_M477T543_1	Ile-Phe-Val-Val;Leu-Phe-Val-Val;[PR] (-)-Asbestinine 2;Ile-Leu-Leu-Pro;Leu-Leu-Leu-Pro;Ile-Ile-Ile-Pro;Ile-Ile-Leu-Pro;27-Norcholestanehexol;Ala-Leu-Thr-Arg;Ala-Lys-Lys-Asn;Arg-Val-Val-Ser;Gln-Lys-Lys-Gly;Ile-Thr-Ala-Arg;Deoxytubulosine	2.53701e+07	2.32024e+07	2.43863e+07	2.81487e+07	1.70563e+07	4.1179e+07	1.21277e+08	3.38551e+07	8.54006e+07	7.18091e+07	6.17563e+07	1.11544e+07	1.27367	0.0420061
POS_M365T770	Lys-Phe-Ala;Urocortisone;11beta,17alpha,21-Trihydroxy-5beta-pregnane-3,20-dione;3alpha,11beta,21-Trihydroxy-20-oxo-5beta-pregnan-18-al;11beta,17alpha,21-Trihydroxypregnenolone;[ST hydroxy(2:0)] 3alpha,17alpha,21-dihydroxy-5beta-pregnane-11,20-dione;Tetrahydrocortisone;18-Hydroxy-11-dehydrotetrahydrocorticosterone;Insignin A;[FA methyl,hydroxy,oxo(18:0)] methyl 9,12-dihydroxy-13-oxo-10-octadecenoa…	1.3144e+07	1.49473e+07	8.81622e+06	1.48997e+07	1.54786e+07	1.71797e+07	3.27479e+07	4.26932e+07	3.78854e+07	4.11182e+07	3.31465e+07	3.30058e+07	1.38498	1.02161e-06
POS_M347T433	Miraxanthin-V;Nifedipine;Ovalifolin;Aucubin;Deutzioside;Cys-Gln-Pro;Ala-Cys-Gly-Pro;DHAP(10:0);Glabranin;[Fv Trihydroxy,methyl(4:1)] 2',4,4'-Trihydroxy-3'-(3-methyl-2-butenyl)chalcone;Phaseollidin;[Fv] Flemistrictin E;[Fv] Flemistrictin B;[Fv] Flemistrictin F;[Fv] Flemistrictin C;[Fv] 4-Hydroxycordoin;[Fv] Broussochalcone B;[Fv trihydrox] 3-Prenyl-4,2',4'-trihydroxychalcone;[Fv Dimethyl,hydrox] 5…	2.73439e+07	2.71215e+07	2.50097e+07	3.27549e+07	2.91057e+07	2.55967e+07	1.9877e+06	1.87731e+06	6.62516e+06	7.08836e+06	6.49457e+06	6.70158e+06	-2.43945	3.94697e-08
POS_M297T800_1	[FA hydroxy(18:2)] 9S-hydroxy-10E,12Z-octadecadienoic acid;[FA (18:1)] 9R,10S-epoxy-12Z-octadecenoic acid;[FA (18:1)] 12R,13S-epoxy-9Z-octadecenoic acid;[FA hydroxy(18:2)] 13S-hydroxy-9Z,11E-octadecadienoic acid;9-HODE;(9Z,12Z)-(8S)-Hydroxyoctadeca-9,12-dienoic acid;[FA hydroxy(18:2)] 9-hydroxy-10E,12Z-octadecadienoic acid;[FA hydroxy(18:2)] 12-hydroxy-9Z,15Z-octadecadienoic acid;[FA hydroxy(18:2…	9.42768e+06	1.16338e+07	6.33926e+06	1.09402e+07	5.73467e+06	8.33065e+06	1.25923e+08	2.89742e+07	8.35017e+06	4.2962e+07	3.68377e+07	3.75538e+07	2.42071	0.0451184
POS_M433T439_1	GMP-MOR;[Fv hydroxy,hydroxy,methoxy(4:0/2:0/2:0)] 3,4,7,8-Tetrahydro-5-hydroxy-4-(4-hydroxyphenyl)-8-(4-methoxyphenyl)-2H,6H-benzo[1,2-b:5,4-b']dipyran-2,6-dione;Ala-Cys-Cys-His;Sumatrol;Tephrosin;rotenolone;[Fv] Pongapinone A;Lactupicrin;Toxicarol;amorphigenin;Preferrugone;Toxicarolisoflavone;Pre-5-methoxydurmillone;0;Dehydrodalpanol;Velloquercetin 3,5,3'-trimethyl ether;Velloquercetin 3,3',4'-t…	1.07735e+07	1.15405e+07	1.21775e+07	8.82323e+06	9.10429e+06	9.03972e+06	3.80437e+07	3.89196e+07	2.00786e+07	3.12208e+07	3.69085e+07	3.81177e+07	1.72584	1.52418e-05
POS_M411T489	Thr-Gln-Tyr;Ala-Ala-Ser-Tyr;Ala-Phe-Ser-Ser;Ala-Thr-Gly-Tyr;Phe-Thr-Gly-Ser;Benfuracarb;Flumethasone;Ala-Pro-Ser-His;His-Thr-Gly-Pro;Trimethobenzamide;5-Methoxy-7,8-diprenylflavone;Lys-Asn-Gln;Val-Asp-Arg;Ala-Lys-Asn-Gly;Gln-Lys-Gly-Gly;[FA methyl(18:0)] methyl 9-hydroperoxy-10,12,13,15-bisepidioxy-16E-octadecenoate;[FA methyl(18:0)] methyl 10,12,13,15-bisepidioxy-16-hydroperoxy-8E-octadecenoate;…	3.06841e+07	2.82921e+07	4.2112e+07	3.39089e+07	3.40596e+07	3.48857e+07	2.01691e+06	1.28236e+07	1.47686e+07	7.64435e+06	1.46251e+07	1.29594e+07	-1.65325	8.9006e-06
POS_M319T530	3-Deoxy-D-manno-octulosonate 8-phosphate;Myricetin;3,3',4',5,7,8-Hexahydroxyflavone;Quercetagetin;Bitalosidin;3,5,8,3',4',5'-Hexahydroxyflavone;5'-Hydroxymorin;Norwedelic acid;Disulfiram;Phaseolic acid;Neodunol	3.45025e+07	3.89497e+07	4.15956e+07	4.90882e+07	3.03926e+07	3.28564e+07	7.42603e+06	1.1141e+07	1.70238e+07	1.2348e+07	1.72013e+07	1.78265e+07	-1.45453	2.43822e-05
POS_M217T737	gamma-Glutamyl-gamma-aminobutyraldehyde;Thr-Pro;gamma-glutamyl-gamma-butyraldehyde;[FA (14:0/2:0)] 10E,12E-tetradecadiene-4,6-diynoic acid;4,9-dimethyldodeca-2,4,6,8,10-pentaene-1,12-dial;4-Hexyloxyphenol;4,8-Dimethyl-4E,8E-decadien-10-olide;Cucujolide IV;Cucujolide IX	1.13232e+07	1.59533e+07	2.2185e+07	3.5629e+07	2.81236e+07	2.98625e+07	3.62347e+07	4.87393e+07	4.98105e+07	5.88095e+07	5.57588e+07	4.55819e+07	1.04361	0.000448965
POS_M784T544_2	Spinosyn D;PS(13:0/20:2(11Z,14Z));PS(14:1(9Z)/19:1(9Z));PS(15:1(9Z)/18:1(9Z));PS(16:0/17:2(9Z,12Z));PS(16:1(9Z)/17:1(9Z));PS(17:1(9Z)/16:1(9Z));PS(17:2(9Z,12Z)/16:0);PS(18:1(9Z)/15:1(9Z));PS(18:2(9Z,12Z)/15:0);PS(19:1(9Z)/14:1(9Z));PS(20:2(11Z,14Z)/13:0);PS(15:0/18:2(9Z,12Z));[PE (6:0/8:0)] 1-(6-[3]-ladderane-hexanoyl)-2-(8-[3]-ladderane-octanyl)-sn-glycerophosphoethanolamine	6.44136e+07	5.16621e+07	3.33518e+07	4.81015e+07	5.09582e+07	3.35424e+07	105636	2.82945e+07	2.05347e+07	2.50896e+07	4.56644e+06	3.29861e+07	-1.33781	0.00297979
POS_M277T509	4-(1-D-Ribitylamino)-5-amino-2,6-dihydroxypyrimidine;Asn-Gly-Ser;Ser-Gly-Gly-Gly;Midodrine;8,9,10,11-Tetrafluoro-8E,10E-dodecadien-1-ol;Agroclavine;[FA oxo(5:1/5:0/4:0)] (1R,2R)-3-oxo-2-(2'Z-pentenyl)-cyclopentanebutanoic acid;[FA oxo(5:1/5:0/4:0)] (1S,2S)-3-oxo-2-(2'Z-pentenyl)-cyclopentanebutanoic acid;[PR] Sundiversifolide;7-oxo-11E,13-Tetradecadienoic acid;Kokusaginine;Maculosidine;Skimmianine	6.13291e+06	9.90351e+06	5.29043e+06	1.04115e+07	7.72033e+06	8.34338e+06	4.10451e+07	2.9557e+07	2.82865e+07	2.84415e+07	3.21943e+07	2.46318e+07	1.94578	3.04965e-06
POS_M835T704_2	Bayogenin 3-O-cellobioside	1.48497e+07	5.0512e+07	4.96688e+07	4.28382e+07	3.24317e+07	6.07957e+07	4.18758e+07	3.85995e+06	4.5622e+06	7.66636e+06	8.01583e+06	4.05429e+06	-1.8421	0.00728652
POS_M344T622	Met-Gly-His;sinapoyltyramine;Asn-Asn-Pro;Thr-Ser-His;Asn-Gly-Gly-Pro;Thr-Thr-Thr;Phe-Val-Gly;Humilixanthin;2-amino-4-[5-(2-amino-2-carboxylatoethyl)-2-hydroxyphenyl]pentanedioate;2-amino-4-[3-(2-amino-2-carboxylatoethyl)-6-oxocyclohexa-1,4-dien-1-yl]pentanedioate;Eucalyptin;2-O-alpha-L-Rhamnopyranosyl-D-glucopyranose;Robinobiose;Rutinose;&beta;-D-galactosyl-(1->4)-L-rhamnose;2-O-a-L-Fucopyranosyl…	3.53418e+07	7.13527e+06	2.27552e+07	2.4361e+07	4.89009e+07	2.09232e+07	1.21061e+07	5.00272e+07	8.05709e+07	7.31169e+07	6.75631e+07	8.28167e+07	1.19983	0.0189888
POS_M717T758_1	Amataine;Spinoside A;Adouetine Z	5.55567e+07	1.08068e+07	3.83714e+07	1.04545e+07	4.33513e+07	9.60366e+06	472551	163270	91628.4	238236	272491	59413.9	-7.01772	0.00714058
POS_M781T687	Digoxin;Gitoxin;PA(40:9);PA(18:3(6Z,9Z,12Z)/22:6(4Z,7Z,10Z,13Z,16Z,19Z));PA(18:3(9Z,12Z,15Z)/22:6(4Z,7Z,10Z,13Z,16Z,19Z));PA(20:4(5Z,8Z,11Z,14Z)/20:5(5Z,8Z,11Z,14Z,17Z));PA(20:5(5Z,8Z,11Z,14Z,17Z)/20:4(5Z,8Z,11Z,14Z));PA(22:6(4Z,7Z,10Z,13Z,16Z,19Z)/18:3(6Z,9Z,12Z));PA(22:6(4Z,7Z,10Z,13Z,16Z,19Z)/18:3(9Z,12Z,15Z));[SP] Fumonisin A1	1.97619e+07	2.17284e+07	1.70396e+07	1.53573e+07	1.77142e+07	1.76123e+07	1.00731e+08	6.32164e+07	2.52578e+07	3.84163e+07	1.03466e+07	8.59357e+07	1.56841	0.0330196
POS_M177T737	[PR] 2E-geraniol;[PR] 1,8-Cineol;[PR] (1R,2R,4R)-Dihydrocarveol;[PR] (1R,2S,4R)-Neo-dihydrocarveol;[PR] (1S,2R,4S)-Neo-dihydrocarveol;[PR] Sabinene hydrate;[PR] (1S,2S,4R)-Iso-dihydrocarveol;[PR] (1S,2R,4R)-Neoiso-dihydrocarveol;[PR] (1S,2S,4S)-Dihydrocarveol;(S)-(-)-Citronellal;[PR] Nerol;[PR] (-)-Linalool;(+)-Linalool;[PR] (+)-Isomenthone;[PR] (-)-Menthone;[PR] (+)-Borneol;[PR] (-)-Borneol;[PR]…	1.09604e+07	1.5362e+07	1.87532e+07	3.26844e+07	2.42605e+07	2.5409e+07	3.66795e+07	4.17301e+07	4.6445e+07	5.79343e+07	5.08582e+07	4.03581e+07	1.1045	0.000287384
POS_M219T495	L-Ala-L-Glu;gamma-L-Glutamyl-D-alanine;Glutamylalanine;6-Hydroxytremetone;Toxol;Eupatoriochromene;DMB-S-MMP;2-oxo-9-methylthiononanoate	3.41094e+06	4.23738e+06	1.88835e+06	2.7413e+06	2.64811e+06	2.33499e+06	1.63114e+07	2.547e+07	2.1682e+07	2.6625e+07	3.13334e+07	3.15196e+07	3.14738	2.82332e-06
POS_M94T700	Thiourea	1.85474e+07	1.52e+07	2.26558e+07	3.87882e+07	8.72775e+06	1.9277e+07	3.89887e+07	4.59814e+07	4.60215e+07	4.42268e+07	4.03706e+07	7.99465e+07	1.26237	0.00329763
POS_M195T78	N-bromosuccinimide	2.20966e+06	1.31111e+07	2.06654e+06	1.02024e+07	1.83441e+06	4.10336e+06	2.47719e+07	2.4831e+07	3.51298e+07	2.61836e+07	2.66631e+07	2.94199e+07	2.31643	5.61878e-06
POS_M784T623_2	Spinosyn D;PS(13:0/20:2(11Z,14Z));PS(14:1(9Z)/19:1(9Z));PS(15:1(9Z)/18:1(9Z));PS(16:0/17:2(9Z,12Z));PS(16:1(9Z)/17:1(9Z));PS(17:1(9Z)/16:1(9Z));PS(17:2(9Z,12Z)/16:0);PS(18:1(9Z)/15:1(9Z));PS(18:2(9Z,12Z)/15:0);PS(19:1(9Z)/14:1(9Z));PS(20:2(11Z,14Z)/13:0);PS(15:0/18:2(9Z,12Z));[PE (6:0/8:0)] 1-(6-[3]-ladderane-hexanoyl)-2-(8-[3]-ladderane-octanyl)-sn-glycerophosphoethanolamine	2.24486e+06	1.09082e+07	8.82325e+06	1.04541e+07	7.56508e+06	8.43301e+06	1.26842e+08	2.96662e+07	1.90821e+07	2.55333e+07	3.40783e+07	3.64505e+07	2.48783	0.0484282
POS_M453T571_1	[ST (3:0/3:0)] (5E,7E)-(1S,3S)-4,4-difluoro-9,10-seco-5,7,10(19)-cholestatriene-1,3,25-triol;[ST (3:0/3:0)] (5Z,7E)-(1S,3S)-4,4-difluoro-9,10-seco-5,7,10(19)-cholestatriene-1,3,25-triol;[ST (3:0/3:0)] (5Z,7E)-(1S,3R)-23,23-difluoro-9,10-seco-5,7,10(19)-cholestatriene-1,3,25-triol;[ST (3:0/3:0)] (5Z,7E)-(1S,3R)-24,24-difluoro-9,10-seco-5,7,10(19)-cholestatriene-1,3,25-triol;PA(O-20:0/0:0);[ST dime…	4.7113e+07	3.82134e+07	5.17943e+07	3.67108e+07	3.59296e+07	4.51126e+07	1.01516e+07	2.38764e+07	1.99437e+07	2.21588e+07	1.58646e+07	2.52001e+07	-1.12087	6.53646e-05
POS_M235T99	Glu-Ser;Thr-Asp;L-beta-aspartyl-L-threonine;1'-Acetoxychavicol acetate;Chrysoidine free base;1,3-Diphenylpropane;2-(Hydroxymethyl)-3-(acetamidomethylene)succinate	1.40223e+07	2.78197e+07	1.12836e+07	2.76004e+07	1.74993e+07	2.24684e+07	6.67893e+07	3.87109e+07	3.70416e+07	4.30291e+07	4.16058e+07	4.2932e+07	1.16219	0.000834586
POS_M873T811_2	mycobactin T;PS(O-20:0/22:6(4Z,7Z,10Z,13Z,16Z,19Z));PS(17:0/22:0);PS(18:0/21:0);PS(19:0/20:0);PS(20:0/19:0);PS(22:0/17:0);PS(21:0/18:0)	1.4237e+07	5.1298e+07	2.86843e+07	3.83362e+07	5.44286e+07	4.92498e+07	2.487e+06	2.28567e+07	6.46183e+06	7.03221e+06	1.69072e+07	1.00512e+07	-1.84414	0.00244264
POS_M139T680	Phosphonomycin;acetonylphosphonate;methyl-acetylphosphonate;Tiglic acid;5-Valerolactone;Pentane-2,4-dione;glutaraldehyde;[FA methyl(4:1)] 3-methyl-2-butenoic acid;[FA ethyl(3:1)] 2-ethyl-2-propenoic acid;[FA methyl(4:1)] 2-methyl-2E-butenoic acid;[FA methyl(4:1)] 3-methyl-3-butenoic acid;[FA (5:1)] 2-pentenoic acid;[FA (5:1)] 3-pentenoic acid;[FA (5:1)] 4-pentenoic acid;Methyl methacrylate;2,3-pe…	4.84852e+06	5.47058e+06	5.23487e+06	9.59204e+06	4.80237e+06	4.97363e+06	3.55081e+07	2.66859e+07	2.61095e+07	2.5422e+07	3.02712e+07	2.17633e+07	2.24689	9.97798e-07
POS_M783T572_2	MGDG-O(16:3(7Z,10Z,13Z));PG(34:3);1-18:2-2-trans-16:1-phosphatidylglycerol;1-18:3-2-16:0-phosphatidylglycerol;PG(16:0/18:3(6Z,9Z,12Z));PG(16:0/18:3(9Z,12Z,15Z));PG(16:1(9Z)/18:2(9Z,12Z));PG(18:2(9Z,12Z)/16:1(9Z));PG(18:3(6Z,9Z,12Z)/16:0);PG(18:3(9Z,12Z,15Z)/16:0);PG(14:0/20:3(8Z,11Z,14Z));PG(14:1(9Z)/20:2(11Z,14Z));PG(17:1(9Z)/17:2(9Z,12Z));PG(17:2(9Z,12Z)/17:1(9Z));PG(20:2(11Z,14Z)/14:1(9Z));PG(…	4.32273e+07	3.88467e+07	4.73063e+07	3.79224e+07	3.1564e+07	4.62869e+07	8.60798e+06	1.8922e+07	2.06562e+07	2.52296e+07	1.72547e+07	1.65359e+07	-1.1933	3.86571e-05
POS_M233T106	Cryptolepine;N2-Succinyl-L-ornithine;gamma-Glutamyl-gamma-aminobutyraye;N6-Acetyl-LL-2,6-diaminoheptanedioate;Val-Asp;Boc-Asn;Kavapyrone;Encecalin;Mexicanin E;(+)-7-Isojasmonic acid;(-)-Jasmonic acid;[FA oxo(5:1/5:0)] (1S,2R)-3-oxo-2-(2'Z-pentenyl)-cyclopentaneacetic acid;(-)-7-iso-jasmonate;(+)-jasmonate;(3S,7S)-Jasmonic acid;Ovothiol B;Succinyl proline;Kinetin	1.93274e+07	3.60337e+07	1.75882e+07	3.59783e+07	2.12971e+07	2.4122e+07	9.01935e+07	4.18699e+07	4.85976e+07	4.69991e+07	4.96718e+07	4.47296e+07	1.06116	0.00632447
POS_M233T697	Leu-Thr;Ile-Thr;Spermic acid 2;Costunolide;Alantolactone;alpha-Cyclocostunolide;beta-Cyclocostunolide;Eremofrullanolide;Frullanolide;Glechomanolide;Isoalantolactone;Isovelleral;Pinguisone;[FA (13:2)] 3E,5E-tridecadienoic acid;[FA (13:2)] 3Z,5E-tridecadienoic acid;[FA (13:1)] 3-tridecynoic acid;[FA (13:1)] 4-tridecynoic acid;[FA (13:1)] 5-tridecynoic acid;[FA (13:1)] 6-tridecynoic acid;[FA (13:1)]…	1.54698e+07	1.89291e+07	1.98848e+07	2.59694e+07	3.18579e+07	3.37487e+07	1.43425e+06	840936	956309	1.21308e+06	1.24869e+06	4.71925e+06	-3.80819	2.58279e-05
POS_M274T360	Leu-Ala-Ala;Val-Val-Gly;Ile-Ala-Ala;3,3'-Dimethylbisphenol A;3,3-Bis(4-hydroxyphenyl)pentane;4,9,13-trimethyltetradeca-2,4,6,8,10,12-hexaene-1,14-dial	5.14195e+07	4.23341e+07	3.86476e+07	4.62652e+07	4.75648e+07	4.61006e+07	1.069e+07	2.94477e+07	2.3824e+07	2.23233e+07	2.74578e+07	2.05599e+07	-1.01988	3.29523e-05
POS_M576T833	[FA (36:0)] hexatriacontanoic acid;octadecyl octadecanoate;octyl octacosanoate;tetradecyl docosanoate;hexadecyl icosanoate;eicosanyl hexadecanoate;dodecyl tetracosanoate;decyl hexacosanoate;Phthioceranic acid (C36);Behenyl myristate	3.2454e+07	3.52106e+07	3.90938e+07	4.44608e+07	5.56447e+07	5.04838e+07	1.55997e+07	2.24256e+07	2.31703e+07	1.90112e+07	1.92199e+07	1.69349e+07	-1.1451	0.000119964
POS_M146T381	4-Trimethylammoniobutanoate;Acetylcholine;3-Dehydroxycarnitine;[FA amino(7:0)] 2R-aminoheptanoic acid;[FA amino(7:0)] 2S-aminoheptanoic acid;[FA amino(7:0)] 2-amino-heptanoic acid;3-Isopropylbut-3-enoic acid;Cyclohexane-1-carboxylate;[FA methyl(6:1)] 2-methyl-2Z-hexenoic acid;[FA methyl(6:1)] 2-methyl-2E-hexenoic acid;[FA methyl(6:1)] 5-methyl-5-hexenoic acid;[FA (4:2/3:0)] 2-butyl-2-propenoic ac…	1.19711e+06	1.3028e+06	1.26232e+06	1.21276e+06	2.57493e+06	1.35249e+06	4.1257e+07	2.09242e+07	2.03759e+07	2.15093e+07	2.07754e+07	2.31866e+07	4.05553	4.07127e-05
POS_M455T439_2	Kinamycin D;Asp-Met-Cys-Ser;Glu-Thr-Cys-Cys;Carfecillin;[Fv hydroxy,hydroxy,methoxy(4:0/2:0/2:0)] 3,4,7,8-Tetrahydro-5-hydroxy-4-(4-hydroxyphenyl)-8-(4-methoxyphenyl)-2H,6H-benzo[1,2-b:5,4-b']dipyran-2,6-dione;Ala-Cys-Cys-His;(-)-Medicocarpin;[Fv methoxy,methyl(6:0)] 2,3,4,5,2',6'-Hexamethoxy-3',4'-methylenedioxychalcone;[Fv] Strobopinin 7-galactoside;[Fv] Strobopinin 7-glucoside;[Fv] Pinostrobin…	4.25816e+06	5.17084e+06	5.94526e+06	1.2042e+07	3.84453e+06	1.05673e+07	2.89504e+07	1.35808e+07	3.25187e+07	4.15466e+07	3.10995e+07	4.50508e+07	2.20416	0.000338631
POS_M853T697_2	PI(13:0/20:5(5Z,8Z,11Z,14Z,17Z));PI(15:1(9Z)/18:4(6Z,9Z,12Z,15Z));PI(18:4(6Z,9Z,12Z,15Z)/15:1(9Z));PI(20:5(5Z,8Z,11Z,14Z,17Z)/13:0);PG(18:4(6Z,9Z,12Z,15Z)/22:6(4Z,7Z,10Z,13Z,16Z,19Z));PG(20:5(5Z,8Z,11Z,14Z,17Z)/20:5(5Z,8Z,11Z,14Z,17Z));PG(22:6(4Z,7Z,10Z,13Z,16Z,19Z)/18:4(6Z,9Z,12Z,15Z));PI(P-16:0/18:4(6Z,9Z,12Z,15Z))	4.57156e+07	2.36787e+07	8.19135e+06	2.27989e+07	3.29017e+07	2.85364e+07	1.22853e+07	290450	253836	203140	206536	257478	-3.58373	0.00108013
POS_M479T520_1	Ala-Leu-Leu-Tyr;Ile-Leu-Ala-Tyr;Ile-Leu-Phe-Ser;Ile-Phe-Thr-Val;Leu-Leu-Phe-Ser;Leu-Phe-Thr-Val;Tyr-Val-Val-Val;Ile-Ile-Phe-Ser;Ala-Ile-Ile-Tyr;Dehydroemetine;His-Leu-Leu-Pro;Ile-Leu-Pro-His;Lys-Lys-Phe-Gly;His-Ile-Ile-Pro;N-docosahexaenoyl glutamine;[ST (4:0/4:0)] (7E)-(1R,3R)-24,24-difluoro-19-nor-9,10-seco-5,7-cholestadiene-1,3,25,26-tetrol;[ST (3:0)] (5Z,7E)-(1S,3R,11S)-11-ethynyl-9,10-seco-5…	1.3924e+07	1.00242e+07	1.08325e+07	1.15635e+07	2.09553e+07	2.50691e+07	5.14649e+07	3.86767e+07	3.98249e+07	3.24082e+07	3.76808e+07	3.51748e+07	1.3486	7.19561e-05
POS_M336T626	--	1.34771e+07	4.8306e+06	8.94076e+06	2.35615e+07	4.94566e+07	2.77588e+07	2.81573e+07	5.46999e+07	7.30129e+07	8.06137e+07	6.54781e+07	1.66797e+07	1.3155	0.0278691
POS_M585T531_2	Sachaliside 2;Asn-Trp-Cys-Tyr;Cys-Tyr-Tyr-His;Met-Ser-Tyr-Tyr;Asp-Trp-Trp-Gly;Glu-Met-Phe-His;Cys-Phe-Phe-Phe;TMC 126;Asp-Lys-Trp-Asp;Glu-Thr-Trp-Gln;Thr-Thr-Tyr-Tyr;Asukamycin;Glu-Asp-Gln-Arg;Arg-Glu-Asn-Glu;Asn-Leu-Trp-Asp;Asp-Leu-Tyr-His;Asp-Trp-Val-Gln;Glu-Trp-Val-Asn;Glu-Val-Tyr-His;Ile-Asp-Tyr-His;Ile-Trp-Asn-Asp;Ala-Phe-Phe-Tyr;Phe-Phe-Phe-Ser;Ala-Trp-Asp-Arg;Glu-Trp-Gly-Arg;His-Phe-Phe-Pr…	4.37946e+07	4.28919e+07	4.33853e+07	5.08717e+07	3.90115e+07	3.87611e+07	2.34189e+07	2.32782e+07	2.44485e+07	2.10871e+07	2.04262e+07	1.01524e+07	-1.07493	1.07978e-05
POS_M344T804	2-Oxophytanate;[FA hydroxy(20:1)] 14-hydroxy-11Z-eicosenoic acid;[FA hydroxy(20:1)] 14R-hydroxy-11E-eicosenoic acid;[FA hydroxy(20:1)] 14R-hydroxy-11Z-eicosenoic acid;[FA oxo(20:0)] 19-oxo-eicosanoic acid;[FA oxo(20:0)] 2-oxo-eicosanoic acid;[FA oxo(20:0)] 3-oxo-eicosanoic acid;lesquerolate	9.52453e+06	2.63412e+07	1.0061e+07	2.62802e+07	1.34953e+07	1.15433e+07	2.14311e+07	3.1808e+07	3.69461e+07	4.92162e+07	5.27583e+07	6.81591e+07	1.42057	0.00483817
POS_M295T267	Pyrimidine 5'-nucleotide;cyclic dehypoxanthinylfutalosine;Thienamycin;5-S-cysteinyl dopamine;7,8-benzoflavone;anigorufone;Arbutin;alpha-Arbutin;Pterostilbene;[Fv Hydroxy,methox] 2'-Hydroxy-4'-methoxydihydrochalcone;[Fv Methoxy,hydrox] 2'-Methoxy-4'-hydroxydihydrochalcone;[Fv Methoxy,hydrox] 2-Methoxy-4-hydroxydihydrochalcone;Xenognosin A;Broussin;7,4'-Dihydroxy-8-methylflavan;Loroglossol;Orchinol…	5.39737e+06	5.15873e+06	3.4393e+06	3.59358e+06	4.2271e+06	3.43649e+06	2.99741e+07	2.38472e+07	2.84431e+07	2.49519e+07	3.20016e+07	1.53758e+07	2.61398	5.05211e-06
POS_M788T564_1	FADH2	5.8059e+06	5.39484e+06	4.48637e+06	6.68294e+06	2.4097e+06	2.14858e+06	6.67207e+07	6.92414e+06	2.01447e+07	2.91973e+07	4.717e+07	3.03952e+07	2.89678	0.00719887
POS_M329T437_2	[FA trihydrox] 9S,11R,15S-trihydroxy-2,3-dinor-13E-prostaenoic acid-cyclo[8S,12R];[FA (18:0)] 9-hydroperoxy-12,13-epoxy-10-octadecenoic acid;[FA (18:0)] 11-hydroperoxy-12,13-epoxy-9-octadecenoic acid;[FA trihydroxy(18:2)] 9,12,13-trihydroxy-10,15-octadecadienoic acid;[FA trihydroxy(18:2)] 9S,10S,11R-trihydroxy-12Z,15Z-octadecadienoic acid;[FA trihydroxy(18:2)] 9S,12S,13S-trihydroxy-10E,15Z-octade…	3.24016e+07	2.01525e+07	3.06201e+07	4.27466e+07	4.85282e+07	4.40176e+07	9.169e+06	1.39346e+07	1.26417e+07	1.30114e+07	1.44524e+07	1.70056e+07	-1.44547	0.000408349
POS_M281T88_1	1,4-dibromo-2,3-butanedione	3.54325e+07	7.62051e+06	3.12942e+07	1.46218e+07	2.78327e+07	2.85245e+07	4.05102e+06	878876	846751	2.33686e+06	795180	1.5636e+06	-3.79465	0.000465589
POS_M151T118	alpha-Oxo-benzeneacetic acid;2-Carboxybenzaldehyde;Piperonal;4-carboxybenzaldehyde;(4E)-2-Oxohexenoic acid;Dihydro-4,4-dimethyl-2,3-Furandione;Dihydrophloroglucinol;[FA hydroxy(6:1)] 6-hydroxy-2-hexynoic acid;2-Hydroxy-cis-hex-2,4-dienoate;2-hydroxy-3-butynoate;furaneol (keto form);furaneol (enol form);2,5-bis-hydroxymethylfuran;3-Acetyldihydro-2(3H)-furanone	1.24208e+07	1.40006e+07	1.78342e+07	3.57079e+07	8.19696e+07	8.10402e+07	5.9866e+06	6.88203e+06	7.78702e+06	8.80999e+06	9.73371e+06	1.08938e+07	-2.27811	0.0376702
POS_M344T531	sinapoyltyramine;Asn-Asn-Pro;Thr-Ser-His;Asn-Gly-Gly-Pro;Thr-Thr-Thr;Phe-Val-Gly;Humilixanthin;2-amino-4-[5-(2-amino-2-carboxylatoethyl)-2-hydroxyphenyl]pentanedioate;2-amino-4-[3-(2-amino-2-carboxylatoethyl)-6-oxocyclohexa-1,4-dien-1-yl]pentanedioate;Eucalyptin;2-O-alpha-L-Rhamnopyranosyl-D-glucopyranose;Robinobiose;Rutinose;&beta;-D-galactosyl-(1->4)-L-rhamnose;2-O-a-L-Fucopyranosyl-galactose;3…	1.14491e+07	3.75798e+06	1.11463e+07	2.51751e+06	8.14353e+06	8.6697e+06	1.66379e+07	3.06325e+07	2.94463e+07	3.19455e+07	3.52846e+07	4.97929e+07	2.08435	0.000328416
POS_M771T486_2	Isovitexin 2''-O-(6'''-feruloyl)glucoside;Isovitexin 4'-O-glucoside 2''-O-(E)-ferulate;Isovitexin 7-O-beta-[6'''-O-(E)-p-feruloyl]glucoside;Isoscoparin 2''-(6-(E)-p-coumaroylglucoside);Isorhamnetin 3-(4'''-p-coumarylrobinobioside);Isorhamnetin 3-(6'''-p-coumaroylglucosyl)-(1->2)-rhamnoside;Rhamnocitrin 3-(5'''-ferulylapiosyl)-(1->2)-glucoside;Kaempferol 4'-methyl ether 3-(2Glc-glucosylrutinoside)…	1.32578e+07	1.24524e+07	1.73632e+07	1.27425e+07	6.37016e+06	1.04171e+07	6.93436e+07	3.43685e+07	6.21707e+07	3.71424e+07	1.93519e+07	2.03292e+07	1.74111	0.00858368
POS_M304T91	Evodiamine;Retigabine;Phenoxybenzamine;Nicotianamine;Leu-Asp-Gly;Thr-Pro-Ser;Val-Ala-Asp;Glu-Gly-Val;Ile-Asp-Gly;Scopolamine;Cocaine;Carinatine;Balfourodinium;11alpha-Hydroxygalanthamine;Xanomeline;Cycloheximide;UH-301;Met-His;(-)-Sativan;[Fv Hydroxy,dimethox] 4-Hydroxy-2',4'-dimethoxydihydrochalcone;[Fv Hydroxy,dimethox] 4'-Hydroxy-2,6-dimethoxydihydrochalcone;[Fv hydroxy,methoxy,methy] 2',4'-Di…	1.49515e+06	3.4926e+06	1.26036e+06	2.67118e+06	1.85269e+06	2.06105e+06	1.88222e+07	2.39923e+07	2.42476e+07	2.01019e+07	2.76365e+07	2.08175e+07	3.40161	3.89229e-08
POS_M781T676_3	Avermectin A1a monosaccharide;PA(40:9);PA(18:3(6Z,9Z,12Z)/22:6(4Z,7Z,10Z,13Z,16Z,19Z));PA(18:3(9Z,12Z,15Z)/22:6(4Z,7Z,10Z,13Z,16Z,19Z));PA(20:4(5Z,8Z,11Z,14Z)/20:5(5Z,8Z,11Z,14Z,17Z));PA(20:5(5Z,8Z,11Z,14Z,17Z)/20:4(5Z,8Z,11Z,14Z));PA(22:6(4Z,7Z,10Z,13Z,16Z,19Z)/18:3(6Z,9Z,12Z));PA(22:6(4Z,7Z,10Z,13Z,16Z,19Z)/18:3(9Z,12Z,15Z));[SP] Fumonisin A1	1.96104e+07	1.40978e+07	6.07301e+07	1.54578e+07	5.57015e+07	5.24989e+07	5.3115e+06	9.23332e+06	7.9759e+06	8.62562e+06	1.29532e+07	9.68827e+06	-2.01962	0.0129725
POS_M691T731_2	Gabunamine;Gabunine;PG(12:0/15:0);PG(13:0/14:0);PG(14:0/13:0);PG(15:0/12:0);PA(P-16:0/18:4(6Z,9Z,12Z,15Z));Veratridine;Bikhaconitine	5.37627e+07	4.1366e+07	2.5727e+07	4.54103e+07	2.98187e+07	2.89107e+07	2.22085e+07	2.23498e+07	2.24763e+07	21235.3	7638.75	17055.4	-1.74593	0.00292717
POS_M260T288	Leu-Ala-Gly;Leu-Gln;Val-Ala-Ala;Ile-Gln;Ile-Ala-Gly;2-Heptyl-4-hydroxyquinoline-N-oxide;Propranolol;R (+)-Propanolol;2-Heptyl-3-hydroxy-quinolone;[FA (16:0/2:0)] 6E,8E,14E-Hexadecatriene-10,12-diynoic acid;[FA (16:0/2:0)] 6E,8E,14Z-Hexadecatriene-10,12-diynoic acid;Bisphenol B;4,4a,5,6,7,8-Hexahydro-6-(p-hydroxyphenyl)-2(3H)-naphthalenone;4,4'-(Butane-1,1-diyl)diphenol;4,4'-(2-Methylpropylidene)b…	3.25229e+07	3.24959e+07	2.86743e+07	3.59421e+07	3.45089e+07	3.4943e+07	6.72723e+06	1.65914e+07	1.235e+07	1.26488e+07	1.46698e+07	1.01691e+07	-1.44435	3.17077e-07
POS_M179T606	Coniferyl aldehyde;4-Methoxycinnamicacid;[FA hydroxy(10:1/2:0)] 8S-hydroxy-2E-Decene-4,6-diynoic acid;[FA hydroxy(10:1/2:0)] 8S-hydroxy-2-Decene-4,6-diynoic acid;[FA hydroxy(10:1/2:0)] 10-hydroxy-8E-Decene-4,6-diynoic acid;[FA hydroxy(10:1/2:0)] 10-hydroxy-8Z-Decene-4,6-diynoic acid;[FA oxo(10:4)] 9-oxo-2,4,5,7-decatetraenoic acid;Vermelone;3-Acetyl-6-methoxybenzaldehyde;1,2-Dihydroxy-3,4-epoxy-1…	5.02279e+06	4.09356e+06	3.27347e+06	4.38821e+06	4.29392e+06	3.91146e+06	4.74651e+07	1.89673e+07	2.38443e+07	2.57134e+07	2.87394e+07	1.98838e+07	2.72004	0.000285142
POS_M104T155	--	1.30161e+07	1.70032e+07	1.15995e+07	1.82686e+07	1.66371e+07	1.77598e+07	5.98868e+07	3.86182e+07	3.17103e+07	3.7152e+07	3.26699e+07	3.29979e+07	1.30546	0.000435306
POS_M163T712	1-Decene;2,6-dimethyl-2-octene;5E-decene;1-methylpropyl-cyclohexane;1,1,2,3-tetramethylcyclohexane;1-ethyl-trans-1,3-dimethycyclohexane;1-ethyl-trans-1,4-dimethycyclohexane;1-ethyl-2,3-dimethycyclohexane;1-methyl-2-propylcyclohexane;1-methyl-3-isopropylcyclohexane;1-methyl-3-propylcyclohexane;1-methyl-4-isopropylcyclohexane;2-ethyl-1,3-dimethyl-cyclohexane;Butylcyclohexane;Pentylcyclopentane;1-et…	4.75107e+07	4.56428e+07	4.71383e+07	4.54339e+07	5.35872e+07	2.40649e+07	8.53489e+06	6.60096e+06	2.13794e+07	1.74454e+07	2.87096e+07	3.30379e+07	-1.18664	0.00212737
POS_M471T649	Glycyrrhetinate;3alpha-Hydroxyglycyrrhetinate;Gypsogenin;[ST methoxy,dimethyl(3:0/3:0/3:0)] (5Z,7E)-(1S,3R,22R)-22-methoxy-26,27-dimethyl-9,10-seco-5,7,10(19)-cholestatrien-23-yne-1,3,25-triol;[ST dimethyl,methoxy(3:0/3:0/3:0)] (5Z,7E)-(1S,3R,20R,22S)-26,27-dimethyl-22-methoxy-9,10-seco-5,7,10(19)-cholestatrien-23-yne-1,3,25-triol;[ST dimethyl(4:0/4:0/4:0)] (5Z,7E)-(1S,3R,20R,22R)-26,27-dimethyl-…	2.46304e+07	2.41805e+07	3.18639e+07	2.73145e+07	3.03212e+07	3.00313e+07	2.46664e+06	3.58881e+06	1.08963e+07	3.60024e+06	1.00941e+07	1.49923e+07	-1.88307	8.28858e-06
POS_M409T638	Conicasterol B;Cholesterol;5alpha-Cholest-8-en-3beta-ol;[ST] cholest-7-en-3beta-ol;5beta-Cholestan-3-one;5alpha-Cholestan-3-one;[ST] cholest-5-en-3alpha-ol;[ST] cholest-8(14)-en-3beta-ol;[ST] cholest-22E-en-3beta-ol;[ST (3:0)] (5E,7E)-(3S,10S)-9,10-seco-5,7-cholestatrien-3-ol;[ST (2:0)] (7E)-(3S)-9,10-seco-5(10),7-cholestadien-3-ol;[ST] 5beta-Cholest-24-en-3alpha-ol;[ST] 5beta-Cholest-25-en-3alph…	5.67501e+07	3.84082e+07	5.26073e+07	2.42011e+07	4.96704e+07	5.05695e+07	1.93077e+06	6.69371e+06	2.57206e+07	2.30734e+07	3.5766e+07	2.9161e+07	-1.15374	0.00656166
POS_M173T286	9-Oxononanoic acid;[FA hydroxy(9:1)] 9-hydroxy-5Z-nonenoic acid;[FA oxo(9:0)] 2-oxo-nonanoic acid;[FA oxo(9:0)] 4-oxo-nonanoic acid;[FA oxo(9:0)] 5-oxo-nonanoic acid;[FA oxo(9:0)] 6-oxo-nonanoic acid;[FA oxo(9:0)] 7-oxo-nonanoic acid;[FA methyl,oxo(8:0)] 7-methyl-4-oxo-octanoic acid;[FA methyl,oxo(8:0)] 7-methyl-6-oxo-octanoic acid;[FA oxo(9:0)] 3-oxo-nonanoic acid;[FA oxo(9:0)] 8-oxo-nonanoic ac…	1.57218e+07	2.52917e+07	3.1312e+07	2.42128e+07	2.05873e+07	3.55243e+07	2.96281e+06	4.51318e+06	3.55922e+06	3.82088e+06	4.21383e+06	4.66089e+06	-2.68539	2.50962e-05
POS_M279T800	--	5.3756e+06	1.03218e+07	1.15329e+07	1.14882e+07	5.83021e+06	6.51065e+06	6.86057e+07	2.59916e+07	2.30417e+07	3.34083e+07	2.8767e+07	2.68154e+07	2.0168	0.00435972
POS_M809T564_2	Isorhamnetin 3-(3'',6''-di-p-coumarylglucoside);Kaempferol 3-(3''-p-coumaryl-6''-ferulylglucoside);Tricetin 7-glucoside-3'-[6''-(3-hydroxy-3-methylglutaryl)glucoside;6-Hydroxyluteolin 6-glucoside-7-[6'''-(3-hydroxy-3-methylglutaryl)glucoside];Kaempferol 3-rutinoside-7-glucuronide	1.60555e+06	3.17083e+06	2.69629e+06	3.06526e+06	2.48299e+06	2.09668e+06	3.29562e+07	1.11643e+07	2.29715e+07	3.90186e+07	2.88478e+07	1.65908e+07	3.32549	0.00032434
POS_M499T763_1	Arg-Lys-Val-Pro;PG(O-18:0/0:0);[ST hydroxy(3:0)] (5Z,7E)-(1R,2R,3R)-2-(2-hydroxyethoxy)-9,10-seco-5,7,10(19)-cholestatriene-1,3,25-triol;11-acetoxy-3beta,6alpha-dihydroxy-9,11-seco-5alpha-cholest-7-en-9-one. ;Arg-Leu-Pro-Pro;His-Lys-Val-Val;Ile-Pro-Pro-Arg;[PC (15:0)] 1-pentadecanoyl-sn-glycero-3-phosphocholine;[PE (18:0)] 1-octadecanoyl-sn-glycero-3-phosphoethanolamine;[PC methyl(14:0)] 1-tetrad…	3.00896e+07	2.30691e+07	2.38738e+07	7.06168e+06	2.69209e+07	3.05494e+07	1.36901e+06	2.82266e+06	1.08839e+06	1.03555e+06	1.08443e+06	5.22626e+06	-3.48696	0.000138376
POS_M303T493	Delphinidin;Bracteatin;Quercetin;2'-Hydroxypseudobaptigenin;8-Hydroxykaempferol;6-Hydroxycyanidin;6-Hydroxykaempferol;6-Hydroxyluteolin;Hypolaetin;Isoetin;Morin;Robinetin;Tricetin;2-(4-Hydroxyphenyl)-5,6,7,8-tetrahydroxy-4H-1-benzopyran-4-one;robustaquinone F;5,7,8,2',4'-Pentahydroxyisoflavone;Rhynchosin;Melanoxetin;3,5,7,2',5'-Pentahydroxyflavone;Viscidulin I;Sulfamonomethoxine;Sulfamethopyrazin…	1.39103e+07	7.98097e+06	1.18898e+07	8.62738e+06	1.57413e+07	1.35969e+07	6.67551e+07	2.62343e+07	3.2253e+07	3.34104e+07	3.46347e+07	3.09037e+07	1.64375	0.00199113
POS_M603T543_4	Garcinol;Xanthochymol;PA(12:0/17:2(9Z,12Z));PA(14:1(9Z)/15:1(9Z));PA(15:1(9Z)/14:1(9Z));PA(17:2(9Z,12Z)/12:0);[PR] Phoenicoxanthin/ Adonirubin/ 3-Hydroxycanthaxanthin;[PR] Pectenolone;[PR] (3S,4R,3'R)-4-Hydroxyalloxanthin;[PR] (3S,4S,3'R)-4-Hydroxyalloxanthin;Arg-Lys-Trp-Pro	3.42163e+07	3.50268e+07	3.67833e+07	3.51858e+07	3.75806e+07	3.43204e+07	34294.4	9.63846e+06	1.97164e+07	1.78484e+07	1.5793e+07	2.10044e+07	-1.34256	6.43482e-05
POS_M329T800	Betagarin;7-Hydroxy-2',4',5'-trimethoxyisoflavone;9-Demethylmunduserone;[Fv] Tephrone;[Fv trihydroxy,methoxy,methy] 3'-Formyl-2',6',beta-trihydroxy-4'-methoxy-5'-methylchalcone;[Fv] Milletenone;[Fv hydroxy,dimethoxy,methy] 6,3'-Dihydroxy-4,4'-dimethoxy-5-methylaurone;[Fv Hydroxy,trimethox] 5-Hydroxy-4,6,4'-trimethoxyaurone;[Fv Dimethoxy,methyl(9:1)] 7,2'-Dimethoxy-4',5'-methylenedioxyflavanone;[F…	358157	778682	13179.8	77122.1	506133	255068	2.93365e+07	10821.5	2.93776e+07	2.93948e+07	2.94108e+07	2.94263e+07	6.20768	0.000593182
POS_M335T784	--	6.46256e+06	2.01791e+06	2.3149e+06	8.32326e+06	8.2481e+06	8.0499e+06	7.96963e+07	2.45691e+07	2.61253e+07	3.01774e+07	2.64644e+07	1.87552e+07	2.53866	0.0120855
POS_M643T682	PI(21:0/0:0);PA(12:0/17:1(9Z));PA(13:0/16:1(9Z));PA(14:0/15:1(9Z));PA(14:1(9Z)/15:0);PA(15:0/14:1(9Z));PA(15:1(9Z)/14:0);PA(16:1(9Z)/13:0);PA(17:1(9Z)/12:0);Tween 80;Arg-Lys-Trp-His;Glycochenodeoxycholicacid3-glucuronide	2.5478e+07	1.61657e+07	1.84245e+07	1.89793e+07	1.82867e+07	2.2947e+07	1.5441e+06	93328.3	93833.3	545159	246702	78765.1	-5.53071	8.32379e-08
POS_M675T704_2	Hymenocardine;PA(13:0/20:5(5Z,8Z,11Z,14Z,17Z));PA(15:1(9Z)/18:4(6Z,9Z,12Z,15Z));PA(18:4(6Z,9Z,12Z,15Z)/15:1(9Z));PA(20:5(5Z,8Z,11Z,14Z,17Z)/13:0);soyasapogenol B-3-O-&beta;-glucuronide	4.03033e+07	4.1315e+07	3.81229e+07	4.3096e+07	4.38498e+07	5.79008e+07	17793.9	9489.36	2.88906e+07	2.90041e+07	2.91075e+07	2.92023e+07	-1.18674	0.004433
POS_M332T464	Piroxicam;dAMP;3'-dAMP;dihydro-10-thiopteroate;Met-Cys-Gly;4-methylthiobutylhydroximoyl-cysteinylglycine;Inodxylglucuronide;Isotan B;7-Deoxypancratistatin;Met-Gly-Ser;Thr-Ala-Cys;Oxaprozin;N-Acetylmuramate;N-Acetyl-D-muramoate;GYKI 52466;Wedelolactone;5-Hydroxybowdichione;Gomphrenol;2,3,8,10-Tetrahydroxy[2]benzopyrano[4,3-b][1]benzopyran-7(5H)-one;Fasciculiferin;Clorazepate	6.3124e+06	4.65598e+06	5.69092e+06	5.12623e+06	6.19523e+06	5.91226e+06	3.10357e+07	2.30112e+07	2.21536e+07	2.75204e+07	2.66163e+07	2.38937e+07	2.18603	4.98971e-08
POS_M182T88	--	1.65287e+07	2.29142e+07	1.67926e+07	2.25205e+07	1.7866e+07	2.06041e+07	4.40413e+07	3.64728e+07	3.8386e+07	4.07843e+07	3.9666e+07	3.66889e+07	1.00973	2.8513e-07
POS_M114T43	(S)-1-Pyrroline-5-carboxylate;1-Pyrroline-2-carboxylate;3,4-Dihydro-2H-Pyrrole-2-carboxylate;Glutarimide;3,4-dehydroproline;2-amino-2,4-penta-dienoate;3-Aminopropane-1,2-diol;serinol;Protoanemonin;Furfural;2-pyrone	1.41514e+07	7.59896e+06	7.0966e+06	6.30292e+06	1.48416e+07	5.64137e+06	4.95513e+07	9.87682e+07	2.41824e+07	1.55385e+07	9.76209e+06	4.6364e+07	2.13386	0.0416475
POS_M692T697_1	[SP] Fumonisin C2;[SP] Fumonisin C3;Chivosazole F;Enniatin B4;Arg-Lys-Trp-Trp;Cimicifugoside;Hymenocardine	3.22058e+07	5.64653e+07	8.09307e+07	5.61531e+07	3.33891e+07	3.0298e+07	2.33543e+07	6059.27	2.38915e+07	2.41866e+07	2.44991e+07	2.48284e+07	-1.26106	0.011474
POS_M252T498	N-Feruloylglycine;N-benzoyl-L-glutamate;2-Hydroxy-6-oxo-6-(2-hydroxyphenyl)-hexa-2,4-dienoate;hexaketide pyrone	1.7101e+07	2.1363e+07	2.04877e+07	2.32868e+07	2.40048e+07	2.30481e+07	1.89055e+06	1.85741e+06	1.93539e+06	1.77355e+06	1.50362e+06	2.03937e+06	-3.55506	3.60175e-09
POS_M334T402	phenylacetohydroximoyl-cysteinylglycine;Citalopram propionic acid;Taxiphyllin;Dhurrin;p-Glucosyloxymandelonitrile;Zierin;5'-ethylthioadenosine;5'-(dimethylsulfonio)-5'-deoxyadenosine;K-252c;Mecambrine;(+)-Mecambroline;Pukateine;Xylopine;Japonine;N6,N6-Dimethyladenosine;GYKI 52895;o-nitrophenol &beta;-thiogalactoside;Isorhamnetin;Petunidin;3',4',5,7-Tetrahydroxy-3-methoxyflavone;[Fv Trihydroxy,met…	7.86523e+06	5.43199e+06	5.69726e+06	5.65493e+06	9.37233e+06	5.08128e+06	2.88397e+07	2.78332e+07	2.53682e+07	2.47041e+07	2.37907e+07	2.64476e+07	2.00526	4.09534e-09
POS_M297T784	Aspulvinone E;Pseudobaptigenin methyl ether;Maximaisoflavone H;Anhydropisatin;Coumestrol dimethyl ether;Milleyanaflavone;2',5'-Dihydroxyflavone 5'-acetate;Unonal;Isounonal;5-Methoxy-6,7-methylenedioxyflavone;5-Methoxy-7,8-methylenedioxyflavone;[Fv] Phloretin;Afzelechin;Apiforol;(-)-Epiafzelechin;[Fv hydroxy(4:0)] 4,2',4',alpha-Tetrahydroxydihydrochalcone;alpha-Pyrufuran;beta-Pyrufuran;Ptaerochrom…	759126	3.95345e+06	723087	2.97422e+06	2.26194e+06	2.71339e+06	2.86707e+07	1.32883e+06	5.05497e+07	4.47649e+06	5.15056e+07	6.36912e+07	3.90289	0.0155636
POS_M454T685	[PC ethyl(12:2)] 1-dodecyl-2-ethyl-sn-glycero-3-phosphocholine;[PC methyl(13:2)] 1-tridecyl-2-methyl-sn-glycero-3-phosphocholine;[PC (7:2/7:2)] 1-heptyl-2-heptyl-sn-glycero-3-phosphocholine;[PC (14:2)] 1-tetradecyl-sn-glycero-3-phosphocholine;Verticine;N-stearoyl phenylalanine;[ST hydrox] (5E,7E)-(1R,3R)-1,25-dihydroxy-9,10-seco-3-thia-5,7,10(19)-cholestatriene 3-oxide;[ST hydroxy(3:0)] (5E,7E)-(…	3.34217e+07	5.52608e+07	6.52806e+07	5.99663e+07	1.82489e+07	6.37332e+07	1.08495e+07	1.0094e+07	9.44391e+06	1.17397e+07	3.45063e+07	4.8359e+07	-1.24333	0.020212
POS_M247T649	Geranylhy droquinone;[FA (4:0)] 4-[5]-ladderane-butanoic acid;[FA (14:2)] 5,8-tetradecadienoic acid;[FA (5:1/9:0)] 9-(2-cyclopentenyl)-nonanoic acid;[FA (14:2)] 10Z,12E-tetradecadienoic acid;[FA (14:2)] 2E,4E-tetradecadienoic acid;[FA (14:2)] 3,4-tetradecadienoic acid;[FA (14:2)] 3Z,5E-tetradecadienoic acid;[FA (14:2)] 3Z,5Z-tetradecadienoic acid;[FA (14:2)] 5Z,8Z-tetradecadienoic acid;[FA (14:1)…	3.51091e+07	2.99062e+07	3.55347e+07	2.93687e+07	4.74558e+07	2.90466e+07	2.52501e+06	1.81903e+07	1.42394e+07	1.48416e+07	1.03266e+07	1.65098e+07	-1.42956	0.000156937
POS_M647T512_2	bisorganyltrisulfane;[Fv] Subulin;Tectorigenin 7-O-gentiobioside;Isorhamnetin 3-neohesperidoside;Narcissin;Tamarixetin 7-rutinoside;Tamarixetin 3-neohesperidoside;Isoscoparin 2''-O-glucoside;Scoparin 2''-O-glucoside;Stellarin 2;Scoparin 6''-O-glucoside;Isoscoparin 4'-O-glucoside;Isoscoparin 7-O-glucoside;Knoutinoside;Chrysoeriol 7-O-8-C-bisglucoside;Luteolin 3'-methyl ether 7-mannosyl-(1->2)-allo…	1.11425e+07	6.90738e+06	9.97284e+06	6.20414e+06	8.8711e+06	8.57467e+06	2.53888e+07	1.90232e+07	3.48864e+07	3.13791e+07	3.62355e+07	3.20091e+07	1.79186	1.63359e-05
POS_M205T100	Levamisole;Glu-Gly;Ala-Asp;L-beta-aspartyl-L-alanine;5-L-Glutamylglycine;3-Butylidene-7-hydroxyphthalide;Eflornithine;Soman;[PR] Iridotrial;5-Oxo-1,2-campholide;2-Oxo-delta3-4,5,5-trimethylcyclopentenylacetate;Dihydroconiferyl alcohol;[FA oxo(10:0)] 5-oxo-7-decynoic acid;[FA oxo(10:2)] 10-oxo-5,8-decadienoic acid;triketide pyrone;1-hydroxy-4-oxahomoadamantan-5-one;2-(Acetamidomethylene)succinate	1.49442e+07	2.55133e+07	1.12962e+07	2.41289e+07	1.62931e+07	1.97251e+07	5.78968e+07	3.82186e+07	3.7542e+07	3.64066e+07	4.0281e+07	3.15642e+07	1.11224	0.000541907
POS_M589T311	[Fv] Butein 4'-arabinosyl-(1->4)-galactoside;[Fv Trihydroxy(9:1)] 5,7,4'-Trihydroxyflavanone 7-O-arabinosylglucoside;[Fv Trihydroxy(9:1)] 5,7,4'-Trihydroxyflavonone 4'-O-xylosylglucoside;[Fv] Eriodictyol 5-methyl ether 7-O-xylosyl-(1->4)-arabinoside;5,5'-Dihydroxy-3,6,7,2',4'-pentamethoxyflavone 5'-glucoside;Chrysosplenoside H;Cys-Trp-Trp-Gly;raocyclamide A;Eucommin A;Glu-Glu-His-His;Asn-Met-Thr-…	3.2017e+06	7.65276e+06	4.75353e+06	9.3669e+06	3.08374e+06	5.53404e+06	3.79101e+07	2.26228e+07	2.06809e+07	3.22108e+07	2.01861e+07	2.33057e+07	2.22378	6.19121e-05
POS_M335T598	Ovothiol B-cysteine disulfide;19-Hydroxy-8-O-methyltetrangulol;Sophoracoumestan A;Chlorpromazine N-oxide;Pteroic acid;[Fv Methyl,dimethox] 3,4-Methylenedioxy-2',4'-dimethoxychalcone;[Fv hydroxy,methoxy,methyl,oxo(3:1)] (E)-2,4-Dihydroxy-6-methoxy-5-methyl-3-(1-oxo-3-phenyl-2-propenyl)benzaldehyde;[Fv] Helilandin A;[Fv hydroxy,methoxy,methy] 3-Formyl-4,6-dihydroxy-2-methoxy-5-methylchalcone;[Fv] L…	7.8216e+06	9.07655e+06	9.44827e+06	1.07795e+07	6.56161e+06	7.77804e+06	3.74854e+07	2.63781e+07	2.67495e+07	2.48392e+07	2.6438e+07	2.79628e+07	1.72261	1.61213e-06
POS_M439T578	Ala-Phe-Thr-Thr;Ala-Val-Ser-Tyr;Glu-Pro-Pro-Pro;Ile-Gly-Ser-Tyr;Leu-Gly-Ser-Tyr;Phe-Val-Ser-Ser;Thr-Val-Gly-Tyr;Glu-Lys-Tyr;Quinapril;Thr-Tyr-Arg;His-Val-Pro-Ser;Ala-Leu-Val-Asp;Asp-Leu-Leu-Gly;Glu-Leu-Val-Gly;Glu-Val-Val-Ala;Ile-Leu-Asp-Gly;Ile-Thr-Pro-Ser;Ile-Val-Ala-Asp;Leu-Thr-Pro-Ser;Pro-Thr-Thr-Val;Asp-Ile-Gly-Ile;Glu-Ile-Gly-Val;CPA(18:2(9Z,12Z)/0:0);Ala-Lys-Ala-Gln;Asn-Lys-Val-Gly;Glu-Arg…	1.24367e+06	848362	719119	811225	3.20584e+06	2.22401e+06	2.42681e+07	2.76751e+07	4.62505e+07	1.58247e+07	1.80209e+07	1.32777e+07	4.00479	0.000978595
POS_M261T297	L-alpha-glutamyl-L-hydroxyproline;[PR] Hemigossypol;8-Deoxylactucin;Linderane;Cyperine;2,3-Bis(4-hydroxyphenyl)-1,2-propanediol	1.57698e+07	654532	1.02288e+06	940786	1.16114e+06	1.31969e+06	4.02719e+07	2.22358e+07	2.21936e+07	2.2321e+07	2.39145e+07	2.19058e+07	2.87263	0.000198574
POS_M497T106	1-Nitro-7-hydroxy-8-glutathionyl-7,8-dihydronaphthalene;1-Nitro-7-glutathionyl-8-hydroxy-7,8-dihydronaphthalene;1-Nitro-5-hydroxy-6-glutathionyl-5,6-dihydronaphthalene;1-Nitro-5-glutathionyl-6-hydroxy-5,6-dihydronaphthalene;Glu-Met-Asp-Cys;Luteolin 7,3'-dimethyl ether 5-glucoside;Asp-Thr-Cys-His;Glu-Cys-Ser-His;&alpha;-D-xylosyl-(1->6)-&beta;-D-glucosyl- (1->4)-&beta;-D-glucose;Glu-Asp-Asp-Pro;As…	2.84974e+07	3.18706e+07	2.52174e+07	2.66944e+07	2.62172e+07	3.15171e+07	6.14469e+06	9.98528e+06	1.15411e+07	8.02089e+06	9.04807e+06	1.00993e+07	-1.63237	7.23253e-08
POS_M501T697	Gln-Leu-Leu-Lys;Ile-Leu-Lys-Gln;Gln-Ile-Ile-Lys;(25S)-5alpha-cholestan-3beta,4beta,6alpha,7alpha,8beta,15beta,16beta,26-octol;(25S)-5alpha-cholestan-3beta,4beta,6alpha,7beta,8beta,15alpha,16beta,26-octol;Adouetine X;Frangulanine;Arg-Lys-Val-Val;[ST hydroxy(3:0)] (7E)-(1R,2S,3R)-2-(3-hydroxypropoxy)-19-nor-9,10-seco-5,7-cholestadiene-1,3,25-triol;[ST hydroxy(3:0)] (7E)-(1R,2R,3R)-2-(3-hydroxypropo…	3.53179e+07	2.66572e+07	2.65893e+07	2.28453e+07	3.03382e+07	2.85544e+07	1.01976e+07	1.0818e+07	8.24955e+06	7.64344e+06	8.71419e+06	1.03459e+07	-1.60541	9.40428e-07
POS_M195T743	4-Hexyloxyphenol;4,8-Dimethyl-4E,8E-decadien-10-olide;Cucujolide IV;Cucujolide IX;Decanoic acid;p-Menthane-3,8-diol;[FA methyl(9:0)] 2-methyl-nonanoic acid;[FA methyl(9:0)] 3-methyl-nonanoic acid;[FA methyl(9:0)] 7-methyl-nonanoic acid;[FA methyl(9:0)] 8-methyl-nonanoic acid;[PR] p-Menthane-3,8-diol;Isoamyl isovalerate;Ethyl octanoate;Octyl acetate;hexyl butyrate;butyl hexanoate;ethyl 4-methyl-he…	1.67468e+07	2.12933e+07	1.4877e+07	3.00617e+07	1.78739e+07	1.97273e+07	4.24311e+07	3.39677e+07	4.25963e+07	4.56591e+07	3.24718e+07	4.957e+07	1.03274	0.000129193
POS_M484T723	[ST (4:0/4:0/4:0/2:0)] (5Z,7E,22E)-(3S,24RS)-28,28,28-trifluoro-9,10-seco-5,7,10(19),22-ergostatetraene-3,25-diol;PA(20:0/0:0);Cholesterolsulfate;[ST (3:0/3:0/3:0)] (5Z,7E)-(1S,3R)-24,24-difluoro-24a-homo-9,10-seco-5,7,10(19)-cholestatrien-1,3,25-triol	3.05226e+07	2.63445e+07	2.20212e+07	2.42938e+07	2.00015e+07	1.99017e+07	3.48792e+06	6.47258e+06	1.53236e+06	5.87689e+06	1.6063e+06	6.81304e+06	-2.47204	1.53507e-06
POS_M472T649	Cervonylcarnitine;Ile-Leu-Lys-Val;Leu-Leu-Lys-Val;Ile-Ile-Lys-Val;[ST (2:0/2:0/2:0)] (5Z,7E)-(3S)-26,26,26-trifluoro-9,10-seco-5,7,10(19)-cholestatriene-3,25-diol;[PR] Coenzyme Q4;[ST (3:0/3:0)] (5Z,7E)-(1S,3R)-24a,24b-dihomo-24a,24b-epoxy-9,10-seco-5,7,10(19)-cholestatriene-23-yne-1,3,25-triol;Ile-Leu-Leu-Pro;Leu-Leu-Leu-Pro;Ile-Ile-Ile-Pro;Ile-Ile-Leu-Pro	2.08077e+07	1.46324e+07	1.77958e+07	2.44667e+07	3.62398e+07	2.85695e+07	755815	3.18908e+06	4.90331e+06	1.41087e+06	4.61828e+06	6.31627e+06	-2.74938	0.000116396
POS_M635T663_1	Pandaroside B;[PR] Bacteriorubixanthinal;Arg-Met-Arg-Arg;neuromedin N	2.66579e+07	1.4999e+07	2.55614e+07	3.60536e+07	2.47566e+07	5.04463e+07	2.12538e+06	8.86906e+06	7.79341e+06	7.11195e+06	8.48833e+06	1.2759e+07	-1.92048	0.00169562
POS_M473T639	[PR trihydrox] 3alpha,21beta,24-trihydroxy-14-serraten-16-one;[ST diethyl(4:0/4:0/3:0)] (5Z,7E)-(1S,3R)-26,27-diethyl-23-oxa-9,10-seco-5,7,10(19),20-cholestatetraene-1,3,25-triol;Gratiogenin;Echinocystic acid;2-hydroxyoleanolate;hederagenin;spinosic acid A;6-Deoxocastasterone;[ST (4:0)] campestan-2alpha,3alpha,22R,23R-tetrol;ergosta-3beta,5alpha,6beta,25-tetrol;28:2(5Z,9Z)(27Me);28:2(5Z,9Z)(22Me)…	2.14171e+07	1.78552e+07	6.72398e+07	3.04608e+07	1.11993e+07	3.60075e+07	894952	6.9017e+06	6.34264e+06	5.74444e+06	4.55053e+06	6.88919e+06	-2.5558	0.0111778
POS_M195T417	Ferulate;5-Hydroxyconiferaldehyde;Scytalone;6-Hydroxymellein;Isoferulic acid;[FA (10:4/2:0)] 2E,4E,6Z,8Z-Decatetraenedioic acid;[FA (10:4/2:0)] 2E,4Z,6Z,8Z-Decatetraenedioic acid;[FA (10:4/2:0)] 2E,4E,6E,8E-Decatetraenedioic acid;2,4,8-Trihydroxy-1-tetralone;Methyl caffeate;Dimethyl phthalate;Monoethylphthalate;[FA dioxo(8:0)] 4,7-dioxo-octanoic acid;2-Octenedioicacid;cis-4-Octenedioicacid;trans-…	4.1777e+06	1.0071e+07	3.91317e+06	7.19152e+06	4.84232e+06	5.0332e+06	5.70907e+07	1.79142e+07	2.42454e+07	2.60646e+07	3.21646e+07	1.8706e+07	2.32226	0.00294082
POS_M205T113	Fluoren-9-ol;Xanthan;Benzophenone;Carlina oxide;2-Hydroxyfluorene;D-Sorbitol;Mannitol;Galactitol;L-Iditol;D-Iditol;L-Glucitol;L-Lathyrine	2.05815e+07	1.90061e+07	1.64973e+07	9.19556e+06	2.54282e+07	8.55175e+06	5.18144e+07	3.815e+07	4.30833e+07	4.0398e+07	1.97479e+07	4.09112e+07	1.23786	0.00130227
POS_M392T399_1	Asn-Asp-Gly-Ser;Proacaciberin;Thr-Ser-Tyr;[PC (3:0/3:0)] 1,2-dipropionyl-sn-glycero-3-phosphocholine;[PC (3:0/3:0)] 1-propionyl-2-propionyl-sn-glycero-3-phosphocholine;Allocryptopine;Heroin;Fumaricine;(+/-)-Homochelidonine;Val-Asp-His;Phe-Phe-Gly;Epanolol;Rosmarinine;Portulacaxanthin II;PortulacaxanthinII;Secologanate;Swertiamarin;Geniposidic acid	1.21176e+07	7.86621e+06	5.78141e+06	8.71867e+06	8.49757e+06	7.77021e+06	4.60887e+07	2.88296e+07	3.11005e+07	2.42474e+07	2.4295e+07	2.1894e+07	1.79778	0.000211723
POS_M483T616	[ST hydroxy(2:0)] (5Z,7E)-(1R,2R,3R)-2-(2-hydroxyethoxy)-9,10-seco-5,7,10(19)-cholestatriene-1,3-diol;[ST methoxy(3:0)] (5Z,7E)-(1S,3R,20S)-20-methoxy-24a-homo-9,10-seco-5,7,10(19)-cholestatriene-1,3,25-triol;[ST (3:0/3:0/3:0)] (5Z,7E)-(1S,3R)-24a,24b,24c-trihomo-22-oxa-9,10-seco-5,7,10(19)-cholestatriene-1,3,25-triol;[ST dimethyl(3:0/3:0/3:0)] (5Z,7E)-(1S,3R)-26,27-dimethyl-24a-homo-22-oxa-9,10-…	5.47223e+07	3.33004e+07	4.09995e+07	3.01793e+07	4.17829e+07	6.96743e+07	2.43448e+06	2.46616e+07	2.71645e+07	2.27348e+07	2.53259e+07	2.72052e+07	-1.06323	0.0082526
POS_M213T133	Burimamide;Pro-Pro;Butabarbital;p-Cumylphenol;1-(4-Methoxyphenyl)-2-phenylethane;10-fluoro-capric acid;L-Tyrosine methyl ester;Metyrosine;Damascenine;alpha-Methyl-m-tyrosine;2-Phenyl-1,3-propanediol monocarbamate;&alpha;-methyl-tyrosine	2.43437e+06	1.01758e+07	1.63042e+06	8.25365e+06	3.24114e+06	3.6521e+06	4.55689e+07	2.44415e+07	1.83266e+07	2.64101e+07	2.19106e+07	1.90526e+07	2.40559	0.000689761
POS_M423T98	--	5.0117e+06	1.46252e+07	3.00307e+06	1.09602e+07	6.18377e+06	4.48897e+06	3.84253e+07	2.31616e+07	2.83823e+07	2.29797e+07	2.66759e+07	2.29625e+07	1.87672	7.25797e-05
POS_M266T448	Esprocarb;Isobutylphendienamide;6-Hydroxymelatonin;Met-Val;Histidylprolinediketopiperazine	2.43366e+07	2.41116e+07	2.1775e+07	2.62424e+07	2.64005e+07	2.74459e+07	4.36471e+06	7.86342e+06	7.03904e+06	6.45224e+06	7.64553e+06	6.66839e+06	-1.90869	4.13093e-09
POS_M674T728_2	PS(14:0/12:0);PS(13:0/13:0);PS(12:0/14:0);Arg-Tyr-Tyr-Arg	6.02628e+07	4.52599e+07	4.51047e+07	3.34718e+07	4.9689e+07	4.1138e+07	2.70145e+07	2.722e+07	23414.9	2.75104e+07	2.75993e+07	2.76545e+07	-1.00464	0.00279877
POS_M447T516	Ala-Lys-Lys-Thr;Dynorphin B (10-13);[ST trihydroxy(3:0)] (5Z,7E)-(1S,3R,23S,25R)-1,3,25-trihydroxy-9,10-seco- 5,7,10,(19)-cholestatrieno-26,23-lactol;[ST hydroxy(4:0/3:0)] (5Z,7E)-(1S,3R,23R)-1,3,23,25-tetrahydroxy-9-10-seco-5,7,10(19)-cholestatrien-24-one;[ST hydroxy(4:0/3:0)] (5Z,7E)-(1S,3R,23S)-1,3,23,25-tetrahydroxy-9-10-seco-5,7,10(19)-cholestatrien-24-one;[ST hydroxy,ox] 7alpha,12alpha-dihy…	1.11712e+07	1.01688e+07	1.07057e+07	1.35294e+07	1.95043e+07	1.99643e+07	4.83166e+07	3.89007e+07	2.93911e+07	3.22025e+07	3.29264e+07	2.72504e+07	1.29714	0.000201159
POS_M452T593_2	[ST (2:0)] (20S,25S)-22,26-iminocholesta-5,22(N)-dien-3beta-ol;[ST dimethyl(2:0)] (5Z,7E)-(1S,3R)-24-(dimethylphosphoryl)-9,10-seco-5,7,10(19)-cholatriene-1,3-diol;[ST (4:0)] (5Z,7E)-(1S,3R,24R)-22-oxa-9,10-seco-5,7,10(19)-cholestatriene-1,3,24,25-tetrol;[ST (4:0)] (5Z,7E)-(1S,3R,24S)-22-oxa-9,10-seco-5,7,10(19)-cholestatriene-1,3,24,25-tetrol;[ST (4:0)] (5Z,7E)-(1S,3R,25R)-22-oxa-9,10-seco-5,7,1…	5.50943e+07	4.7906e+07	5.18955e+07	3.6606e+07	4.64409e+07	3.32776e+07	1.33061e+06	2.74039e+07	3.0708e+07	2.39724e+07	2.39089e+07	2.66368e+07	-1.01766	0.0021016
POS_M123T654	Tiglic acid;5-Valerolactone;Pentane-2,4-dione;glutaraldehyde;[FA methyl(4:1)] 3-methyl-2-butenoic acid;[FA ethyl(3:1)] 2-ethyl-2-propenoic acid;[FA methyl(4:1)] 2-methyl-2E-butenoic acid;[FA methyl(4:1)] 3-methyl-3-butenoic acid;[FA (5:1)] 2-pentenoic acid;[FA (5:1)] 3-pentenoic acid;[FA (5:1)] 4-pentenoic acid;Methyl methacrylate;2,3-pentane-dione;3-methyl-4-cis-hydroxy-2-butenal;3-methyl-4-tran…	1.10348e+07	2.84092e+07	2.74787e+07	2.88727e+07	2.64643e+07	2.76617e+07	9.17961e+07	1.36102e+07	6.23611e+07	6.65182e+07	3.58649e+07	5.57314e+07	1.12014	0.0270815
POS_M213T601	[FA oxo(12:1)] 12-oxo-10E-dodecenoic acid;[FA oxo(12:1)] 12-oxo-9Z-dodecenoic acid;[FA hydroxy(12:2)] 12-hydroxy-3Z,6Z-dodecadienoic acid;[FA oxo(12:1)] 12-oxo-10Z-dodecenoic acid;[FA oxo(5:2/5:0)] (1S,2R)-3-oxo-2-pentyl-cyclopentaneacetic acid;[FA oxo(5:2/5:0)] (1R,2S)-3-oxo-2-pentyl-cyclopentaneacetic acid;Cucurbic acid;Putaminoxin;12-oxo-cis-10-dodecenoate;10-Hydroxy-3,7-dimethyl-2E,6E-decadie…	8.13914e+06	8.03882e+06	5.2026e+06	1.32139e+07	1.09139e+07	1.04437e+07	3.94605e+07	2.2063e+07	2.90427e+07	2.98875e+07	2.36491e+07	3.19524e+07	1.65376	3.03801e-05
POS_M412T593	[FA amino(20:4/4:2)] N-(5Z,8Z,11Z,14Z-eicosatetraenoyl)-L-gamma-amino butyric acid;[FA (5:2/20:4)] N-pentyl-5Z,8Z,11Z,14Z-eicosatetraenoyl amine;[FA methyl(4:2/20:4)] N-(3-methyl-butyl)-5Z,8Z,11Z,14Z-eicosatetraenoyl amine;[FA dimethyl(3:2/20:4)] N-(1,1-dimethyl-propyl)-5Z,8Z,11Z,14Z-eicosatetraenoyl amine;[FA dimethyl(3:2/20:4)] N-propyl-2,2-dimethyl-5Z,8Z,11Z,14Z-eicosatetraenoyl amine;[FA dime…	4.35521e+07	4.18885e+07	4.32216e+07	3.68457e+07	4.04377e+07	3.99068e+07	1.05499e+06	2.64828e+07	2.54005e+07	2.29972e+07	1.85387e+07	2.44689e+07	-1.04752	0.000388232
POS_M136T376	4-Hydroxy-L-threonine;2-Hydroxymethylserine;Adenine;Succinate;Methylmalonate;Methyl oxalate;2-keto-4-hydroxybutyrate;D,L-malic semialdehyde;Erythrono-1-4-lactone;Threonolactone	4.38667e+06	4.07655e+06	3.76278e+06	4.28274e+06	4.13855e+06	4.57938e+06	3.67525e+07	7.62849e+06	2.36902e+07	4.89947e+07	6.62236e+06	9.3084e+07	3.10316	0.0364491
POS_M471T522	Glycyrrhetinate;3alpha-Hydroxyglycyrrhetinate;Gypsogenin;[ST methoxy,dimethyl(3:0/3:0/3:0)] (5Z,7E)-(1S,3R,22R)-22-methoxy-26,27-dimethyl-9,10-seco-5,7,10(19)-cholestatrien-23-yne-1,3,25-triol;[ST dimethyl,methoxy(3:0/3:0/3:0)] (5Z,7E)-(1S,3R,20R,22S)-26,27-dimethyl-22-methoxy-9,10-seco-5,7,10(19)-cholestatrien-23-yne-1,3,25-triol;[ST dimethyl(4:0/4:0/4:0)] (5Z,7E)-(1S,3R,20R,22R)-26,27-dimethyl-…	3.02319e+07	3.73516e+07	3.28781e+07	2.6803e+07	3.45745e+07	3.67556e+07	2.2072e+06	1.95427e+07	1.29965e+07	1.69898e+07	9.22778e+06	1.60413e+07	-1.3668	5.83581e-05
POS_M148T105_2	Fagomine;N-hydroxyisoleucine;(S)-3-Methyl-2-oxopentanoic acid;3-Oxo-4-methylpentanoic acid;4-Methyl-2-oxopentanoate;[FA oxo(6:0)] 2-oxo-hexanoic acid;[FA oxo(6:0)] 3-oxo-hexanoic acid;[FA oxo(6:0)] 5-oxo-hexanoic acid;[FA oxo,methyl(5:0)] 2oxo-3R-methyl-pentanoic acid;(R)-Pantolactone;Adipate semialdehyde;6-Hydroxyhexan-6-olide;Ethyl 3-oxobutanoate;[FA oxo(6:0)] 4-oxo-hexanoic acid;1-Oxa-2-oxo-3-…	8.60869e+06	9.23968e+06	9.50927e+06	9.83157e+06	1.23896e+07	1.07398e+07	3.74146e+07	3.02727e+07	2.80907e+07	2.42621e+07	2.56372e+07	2.83416e+07	1.52857	2.26941e-06
POS_M634T493_2	Pelargonidin 3-(6''-caffeylglucoside);Hyacinthin	1.5522e+07	4.1974e+06	1.30253e+07	1.27994e+07	1.05051e+07	8.55554e+06	7.51475e+07	2.37563e+07	3.98672e+07	1.83976e+07	2.82996e+07	4.02889e+07	1.80506	0.00992994
POS_M219T531	L-Ala-L-Glu;gamma-L-Glutamyl-D-alanine;Glutamylalanine;6-Hydroxytremetone;Toxol;Eupatoriochromene;DMB-S-MMP;2-oxo-9-methylthiononanoate	9.22513e+06	8.769e+06	7.73338e+06	8.13686e+06	6.00814e+06	5.59746e+06	1.82573e+07	2.47932e+07	2.67493e+07	2.8682e+07	3.21546e+07	2.76774e+07	1.7998	2.76523e-06
POS_M234T78	Lys-Ser;Methylphenidate;Elaeokanine C;gamma-Glutamyl-gamma-aminobutyraldehyde;Thr-Pro;gamma-glutamyl-gamma-butyraldehyde;[FA (14:0/2:0)] 10E,12E-tetradecadiene-4,6-diynoic acid;4,9-dimethyldodeca-2,4,6,8,10-pentaene-1,12-dial	1.37711e+07	1.98782e+07	1.13741e+07	2.17873e+07	1.45986e+07	1.62782e+07	4.98886e+07	3.4949e+07	3.03325e+07	3.50883e+07	3.45367e+07	3.11844e+07	1.14465	0.000140164
POS_M275T349	cis-Hinokiresinol;p-(3,4-Dihydro-6-methoxy-2-naphthyl)phenol;Pro-His;4-Heptyloxybenzoic acid;Heptyl p-hydroxybenzoate;12,13-Dimethyl-5,14-dioxabicyclo[9.2.1]-tetradeca-1(13),11-dien-4-one;Procaine;N-Benzoyl-4-hydroxyanthranilate;2-Amino-6-(benzylthio)purine;6-Chloro-3,5-diaminopyrazine-3-carboxamide;Meclofenoxate	2.78106e+07	3.6894e+07	2.52515e+07	3.77274e+07	2.65714e+07	3.13752e+07	2.91463e+06	1.28535e+07	1.28008e+07	1.07187e+07	1.30536e+07	1.35448e+07	-1.49439	2.67863e-05
POS_M483T516_2	26-hydroxycholesterol 3-sulfate;3beta-Hydroxy-4beta-methyl-5alpha-cholest-7-ene-4alpha-carboxylate;[ST ethyl(3:0)] (5Z,7E)-(1S,3R,11S)-11-ethyl-9,10-seco-5,7,10(19)-cholestatriene-1,3,25-triol;[ST dimethyl(3:0)] (5Z,7E)-(1S,3R)-26,27-dimethyl-9,10-seco-5,7,10(19)-cholestatriene-1,3,25-triol;[ST (3:0/3:0)] (5Z,7E)-(1S,3R)-24a,24b-dihomo-9,10-seco-5,7,10(19)-cholestatriene-1,3,25-triol;[ST (3:0/3:0…	1.11719e+07	1.08347e+07	1.13764e+07	1.27639e+07	2.16472e+07	2.30162e+07	4.6975e+07	3.70476e+07	2.69269e+07	3.20507e+07	3.37214e+07	3.81621e+07	1.24263	0.000184399
POS_M193T427	Ser-Ser;Carpacin;Myristicin;Sarisan;Isoshinanolone;cis-1,2-Dihydroxy-1,2-dihydro-7-hydroxymethylnaphthalene;coumaryl acetate;Furfural diethyl acetal;2-butyl-4-hydroxy-5-methyl-3(2H)-furanone;&alpha; -ethynylagmatine;N-Acetyl-L-aspartate;N-Formyl-L-glutamate;[FA amino,oxo(6:0/2:0)] 2-amino-3-oxo-hexanedioic acid;formylglutamate;7-Cyano-7-deazaguanine	1.08777e+07	1.24459e+07	9.60277e+06	1.06854e+07	1.03423e+07	8.90084e+06	3.39684e+07	2.64435e+07	3.21303e+07	2.78382e+07	2.85891e+07	2.35972e+07	1.45706	5.18559e-07
POS_M500T680_2	Arg-Leu-Leu-Val;Ile-Leu-Val-Arg;Lys-Lys-Lys-Pro;Arg-Ile-Ile-Val	2.85855e+07	7.06971e+06	2.57933e+07	2.75394e+07	2.66635e+07	2.72614e+07	4.98957e+06	1.76595e+06	1.60788e+06	5.37965e+06	1.02455e+07	2.01555e+06	-2.45833	0.000320148
POS_M465T516	PA(20:1(11Z)/0:0);Pristimerin;[ST (2:0)] cholesta-5,7-dien-3beta-ol 3-sulfate;[ST (2:0/2:0)] (7E)-(3S,6R)-6,19-epithio-9,10-seco-5(10),7-cholestadiene-3,25-diol S,S-dioxide;[ST (2:0/2:0)] (7E)-(3S,6S)-6,19-epithio-9,10-seco-5(10),7-cholestadiene-3,25-diol S,S-dioxide;[ST (3:0)] (5Z,7E)-(3S)-9,10-seco-5,7,10(19)-cholestatrien-3-sulfonic acid;[ST methyl(3:0)] (5Z,7E)-(1S,3R,11S)-11-(chloromethyl)-9…	8.42877e+06	5.59057e+06	6.50574e+06	8.14307e+06	1.47337e+07	1.53473e+07	4.79197e+07	3.62013e+07	2.88008e+07	2.94558e+07	1.90017e+07	2.43305e+07	1.66041	0.000789408
POS_M406T561	Cefaloglycin;Acutumidine;Phe-Asp-Cys;S-tubercidinylhomocysteine;Ala-Asp-Tyr;Phe-Asp-Ser;Glu-Gly-Tyr;N-Ethyl-N-methyl-4-(trifluoromethyl)-2-(3,4- dimethoxyphenyl)benzamide;N-Acetyl-6-O-L-fucosyl-D-glucosamine;2-Acetamido-2-deoxy-6-O-a-L-fucopyranosyl-D-glucose;3-O-fucopyranosyl-2-acetamido-2-deoxyglucopyranose;Asp-Pro-His;Trp-Tyr;Met-Phe-Ala;Phe-Val-Cys;5,7,2',5'-Tetrahydroxy-3,4'-dimethoxyflavone…	2.70768e+07	3.30699e+07	3.75043e+07	2.73811e+07	3.00268e+07	3.93202e+07	1.30703e+07	1.57505e+07	1.54738e+07	1.28484e+07	1.22208e+07	1.27362e+07	-1.24342	6.84084e-06
POS_M435T685	[ST (3:0)] (5Z,7E)-(1S,3R,24R)-25-fluoro-9,10-seco-5,7,10(19)-cholestatriene-1,3,24-triol;[ST (3:0)] (5Z,7E,10Z)-(1S,3R)-19-fluoro-9,10-seco-5,7,10(19)-cholestatriene-1,3,25-triol;[ST (3:0)] (5Z,7E,10E)-(1S,3R)-19-fluoro-9,10-seco-5,7,10(19)-cholestatriene-1,3,25-triol;[ST (3:0)] (5E,7E,10Z)-(1S,3R)-19-fluoro-9,10-seco-5,7,10(19)-cholestatriene-1,3,25-triol;[ST (3:0)] (5E,7E,10E)-(1S,3R)-19-fluor…	3.97105e+07	2.00194e+07	3.81821e+07	3.16686e+07	3.29454e+07	9.45775e+06	7.34276e+06	5.08332e+06	4.59286e+06	9.54837e+06	7.28108e+06	1.08801e+07	-1.94301	0.00144627
POS_M473T748_2	[PR trihydrox] 3alpha,21beta,24-trihydroxy-14-serraten-16-one;[ST diethyl(4:0/4:0/3:0)] (5Z,7E)-(1S,3R)-26,27-diethyl-23-oxa-9,10-seco-5,7,10(19),20-cholestatetraene-1,3,25-triol;Gratiogenin;Echinocystic acid;2-hydroxyoleanolate;hederagenin;spinosic acid A;6-Deoxocastasterone;[ST (4:0)] campestan-2alpha,3alpha,22R,23R-tetrol;ergosta-3beta,5alpha,6beta,25-tetrol;28:2(5Z,9Z)(27Me);28:2(5Z,9Z)(22Me)…	1.54548e+07	4.3318e+07	2.40723e+07	1.00391e+07	3.91479e+07	3.36401e+07	6.23259e+06	5.21675e+06	4.883e+06	4.55665e+06	3.55132e+06	4.53907e+06	-2.51523	0.00187352
POS_M319T716	(-)-Menthyl O-beta-D-glucoside;(+)-Neomenthyl O-beta-D-glucoside;[FA hydroxy(18:2)] 9S-hydroxy-10E,12Z-octadecadienoic acid;[FA (18:1)] 9R,10S-epoxy-12Z-octadecenoic acid;[FA (18:1)] 12R,13S-epoxy-9Z-octadecenoic acid;[FA hydroxy(18:2)] 13S-hydroxy-9Z,11E-octadecadienoic acid;9-HODE;(9Z,12Z)-(8S)-Hydroxyoctadeca-9,12-dienoic acid;[FA hydroxy(18:2)] 9-hydroxy-10E,12Z-octadecadienoic acid;[FA hydro…	2.33823e+06	4.19632e+06	1.93417e+06	5.41473e+06	2.73091e+06	2.48997e+06	1.84462e+07	2.43769e+07	1.78685e+07	2.4727e+07	2.06226e+07	1.81977e+07	2.70114	1.85116e-07
POS_M317T511	o-nitrophenol &beta;-thiogalactoside;Isorhamnetin;Petunidin;3',4',5,7-Tetrahydroxy-3-methoxyflavone;[Fv Trihydroxy,methyl(9:1)] 5,2',3'-Trihydroxy-6,7-methylenedioxyflavanone;Capillarisin;Azaleatin;Pedalitin;Pinoquercetin;Rhamnetin;Sexangularetin;robustaquinone E;1,5,7-trihydroxy-6,8-dimethoxyanthraquinone;Junipegenin A;5,6,7,4'-Tetrahydroxy-3'-methoxyisoflavone;5,6,7,4'-Tetrahydroxy-8-methoxyiso…	7.60966e+06	6.30222e+06	8.75605e+06	6.1595e+06	8.43807e+06	6.34719e+06	2.91076e+07	2.06166e+07	3.01757e+07	2.39449e+07	2.61823e+07	2.3647e+07	1.81705	3.24288e-07
POS_M875T725_1	Pristinamycin IB;Pristinamycin IC	4.96391e+06	1.00179e+07	9.68345e+06	5.29798e+06	1.00641e+07	9.93181e+06	4.06618e+07	3.18823e+07	2.44635e+07	1.4513e+07	2.90203e+07	3.17393e+07	1.78594	0.000262666
POS_M809T809_3	Leurosine;(23S,24R,25S)-23,24-dihydroxy-spirost-5-en-3beta-yl O-alpha-L-rhamnopyranosyl-(1-2)-beta-D-glucopyranoside;3-O-(Glcb1-4Galb)-(25R)-12-oxo-5alpha-spirostan-3beta-ol	3.00603e+07	2.84471e+07	6.06983e+07	3.8216e+07	3.50849e+07	3.72863e+07	4.56305e+06	2.62009e+07	1.06838e+07	1.01032e+07	9.26493e+06	3.18785e+07	-1.30978	0.00563464
POS_M803T686_1	Digoxin;Gitoxin;Digitoxin;PI(12:0/17:2(9Z,12Z));PI(14:1(9Z)/15:1(9Z));PI(15:1(9Z)/14:1(9Z));PI(17:2(9Z,12Z)/12:0);13-sophorosyloxydocosanoate 6',6''-diacetate;Kurilensoside J	1.5808e+07	1.21104e+07	1.26534e+07	5.90397e+06	7.98748e+06	7.1929e+06	9.85038e+07	2.74715e+07	2.61404e+07	3.08896e+07	3.00566e+07	2.27035e+07	1.93503	0.0362304
POS_M494T558_1	His-Leu-Lys-Pro;Ile-Lys-Pro-His;Zygadenine;[PC (16:1)] 1-(9Z-hexadecenoyl)-sn-glycero-3-phosphocholine;LysoPC(16:1(9Z));[PC (16:1)] 1-(9E-hexadecenoyl)-sn-glycero-3-phosphocholine;PE(19:1(9Z)/0:0);Tiamulin;Terfenadine;Ala-Leu-Leu-Arg;Arg-Val-Val-Val;Ile-Leu-Ala-Arg;Ala-Ile-Arg-Ile;Cervonylcarnitine;Arg-Lys-Ser-Ser;Cyclic-3,20-bis(1,2-ethanediyl acetal)-11alpha-(acetyloxy)-5alpha,6alpha-epoxypregn…	6.9485e+06	6.07475e+06	7.73618e+06	5.58655e+06	1.23833e+07	1.59508e+07	5.08805e+07	3.40738e+07	2.75456e+07	2.5705e+07	2.50611e+07	1.96934e+07	1.74244	0.00123163
POS_M134T100	1-deoxyxylonojirimycin;N-hydroxyvaline;3-nitro-2-pentanol;DL-&beta;-hydroxynorvaline;3-Methyl-2-oxobutanoic acid;5-Oxopentanoate;2-Oxopentanoic acid;3-Oxopentanoic acid;[FA oxo(5:0)] 4-oxo-pentanoic acid;2-Methylacetoaceticacid;L-tetrahydro-2-furoic acid;ethylpyruvate;Methylacetoacetic acid	2.16916e+07	2.59297e+07	8.47163e+06	1.16807e+07	1.15353e+07	1.98018e+07	7.42675e+07	2.42496e+07	1.94474e+07	2.5423e+07	6.03556e+07	6.28255e+07	1.42739	0.0208548
POS_M279T92	hexanediol 1,6-bisphosphate;Alcophosphamide;Alcoifosfamide;serotonin O-sulfate;carbonyl cyanide p-trifluoromethoxyphenylhydrazone;[PK] Chrysophanic acid 9-anthrone;[Fv Hydroxy(9:1)] 7-Hydroxyflavanone;[Fv hydrox] 2',4'-Dihydroxychalcone;[Fv hydrox] 2,2'-Dihydroxychalcone;[Fv hydrox] 3,3'-Dihydroxychalcone;[Fv hydrox] 4,4'-Dihydroxychalcone;[Fv] 2'-beta-Dihydroxychalcone;Flavidin;6-Hydroxyflavanon…	1.8753e+07	2.08539e+07	2.01525e+07	1.93289e+07	1.87228e+07	2.31563e+07	1.59398e+06	1.37621e+06	1.95681e+06	1.17404e+06	7.11527e+06	1.9964e+06	-2.99127	2.91284e-08
POS_M140T123	1-Aminocyclopropane-1-carboxylate;2-Aminobutan-4-olide;L-Azetidine 2-carboxylic acid;Diacetylmonoxime;Acetoacetamide	2.34557e+07	5.87685e+06	5.00988e+06	3.93395e+07	1.1942e+07	2.16593e+07	8.94855e+07	6.59788e+07	4.29321e+07	2.64908e+07	2.96508e+07	2.32122e+07	1.37236	0.039385
POS_M635T638_2	hederagenin-3-O-glucoside;hederagenin-28-O-beta-glucoside;Spirilloxanthin;neuromedin N	4.29962e+07	2.72413e+07	4.7628e+07	1.5258e+07	4.5861e+07	4.05098e+07	2.97447e+06	2.10086e+07	2.02915e+07	1.81939e+07	1.44584e+07	1.1761e+07	-1.30738	0.0040429
POS_M481T779_1	20-Hydroxyecdysone;Ajugasterone C;Inokosterone;Pterosterone;26-Hydroxyecdysone;22-deoxy-20,21-dihydroxyecdysone;PA(21:0/0:0);[ST hydroxy,methyl,ethyl(4:0/2:0)] (5Z,7E)-(1S,3R)-23-oxa-23-[3-(1-hydroxy-1-methylethyl)phenyl]-24,25,26,27-tetranor-9,10-seco-5,7,10(19)-cholestatriene-1,3-diol;Borreverine;[ST (2:0)] (5Z,7E)-(1S,3R)-18-acetoxy-9,10-seco-5,7,10(19)-cholestatriene-1,3-diol;[ST (2:0)] (5Z,7…	2.54561e+07	1.22705e+07	1.78337e+07	1.48243e+07	2.4823e+07	1.611e+07	1.01972e+06	557192	472635	646193	549020	600482	-4.85546	1.06577e-05
POS_M429T620	Ala-Asp-Ser-His;Asp-Thr-Gly-His;Glu-Gly-Ser-His;Furcatin;Myxochlin A;[Fv] Flemiwallichin D;[Fv] Paratocarpin F;[Fv Trihydroxy,dimethy] 3,2',4'-Trihydroxy-6'',6''-dimethyl-3'-prenylpyrano[2'',3'':4,5]chalcone;[Fv Dimethyl,hydroxy,methyl,hydroxy(4:0)] 3,4-(2,2-Dimethylpyrano)-3'-(2-hydroxy-3-methylbut-3-enyl)-2',4'-dihydroxychalcone;[Fv Trihydroxy,dimethy] 2,4,2'-Trihydroxy-6'',6''-dimethyl-3'-pren…	3.49717e+07	4.05095e+07	3.08024e+07	3.49892e+07	5.42538e+07	3.55178e+07	1.94812e+07	1.96159e+07	2.28664e+07	1.46775e+07	1.94667e+07	1.50025e+07	-1.05618	0.000256558
POS_M632T708	[PC (10:0/12:0)] 1-decanoyl-2-dodecanoyl-sn-glycero-3-phosphocholine;[PC (11:0/11:0)] 1,2-diundecanoyl-sn-glycero-3-phosphocholine;[PC (11:0/11:0)] 1-undecanoyl-2-undecanoyl-sn-glycero-3-phosphocholine;[PC (12:0/10:0)] 1-dodecanoyl-2-decanoyl-sn-glycero-3-phosphocholine;[PC (13:0/9:0)] 1-tridecanoyl-2-nonanoyl-sn-glycero-3-phosphocholine;[PC (16:0/6:0)] 1-hexadecanoyl-2-hexanoyl-sn-glycero-3-phos…	9.80633e+06	1.0536e+07	4.86548e+06	1.03643e+07	4.70293e+06	8.33518e+06	8.58484e+07	2.87411e+07	2.16866e+07	2.54001e+07	2.77008e+07	2.03544e+07	2.10921	0.0264497
POS_M290T293	Leu-Ala-Ser;Leu-Thr-Gly;Thr-Val-Ala;Ile-Ala-Ser;Ile-Gly-Thr;L-Hyoscyamine;Atropine;Littorine;Mesembrine;Knightinol;Lycoramine;cis-1,3,4,6,7,11b-Hexahydro-9-methoxy-2H-benzo[a]quinolizine-3- carboxylic acid ethyl ester;3-Ethyl-1,3,4,6,7,11b-hexahydro-9,10-dimethoxy-2H- benzo[a]quinolizin-2-one;trans-1,3,4,6,7,11b-Hexahydro-9-methoxy-2H-benzo[a]quinolizine-3- carboxylic acid ethyl ester;Elaeocarpid…	2.06055e+07	1.80782e+07	1.83115e+07	2.28551e+07	2.19852e+07	2.14552e+07	3.81935e+06	2.32198e+06	7.70387e+06	1.69861e+06	2.19412e+06	1.27396e+06	-2.69709	7.88132e-08
POS_M264T571	Gemcitabine;4-(Dimethylamino)azobenzene;Cyprodinil;dihydrocamalexate;Glycerophosphoglycerol;2-deoxyglucose-6-phosphate;L-rhamnitol-1-phosphate;Isopimpinellin;2,3',4,6-Tetrahydroxybenzophenone;Pimpinellin;hispidin	5.52484e+06	6.06192e+06	4.39451e+06	7.96528e+06	8.72837e+06	6.13337e+06	3.07861e+07	2.06921e+07	2.51093e+07	2.37061e+07	2.50274e+07	2.02771e+07	1.90755	9.83343e-07
POS_M601T593_2	desferrioxamine E;Arg-Asn-Arg-Arg;Phorbol 12-tiglate 13-decanoate;[PR] 4-Ketoalloxanthin;(25S)-5&beta;-spirostan-3&beta;-ol 3-O-&beta;-D- glucoside;[ST hydroxy(3:0)] (5Z,7E)-(1S,3R)-1,25-dihydroxy-9,10-seco-5,7,10(19)-cholestatrien-3-glycoside;Asparagoside A;Pandaroside D;PA(12:0/15:0);PA(13:0/14:0);PA(14:0/13:0);PA(15:0/12:0);3-Hexaprenyl-4,5-dihydroxybenzoate	5.12937e+07	5.5135e+07	5.32908e+07	2.50367e+07	1.31421e+07	5.00636e+07	935163	1.65157e+07	3.28389e+07	1.60857e+07	2.3181e+07	7.16399e+06	-1.35822	0.0148574
POS_M153T332_2	Xanthine;Alloxanthine;6-8-Dihydroxypurine;L-proline amide;3-Amino-2-piperidone	4.51381e+07	2.51121e+07	4.25585e+07	2.9368e+07	4.01576e+07	4.66023e+07	1.98561e+07	2.57444e+07	1.6891e+07	1.67813e+07	1.3811e+07	2.06441e+07	-1.00936	0.000702005
POS_M317T444	(2-Butylbenzofuran-3-yl)(4-hydroxyphenyl)ketone;1-phenyl-7-(3,4-dihydroxyphenyl)-hepta-1,3-dien-5-one;Ethyl 3-O-beta-D-glucopyranosyl-butanoate;2-[3-Ethyl-5-(4-methoxyphenyl)-1H-pyrazol-4-yl]phenol;2-Ethylhexyl phthalate;Alpha-CEHC;[PR] Emmotin A;Dibutyl phthalate;Diisobutyl phthalate;4-prenylphlorisovalerophenone;alhpa-tocopheronolactone;Leu-Phe;Ile-Phe;D-4'-Phosphopantothenate;Avenanthramide A;…	1.89854e+07	2.62739e+07	1.8429e+07	2.53018e+07	1.89786e+07	1.90885e+07	4.27257e+06	4.39199e+06	1.10487e+06	958450	4.09912e+06	4.08484e+06	-2.74812	5.71215e-07
POS_M396T560	Met-Phe-Val;Leu-Thr-Tyr;Ile-Thr-Tyr;Cetraxate benzyl ester;Ala-Gln-Arg;Ala-Ala-Gly-Arg;Glu-Ile-Ile;Glu-Ile-Leu;Glu-Leu-Leu;2,3-dioctanoylglyceramide;Chaparrinone;Cnicin;Eupahyssopin;Niveusin C;GA17;GA13;GA46;gibberellin A17;Thr-Cys-Arg;Ala-Thr-Thr-Ser;Ser-Val-Ser-Ser;Thr-Thr-Thr-Gly;Albafuran A	2.83829e+07	2.22938e+07	2.96135e+07	3.33745e+07	2.41175e+07	2.47616e+07	3.40059e+06	1.18553e+07	1.0982e+07	8.78021e+06	9.5857e+06	1.06398e+07	-1.55695	6.50384e-06
POS_M195T120	Sulfanilamide;3-Dehydroshikimate;2-Oxohept-3-enedioate;2-Hydroxyhepta-2,4-dienedioate;2-Oxo-5-methyl-cis-muconate;2-Hydroxy-5-methyl-cis,cis-muconate;5-Dehydroshikimate;2,4,6-trioxoheptanoate;2,4-dihydroxy-5-methyl-6-oxohexa-2,4-dienoate;4-hydroxy-2-keto-5-methyl-6-oxo-3-hexenoate;1-Naphthaldehyde;2-Naphthaldehyde;2,4-Dihydroxy-6-(N'-ethyl)amino-1,3,5-triazine;Triazolealanine	2.79449e+07	3.07577e+07	3.5143e+07	3.58749e+07	2.8906e+07	1.48017e+07	8.32186e+06	7.0398e+06	9.06264e+06	6.61503e+06	1.16906e+07	1.41418e+07	-1.60856	0.000165977
POS_M336T822_1	Ankorine;6,7-dihydro-5-oxo-12-epi-LTB4;10,11-dihydro-12-oxo-LTB4;9-Decenoylcarnitine;[SP (2:0)] sphinga-4E,14Z-dienine;[SP (2:0)] sphinga-4E,8E-dienine;[SP (2:0)] sphinga-4E,8Z-dienine;[SP hydroxy,methyl(8:2/10:0)] 5S-(5S-hydroxyoctyl)-2S-methyldecahydroquinolin-3R-ol;[SP amino(18:0/2:0)] 2S-amino-octadeca-4E,6E-diene-1,3R-diol;3-Ketosphingosine;Cassine;Spiroxamine;4,8-sphingadienine;Palmitoleoyl…	1.55612e+07	1.71023e+07	3.13941e+07	3.01734e+07	3.58715e+07	1.92005e+07	6.59265e+07	3.28601e+07	7.26939e+07	6.96087e+07	3.73309e+07	2.3827e+07	1.01748	0.0220917
POS_M194T350	3,4-Methylenedioxymethamphetamine;Butamben;Heliamine;(-)-Salsoline;(R)-N-Methylsalsolinol;(S)-N-Methylsalsolinol;(R)-1,2-dimethyl-5,6-dihydroxy-tetrahydroisoquinoline;Gabapentin;Ala-Ser;Thr-Gly;N5-formyl-N5-hydroxy-L-ornithine;meso-&alpha;,&delta;-diaminopimelate;Ethyl cinnamate;Lachnophyllum ester;Prenylbenzoquinone;Cinnamyl acetate;cis-1,2-Dihydroxy-1,2-dihydro-8-methylnaphthalene;cis-1,2-Dihyd…	132509	488877	222782	625792	491624	139464	3.81352e+07	1.50549e+07	1.95476e+07	1.75272e+07	1.8475e+07	1.17453e+07	5.8416	0.000395718
POS_M310T332	Fluperlapine;Lys-Tyr;Pro-Pro-Pro;Leu-Val-Gly;Val-Val-Ala;Ile-Gly-Val;Isolobinine;4-Aminoestra-1,3,5(10)-triene-3,17beta-diol;2-Aminoestra-1,3,5(10)-triene-3,17beta-diol;Hexadecanoyl-[acp];Tridecanoylglycine;SB 206553;Phenylbutyrylglutamine	3.68235e+06	8.06086e+06	1.17924e+06	9.24385e+06	2.88616e+06	3.23778e+06	3.65536e+07	1.98077e+07	2.01735e+07	2.01263e+07	2.21381e+07	2.14245e+07	2.30935	8.94674e-05
POS_M182T320	DL-2-Aminooctanoicacid;[FA amino(8:0)] 3-amino-octanoic acid;Methacholine;Propionylcholine;Eugenol;Isoeugenol;p-Cumate;[FA (10:2)] 2,4-decadiynoic acid;Evodone;beta-Thujaplicin;gamma-Thujaplicin;Phenethyl acetate;duroquinone;rasberry ketone;pseudoisoeugenol;2-Phenylbutyricacid;Benzenebutanoicacid;3-Phenylbutyricacid	2.66347e+06	4.98689e+06	4.31909e+06	5.05633e+06	3.19622e+06	3.39724e+06	4.03391e+07	2.26837e+07	1.62002e+07	2.09237e+07	2.0994e+07	1.80064e+07	2.55858	0.000312361
POS_M699T753_2	glucodigitoxigenin 3-O-&beta;-D-quinovoside;12-O-Palmitoyl-16-hydroxyphorbol 13-acetate;Lys-Trp-Trp-Tyr	2.84287e+07	2.00473e+07	1.5051e+07	1.95061e+07	2.29657e+07	2.40769e+07	184678	5.83739e+06	3.20588e+06	4.40242e+06	3.47145e+06	7.37363e+06	-2.40994	8.4428e-06
POS_M587T764_2	Arg-Lys-Gln-Arg;Ilexolide A;Canthaxanthin;[PR] Eschscholtzxanthone;[PR] Alloxanthin/ Tetradehydrozeaxanthin / (Cynthiaxanthin)/ (Pectenoxanthin);3,4,3',4'-tetradehydroisozeaxanthin;3-hydroxy-4-ketotorulene;E-e-Carotene-3-3'-dione;2-Hexaprenyl-6-methoxy-1-4-benzoquinol;LysoPC(22:5(4Z,7Z,10Z,13Z,16Z));LysoPC(22:5(7Z,10Z,13Z,16Z,19Z))	2.20621e+07	2.01413e+07	1.01757e+07	2.32791e+07	1.63979e+07	1.57932e+07	4.69392e+07	3.36592e+07	3.20614e+07	3.62008e+07	3.74058e+07	3.31294e+07	1.02452	9.67482e-05
POS_M693T697_1	Monensin;Monensin A;PA(13:0/20:4(5Z,8Z,11Z,14Z));PA(15:0/18:4(6Z,9Z,12Z,15Z));PA(15:1(9Z)/18:3(6Z,9Z,12Z));PA(15:1(9Z)/18:3(9Z,12Z,15Z));PA(18:3(6Z,9Z,12Z)/15:1(9Z));PA(18:3(9Z,12Z,15Z)/15:1(9Z));PA(18:4(6Z,9Z,12Z,15Z)/15:0);PA(20:4(5Z,8Z,11Z,14Z)/13:0);PA(O-16:0/18:4(6Z,9Z,12Z,15Z));PA(P-16:0/18:3(6Z,9Z,12Z));PA(P-16:0/18:3(9Z,12Z,15Z));[SP] Fumonisin C4	2.49517e+07	5.27632e+06	1.81182e+07	1.55152e+07	2.32996e+07	2.13042e+07	451546	262273	203418	207767	172306	285549	-6.09856	0.000114937
POS_M320T420	Trp-Asp;Thr-Cys-Pro;7,8-Didehydro-4,5-epoxy-3-methoxy-17-methoxy-(5_)-morphinan-6-one;Neopinone;Oripavine;(-)-Apoglaziovine;Glaziovine;3-Hydroxyestra-1,3,5(10),7-tetraene-16,17-dione 16-oxime;Xanomeline;Cycloheximide;Benzo[a]pyrene-7,8-dihydrodiol-9,10-oxide	9.71369e+06	1.59074e+07	1.45631e+07	2.27208e+07	1.31168e+07	1.70848e+07	9.96528e+07	2.87354e+07	3.74297e+07	3.67056e+07	2.92579e+07	2.7603e+07	1.47814	0.0373934
POS_M673T779_1	Arg-Trp-Arg-Arg;[FA hydroxy(20:0)] 25-O-(2''-beta-D-glucopyranosyl-beta-D-glucopyranosyl)-25-hydroxy-11E-eicosenoic acid;3-O-(alpha-L-rhamnopyranosyl-(1-2)-alpha-L-rhamnopyranosyl)-3-hydroxydecanoyl-3-hydroxydecanoic acid;hederagenin-3-O-glucoside;hederagenin-28-O-beta-glucoside	2.55385e+07	2.26419e+07	2.61833e+07	3.32687e+07	2.35756e+07	2.06069e+07	12306	24215	1.65155e+07	13256.9	1.71854e+07	13737.7	-2.16874	0.000580917
POS_M441T757	4-4-dimethyl-14alpha-formyl-5alpha-cholesta-8-24-dien-3beta-ol;[ST (4:0/4:0/2:0)] (5Z,7E,22E)-(1S,3R)-26,27-dihomo-9,10-seco-5,7,10(19),22-ergostatetraen-1,3-diol;[ST methyl(4:0/4:0/2:0)] (5Z,7E,22E)-(1S,3R,24S)-24-methyl-26,27-dihomo-9,10-seco-5,7,10(19),22-ergostatetraen-1,3-diol;30:6(12Z,15Z,18Z,21Z,24Z,27Z);Theonellasterol C;6-Deoxocathasterone;6alpha-Hydroxycampestanol;[ST (2:0)] campestan-3…	3.10393e+07	2.59276e+07	2.62759e+07	2.39736e+07	2.79798e+07	2.76091e+07	1.05794e+07	1.24269e+07	1.1587e+07	8.47556e+06	6.49373e+06	1.17658e+07	-1.40852	1.9272e-07
POS_M263T405	Phe-Pro;Methohexital;Physovenine;L-prolyl-L-phenylalanine;Leu-Met;Ile-Met;Streptidine;Slaframine;Pirbuterol;Dehydrofalcarinone;[FA (14:2)] 5,8-tetradecadienoic acid;[FA (5:1/9:0)] 9-(2-cyclopentenyl)-nonanoic acid;[FA (14:2)] 10Z,12E-tetradecadienoic acid;[FA (14:2)] 2E,4E-tetradecadienoic acid;[FA (14:2)] 3,4-tetradecadienoic acid;[FA (14:2)] 3Z,5E-tetradecadienoic acid;[FA (14:2)] 3Z,5Z-tetrade…	2.49076e+07	2.21573e+07	1.98555e+07	2.9345e+07	2.59978e+07	3.10558e+07	6.80604e+06	1.00617e+07	1.04734e+07	6.60579e+06	8.20748e+06	6.72634e+06	-1.6492	3.00606e-06
POS_M875T704_2	PI(14:1(9Z)/22:6(4Z,7Z,10Z,13Z,16Z,19Z));PI(18:3(6Z,9Z,12Z)/18:4(6Z,9Z,12Z,15Z));PI(18:3(9Z,12Z,15Z)/18:4(6Z,9Z,12Z,15Z));PI(18:4(6Z,9Z,12Z,15Z)/18:3(6Z,9Z,12Z));PI(18:4(6Z,9Z,12Z,15Z)/18:3(9Z,12Z,15Z));PI(22:6(4Z,7Z,10Z,13Z,16Z,19Z)/14:1(9Z))	2.97897e+07	3.12079e+07	1.98817e+07	2.96084e+07	1.13477e+07	2.86869e+07	1.46618e+07	21509.9	21591.6	6448.59	1.44722e+07	5765.13	-2.36647	0.00104999
POS_M467T626	[ST (4:0/4:0/4:0/2:0)] (5Z,7E,22E)-(3S,24RS)-28,28,28-trifluoro-9,10-seco-5,7,10(19),22-ergostatetraene-3,25-diol;PA(20:0/0:0);Cholesterolsulfate;[ST (4:0/4:0)] (5Z,7E,22E)-(1S,3R,25S)-9,10-seco-5,7,10(19),22-ergostatetraene-1,3,25,26-tetrol;[ST (4:0/4:0)] (5Z,7E,22E)-(1S,3R)-9,10-seco-5,7,10(19),22-ergostatetraene-1,3,25,28-tetrol;1-a-24R-25-TrihydroxyvitaminD2;Stoloniferone H;Stoloniferone I;St…	7.1488e+06	7.76459e+06	8.17256e+06	7.3444e+06	7.6898e+06	9.50487e+06	6.68481e+07	2.54735e+07	2.63412e+07	2.22023e+07	1.87682e+07	2.86599e+07	1.98319	0.00889615
POS_M234T101	Dihydroxycoprostanoicacid;6-Aminopenicillanate;Bisnorbiotin;cis-(homo)3aconitate;Terbacil	5.51458e+06	1.14344e+07	3.82077e+06	1.04368e+07	4.86024e+06	6.92692e+06	3.71314e+07	2.0164e+07	2.32848e+07	2.36537e+07	2.64472e+07	2.08936e+07	1.81783	8.13098e-05
POS_M621T570_2	[PR] Ketomyxol/ 2'-Hydroxyflexixanthin;[PR] Erythroxanthin;[PR] Halocynthiaxanthin;[PR] Mytiloxanthin;[PR] 4,4'-Dihydroxydiatoxanthin;Polidocanol;Spheroidenone;[PR] Hydroxyspirilloxanthin/ OH-Spirilloxanthin/ (Monometylated spirilloxanthin);[PR] Bacteriorubuxanthin;R.g.-Keto I;Thiothece-474;Okenone;menaquinol-6	3.45332e+07	2.92486e+07	3.2786e+07	2.7076e+07	3.13614e+07	3.30917e+07	6.83862e+06	1.68412e+07	1.99205e+07	1.45268e+07	1.20349e+07	1.36189e+07	-1.16678	1.00272e-05
POS_M211T218	2,6-Dihydroxypseudooxynicotine;Aprobarbital;N6-Acetyl-L-lysine;N2-Acetyl-L-lysine;Glycyl-leucine;6-Acetamido-3-aminohexanoate;Val-Ala;Ile-Gly;&gamma;-glutamyl-isopropylamide;[FA (13:1/2:0)] 2-tridecene-4,7-diynal;1,4-Diguanidinobutane;Decanoic acid;p-Menthane-3,8-diol;[FA methyl(9:0)] 2-methyl-nonanoic acid;[FA methyl(9:0)] 3-methyl-nonanoic acid;[FA methyl(9:0)] 7-methyl-nonanoic acid;[FA methyl…	9.52472e+06	1.33555e+07	6.66987e+06	1.41388e+07	1.09399e+07	1.34584e+07	4.96379e+07	2.57486e+07	2.84287e+07	2.73166e+07	2.49629e+07	2.92113e+07	1.44445	0.000620483
POS_M810T727	Leucomycin A5	2.81476e+07	2.35738e+07	1.43747e+07	2.05519e+07	7.14893e+06	3.18591e+06	6.95606e+06	1.19559e+07	7.83685e+07	6.50297e+07	5.6322e+07	4.81425e+07	1.45982	0.0465434
POS_M244T485	Lemobiline;(+-)-Carnegine;Dioscorine;Procarbazine;Alchorneine;CGP 28014;(2S)-Flavan-4-ol;Pinosylvin methyl ether;4,4'-Dihydroxy-alpha-methylstilbene;7-Hydroxyflavan;Deoxylapachol;Favan-3-ol;phenylethylbenzoate;Carnosine;Ala-His;(6R)-6-(L-Erythro-1,2-Dihydroxypropyl)-5,6,7,8-tetrahydro-4a-hydroxypterin	6.15887e+06	8.26437e+06	3.75216e+06	1.07659e+07	6.00637e+06	6.4309e+06	3.61886e+07	2.21924e+07	2.18219e+07	2.28615e+07	2.38389e+07	2.06364e+07	1.83415	4.03043e-05
POS_M252T396	N-Feruloylglycine;N-benzoyl-L-glutamate;2-Hydroxy-6-oxo-6-(2-hydroxyphenyl)-hexa-2,4-dienoate;hexaketide pyrone	4.19303e+06	7.38232e+06	5.01928e+06	8.06592e+06	8.18907e+06	5.4333e+06	5.90235e+07	2.19704e+07	2.18862e+07	2.68361e+07	2.08863e+07	1.83908e+07	2.14219	0.00620782
POS_M426T809	Conicasterol B	1.35064e+07	2.36405e+07	1.48174e+07	1.95401e+07	2.37987e+07	2.49782e+07	1.48985e+06	2.31034e+06	2.89317e+06	2.15127e+06	4.02158e+06	2.21416e+06	-2.99567	6.37713e-06
POS_M253T601	ubiquinol-1;Dodecanedioic acid;Diisopropyl adipate;9-methylthiononylhydroximate	4.77005e+06	4.99939e+06	2.75797e+06	5.08257e+06	7.05412e+06	6.77814e+06	3.0941e+07	1.69072e+07	2.33122e+07	2.25416e+07	1.85078e+07	2.47999e+07	2.1235	8.81604e-06
POS_M197T102	cis-Aconitate;L-Dehydroascorbate;trans-Aconitate;Allantoin;(S)(+)-Allantoin;(R)(-)-Allantoin	2.20566e+07	1.73351e+07	2.15006e+07	1.38535e+07	1.84274e+07	2.14631e+07	1.23625e+06	3.89236e+06	3.51421e+06	2.38449e+06	2.28818e+06	3.47271e+06	-2.77154	3.12782e-07
POS_M256T109	6-(1,2,3,4-Tetrahydro-6-methoxy-2-naphthyl)-2(1H)-pyridone;1-Methyl-6-(1,2,3,4-tetrahydro-6-hydroxy-2-naphthyl)-2(1H)-pyridone;Lys-Ser;Methylphenidate;hexahomomethionine;Gly-Tyr;Felbamate;HEPES;[Fv Methox] 4'-Methoxychalcone	1.82116e+07	9.71173e+06	1.53539e+07	1.09694e+07	1.62472e+07	1.99052e+07	3.7429e+07	3.69905e+07	3.68708e+07	2.59668e+07	3.01512e+07	3.1876e+07	1.14045	2.84509e-05
POS_M647T745_2	[PR] Diketospirilloxanthin/ 2,2'-Diketospirilloxanthin;DG(18;Arg-Leu-Trp-Arg;Ile-Trp-Arg-Arg	2.56853e+07	1.83865e+07	2.07117e+07	1.56473e+07	1.4141e+07	9.6529e+06	122379	28476.7	11908.4	11651.2	54618.9	13643.7	-8.74644	1.75517e-05
POS_M162T729	4-Guanidinobutanamide	4.85695e+06	5.34857e+06	2.9265e+06	6.41842e+06	3.56236e+06	5.00678e+06	2.6418e+07	1.86155e+07	1.96937e+07	2.20039e+07	1.83384e+07	2.2573e+07	2.18246	2.36296e-07
POS_M160T105_1	Octanoyl-[acp];5-Acetamidopentanoate;3-Dehydrocarnitine;Calystegin A3;(-)-Betonicine;3-Hydroxystachydrine;N-&alpha;-acetyl-DL-norvaline;2-Methylbutyrylglycine;Isovalerylglycine;Valerylglycine;N-Acetylvaline;4-Oxocyclohexanecarboxylate;[FA hydroxy(7:0)] 7-hydroxy-5-heptynoic acid;homofuraneol;methoxyfuraneol (keto form);methoxyfuraneol (enol form);3-acetyl-3-methyldihydrofuran-2(3H)-one	2.13459e+07	2.43146e+07	4.60488e+07	2.05762e+07	2.55929e+07	2.7841e+07	3.1449e+06	1.39197e+07	3.52383e+06	1.10784e+07	2.91193e+06	1.36725e+07	-1.7801	0.00130377
POS_M465T544	11-O-Demethylpradinone I;Quercetin 3-O-glucoside;Delphinidin 3-O-glucoside;Bracteatin 6-O-glucoside;[Fv] Bractein;[Fv] Bracteatin 6-glucoside;[Fv] Eriodictyol 7-glucuronide;[Fv hydroxy(4:0/9:1)] (2S)-5,7,3',4'-Tetrahydroxyflavanone 7-glucuronide;Gossypetin 8-rhamnoside;Hyperin;Myricitrin;Quercetin 7-O-beta-D-glucoside;Isoaffinetin;5,7,3',4',5'-Pentahydroxyflavone 8-C-glucopyranoside;Tricetin 7-gl…	1.03872e+07	1.21919e+07	9.58362e+06	1.37624e+07	8.70581e+06	8.37697e+06	3.35557e+07	2.21455e+07	2.36856e+07	3.08552e+07	2.86359e+07	2.54828e+07	1.38326	6.90819e-06
POS_M632T649_2	[PC (10:0/12:0)] 1-decanoyl-2-dodecanoyl-sn-glycero-3-phosphocholine;[PC (11:0/11:0)] 1,2-diundecanoyl-sn-glycero-3-phosphocholine;[PC (11:0/11:0)] 1-undecanoyl-2-undecanoyl-sn-glycero-3-phosphocholine;[PC (12:0/10:0)] 1-dodecanoyl-2-decanoyl-sn-glycero-3-phosphocholine;[PC (13:0/9:0)] 1-tridecanoyl-2-nonanoyl-sn-glycero-3-phosphocholine;[PC (16:0/6:0)] 1-hexadecanoyl-2-hexanoyl-sn-glycero-3-phos…	4.31962e+07	3.96217e+07	1.28035e+07	3.13778e+07	3.40039e+07	4.08179e+07	364543	2.00587e+07	1.92424e+07	6.26346e+06	1.27211e+07	1.78525e+07	-1.39949	0.00384004
POS_M836T704_2	Tubulysin E;Troleandomycin;Leucomycin A4	3.41581e+07	2.21914e+07	2.03888e+07	1.70005e+07	1.26983e+07	2.45504e+07	1.27206e+07	2.03138e+06	1.37697e+06	2.30075e+06	1.07009e+06	2.39947e+06	-2.58047	0.00040815
POS_M475T558_1	Asn-Leu-Lys-Thr;Glu-Lys-Lys-Ala;Gln-Leu-Lys-Ser;Gln-Lys-Thr-Val;Ile-Lys-Gln-Ser;Ile-Lys-Thr-Asn;Ile-Phe-Val-Pro;Leu-Phe-Val-Pro;Ile-Leu-Met-Val;Leu-Leu-Met-Val;Ile-Ile-Met-Val;Ala-Lys-Thr-Arg;PA(19:0/0:0);Norselic acid A;[ST (3:0/3:0)] (5E,7E)-(1S,3S)-4,4-difluoro-9,10-seco-5,7,10(19)-cholestatriene-1,3,25-triol;[ST (3:0/3:0)] (5Z,7E)-(1S,3S)-4,4-difluoro-9,10-seco-5,7,10(19)-cholestatriene-1,3,2…	755957	3.61684e+06	4.51173e+06	4.2497e+06	3.09996e+06	4.27714e+06	3.0418e+07	9.96662e+06	1.95957e+07	2.00858e+07	3.62134e+07	1.85382e+07	2.71652	0.000594276
POS_M295T766	[FA oxo(5:1/5:0/8:0)] (1S,2S)-3-oxo-2-(2'Z-pentenyl)-cyclopentaneoctanoic acid;[FA (18:2)] 13-keto-9Z,11E-octadecadienoic acid;[FA oxo(18:2)] 9-oxo-10E,12Z-octadecadienoic acid;[FA hydroxy(18:3)] 9S-hydroxy-10E,12Z,15Z-octadecatrienoic acid;[FA hydroxy(18:3)] 2R-hydroxy-9Z,12Z,15Z-octadecatrienoic acid;[FA (6:2/8:0)] 8-(5-hexyl-furan-2-yl)-octanoic acid;(9Z)-(13S)-12,13-Epoxyoctadeca-9,11-dienoic…	9.06213e+06	2.35293e+07	1.51253e+07	1.17269e+07	3.4838e+06	1.22145e+07	5.20039e+07	2.00191e+07	4.02848e+07	4.6373e+07	1.33212e+07	3.32192e+07	1.44949	0.00922208
POS_M291T704	[FA oxo(4:0/4:0)] 9-oxo-12S-acetoxy-2,3,4,5-tetranor-7Z,10Z,14Z-prostatetrienaldehyde-cyclo[8,12];[FA oxo(4:0/4:0)] 9-oxo-12S-acetoxy-2,3,4,5-tetranor-7E,10Z,14Z-prostatetrienaldehyde-cyclo[8,12];Laurenobiolide;Tulipinolide;epi-Tulipinolide;dihydroartemisinic acid hydroperoxide;Glutaconylcarnitine;8-Allyl-2-phenyl-8H-1,3a,8-triaza-cyclopenta[a]indene	2.52562e+06	2.96991e+06	1.05379e+06	5.34785e+06	6.25355e+06	5.4541e+06	3.41796e+07	1.57596e+07	2.35565e+07	1.80266e+07	2.33949e+07	1.63555e+07	2.47541	0.000116587
POS_M342T420	4-methylthiobutyldesulfoglucosinolate;2-Phenethylsulfanyl-5,6,7,8-tetrahydro-benzo[4,5]thieno[2,3- d]pyrimidin-4-ylamine;Cys-Gly-Tyr;Trp-Asp;Thr-Cys-Pro;Evodiamine;Retigabine;Phenoxybenzamine;Nicotianamine;Leu-Asp-Gly;Thr-Pro-Ser;Val-Ala-Asp;Glu-Gly-Val;Ile-Asp-Gly;Scopolamine;Cocaine;Carinatine;Balfourodinium;11alpha-Hydroxygalanthamine;Sterigmatocystin;Neobanol	7.91585e+06	1.10002e+07	1.18293e+07	1.56825e+07	1.1235e+07	1.15591e+07	9.16901e+07	2.79881e+07	2.96279e+07	2.86985e+07	2.54446e+07	2.24374e+07	1.7063	0.0377131
POS_M149T588	1-Nonene;3-ethyl, 4,4-dimethyl-2-Pentene;Isopropyl-cyclohexane;1,1,2-trimethylcyclohexane;1,1,3-trimethylcyclohexane;1,2,4-trimethylcyclohexane;1alpha,2alpha,3beta-trimethylcyclohexane;1alpha,2beta,3alpha-trimethylcyclohexane;1alpha,2beta,4-beta-trimethylcyclohexane;1alpha,3alpha-5alpha-trimethylcyclohexane;1alpha,3alpha-5beta-trimethylcyclohexane;cis-1-ethyl-2-methycyclohexane;trans-1-ethyl-2-me…	5.33891e+07	1.99143e+07	5.02237e+07	1.78329e+07	4.74877e+07	4.57513e+07	4.51152e+06	2.10084e+07	1.79774e+07	1.57356e+07	3.01238e+07	1.79979e+07	-1.12781	0.015872
POS_M420T688	Ala-Lys-Asp-Ser;Ala-Thr-Thr-Gln;Asn-Leu-Ser-Ser;Asn-Thr-Val-Ser;Asp-Lys-Thr-Gly;Glu-Lys-Gly-Ser;Gln-Val-Ser-Ser;Ile-Asn-Ser-Ser;S-Octyl GSH;Ala-Ser-Ser-Arg;Arg-Thr-Gly-Ser;Lys-Trp-Ser;Ala-Lys-Met-Ala;Ala-Lys-Val-Cys;Cys-Leu-Lys-Gly;Ile-Lys-Cys-Gly;[PC (9:0)] 1-nonanoyl-sn-glycero-3-phosphocholine;[PC (9:0)] 2-nonanoyl-sn-glycero-3-phosphocholine;[PE (12:0)] 1-dodecanoyl-sn-glycero-3-phosphoethano…	1.20434e+07	1.64051e+07	1.15839e+07	1.63446e+07	1.3986e+07	1.42331e+07	2.90375e+07	3.20255e+07	2.82826e+07	3.29075e+07	3.00245e+07	2.64131e+07	1.0788	2.59306e-07
POS_M444T809	[ST (3:0)] (5Z,7E)-(3S)-3-azido-9,10-seco-5,7,10(19)-cholestatrien-25-ol;[ST methyl(4:0/2:0)] (5Z,7E)-(1S,3R)-24-methyl-9,10-seco-5,7,10(19),22-ergostatetraene-1,3-diol;4&alpha;-formyl-4&beta;-methyl-5&alpha;-cholesta-8,24-dien-3&beta;-ol;4alpha-formyl-4beta-methyl-5alpha-cholesta-8-24-dien-3beta-ol;zymosterol intermediate 1c;24-vinyloxy-cholest-5,23Z-dien-3beta-ol;22S,23S-epoxy-5alpha-stigmast-8…	1.55241e+07	1.24875e+07	1.7834e+07	1.14864e+07	3.13368e+07	2.88172e+07	1.26547e+06	2.53194e+06	549899	3.07592e+06	2.21193e+06	546798	-3.5284	0.000443931
POS_M221T99	N-Acetyl-beta-D-glucosaminylamine;Thr-Thr;3-[4-amino-3-hydroxybutyl]-hydroxy-carbamoyl-propanoate;Precocene 2;Flossonol;1,2-Dimethoxy-4-[2-(2-propenyloxy)ethenyl]-benzene;N2-Acetyl-L-aminoadipate;2-acetamidoglucal;(5-Phenyl-1,2,4-triazol-3-yl)urea	1.24908e+07	2.69886e+07	1.01385e+07	2.42535e+07	1.5055e+07	1.8843e+07	5.49229e+07	3.27046e+07	3.20362e+07	3.30898e+07	3.85892e+07	3.06312e+07	1.04244	0.00211805
POS_M246T170	Leu-Asn;Leu-Gly-Gly;Val-Ala-Gly;Val-Gln;Ile-Asn;Ile-Gly-Gly;Benzoyltropein;Tigloidine;(S)-ATPA;Prolylhydroxyproline;[PR] Cacalol;Bisphenol A;Mansonone C;1,1-Bis(4-hydroxyphenyl)propane;dihydropinosylvin monomethylether	2.75305e+07	3.41041e+07	2.42203e+07	4.29053e+07	2.98329e+07	3.19431e+07	1.30103e+07	1.49701e+07	1.48594e+07	1.2309e+07	1.6101e+07	1.19497e+07	-1.19542	6.2884e-05
POS_M203T639	Spermine dialdehyde;alpha-Curcumene;[PR] Cuparene;[PR] Patchoula-2,4-diene;&gamma;-curcumene;(-)-cuparene;nootkatene	4.27086e+07	4.18766e+06	2.02361e+07	1.92716e+07	2.20656e+07	3.98296e+07	3.00528e+06	9.42683e+06	2.55548e+06	8.8648e+06	2.13639e+06	2.84199e+06	-2.36283	0.00791632
POS_M331T682	[FA trihydroxy(18:1)] 9S,12S,13S-trihydroxy-10E-octadecenoic acid;[FA trihydroxy(18:1)] 9,10,13-trihydroxy-11-octadecenoic acid;[FA trihydroxy(18:1)] 11,12,13-trihydroxy-9-octadecenoic acid;[FA trihydroxy(18:1)] 9,12,13-trihydroxy-10-octadecenoic acid;[FA trihydroxy(18:1)] 5,8,12-trihydroxy-9-octadecenoic acid;[FA trihydroxy(18:1)] 9,10,18-trihydroxy-12-octadecenoic acid;[FA trihydroxy(18:1)] (+)…	4.84435e+06	6.65284e+06	3.29296e+06	7.00285e+06	9.58738e+06	8.85424e+06	6.91574e+07	2.24202e+07	2.31397e+07	2.74826e+07	1.92418e+07	1.77565e+07	2.15505	0.0163368
POS_M497T521	Arg-Lys-Gly-His;[ST hydroxy,methyl,ethyl(4:0/2:0)] (5Z,7E)-(1S,3R)-23-aza-23-[3-(1-hydroxy-1-methylethyl)-phenyl]-24,25,26,27-tetranor-9,10-seco-5,7,10(19)-cholestatriene-1,3-diol;Pregnanediol-3-glucuronide;3-alpha-20-alpha-dihydroxy-5-beta-pregnane3-glucuronide;Polypodine B;20,26-Dihydroxyecdysone;Arg-Lys-Pro-Pro;Postin;[ST hydroxy,methyl,ethyl(2:0/2:0/2:0)] (5Z,7E)-(1S,3R)-23-[3-(1-hydroxy-1-me…	8.02864e+06	4.93964e+06	5.25004e+06	6.94194e+06	1.21339e+07	1.40747e+07	2.50573e+07	2.81574e+07	2.7729e+07	2.43071e+07	2.20246e+07	2.40966e+07	1.55913	3.23271e-06
POS_M293T101	1,8-Dinitropyrene;1,6-Dinitropyrene;D-Lombricine;Lombricine;[Fv Hydroxy,methox] 4'-Hydroxy-2'-methoxychalcone;[Fv Methoxy(9:1)] 7-Methoxyflavanone;Ketoprofen;Chalepensin;(R)-4-Methoxydalbergione;Dalbergichromene;Parvifuran;3-beta-D-Galactosyl-sn-glycerol;2-(beta-D-Glucosyl)-sn-glycerol;Dyphylline;10-Hydroxycarbazepine;Phosphophosphinate	3.92698e+07	2.40262e+07	2.86603e+07	2.73543e+07	3.77972e+07	3.66599e+07	9.48165e+06	1.68851e+07	1.92516e+07	1.67794e+07	1.43584e+07	1.50237e+07	-1.07808	0.000176786
POS_M798T639_2	PS(34:2);PS(16:0/18:2(9Z,12Z));PS(16:1(9Z)/18:1(9Z));PS(18:1(9Z)/16:1(9Z));PS(18:2(9Z,12Z)/16:0);PS(12:0/22:2(13Z,16Z));PS(14:0/20:2(11Z,14Z));PS(14:1(9Z)/20:1(11Z));PS(15:1(9Z)/19:1(9Z));PS(17:0/17:2(9Z,12Z));PS(17:2(9Z,12Z)/17:0);PS(19:1(9Z)/15:1(9Z));PS(20:1(11Z)/14:1(9Z));PS(20:2(11Z,14Z)/14:0);PS(22:2(13Z,16Z)/12:0);PS(17:1(9Z)/17:1(9Z));Digoxin;Gitoxin	3.17233e+07	2.55778e+07	2.89265e+07	1.89044e+07	2.44259e+07	2.50395e+07	1.61821e+06	1.39402e+07	1.24174e+07	7.81178e+06	6.7725e+06	1.00204e+07	-1.55592	5.29204e-05
POS_M520T521_2	Glu-Leu-Lys-Met;Glu-Ile-Lys-Met;Arg-Phe-Thr-Pro;Arg-Leu-Met-Thr;Asn-Lys-Lys-Met;Ile-Met-Thr-Arg;His-Lys-Val-His;His-Leu-Lys-Thr;Ile-Lys-Thr-His;Arg-Val-Asn-Asp;Asn-Lys-Asn-Gln;Glu-Ala-Gln-Arg;Ala-Leu-Trp-Asn;Ala-Leu-Tyr-His;Ala-Trp-Val-Gln;Gln-Leu-Trp-Gly;His-Leu-Phe-Ser;His-Phe-Thr-Val;Ile-Ala-Tyr-His;Ile-Phe-Ser-His;Ile-Trp-Ala-Asn;Ile-Trp-Gln-Gly;Gln-Lys-Met-Pro;Arg-Asp-Gly-Arg;[FA (22:0/2:0/2…	8.53839e+06	4.76189e+06	6.79815e+06	6.67328e+06	1.38786e+07	1.11919e+07	4.01674e+07	2.99982e+07	2.66828e+07	2.49402e+07	2.03924e+07	1.84707e+07	1.63174	0.000377837
POS_M432T102	Phe-Cys-Tyr;Asn-Asp-Pro-Ser;Ser-Tyr-Tyr;Leu-Asp-Tyr;Glu-Tyr-Val;Ile-Asp-Tyr;Nafcillin;Podophyllotoxin;[Fv hydroxy,methy] 6,4'-Dihydroxy-7-methylaurone 6-rhamnoside;[Fv hydroxy,acetyl,methyl(4:0/4:1/9:1)] 5,7,3',4'-Tetrahydroxy-8-[4-(acetyloxy)-3-methyl-2-butenyl]flavanone;Picropodophyllin;Volubinol;Aciculatin;Quercetin 3,3'-dimethyl ether 4'-(2-methylbutyrate);Quercetin 3,3'-dimethyl ether 4'-iso…	792990	854881	2.26523e+06	788891	3.84481e+06	4.07609e+06	2.81741e+07	1.32507e+07	1.6105e+07	1.86285e+07	1.8128e+07	2.08398e+07	3.1891	1.36975e-05
POS_M151T330	Phenylpropanoate;4-Coumaryl alcohol;Benzyl acetate;4-Ethylbenzoicacid;Tolylacetate;p-Hydroxypropiophenone;4-vinylguaiacol;3-Methylphenylaceticacid;3-4-Dimethylbenzoicacid;2-Phenylpropionate;3-Isopropylbut-3-enoic acid;Cyclohexane-1-carboxylate;[FA methyl(6:1)] 2-methyl-2Z-hexenoic acid;[FA methyl(6:1)] 2-methyl-2E-hexenoic acid;[FA methyl(6:1)] 5-methyl-5-hexenoic acid;[FA (4:2/3:0)] 2-butyl-2-pr…	9.4835e+06	4.27859e+06	5.09566e+06	6.08812e+06	7.87882e+06	5.12719e+06	5.67338e+07	2.03131e+07	2.94522e+07	1.83661e+07	2.37985e+07	1.73794e+07	2.12931	0.00592153
POS_M232T105_2	Ala-Ala-Ala;Val-Asn;Val-Gly-Gly;Fenfluramine;Leiokinine A;Indeloxazine;Oxaburimamide;Metribuzin;Pyrimidine nucleoside;(+)-(1R,2R)-1,2-Diphenylethane-1,2-diol;Dihydropinosylvin;Lunularin;4-Benzyloxybenzyl alcohol;Cunaniol;4,4'-Dihydroxybibenzyl;1,1-Bis(4-hydroxyphenyl)ethane	3.16586e+07	4.72138e+07	2.61876e+07	4.55189e+07	3.37215e+07	3.65546e+07	1.42096e+07	1.90306e+07	2.00324e+07	1.69255e+07	2.20768e+07	1.44004e+07	-1.04987	0.000335078
POS_M481T762_2	PA(21:0/0:0);[ST hydroxy,methyl,ethyl(4:0/2:0)] (5Z,7E)-(1S,3R)-23-oxa-23-[3-(1-hydroxy-1-methylethyl)phenyl]-24,25,26,27-tetranor-9,10-seco-5,7,10(19)-cholestatriene-1,3-diol;Borreverine;[ST dimethyl(3:0/3:0/3:0)] (5Z,7E)-(1S,3R)-24,24-difluoro-26,27-dimethyl-9,10-seco-5,7,10(19)-cholestatrien-1,3,25-triol;[ST (2:0)] (5Z,7E)-(1S,3R)-18-acetoxy-9,10-seco-5,7,10(19)-cholestatriene-1,3-diol;[ST (2:…	2.7017e+07	5.09021e+06	2.24004e+07	2.15992e+07	3.00876e+07	1.53415e+07	4.85004e+06	2.28142e+06	2.07069e+06	2.21881e+06	1.81716e+06	2.82056e+06	-2.91996	0.000768249
POS_M441T543_3	[ST (2:0/2:0/2:0)] (5Z,7E)-(3S)-26,26,26-trifluoro-27-nor-9,10-seco-5,7,10(19)-cholestatriene-3,25-diol;Ile-Leu-Val-Pro;Leu-Leu-Val-Pro;Ile-Ile-Pro-Val;[ST (3:0)] (5Z,7E)-(1S,3R,24R)-22-oxa-9,10-seco-5,7,10(19)-cholestatriene-1,3,24-triol;[ST (3:0)] (5Z,7E)-(1S,3R,20R,24R)-22-oxa-9,10-seco-5,7,10(19)-cholestatriene-1,3,24-triol;[ST (3:0)] (5Z,7E)-(1S,3R,24S)-22-oxa-9,10-seco-5,7,10(19)-cholestatr…	1.08626e+07	1.00287e+07	8.87568e+06	1.06663e+07	1.65124e+07	1.72911e+07	4.25532e+07	3.02552e+07	2.76672e+07	2.85645e+07	2.51953e+07	2.59147e+07	1.27899	0.000152452
POS_M409T731	Conicasterol B;Cholesterol;5alpha-Cholest-8-en-3beta-ol;[ST] cholest-7-en-3beta-ol;5beta-Cholestan-3-one;5alpha-Cholestan-3-one;[ST] cholest-5-en-3alpha-ol;[ST] cholest-8(14)-en-3beta-ol;[ST] cholest-22E-en-3beta-ol;[ST (3:0)] (5E,7E)-(3S,10S)-9,10-seco-5,7-cholestatrien-3-ol;[ST (2:0)] (7E)-(3S)-9,10-seco-5(10),7-cholestadien-3-ol;[ST] 5beta-Cholest-24-en-3alpha-ol;[ST] 5beta-Cholest-25-en-3alph…	2.88365e+07	3.09794e+07	3.6978e+07	3.18604e+07	3.10208e+07	9.69206e+06	3.43282e+06	8.17957e+06	2.96759e+06	2.06739e+07	8.82432e+06	4.03639e+06	-1.81561	0.00163983
POS_M280T485	Oxamniquine;Doxepin;Levorphanol;[SP (14:0/2:0)] tetradecasphinga-4E,6E-dienine;Phe-Pro;Methohexital;Physovenine;L-prolyl-L-phenylalanine;Leu-Met;Ile-Met;Streptidine	1.90973e+07	1.77445e+07	1.81953e+07	1.97508e+07	2.03491e+07	2.09146e+07	2.07576e+06	4.90614e+06	4.2723e+06	3.88798e+06	4.05424e+06	4.08611e+06	-2.31745	3.13706e-10
POS_M880T677	[PK] Spiramycin	1.95368e+07	1.69462e+07	1.01565e+07	1.53445e+07	1.72343e+07	1.65058e+07	145782	91017.8	73052.2	70088.1	48585.9	99573.7	-7.50193	2.27971e-07
POS_M288T106	Isolobinine;4-Aminoestra-1,3,5(10)-triene-3,17beta-diol;2-Aminoestra-1,3,5(10)-triene-3,17beta-diol;Leu-Arg;Ile-Arg;Estrone;3-Hydroxyestra-1,3,5(10)-trien-16-one;[ST hydroxy(3:0)] 8alpha-3beta-hydroxy-estra-1,3,5(10)-trien-17-one;[ST (4:0/2:0)] estra-1,3,5(10),7-tetraene-3,17alpha-diol;Hexestrol;Trenbolone;17beta-Dihydroequilin;Estra-1,3,5(10),6-tetraen-3,17beta-diol;Doxylamine	2.21352e+07	2.03144e+07	1.9777e+07	2.3567e+07	2.2247e+07	2.5983e+07	603200	8.79752e+06	7.61678e+06	7.02359e+06	7.43443e+06	6.49535e+06	-1.81952	8.88816e-07
POS_M274T100	--	1.99687e+07	2.49915e+07	1.54106e+07	2.86351e+07	2.3879e+07	2.61014e+07	7.04064e+06	3.40855e+06	1.04934e+07	9.33307e+06	3.54461e+06	2.5695e+06	-1.93334	2.95575e-05
POS_M876T704_2	Chivosazole C;Chivosazole D;Thevetin B;Cerberoside	7.09498e+06	1.98261e+07	2.28862e+07	2.08194e+07	2.05754e+07	2.21025e+07	8.53424e+06	14086.7	28706.3	27488.8	8053.73	12449.4	-3.71553	9.42644e-05
POS_M437T99	Irisxanthone;Swertianolin;Asp-Cys-Cys-Pro;Asperuloside;Nafcillin;Deoxypodophyllotoxin;[Fv hydroxy,dimethox] 3'-Angeloyloxy-4',6'-dihydroxy-2',5'-dimethoxychalcone;Viridiflorin;2'-Hydroxypiscerythrinetin;Hoslunddiol;Baohuosu;Artoindonesianin Q;Artoindonesianin R;Rhynchospermin;Isorhynchospermin;5,3',4'-Trihydroxy-3,7-dimethoxy-6-prenylflavone;5,4'-Dihydroxy-3,3'-dimethoxy-7-prenyloxyflavone;5,7-Di…	2.58757e+06	4.30749e+06	1.23644e+06	4.36852e+06	2.46073e+06	2.7849e+06	2.55336e+07	1.82368e+07	1.62513e+07	1.98296e+07	2.01721e+07	1.33508e+07	2.67556	3.72795e-06
POS_M283T383	3,4-dichloro-tridecanoic acid;2,3-Diphenyl-3-(2-pyridinyl)acrylonitrile;Thr-Tyr;[Fv] Ohobanin;Randainol;N,N'-Diphenyl-p-phenylenediamine;Methaphenilene;Glu-Leu;Ile-Glu;L-gamma-glutamyl-L-isoleucine;L-gamma-glutamyl-L-leucine;Lacinilene C 7-methyl ether;Verruculotoxin;Anagyrine;Rhombifoline;Sophoramine;Thermospine;Tinctorine;Tsukushinamine A;[FA (13:0/2:0)] Tridecanedioic acid;[FA methyl(12:0/2:0)…	1.46549e+07	1.86543e+07	1.47202e+07	2.355e+07	1.60797e+07	1.80214e+07	5.2354e+07	3.36917e+07	2.99887e+07	3.41892e+07	3.44428e+07	2.88449e+07	1.0146	0.000724871
POS_M296T524	1,4-benzothiazine-o-quinonimine;Adefovir;Tolcapone;Flindersiamine;6-Chloro-3,5-diaminopyrazine-3-carboxamide;Meclofenoxate;Fenthion	1.17514e+07	7.62981e+06	1.11537e+07	1.0762e+07	1.45511e+07	1.16703e+07	2.28595e+07	2.84457e+07	2.62243e+07	3.09602e+07	2.69183e+07	2.78964e+07	1.27421	5.47716e-07
POS_M815T831_1	3',4'-Anhydrovinblastine;PI(12:0/18:3(6Z,9Z,12Z));PI(12:0/18:3(9Z,12Z,15Z));PI(18:3(6Z,9Z,12Z)/12:0);PI(18:3(9Z,12Z,15Z)/12:0)	3.29456e+07	2.85317e+07	8.62848e+06	1.30501e+07	8.3504e+06	2.09082e+07	4.82512e+07	4.36901e+07	4.12914e+07	4.1682e+07	4.23863e+07	1.68694e+07	1.05873	0.008651
POS_M806T623_1	PS(15:0/20:5(5Z,8Z,11Z,14Z,17Z));PS(15:1(9Z)/20:4(5Z,8Z,11Z,14Z));PS(17:1(9Z)/18:4(6Z,9Z,12Z,15Z));PS(17:2(9Z,12Z)/18:3(6Z,9Z,12Z));PS(17:2(9Z,12Z)/18:3(9Z,12Z,15Z));PS(18:3(6Z,9Z,12Z)/17:2(9Z,12Z));PS(18:3(9Z,12Z,15Z)/17:2(9Z,12Z));PS(18:4(6Z,9Z,12Z,15Z)/17:1(9Z));PS(20:4(5Z,8Z,11Z,14Z)/15:1(9Z));PS(20:5(5Z,8Z,11Z,14Z,17Z)/15:0)	5.81604e+06	2.79639e+06	4.11539e+06	2.80884e+06	5.00239e+06	5.39839e+06	7.43856e+07	1.98891e+07	1.5238e+07	1.92909e+07	2.32077e+07	1.96773e+07	2.72669	0.0250568
POS_M177T417	N-Carbamoyl-L-aspartate;N3-Oxalyl-L-2,3-diaminopropanoate;4-Methylumbelliferone;1,3,8-Naphthalenertriol;Herniarin;[FA hydroxy(10:1/3:0)] 10-hydroxy-8E-Decene-2,4,6-triynoic acid;2-oxo-6-methylthiohexanoate;4-Hydroxy-3-methoxy-benzenemethanol;2,6-Dimethoxyphenol;(2E)-4-hydroxy-5-methyl-2-propylidene-3(2H)-furanone;3,5-dimethoxyphenol;Hydroxytyrosol;Pentylenetetrazole;2-hydroxy-5-nitropenta-2,4-die…	4.39259e+06	6.84475e+06	5.33776e+06	6.69207e+06	1.1764e+07	5.01957e+06	3.70676e+07	1.38772e+07	3.50252e+07	3.2084e+07	2.19785e+07	1.33314e+07	1.93706	0.00175451
POS_M490T543	[SP] sphinganine-1-phosphocholine;Ala-Lys-Val-Arg;Arg-Leu-Lys-Gly;Ile-Lys-Gly-Arg;Lys-Lys-Val-Val	3.77845e+07	3.28517e+07	3.36663e+07	3.21566e+07	3.27039e+07	2.8654e+07	59566.7	1.72184e+07	2.1434e+07	1.71206e+07	1.49228e+07	2.07859e+07	-1.11167	0.000410357
POS_M797T639_2	[PR] Astaxanthin glucoside;[PG (6:0/8:0)] 1-(6-[5]-ladderane-hexanoyl)-2-(8-[3]-ladderane-octanyl)-sn-glycero-3-phospho-(1'-sn-glycerol);PG(15:0/20:3(8Z,11Z,14Z));PG(15:1(9Z)/20:2(11Z,14Z));PG(17:0/18:3(6Z,9Z,12Z));PG(17:0/18:3(9Z,12Z,15Z));PG(17:1(9Z)/18:2(9Z,12Z));PG(17:2(9Z,12Z)/18:1(9Z));PG(18:1(9Z)/17:2(9Z,12Z));PG(18:2(9Z,12Z)/17:1(9Z));PG(18:3(6Z,9Z,12Z)/17:0);PG(18:3(9Z,12Z,15Z)/17:0);PG(…	4.23311e+07	4.15604e+07	2.50556e+07	3.23591e+07	3.55103e+07	4.373e+07	3.20681e+06	2.53089e+07	1.25471e+07	1.80743e+07	1.92186e+07	2.70697e+07	-1.06486	0.00202073
POS_M207T250	Met-Gly;Anthocyanin;barbital;[PR] (1S,4R)-1-Hydroxy-2-oxolimonene;[PR] (+)-exo-5-Hydroxycamphor;(+)-Iridodial;[PR] Chrysanthemic acid;[PR] 8-Epiiridodial;(4R,7R)-4-Isopropenyl-7-methyl-2-oxo-oxepanone;(3S,6R)-6-Isopropenyl-3-methyl-2-oxo-oxepanone;(4S,7R)-4-Isopropenyl-7-methyl-2-oxo-oxepanone;(3S,6S)-6-Isopropenyl-3-methyl-2-oxo-oxepanone;6-Oxocineole;Geranic acid;[FA (10:2)] 2Z,4Z-decadienoic a…	1.07816e+07	1.05555e+07	7.20533e+06	1.59805e+07	1.04217e+07	1.14673e+07	4.98348e+07	2.96085e+07	2.78228e+07	2.74863e+07	2.06691e+07	2.32839e+07	1.42807	0.00163861
POS_M329T516	9,11alpha-Epoxypregn-4-ene-3,20-dione;Pyrethrin I;16-alpha,17-Epoxypregn-4-ene-3,20-dione;6beta,19-Epoxypregn-4-ene-3,20-dione;11beta,12beta-Epoxypregn-4-ene-3,20-dione;3-(Allyloxy)estra-1,3,5(10)-triene-16alpha,17beta-diol;(Z)-11beta,21-Dihydroxypregna-1,4,17(20)-trien-3-one;3-(Allyloxy)estra-1,3,5(10)-triene-16beta,17beta-diol;Dihydromonacolin L;3alpha,11beta-Dihydroxy-5alpha-androstane-17-one;…	1.12805e+07	7.8768e+06	8.10314e+06	9.51134e+06	1.52933e+07	1.75098e+07	3.75688e+07	3.01289e+07	2.66497e+07	2.52717e+07	2.77494e+07	2.44299e+07	1.30408	5.46869e-05
POS_M158T435	Homostachydrine;Lentiginosine;cis-1,2-Dihydro-3-ethylcatechol;2-Methyl-6-oxohepta-2,4-dienal;7-hydroxy-6-methylhepta-3,5-dienal;[FA (8:2)] 4Z,7-octadienoic acid;[FA (8:2)] 5,7-octadienoic acid;[FA (8:0)] 2-octynoic acid;[FA (8:0)] 7-octynoic acid;[FA (8:1/2:0)] 2-octenedial;[FA (8:1/2:0)] 4-octenedial;cis-ethylbenzene dihydrodiol;2E,7-Octadienoic acid;4-oxo-2E-Octenal;2E,5-Hexadienyl acetate;2E,4…	5.11316e+06	6.56762e+06	3.66603e+06	8.90183e+06	5.84076e+06	6.9988e+06	2.59775e+07	1.92819e+07	2.15336e+07	2.05311e+07	2.11288e+07	2.25709e+07	1.8208	1.2012e-07
POS_M322T311	8-Anilino-1-naphthalene sulfonic acid;8-anilino-1-naphthalenesulfonate;Guanosine;Crotonoside;adenosine-N1-oxide;8-oxo-deoxyguanosine;8-Hydroxy-deoxyguanosine;7-Chloroemodin;6-Chloroapigenin	9.76044e+06	1.61073e+07	1.46311e+07	2.0978e+07	1.00511e+07	1.52658e+07	4.01675e+07	3.00609e+07	2.50289e+07	3.57482e+07	2.70054e+07	2.92515e+07	1.1094	0.000170847
POS_M192T523	--	978911	3.29229e+06	3.77119e+06	4.28697e+06	4.78812e+06	4.46479e+06	1.39017e+07	1.86376e+07	1.44215e+07	3.11157e+07	2.01e+07	2.36743e+07	2.4972	9.83473e-05
POS_M344T513	Met-Gly-His;sinapoyltyramine;Asn-Asn-Pro;Thr-Ser-His;Asn-Gly-Gly-Pro;Thr-Thr-Thr;Phe-Val-Gly;Humilixanthin;2-amino-4-[5-(2-amino-2-carboxylatoethyl)-2-hydroxyphenyl]pentanedioate;2-amino-4-[3-(2-amino-2-carboxylatoethyl)-6-oxocyclohexa-1,4-dien-1-yl]pentanedioate;Eucalyptin;2-O-alpha-L-Rhamnopyranosyl-D-glucopyranose;Robinobiose;Rutinose;&beta;-D-galactosyl-(1->4)-L-rhamnose;2-O-a-L-Fucopyranosyl…	8.34935e+06	2.47393e+06	7.40742e+06	5.33605e+06	8.47098e+06	6.13814e+06	1.3077e+07	2.804e+07	3.06924e+07	2.20735e+07	1.87085e+07	3.28713e+07	1.92992	0.000258908
POS_M673T728_3	Arg-Trp-Arg-Arg;PG(12:0/15:1(9Z));PG(13:0/14:1(9Z));PG(14:1(9Z)/13:0);PG(15:1(9Z)/12:0);PA(12:0/19:0);PA(13:0/18:0);PA(14:0/17:0);PA(17:0/14:0);PA(18:0/13:0);PA(19:0/12:0);PA(16:0/15:0);PA(15:0/16:0);DG(18;DG(20:5(5Z,8Z,11Z,14Z,17Z)/18:4(6Z,9Z,12Z,15Z)/0:0)	1.70055e+07	3.25336e+07	1.43038e+07	1.11278e+07	1.551e+07	6.57611e+07	11266.1	35424.6	1.69453e+07	23789.2	33847.2	8335.6	-3.19526	0.0270654
POS_M284T200	Hymexazol O-glucoside;Hymexazol N-glucoside;N-acetyl-tryptophanamide;4,4'-Methylene-bis-(2-chloroaniline)	1.27777e+06	4.13289e+06	270127	1.47201e+06	1.54421e+06	2.40157e+06	6.56609e+07	1.47094e+07	1.09679e+07	2.73566e+07	1.05189e+07	2.11554e+07	3.76006	0.0217901
POS_M506T542	5-chloro-2-propyl-3-[2''-(1H-tetrazol-5-ylmethyl)-[1,1',4',1'']terphenyl-4-yl]-3H-imidazo[4,5-b]pyridine;Ala-Trp-Asp-Asp;Glu-Trp-Asp-Gly;Alangiside;Isoalangiside;Asn-Met-Asn-Gln;Cys-Gln-Gln-Gln;Trp-Trp-Asp;Cys-Thr-Trp-Pro;Glu-Lys-Asp-Asp;Glu-Glu-Gln-Thr;Gln-Met-Met-Pro;Arg-Asn-Asn-Cys;Asn-Thr-Ser-Tyr;Gln-Ser-Ser-Tyr;Asn-Val-Asp-His;Glu-Ala-Gln-His;Asn-Phe-Phe-Gly;Ala-Lys-Cys-Tyr;Cys-Lys-Phe-Ser;A…	5.04161e+06	2.37289e+06	4.8305e+06	2.64349e+06	8.56992e+06	3.97531e+06	1.47836e+07	1.53447e+07	3.27839e+07	2.21172e+07	1.8688e+07	4.12582e+07	2.40179	0.00131165
POS_M174T184	[GL (3:0)] triacyl-sn-glycerol;6-Imino-5-oxocyclohexa-1,3-dienecarboxylate;4-nitrobenzaldehyde;3-nitrobenzaldehyde;2-nitrobenzaldehyde;4-Hydroxy-L-threonine;2-Hydroxymethylserine;2-Phosphoglycolate	9.33816e+06	1.06639e+07	1.08479e+07	1.18592e+07	1.48267e+07	1.17965e+07	2.71244e+07	3.31552e+07	2.66186e+07	2.70515e+07	2.32024e+07	2.51653e+07	1.22722	1.67547e-06
POS_M835T703	Bayogenin 3-O-cellobioside;PA(44:10);PA(22:4(7Z,10Z,13Z,16Z)/22:6(4Z,7Z,10Z,13Z,16Z,19Z));PA(22:6(4Z,7Z,10Z,13Z,16Z,19Z)/22:4(7Z,10Z,13Z,16Z));PI(12:0/19:0);PI(13:0/18:0);PI(14:0/17:0);PI(17:0/14:0);PI(18:0/13:0);PI(19:0/12:0);PI(16:0/15:0);PI(15:0/16:0);MGDG(20:5(5Z,8Z,11Z,14Z,17Z)/18:4(6Z,9Z,12Z,15Z))	5.07167e+07	2.20914e+07	2.49741e+07	1.81512e+07	2.73413e+07	8.52903e+06	2.15098e+07	249144	309330	4.15373e+06	543550	330159	-2.48607	0.011305
POS_M256T179	6-(1,2,3,4-Tetrahydro-6-methoxy-2-naphthyl)-2(1H)-pyridone;1-Methyl-6-(1,2,3,4-tetrahydro-6-hydroxy-2-naphthyl)-2(1H)-pyridone;Lys-Ser;Methylphenidate;hexahomomethionine;Gly-Tyr;Felbamate;HEPES;[Fv Methox] 4'-Methoxychalcone	1.2109e+07	6.72539e+06	1.13752e+07	7.86441e+06	1.05935e+07	1.27302e+07	3.13759e+07	2.80876e+07	3.04517e+07	2.10676e+07	2.51227e+07	2.37245e+07	1.38028	6.4321e-06
POS_M343T513	Dihydromethylsterigmatocystin;dalpatein;Phyllocoumarin;6-Hydroxy-7,2'-dimethoxy-4',5'-methylenedioxyisoflavone;Maximaisoflavone F;Isoiriskashmirianin;Dipteryxine;Iriskumaonin;Squarrosin;Iriskashmirianin;Platycarpanetin;Leiocalycin;Sisafolin;7,3'-Dihydroxy-5,4'-dimethoxy-6-formyl-4-phenylcoumarin;2-(1,3-Benzodioxol-5-yl)-5-hydroxy-6,8-dimethoxy-4H-1-benzopyran-4-one;Apigenin 7-lactate;5-Hydroxy-3,…	4.50818e+06	7.31908e+06	3.41013e+06	6.36141e+06	4.28693e+06	6.73967e+06	6.23877e+07	2.40494e+07	1.7643e+07	1.77603e+07	2.90748e+07	1.28575e+07	2.32763	0.0146038
POS_M436T708	Philanthotoxin 343;[ST] (22R,25R)-spirosol-5-en-3beta-ol;[ST] (22S,25S)-spirosol-5-en-3beta-ol;[ST (2:0/2:0)] (25S)-22,26-iminocholesta-5,22(N)-dien-3beta,16beta-diol;[ST (2:0)] solanid-5-en-3beta,23S-diol;[ST (2:0/2:0)] (25R)-22,26-iminocholesta-5,22(N)-dien-3beta,16beta-diol;Solasodine;4Alpha-hydroxymethyl-5alpha-cholesta-8-24-dien-3beta-ol;Heptadecanoylcarnitine;Behenoylglycine;[ST (2:0)] (5Z,…	7.35583e+06	6.91304e+06	6.5607e+06	5.31888e+06	3.84509e+06	5.57481e+06	4.90026e+07	2.58566e+07	2.19816e+07	1.53738e+07	2.58132e+07	1.45369e+07	2.10076	0.00356841
POS_M487T594	Ala-Leu-Lys-Arg;Ile-Lys-Ala-Arg;Quillaic acid;gypsogenate;[ST dimethyl(2:0/2:0)] (5Z,7E)-(3S)-24,24-difluoro-26,27-dimethyl-9,10-seco-5,7,10(19)-cholestatriene-3,25-diol;Castasterone;3,7,12-trihydroxycoprostanate;[ST oxo(4:0)] 6-oxo-campestan-2alpha,3alpha,22R,23R-tetrol;[ST Trihydroxy,methy] 3alpha,7alpha,12alpha-Trihydroxy-24-methyl-5beta-Cholestan-26-oic acid;Hongguanggenin;7-oxotyphasterol;Ar…	3.09597e+07	3.39444e+07	3.3291e+07	2.9647e+07	3.23743e+07	3.11069e+07	1.79891e+06	1.74388e+07	1.87581e+07	1.86913e+07	1.46683e+07	1.75775e+07	-1.10522	0.00010178
POS_M124T697	Nicotinate;Picolinic acid;Nitrobenzene;Isonicotinic acid;1-Aminocyclopropane-1-carboxylate;2-Aminobutan-4-olide;L-Azetidine 2-carboxylic acid;Diacetylmonoxime;Acetoacetamide;fluoropyruvate	2.71586e+07	5.54146e+07	2.83919e+07	6.82307e+07	6.9838e+07	3.26299e+07	1.79003e+07	2.0432e+07	8.5442e+06	2.30823e+07	3.59364e+07	2.83376e+07	-1.06924	0.0210759
POS_M151T349	--	7.10107e+06	4.25612e+06	6.84813e+06	3.53118e+06	6.31245e+06	4.50297e+06	3.37175e+07	2.14032e+07	2.29781e+07	1.94453e+07	1.73264e+07	1.81298e+07	2.03061	6.10324e-05
POS_M769T764_2	Pittoside A;[PR] Myxol glycoside/ (Myxoxanthophyll);PG(13:0/20:3(8Z,11Z,14Z));PG(15:0/18:3(6Z,9Z,12Z));PG(15:0/18:3(9Z,12Z,15Z));PG(15:1(9Z)/18:2(9Z,12Z));PG(16:1(9Z)/17:2(9Z,12Z));PG(17:2(9Z,12Z)/16:1(9Z));PG(18:2(9Z,12Z)/15:1(9Z));PG(18:3(6Z,9Z,12Z)/15:0);PG(18:3(9Z,12Z,15Z)/15:0);PG(20:3(8Z,11Z,14Z)/13:0);[PR] 19'-Hexanoyloxyfucoxanthinol;[PR] Phleixanthophyll/ Deoxymyxol 1'-glucoside;(3R,2'S)…	1.09736e+07	1.42115e+07	8.20158e+06	5.69326e+06	1.37079e+07	1.46726e+07	5.73263e+07	2.50928e+07	2.52958e+07	3.09134e+07	2.78105e+07	2.05866e+07	1.47112	0.00527519
POS_M836T729_2	Troleandomycin;Leucomycin A4;PS(15:0/22:4(7Z,10Z,13Z,16Z));PS(17:1(9Z)/20:3(8Z,11Z,14Z));PS(17:2(9Z,12Z)/20:2(11Z,14Z));PS(18:3(6Z,9Z,12Z)/19:1(9Z));PS(18:3(9Z,12Z,15Z)/19:1(9Z));PS(18:4(6Z,9Z,12Z,15Z)/19:0);PS(19:0/18:4(6Z,9Z,12Z,15Z));PS(19:1(9Z)/18:3(6Z,9Z,12Z));PS(19:1(9Z)/18:3(9Z,12Z,15Z));PS(20:2(11Z,14Z)/17:2(9Z,12Z));PS(20:3(8Z,11Z,14Z)/17:1(9Z));PS(20:4(5Z,8Z,11Z,14Z)/17:0);PS(22:4(7Z,10…	1.78962e+07	1.40713e+07	1.49269e+07	1.83566e+07	2.34981e+07	2.2637e+07	26590	9942.52	1.31012e+07	5461.69	4389.58	6182.81	-3.08202	0.000119035
POS_M783T544_4	MGDG-O(16:3(7Z,10Z,13Z));[PG (6:0/8:0)] 1-(6-[5]-ladderane-hexanyl)-2-(8-[3]-ladderane-octanyl)-sn-glycero-3-phospho-(1'-sn-glycerol);PA(19:1(9Z)/22:6(4Z,7Z,10Z,13Z,16Z,19Z));PA(22:6(4Z,7Z,10Z,13Z,16Z,19Z)/19:1(9Z));PG(34:3);1-18:2-2-trans-16:1-phosphatidylglycerol;1-18:3-2-16:0-phosphatidylglycerol;PG(16:0/18:3(6Z,9Z,12Z));PG(16:0/18:3(9Z,12Z,15Z));PG(16:1(9Z)/18:2(9Z,12Z));PG(18:2(9Z,12Z)/16:1(…	2.21372e+07	2.16983e+07	2.06921e+07	1.87979e+07	2.048e+07	1.94797e+07	513397	9.78456e+06	3.38598e+06	3.11883e+06	8.36704e+06	3.35958e+06	-2.11148	1.24224e-06
POS_M650T649_2	1-Palmitoyl-2-(5-hydroxy-8-oxo-6-octenoyl)-sn-glycero-3- phosphatidylcholine;PS(12:0/14:1(9Z));PS(14:1(9Z)/12:0);Geissospermine;Cuscutic resinoside A	4.2701e+07	3.51568e+07	4.24804e+07	3.82559e+07	4.32938e+07	3.12318e+07	2.75319e+06	3.6753e+07	1.92076e+07	2.62709e+07	1.7813e+07	7.70964e+06	-1.07693	0.00362579
POS_M423T686	7alpha-Hydroxycholest-4-en-3-one;[ST (2:0)] (5Z,7E)-(3S)-9,10-seco-5,7,10(19)-cholestatriene-3,25-diol;[ST] 24S,25-epoxy-cholest-5-en-3beta-ol;[ST (2:0)] cholesta-5,7-diene-1alpha,3beta-diol;[ST ox] 24-oxo-cholest-5-en-3beta-ol;[ST (2:0)] (5Z,7E)-(1S,3R)-9,10-seco-5,7,10(19)-cholestatriene-1,3-diol;[ST (2:0)] (5Z,7E)-(1S,3S)-9,10-seco-5,7,10(19)-cholestatriene-1,3-diol;[ST (2:0)] (5E,7E)-(1S,3R)-…	1.26517e+07	1.44339e+07	1.31955e+07	3.29312e+07	3.03259e+07	1.16435e+07	7.56193e+07	4.27955e+07	4.26187e+07	4.76677e+07	2.26074e+07	2.07594e+07	1.1299	0.0304628
POS_M321T513	Phenolphthalin;Corylin;Erythrinin A;Anhydrotuberosin;5-Hydroxy-6'',6''-dimethylpyrano[2'',3'':7,8]flavone;N-(4-nitrophenyl)validamine;[Fv] Aurentiacin;[Fv hydroxy,methoxy,dimethy] 2',4'-Dihydroxy-6'-methoxy-3',5'-dimethylchalcone;[Fv] Ceroptene;[Fv] Infectocaryone;[Fv Dimethoxy,methyl(9:1)] 7,4'-Dimethoxy-6-C-methylflavanone;[Fv Hydroxy,methoxy,methyl(9:1/9:1)] 5-Hydroxy-7-methoxy-6,8-di-C-methyl…	3.70663e+06	3.95076e+06	3.70806e+06	7.15878e+06	5.09974e+06	3.60624e+06	4.42855e+07	2.55359e+07	1.7807e+07	1.72785e+07	1.70012e+07	1.66295e+07	2.347	0.0020465
POS_M355T524	Sultopride;Ala-Gln-His;Ala-Ala-Gly-His;9-Fluoro-11beta-hydroxy-16beta-methylandrosta-1,4-diene-3,17-dione;9-Fluoro-11beta-hydroxy-16alpha-methylandrosta-1,4-diene-3,17-dione;Ala-Ser-Arg;Thr-Gly-Arg;(2S,3S)-2-Hydroxytridecane-1,2,3-tricarboxylate;2,6-Dimethyl-6-O-beta-D-quinovopyranosyl-7-octadecenoic acid;Lys-Trp;Gibberellin A12 aldehyde;[FA oxo(4:0)] 11-oxo-5Z,9,12E,14E-prostatetraenoic acid;[PR…	2.75442e+06	831910	1.53823e+06	2.71107e+06	2.10896e+06	2.46789e+06	2.10992e+07	2.9445e+07	2.59567e+07	1.27995e+07	2.51451e+07	3.79121e+06	3.25182	0.00121723
POS_M438T731	[FA methyl,hydroxy,ethyl(20:4)] N-(1-methyl-2-hydroxy-2-phenyl-ethyl)-5Z,8Z,11Z,14Z-eicosatetraenoyl amine;[ST] (22R,25R)-spirosolan-3beta-ol;[ST] (22S,25S)-spirosolan-3beta-ol;[ST (2:0)] (22S,25S)-22,26-epiminocholest-5-ene-3beta,16alpha-diol;Tomatidine;22-iso-teinemine;4Alpha-hydroxymethyl-5alpha-cholesta-8-en-3beta-ol;[ST methyl(2:0)] (5Z,7E)-(1S,3R)-22-(3-methylphenyl)-23,24-dinor-9,10-seco-5…	2.8483e+07	2.39142e+07	2.25038e+07	2.35878e+07	2.37632e+07	6.42583e+06	5.36914e+06	8.04255e+06	2.36872e+06	2.85496e+06	2.05264e+06	2.05674e+06	-2.50016	0.000305357
POS_M166T131	Formylanthranilate;4-Pyridoxolactone;5-Pyridoxolactone;4-Nitroacetophenone;HBOA;3,4-Dihydroxymandelonitrile;isatinate;Noradrenochrome;4- fluoroglutamate;L-Methionine S-oxide;L-methionine-(S)-S-oxide;L-methionine-(R)-S-oxide;ethiin;[FA oxo,methyl(4:0)] 2-oxo-4-methylthio-butanoic acid	4.37805e+07	3.53856e+07	1.73381e+07	5.51707e+07	3.21117e+07	3.65937e+07	1.11302e+07	1.68372e+07	1.20557e+07	1.73293e+07	2.73915e+07	1.51772e+07	-1.14113	0.00525369
POS_M511T218	Cefuroxime axetil;2-Methyl-1-hydroxybutyl-ThPP;3-Methyl-1-hydroxybutyl-ThPP;dendroamide A;Phrymarolin I;Trifolirhizin 6'-monoacetate;Echioidinin 2'-(6''-acetylglucoside);Acacetin 7-(2''-acetylglucoside);Acacetin 7-(6''-acetylglucoside);Isoswertisin 2''-acetate;Asp-Asp-Cys-His;Cys-Thr-Cys-Tyr;Asp-Asp-Ser-His;Cys-Thr-Ser-Tyr;Lupinisoflavone N;Ala-Met-Asp-His;Asp-Val-Cys-His;Glu-Met-Gly-His;Cys-Phe-…	6.35922e+06	7.01499e+06	3.86039e+06	7.6265e+06	6.65126e+06	6.48068e+06	4.99941e+07	2.05719e+07	1.82687e+07	2.29543e+07	2.04754e+07	2.06046e+07	2.00849	0.0031944
POS_M115T104	2-Hydroxy-2,4-pentadienoate;[FA oxo(5:0)] 3-oxo-4-pentenoic acid;cis-Acetylacrylate;norfuraneol;cis-2-hydroxypenta-2,4-dienoate;L-erythro-ascorbate;Glycerol	3.84214e+07	1.77331e+07	3.9448e+07	4.50666e+07	4.45222e+07	5.63263e+07	8.33388e+06	6.76989e+06	2.67409e+07	8.64815e+06	4.00185e+07	2.91221e+07	-1.01351	0.0248605
POS_M679T608_1	[PR] Erythroxanthin sulfate;PI(22:0/0:0);PA(32:4);PA(12:0/20:4(5Z,8Z,11Z,14Z));PA(14:1(9Z)/18:3(6Z,9Z,12Z));PA(14:1(9Z)/18:3(9Z,12Z,15Z));PA(18:3(6Z,9Z,12Z)/14:1(9Z));PA(18:3(9Z,12Z,15Z)/14:1(9Z));PA(18:4(6Z,9Z,12Z,15Z)/14:0);PA(20:4(5Z,8Z,11Z,14Z)/12:0);PA(14:0/18:4(6Z,9Z,12Z,15Z))	1.67941e+07	3.15675e+07	1.86234e+07	1.27872e+07	4.73438e+07	1.9701e+07	520080	6.88645e+06	6.70348e+06	6.67456e+06	4.7273e+06	1.23072e+06	-2.45681	0.00396884
POS_M268T218	Oxycarboxin;Chlornaphazine;2-Amino-4-oxo-6-(1'-2'-dioxoprolyl)-7-8-dihydroxypteridine;Haplopine;Blue pigment;4,4'-Sulfonyldiphenol;1,1-Dichloro-2,2-diphenylethane;1-(o-Chlorophenyl)-1-(p-chlorophenyl)ethane	1.19784e+07	1.21727e+07	1.06578e+07	1.38238e+07	1.38095e+07	1.28745e+07	4.94838e+07	2.6418e+07	2.57027e+07	2.93952e+07	2.55601e+07	2.5721e+07	1.27512	0.00102058
POS_M458T102	K252d;5,10-Methylenetetrahydrofolate;chryscandin;5-Methyldihydrofolicacid;Ala-Cys-Gln-His;Asn-Met-Gly-His;Minocycline;Glu-Phe-Tyr;Azimilide;Ala-Cys-Ser-Arg;Arg-Thr-Cys-Gly;Lys-Trp-Cys;Asn-Thr-Thr-Thr;Asp-Lys-Ser-Ser;Gln-Thr-Thr-Ser;Cryogenine;Arg-Ser-Ser-Ser;S-Octyl GSH;Ala-Ser-Ser-Arg;Arg-Thr-Gly-Ser;Lys-Trp-Ser;Ala-Lys-Met-Ala;Ala-Lys-Val-Cys;Cys-Leu-Lys-Gly;Ile-Lys-Cys-Gly;Cys-Met-Thr-Ser;(+)-…	6.30795e+06	7.16228e+06	4.35123e+06	5.72861e+06	1.0518e+07	9.45719e+06	4.59804e+07	2.37613e+07	2.32837e+07	2.29568e+07	1.86311e+07	1.84151e+07	1.81388	0.00174309
POS_M290T523	Quinethazone;N-(6-Oxo-6H-dibenzo[b,d]pyran-2-yl)methanesulfonamide;N-(6-Oxo-6H-dibenzo[b,d]pyran-3-yl)methanesulfonamide;Oxycarboxin;Chlornaphazine;2-Amino-4-oxo-6-(1'-2'-dioxoprolyl)-7-8-dihydroxypteridine;N-Feruloylglycine;N-benzoyl-L-glutamate	2.57896e+06	1.34487e+06	1.99898e+06	2.39028e+06	3.47856e+06	2.47572e+06	1.60876e+07	2.23733e+07	1.60821e+07	2.08908e+07	1.27169e+07	1.64871e+07	2.87461	1.34328e-06
POS_M465T518	Quercetin 3-O-glucoside;Delphinidin 3-O-glucoside;Bracteatin 6-O-glucoside;[Fv] Bractein;[Fv] Bracteatin 6-glucoside;[Fv] Eriodictyol 7-glucuronide;[Fv hydroxy(4:0/9:1)] (2S)-5,7,3',4'-Tetrahydroxyflavanone 7-glucuronide;Gossypetin 8-rhamnoside;Hyperin;Myricitrin;Quercetin 7-O-beta-D-glucoside;Isoaffinetin;5,7,3',4',5'-Pentahydroxyflavone 8-C-glucopyranoside;Tricetin 7-glucoside;Tricetin 3'-gluco…	1.95935e+06	4.43714e+06	1.83562e+06	6.93258e+06	1.58611e+06	2.79966e+06	8.7519e+06	1.37333e+07	1.9646e+07	3.29082e+07	2.33503e+07	2.50543e+07	2.65858	0.000713902
POS_M500T720_2	Arg-Leu-Leu-Val;Ile-Leu-Val-Arg;Lys-Lys-Lys-Pro;Arg-Ile-Ile-Val;Ala-Lys-Lys-His;26-hydroxycholesterol 3-sulfate	4.53508e+07	2.42989e+07	3.48415e+07	3.14475e+07	3.44546e+07	3.08736e+07	3.2143e+07	8.97308e+06	8.12182e+06	8.29453e+06	2.36944e+07	1.07505e+07	-1.12976	0.00459448
POS_M189T92	3-bromopyruvate	2.90529e+07	5.15191e+06	1.92902e+07	1.22751e+07	2.65772e+07	2.69977e+07	3.72182e+06	527532	3.52968e+06	4.3258e+06	2.77869e+06	4.56518e+06	-2.61739	0.00175394
POS_M184T91	4-Amino-2-hydroxylamino-6-nitrotoluene;Choline phosphate;p-Fluorophenylalanine;DL-o-phenylalanine;Indole-3-ethanol;Boschniakine;6-methylthiohexanaldoxime;4-Trimethylammoniobutanoate;Acetylcholine;3-Dehydroxycarnitine;[FA amino(7:0)] 2R-aminoheptanoic acid;[FA amino(7:0)] 2S-aminoheptanoic acid;[FA amino(7:0)] 2-amino-heptanoic acid;4-Hydroxy-3-nitrosobenzamide;2-methylphosphinoyl-2-hydroxyacetate…	3.49412e+06	1.18614e+07	4.36603e+06	8.99346e+06	6.85703e+06	8.68416e+06	2.85076e+07	2.08858e+07	2.51551e+07	1.80936e+07	2.72805e+07	1.82918e+07	1.64296	4.00657e-05
POS_M625T520_1	Isoorientin 3'-O-glucuronide;Luteolin 7-glucuronide-3'-glucoside;Luteolin 7-galacturonide-4'-glucoside;Luteolin 7-glucoside-3'-glucuronide;Kaempferol 3-glucoside-7-glucuronide;Kaempferol 3-glucuronide-7-glucoside;[Fv hydroxy(4:0/9:1)] (2S)-5,7,3',4'-Tetrahydroxyflavanone 7-(6-galloylglucoside);Amarogentin;Phyllanthostatin A	5.40894e+06	6.31015e+06	4.24182e+06	8.39017e+06	5.65389e+06	4.36204e+06	7.66424e+06	2.60574e+07	3.40822e+07	2.74251e+07	4.03319e+07	1.1192e+07	2.09429	0.00509091
POS_M180T245	Mexiletine;Tecomine;Candicine;N6-Hydroxy-L-lysine;Procollagen 5-hydroxy-L-lysine;2-Deoxystreptamine;5-hydroxy-L-lysine;4-deoxystreptamine;hydroxy-lysine;[FA (11:2)] 4,10-undecadiynal	3.56398e+07	1.93375e+07	2.89215e+07	2.41427e+07	2.38993e+07	2.11208e+07	7.31609e+06	9.06204e+06	1.32841e+07	1.2493e+07	8.1572e+06	7.22588e+06	-1.41152	0.000132172
POS_M876T697_1	Chivosazole C;Chivosazole D	1.19817e+07	1.01857e+07	1.02597e+07	2.33084e+07	2.28412e+07	2.79243e+07	5.89344e+06	16685.2	26054.1	20630.8	12813.1	30168.2	-4.14981	0.000531368
POS_M808T684_2	Leucomycin A8;Niddamycin	4.01774e+07	2.89074e+07	4.00963e+07	4.17176e+07	3.88295e+07	1.76382e+07	266384	2.19696e+07	2.04176e+07	1.78623e+07	1.56693e+07	1.7067e+07	-1.15297	0.00355283
POS_M201T679	dibenzothiophene-5-oxide;4-Maleylacetoacetate;4-Fumarylacetoacetate;2-Hydroxy-5-carboxymethylmuconate semialdehyde;cis-4,5-Dihydroxycyclohexa-1(6),2-diene-1,2-dicarboxylate;(3S,4R)-3,4-Dihydroxycyclohexa-1,5-diene-1,4-dicarboxylate;3-Carboxymethylmuconate;6-methylmaleylpyruvate;(1R,2S)-dihydroxy-1,4-dicarboxy-3,5-cyclohexadiene;D-Glucono-1,5-lactone;2-Dehydro-3-deoxy-D-gluconate;D-Galactono-1,4-l…	1.5705e+07	1.42131e+07	1.4356e+07	1.32946e+07	1.51441e+07	1.39301e+07	104467	46906	32834.8	41429.9	30519.2	58533.5	-8.10501	1.87161e-12
POS_M797T639_3	PA(44:10);PA(22:4(7Z,10Z,13Z,16Z)/22:6(4Z,7Z,10Z,13Z,16Z,19Z));PA(22:6(4Z,7Z,10Z,13Z,16Z,19Z)/22:4(7Z,10Z,13Z,16Z));[PG (6:0/8:0)] 1-(6-[5]-ladderane-hexanoyl)-2-(8-[3]-ladderane-octanyl)-sn-glycero-3-phospho-(1'-sn-glycerol);PA(42:7);PA(20:1(11Z)/22:6(4Z,7Z,10Z,13Z,16Z,19Z));PA(20:3(8Z,11Z,14Z)/22:4(7Z,10Z,13Z,16Z));PA(20:5(5Z,8Z,11Z,14Z,17Z)/22:2(13Z,16Z));PA(22:2(13Z,16Z)/20:5(5Z,8Z,11Z,14Z,17…	2.44868e+07	2.11585e+07	3.6875e+07	1.79382e+07	2.35956e+07	2.35926e+07	1.39878e+06	8.42548e+06	1.19759e+07	7.33068e+06	1.00658e+07	1.08867e+07	-1.55975	0.000340318
POS_M679T688_1	PA(13:0/22:6(4Z,7Z,10Z,13Z,16Z,19Z));PA(15:1(9Z)/20:5(5Z,8Z,11Z,14Z,17Z));PA(17:2(9Z,12Z)/18:4(6Z,9Z,12Z,15Z));PA(18:4(6Z,9Z,12Z,15Z)/17:2(9Z,12Z));PA(20:5(5Z,8Z,11Z,14Z,17Z)/15:1(9Z));PA(22:6(4Z,7Z,10Z,13Z,16Z,19Z)/13:0);Enalkiren;PA(13:0/20:3(8Z,11Z,14Z));PA(15:0/18:3(6Z,9Z,12Z));PA(15:0/18:3(9Z,12Z,15Z));PA(15:1(9Z)/18:2(9Z,12Z));PA(16:1(9Z)/17:2(9Z,12Z));PA(17:2(9Z,12Z)/16:1(9Z));PA(18:2(9Z,1…	1.06113e+07	9.10712e+06	7.94248e+06	2.43166e+07	2.39957e+07	3.07707e+07	4.03927e+07	3.92215e+07	2.07655e+07	5.3483e+07	3.53335e+07	3.4686e+07	1.06858	0.00765068
POS_M631T649_1	Remikiren;[PR] Peridinin;3-O-(Galb)-(25R)-12-oxo-5alpha-spirostan-3beta-ol;Collettiside I;PA(28:0);[GP (14:0/14:0)] 1,2-ditetradecanoyl-sn-glycero-3-phosphate;dimyristoyl phosphatidate;PA(14:0/14:0);PA(15:0/13:0);PA(13:0/15:0);PA(12:0/16:0);PA(16:0/12:0);Arg-Leu-Tyr-Tyr;Ile-Tyr-Tyr-Arg;Arg-Trp-Pro-Arg	3.05664e+07	5.90878e+07	6.17651e+07	2.3382e+07	5.22515e+07	3.39548e+07	1.6019e+06	1.93421e+07	3.34457e+07	3.35482e+07	1.99438e+07	1.50169e+07	-1.08662	0.0191424
POS_M183T135	3-methylphosphoenolpyruvate;3-Fluoro-cis,cis-muconate;4-Fluoromuconolactone;2-Fluoro-cis,cis-muconate;5-Fluoromuconolactone;2-fluoromuconate;(+)-5-fluoromuconolactone;2,3-Dimethylmaleate;Methylitaconate;2-Methyleneglutarate;Triacetate;2-oxo-4-hydroxyhexanoate;1,5-anhydro-4-deoxy-D-glycero-hex-3-en-2-ulose;1,5-anhydro-4-deoxy-D-glycero-hex-1-en-3-ulose;2-hydroxy-2-(hydroxymethyl)-2H-pyran-3(6H)-on…	651453	3.33975e+07	3.60661e+07	3.26455e+07	454727	3.22932e+07	1.27593e+06	709956	1.35734e+06	1.00389e+06	845924	1.02388e+06	-4.44604	0.0115742
POS_M819T627_1	Diginatin;Pandaroside A;Digoxin;Gitoxin;Carnosifloside I;Saikosaponin A	1.20607e+06	1.40444e+06	653994	1.72423e+06	879488	881335	3.99657e+07	2.03676e+07	1.29569e+07	1.43728e+07	1.32157e+07	1.33185e+07	4.08059	0.0020662
POS_M625T529_2	[Fv] Subulin;Tectorigenin 7-O-gentiobioside;Isorhamnetin 3-neohesperidoside;Narcissin;Tamarixetin 7-rutinoside;Tamarixetin 3-neohesperidoside;Isoscoparin 2''-O-glucoside;Scoparin 2''-O-glucoside;Stellarin 2;Scoparin 6''-O-glucoside;Isoscoparin 4'-O-glucoside;Isoscoparin 7-O-glucoside;Knoutinoside;Chrysoeriol 7-O-8-C-bisglucoside;Luteolin 3'-methyl ether 7-mannosyl-(1->2)-alloside;Luteolin 3'-meth…	4.83623e+06	4.29032e+06	5.56922e+06	4.69552e+06	4.04329e+06	4.27939e+06	1.68567e+07	1.52851e+07	2.08822e+07	2.03292e+07	2.26979e+07	2.10136e+07	2.07862	1.73662e-07
POS_M204T78	Lys-Gly;Ala-Pro	1.01589e+07	1.54603e+07	7.92029e+06	1.56395e+07	1.03684e+07	1.41397e+07	4.28327e+07	2.51616e+07	2.29651e+07	2.96882e+07	2.67429e+07	2.52437e+07	1.22823	0.000465147
POS_M485T770	Ile-Lys-Lys-Pro;Leu-Lys-Lys-Pro;N-tert-Butyloxycarbonyl-deacetyl-leupeptin;(25S)-5alpha-cholestan-3beta,6alpha,7beta,8beta,15alpha,16beta,26-heptol;(25S)-5alpha-cholestan-3beta,4beta,6alpha,8beta,15alpha,16beta,26-heptol;[ST methoxy,dimethyl(3:0/3:0/3:0)] (5Z,7E)-(1S,3R,22R)-22-methoxy-26,27-dimethyl-24a-homo-9,10-seco-5,7,10(19)-cholestatrien-23-yne-1,3,25-triol;[ST dimethyl,methoxy(3:0/3:0/3:0)…	2.66703e+06	2.48345e+06	1.86963e+06	2.45204e+06	2.06807e+06	2.13936e+06	2.26658e+07	1.83835e+07	1.64849e+07	1.60887e+07	1.23099e+07	1.66828e+07	2.90716	8.54067e-07
POS_M211T781	(+)-7-Isojasmonic acid;(-)-Jasmonic acid;[FA oxo(5:1/5:0)] (1S,2R)-3-oxo-2-(2'Z-pentenyl)-cyclopentaneacetic acid;(-)-7-iso-jasmonate;(+)-jasmonate;(3S,7S)-Jasmonic acid;10-Hydroxydecanoic acid;[FA hydroxy(10:0)] 3-hydroxy-decanoic acid;[FA hydroxy(10:0)] 3R-hydroxy-decanoic acid;[FA hydroxy(10:0)] 2-hydroxy-decanoic acid;[FA hydroxy(10:0)] 4-hydroxy-decanoic acid;[FA hydroxy(10:0)] 5-hydroxy-dec…	1.24209e+07	9.8884e+06	7.02564e+06	1.3977e+07	8.63736e+06	8.11374e+06	3.149e+07	2.83499e+07	2.65613e+07	2.35733e+07	2.10449e+07	2.03563e+07	1.33358	2.62435e-05
POS_M613T493_3	Myricetin 3-sambubioside;3'-O-Methylmaysin;Cassiaoccidentalin C;2-sinapoyloxy-3-butenylglucosinolate	2.76899e+06	1.91164e+06	4.76035e+06	2.01175e+06	4.39671e+06	1.45336e+06	2.72577e+07	1.14721e+07	1.48339e+07	1.92484e+07	1.73094e+07	2.45821e+07	2.72883	6.69536e-05
POS_M588T710	[PC (16:2)] 1-hexadecyl-2-valeryl-sn-glycero-3-phosphocholine;[PC (18:2/3:0)] 1-octadecyl-2-propionyl-sn-glycero-3-phosphocholine;[PC acetyl(19:2)] 1-nonadecyl-2-acetyl-sn-glycero-3-phosphocholine;[PC (21:0)] 1-heneicosanoyl-sn-glycero-3-phosphocholine;LysoPE(0:0/24:0);LysoPE(24:0/0:0)	2.459e+07	1.95357e+07	1.92843e+07	2.46532e+07	1.50866e+07	3.22807e+07	2.17532e+06	5.00092e+06	7.70328e+06	8.60644e+06	8.92948e+06	9.20029e+06	-1.70235	0.000171667
POS_M691T732_1	Quadrigemine A;PG(12:0/15:0);PG(13:0/14:0);PG(14:0/13:0);PG(15:0/12:0);PA(P-16:0/18:4(6Z,9Z,12Z,15Z))	5.22795e+07	2.88788e+07	3.81309e+07	2.35053e+07	2.94257e+07	3.69496e+07	2.99013e+07	2.79688e+07	2.63457e+07	22263.1	7599.1	16190.1	-1.31172	0.0199359
POS_M421T589	9,10,12,13-tetrachloro-octadecanoic acid;Glabratephrin;5-O-Methylhoslundin;Oppositin;Tephrorianin;Secogalioside;Asp-Cys-Pro-Ser;Deoxypodophyllotoxin;[Fv hydroxy,dimethox] 3'-Angeloyloxy-4',6'-dihydroxy-2',5'-dimethoxychalcone;Viridiflorin;2'-Hydroxypiscerythrinetin;Hoslunddiol;Baohuosu;Artoindonesianin Q;Artoindonesianin R;Rhynchospermin;Isorhynchospermin;5,3',4'-Trihydroxy-3,7-dimethoxy-6-prenyl…	2.65135e+07	2.72284e+07	2.6187e+07	2.59351e+07	2.67809e+07	2.57983e+07	201448	1.37809e+07	1.34605e+07	1.25012e+07	1.03455e+07	1.46812e+07	-1.2861	3.64544e-05
POS_M205T188	N6-Acetyl-N6-hydroxy-L-lysine;N5-(L-1-Carboxyethyl)-L-ornithine;Val-Ser;N-hydroxy-N-succinyl-putrescine;&gamma;-glutamyl-L-alaninol;Triethylenemelamine;4'-Hydroxy-3'-prenylacetophenone;[FA (11:2)] 2E,4E-undecadienoic acid;[FA (11:1)] 2-undecynoic acid;[FA (11:1)] 3-undecynoic acid;[FA (11:1)] 4-undecynoic acid;[FA (11:1)] 5-undecynoic acid;[FA (11:1)] 6-undecynoic acid;[FA (11:1)] 7-undecynoic ac…	2.32094e+06	4.68612e+06	2.42855e+06	2.19087e+07	1.30034e+07	1.49345e+07	3.08259e+07	2.04677e+07	2.29701e+07	2.92841e+07	3.07178e+07	2.83042e+07	1.45539	0.000929406
POS_M647T520_2	Isoorientin 3'-O-glucuronide;Luteolin 7-glucuronide-3'-glucoside;Luteolin 7-galacturonide-4'-glucoside;Luteolin 7-glucoside-3'-glucuronide;Kaempferol 3-glucoside-7-glucuronide;Kaempferol 3-glucuronide-7-glucoside;Isoorientin 2''-O-(E)-ferulate;2''-O-Feruloylorientin;0;Luteolin 7-(6''-ferulylglucoside);Kaempferol 3-(6''-ferulylglucoside);Isorhamnetin 7-(6''-p-coumarylglucoside);6-Hydroxykaempferol…	3.9515e+06	4.54168e+06	2.20958e+06	3.8648e+06	2.6093e+06	2.00462e+06	1.40201e+07	1.36898e+07	2.24221e+07	1.57409e+07	2.73597e+07	1.99132e+07	2.5604	3.85684e-05
POS_M279T305	[FA (12:0)] 11-bromo-dodecanoic acid;[FA (12:0)] 12-bromo-dodecanoic acid;[FA (12:0)] 2-bromo-dodecanoic acid;Glu-Met;[Fv] Ovalitenin A;Isovalerylglucuronide;Tuliposide A;1-O-(4-hydroxy-2-methylene-butanoyl)-beta-D-glucopyranose;6-O-(4-hydroxy-2-methylene-butanoyl)-beta-D-glucopyranose;1-(beta-D-Ribofuranosyl)-1,4-dihydronicotinamide;Pterostilbene;[Fv Hydroxy,methox] 2'-Hydroxy-4'-methoxydihydroc…	1.00534e+07	1.47212e+07	8.45313e+06	1.68619e+07	1.20569e+07	1.377e+07	5.33176e+07	2.85866e+07	2.73745e+07	2.62505e+07	2.82528e+07	2.0659e+07	1.28067	0.00384666
POS_M286T463	Dimepiperate;Meperidine;Ketobemidone;beta-Eucaine;Saphenic acid;2,3-Dihydroxycarbamazepine;Phe-Cys;2-Hydroxybenzo[a]pyrene;3-Hydroxybenzo[a]pyrene;9-Hydroxybenzo[a]pyrene;8-Hydroxybenzo[a]pyrene;7-Hydroxybenzo[a]pyrene;5-Hydroxybenzo[a]pyrene;4-Hydroxybenzo[a]pyrene;12-Hydroxybenzo[a]pyrene;11-Hydroxybenzo[a]pyrene;10-Hydroxybenzo[a]pyrene;6-Hydroxybenzo[a]pyrene;Benzo[a]pyrene-9,10-oxide;Benzo[a…	4.70976e+06	4.94207e+06	3.56416e+06	5.67344e+06	4.86512e+06	3.4717e+06	2.1838e+07	1.72469e+07	1.68816e+07	1.97033e+07	1.77698e+07	1.95334e+07	2.05291	1.09436e-08
POS_M673T779_2	Arg-Trp-Arg-Arg;PG(12:0/15:1(9Z));PG(13:0/14:1(9Z));PG(14:1(9Z)/13:0);PG(15:1(9Z)/12:0)	3.51143e+07	2.11042e+07	2.45907e+07	8.82417e+06	3.06951e+07	2.64196e+07	13678	26375.1	1.87232e+07	13893.4	1.87717e+07	13891.9	-1.96597	0.00723749
POS_M863T685_2	PI(13:0/22:6(4Z,7Z,10Z,13Z,16Z,19Z));PI(15:1(9Z)/20:5(5Z,8Z,11Z,14Z,17Z));PI(17:2(9Z,12Z)/18:4(6Z,9Z,12Z,15Z));PI(18:4(6Z,9Z,12Z,15Z)/17:2(9Z,12Z));PI(20:5(5Z,8Z,11Z,14Z,17Z)/15:1(9Z));PI(22:6(4Z,7Z,10Z,13Z,16Z,19Z)/13:0)	604864	5.14421e+06	3.82446e+06	4.85214e+06	3.43668e+06	3.28183e+06	7.87723e+07	2.41111e+07	1.27412e+07	2.13446e+07	1.34974e+07	1.33513e+07	2.95376	0.0469301
POS_M157T752	2,3-Dihydro-2,3-dihydroxybenzoate;2-Hydroxy-6-keto-2,4-heptadienoate;1,6-Dihydroxy-cis-2,4-cyclohexadiene-1-carboxylic acid;2-Hydroxy-5-methyl-cis,cis-muconic semialdehyde;3-Methyl-cis,cis-hexadienedioate;4-Carboxymethyl-3-methylbut-2-en-1,4-olide;4-Carboxymethyl-4-methylbut-2-en-1,4-olide;1,6-Dihydroxycyclohexa-2,4-diene-1-carboxylate;2-methyl-cis,cis-muconate;4-methyl-3-oxoadipate-enol-lactone;…	4.26157e+06	1.41295e+06	1.23831e+06	943212	1.34016e+06	3.42933e+06	1.51175e+07	1.67169e+07	1.65794e+07	1.66138e+07	1.66247e+07	1.62602e+07	2.95515	5.36903e-10
POS_M499T518	Kaempferol 3-sulfate-7-alpha-arabinopyranoside;CDP-N-methylethanolamine;SM-17466;tenuecyclamide A;3'-amino-3'-deoxyTTP;5-methyl-dCTP	2.03553e+07	6.69359e+06	1.51187e+07	7.70541e+06	7.94426e+06	1.32972e+07	3.76404e+07	2.21659e+07	2.79165e+07	3.31323e+07	2.44172e+07	2.76111e+07	1.28158	0.000344211
POS_M260T312	Leu-Ala-Gly;Leu-Gln;Val-Ala-Ala;Ile-Gln;Ile-Ala-Gly;2-Heptyl-4-hydroxyquinoline-N-oxide;Propranolol;R (+)-Propanolol;2-Heptyl-3-hydroxy-quinolone;[FA (16:0/2:0)] 6E,8E,14E-Hexadecatriene-10,12-diynoic acid;[FA (16:0/2:0)] 6E,8E,14Z-Hexadecatriene-10,12-diynoic acid;Bisphenol B;4,4a,5,6,7,8-Hexahydro-6-(p-hydroxyphenyl)-2(3H)-naphthalenone;4,4'-(Butane-1,1-diyl)diphenol;4,4'-(2-Methylpropylidene)b…	2.78937e+07	2.07966e+07	2.37712e+07	2.37074e+07	2.99682e+07	2.78046e+07	5.89716e+06	1.32454e+07	1.19844e+07	9.06507e+06	1.43503e+07	1.14728e+07	-1.22152	1.50106e-05
POS_M655T704_2	PI(22:1(11Z)/0:0);all-trans-Heptaprenyl diphosphate;di-trans,poly-cis-heptaprenyl diphosphate;mono-trans, poly-cis-heptaprenyl diphosphate;Oleanoic acid 3-O-glucuronide;gypsogenin-28-beta-D-glucoside;PA(30:2);PA(12:0/18:2(9Z,12Z));PA(13:0/17:2(9Z,12Z));PA(14:1(9Z)/16:1(9Z));PA(15:1(9Z)/15:1(9Z));PA(16:1(9Z)/14:1(9Z));PA(17:2(9Z,12Z)/13:0);PA(18:2(9Z,12Z)/12:0);[PR] Fucoxanthinol;[PR] 6'-Hydroxysi…	2.66332e+07	2.89174e+07	2.5035e+07	2.10453e+07	1.92721e+07	1.80965e+07	9746.33	6738.21	6024.83	1.26503e+07	1.30491e+07	1.3455e+07	-1.827	0.000647375
POS_M316T331	Leu-Pro-Ser;Thr-Val-Pro;Ile-Pro-Ser;Belladine;Amitraz;(+/-)-5-[(tert-Butylamino)-2'-hydroxypropoxy]-1,2,3,4-tetrahydro-1- naphthol;Pramoxine;nordihydrocapsacin;N-vanillyl nonanamide;Trimeprazine;olomoucine;Ostruthin;Glepidotin C;Doisynoestrol	1.95701e+07	1.87557e+07	1.43082e+07	1.82733e+07	2.10125e+07	2.04514e+07	459291	6.82936e+06	4.7737e+06	4.37017e+06	6.73626e+06	1.04853e+06	-2.21416	1.74692e-06
POS_M808T684_1	Docetaxel anhydrous;Niddamycin	4.4394e+07	3.14695e+07	2.61522e+07	1.98501e+07	3.81351e+07	4.44276e+07	533594	2.10109e+07	2.01437e+07	1.67168e+07	1.39144e+07	2.38661e+07	-1.0877	0.00690117
POS_M441T435	9,10-dibromo-stearic acid;Asp-Thr-Cys-Cys;Glu-Cys-Cys-Ser;[Fv] 8-Caffeoyl-3,4-dihydro-5,7-dihydroxy-4-phenylcoumarin;Cys-Cys-Gly-His;[Fv hydrox] 4,2'-Dihydroxychalcone 4-glucoside;[Fv Hydroxy(9:1)] 7-Hydroxyflavanone beta-D-glucopyranoside;[Fv] Pinocembrin 7-O-rhamnoside;Flavanone 7-O-beta-D-glucoside;(3'R,4'R)-3'-Epoxyangeloyloxy-4'-acetoxy-3',4'-dihydroseselin;Nobiletin;2-(2,5-Dimethoxyphenyl)-…	1.43725e+07	1.52284e+07	1.49961e+07	1.4421e+07	1.72044e+07	1.84992e+07	601482	2.58137e+06	2.09513e+06	1.72679e+06	1.12636e+06	2.86788e+06	-3.10632	5.78571e-09
POS_M325T200	Dorzolamide;Chlorobenzilate;UMP;Pseudouridine 5'-phosphate;3'-UMP;Uridine 2'-phosphate;Olsalazine;PIPES;[Fv] Licodione 2'-methyl ether;[Fv] Isosakuranetin;[Fv] Sakuranetin;[Fv trihydrox] 3'-Formyl-2',4',6'-trihydroxydihydrochalcone;(-)-Vestitone;Dihydrobiochanin A;(S)-DNPA;2,7-Dihydroxy-4'-methoxyisoflavanone;[FA (14:1/14:1/3:0)] 8,9,10,11-diepoxy-14-acetoxy-12E-tetradecen-2,4,6-triyn-1-ol;[Fv] H…	1.00484e+06	1.52091e+06	329112	1.40615e+06	2.59021e+06	1.56539e+06	4.39158e+07	1.31794e+07	1.77883e+07	1.73799e+07	1.56407e+07	1.01409e+07	3.80995	0.00440542
POS_M771T584_1	Cyanidin 3-(2,3-di-galloylglucoside)	1.78503e+06	2.11715e+06	1.27047e+06	1.91828e+06	1.50915e+06	1.48289e+06	3.33308e+07	1.35064e+07	1.66071e+07	1.66856e+07	9.64217e+06	1.98615e+07	3.4427	0.000548905
POS_M359T479	Cilastatin;Trp-Gly-Pro;Tephrowatsin B;Catharanthine;Tabersonine;Apovincamine;4-Chloro-17alpha-methyl-17beta-hydroxy-4-androsten-3-one;Testolate;ubiquinol-2;10beta-Hydroxy-6beta-isobutyrylfuranoeremophilane;5'-&alpha;-carboxylmethylbutylhydroxychroman;Cassyfiline;Lactosamine;6-(alpha-D-Glucosaminyl)-1D-myo-inositol;Ala-Asp-His;Glu-Gly-His;Cyclacillin	5.71569e+06	7.89837e+06	5.26651e+06	7.87252e+06	5.74167e+06	5.9423e+06	1.90602e+07	2.18497e+07	1.90137e+07	2.12362e+07	1.85885e+07	2.12089e+07	1.65393	5.06265e-09
POS_M134T512	Ureidoglycine;N-(Carboxyaminomethyl)urea;Indoxyl;Mandelonitrile;4-Hydroxyphenylacetonitrile;Indolin-2-one;Hydroxyindole;(S)-Mandelonitrile;phenylacetonitrile oxide;4-methylthiobutanaldoxime	5.2573e+06	2.72074e+06	4.20491e+06	3.34651e+06	8.1501e+06	4.26266e+06	2.40732e+07	1.83137e+07	2.19234e+07	1.94619e+07	1.81681e+07	1.37978e+07	2.05035	4.45311e-06
POS_M715T775_1	Rifamycin	2.33337e+07	9.859e+06	1.67458e+07	2.1188e+07	1.88429e+07	8.82172e+06	3.47162e+07	4.205e+07	2.21651e+07	3.90252e+07	3.07673e+07	2.97729e+07	1.00666	0.00137037
POS_M518T649	Arg-Lys-Lys-Ser;[PC methyl(16:2)] 1-methyl-2-hexadecyl-sn-glycero-3-phosphocholine;[PC methyl(16:2)] 2-methyl-3-hexadecyl-sn-glycero-1-phosphocholine;[PC methyl(16:2)] 1-hexadecyl-2-methyl-sn-glycero-3-phosphocholine;[PC (17:2)] 1-heptadecyl-sn-glycero-3-phosphocholine;PC(O-16:0/O-1:0);PE(O-20:0/0:0);Arg-Leu-Val-Asn;Arg-Lys-Thr-Pro;Arg-Val-Val-Gln;Ile-Val-Asn-Arg;Tuftsin;Kentsin;11-Deoxocucurbita…	2.25959e+07	1.98281e+07	2.28449e+07	2.21693e+07	2.62055e+07	2.2592e+07	116629	1.01998e+07	1.00782e+07	1.07945e+07	5.15985e+06	1.09825e+07	-1.52523	2.0452e-05
POS_M274T224	8-Allyl-2-phenyl-8H-1,3a,8-triaza-cyclopenta[a]indene;Ala-Pro-Ser;Thr-Gly-Pro;alpha-Erythroidine;beta-Erythroidine;Lunacrine;Norgalanthamine;(-)-8-Demethylmaritidine;Epinorgalanthamine;Sanguinine;1-(beta-D-Ribofuranosyl)-1,4-dihydronicotinamide;Pterostilbene;[Fv Hydroxy,methox] 2'-Hydroxy-4'-methoxydihydrochalcone;[Fv Methoxy,hydrox] 2'-Methoxy-4'-hydroxydihydrochalcone;[Fv Methoxy,hydrox] 2-Meth…	2.63107e+07	2.93712e+07	9.29975e+06	2.90163e+07	2.71246e+07	2.6915e+07	3.5825e+06	1.01512e+07	1.35779e+07	3.56663e+06	1.02277e+07	5.91337e+06	-1.65464	0.00076661
POS_M567T311_2	Cys-Met-Trp-Gln;Arg-Trp-Cys-Cys;Glu-Glu-His-Met;Cys-Pro-Tyr-Tyr;Glu-Phe-Phe-Cys;Met-Met-Thr-Tyr;Asp-His-His-His;Asp-Phe-Thr-Tyr;Glu-Ala-Tyr-Tyr;Glu-Phe-Ser-Tyr;Asp-Phe-Phe-Thr;Glu-Phe-Ala-Tyr;Glu-Phe-Phe-Ser;Pro-Ser-Tyr-Tyr;Arg-Asn-Cys-His;Glu-Phe-Pro-His;Glu-Leu-Met-His;Glu-Ile-His-Met;Cys-Leu-Phe-Phe;Ile-Phe-Phe-Cys;Asn-Lys-Met-His;Asp-Trp-Asp-Asp	1.68123e+06	7.93497e+06	4.85081e+06	1.90384e+07	2.89051e+06	9.99449e+06	4.25574e+07	2.40246e+07	1.44642e+07	3.50592e+07	6.17664e+06	4.70966e+07	1.86836	0.0159365
POS_M782T676_2	Demethyllactenocin;Leucomycin A9	3.6425e+07	9.93205e+06	3.89241e+07	2.03796e+07	3.33807e+07	1.96576e+07	3.63404e+06	9.34032e+06	1.69638e+07	6.00812e+06	5.09759e+06	1.36625e+07	-1.53651	0.00721334
POS_M254T202	Irgarol 1051;Gamma-Aminobutyryl-lysine;Metazocine;[FA amino(12:0)] 12-amino-dodecanoic acid;Heptanoylcholine;Phe-Ala;Carbetamide;Hexobarbitone;N-acetyl-5-methoxykynurenamine	1.32915e+06	2.20433e+06	3.54783e+06	4.42846e+06	4.1382e+06	8.50643e+06	1.68055e+07	2.54758e+07	6.54954e+06	2.98051e+07	2.37902e+07	1.85225e+07	2.32404	0.000940723
POS_M476T558_1	Netilmicin;N-docosahexaenoyl phenylalanine;[PK] 10-Deoxymethymycin;[PC ethyl(12:2)] 1-dodecyl-2-ethyl-sn-glycero-3-phosphocholine;[PC methyl(13:2)] 1-tridecyl-2-methyl-sn-glycero-3-phosphocholine;[PC (7:2/7:2)] 1-heptyl-2-heptyl-sn-glycero-3-phosphocholine;[PC (14:2)] 1-tetradecyl-sn-glycero-3-phosphocholine;Ala-Val-Asn-Arg;Arg-Leu-Asn-Gly;Arg-Val-Gln-Gly;Ile-Asn-Gly-Arg;[FA (20:4)] N-(4-benzenes…	5.68474e+06	3.85559e+06	5.05606e+06	5.35238e+06	8.38708e+06	1.0888e+07	3.62014e+07	2.29452e+07	2.09023e+07	1.96902e+07	1.97684e+07	1.62771e+07	1.79152	0.000355778
POS_M303T516	2-Methoxyestradiol-17beta;[ST ox] 3-oxo-13,17-secoandrost-4-ene-17,13alpha-lactone;19-Hydroxyandrost-4-ene-3,17-dione;16alpha-Hydroxyandrost-4-ene-3,17-dione;11beta-Hydroxyandrost-4-ene-3,17-dione;7alpha-Hydroxyandrost-4-ene-3,17-dione;11-Keto-testosterone;5alpha-Androstane-3,11,17-trione;Bioallethrin;Epimestrol;7alpha,17beta-Dihydroxyandrosta-1,4-dien-3-one;6beta,19-Epoxy-17beta-hydroxyandrost-4…	8.97618e+06	6.35965e+06	7.01903e+06	8.31702e+06	1.2895e+07	1.52696e+07	3.50495e+07	2.70645e+07	2.4049e+07	2.36155e+07	2.22029e+07	2.03156e+07	1.37211	0.000123706
POS_M475T558_3	[ST hydroxy,methyl,ethyl(2:0/2:0/2:0)] (5Z,7E)-(1S,3R)-23-[3-(1-hydroxy-1-methylethyl)phenyl]-24-nor-9,10-seco-5,7,10(19)-cholatrien-22-yne-1,3-diol;Ile-Lys-Lys-Ser;Leu-Lys-Lys-Ser;Lys-Lys-Thr-Val;PA(O-20:0/0:0);[ST dimethyl(4:0/3:0)] (5Z,7E,17E)-(1S,3R)-26,27-dimethyl-24a-homo-9,10-seco-5,7,10(19),17(20)-cholestatetraen-22-yne-1,3,25-triol;[ST dimethyl(4:0/3:0)] (5Z,7E,17Z)-(1S,3R)-26,27-dimethy…	3.9043e+06	2.66238e+06	3.4997e+06	3.69849e+06	6.70484e+06	8.23101e+06	3.24346e+07	2.1231e+07	1.94428e+07	1.77177e+07	1.62323e+07	1.55406e+07	2.09479	0.000172553
POS_M515T558_2	Arg-Lys-Asp-Pro;His-Leu-Phe-Val;Ile-Phe-Val-His;Cucurbitacin I;Stigmatellin A;[PR] (-)-Euphomine A;Arg-Pro-Ser-Arg;Ile-Leu-Phe-Thr;Ile-Val-Val-Tyr;Leu-Leu-Phe-Thr;Leu-Val-Val-Tyr;Ile-Ile-Phe-Thr;Ala-Lys-Lys-Phe;[ST (4:0/3:0)] (5Z,7E)-(1S,3R,20S)-20-phenyl-21-nor-9,10-seco-5,7,10(19),16-cholestatetraene-1,3,25-triol;[ST (4:0/3:0)] (5Z,7E)-(1S,3R,20R)-20-phenyl-21-nor-9,10-seco-5,7,10(19),16-choles…	6.92469e+06	4.42402e+06	5.6311e+06	5.1959e+06	9.09102e+06	8.94586e+06	4.10137e+07	2.55892e+07	1.83995e+07	1.88594e+07	1.78726e+07	1.91932e+07	1.80923	0.00124913
POS_M790T764_3	PS(15:0/20:5(5Z,8Z,11Z,14Z,17Z));PS(15:1(9Z)/20:4(5Z,8Z,11Z,14Z));PS(17:1(9Z)/18:4(6Z,9Z,12Z,15Z));PS(17:2(9Z,12Z)/18:3(6Z,9Z,12Z));PS(17:2(9Z,12Z)/18:3(9Z,12Z,15Z));PS(18:3(6Z,9Z,12Z)/17:2(9Z,12Z));PS(18:3(9Z,12Z,15Z)/17:2(9Z,12Z));PS(18:4(6Z,9Z,12Z,15Z)/17:1(9Z));PS(20:4(5Z,8Z,11Z,14Z)/15:1(9Z));PS(20:5(5Z,8Z,11Z,14Z,17Z)/15:0);3-O-Sulfogalactosylceramide(d18	2.04608e+07	2.40756e+07	1.66937e+07	8.07756e+06	6.63485e+06	1.79947e+07	7.56648e+07	2.22092e+07	3.71943e+07	4.09638e+07	2.56066e+07	2.32922e+07	1.25971	0.0313639
POS_M176T92	L-Citrulline;O-[L-norvalyl-5]-isourea;Argininicacid;4-trans-(N,N-dimethylamino)cinnamaldehyde;Pseudopelletierine;4-Methylene-L-glutamine;5-Hydroxyectoine;(2-Naphthyl)methanol;1-Hydroxymethylnaphthalene	3.26855e+06	6.03229e+06	2.13489e+06	2.02922e+06	2.11883e+06	2.23581e+06	1.87389e+07	1.49455e+07	1.02288e+07	1.70297e+07	2.18264e+07	3.023e+07	2.66478	0.000238302
POS_M244T139	2,5-Dichloro-4-oxohex-2-enedioate;2,3-dichloromaleylacetate;Ethyl 3-iodo-2E-acrylate	1.7483e+07	1.42046e+07	2.34541e+07	1.38089e+07	1.73349e+07	2.37242e+07	1.12039e+06	4.24541e+06	4.31528e+06	6.41932e+06	1.40285e+06	6.44206e+06	-2.19982	3.19245e-05
POS_M793T640	3',4'-Anhydrovinblastine;Gypsogenin 3-O-rhamnosylglucuronide;Spongipregnoloside C;(23S,24R,25S)-23,24-dihydroxy-spirost-5-en-3beta-yl O-alpha-L-rhamnopyranosyl-(1-2)-beta-D-glucopyranoside;3-O-(Glcb1-4Galb)-(25R)-12-oxo-5alpha-spirostan-3beta-ol;1-Hexadecanoyl-2-(9Z-octadecenoyl)-sn-glycero-3-pyrophosphate;PI(28:0);PI(15:0/13:0);PI(13:0/15:0);PI(12:0/16:0);PI(16:0/12:0);PI(14:0/14:0)	1.80874e+07	1.05345e+07	1.71079e+07	2.1511e+07	2.00082e+07	3.31005e+07	420102	6.79136e+06	1.70821e+06	6.9239e+06	7.02119e+06	3.58137e+06	-2.1861	0.000717819
POS_M584T390	Glu-Phe-Trp-Cys;Asn-Trp-Asp-Gln;Asp-Gln-Tyr-His;Glu-Asn-Tyr-His;Glu-Trp-Asn-Asn;Glu-Met-Trp-Pro;Dihydrozeatin-9-N-glucoside-O-glucoside;His-Phe-Trp-Gly;His-Lys-Met-Met;Arg-Asp-Gln-Gln;Glu-Asn-Gln-Arg;[Fv] Butein 4'-arabinosyl-(1->4)-galactoside;[Fv Trihydroxy(9:1)] 5,7,4'-Trihydroxyflavanone 7-O-arabinosylglucoside;[Fv Trihydroxy(9:1)] 5,7,4'-Trihydroxyflavonone 4'-O-xylosylglucoside;[Fv] Eriodic…	4.95876e+06	5.21271e+06	2.84964e+06	4.83972e+06	4.69339e+06	4.25932e+06	4.09353e+07	2.07072e+07	1.72862e+07	1.91177e+07	1.97336e+07	1.04908e+07	2.25816	0.00242174
POS_M261T369	Lys-Asn;Lys-Gly-Gly;Baptifoline;[PR] Nerolidol;[PR] 2E,6E-farnesol;[PR] (-)-alpha-Bisabolol;[PR] (+)-2-Himachalen-7-ol;[PR] (+)-8-Daucen-5-ol;(1E,4S,5E,7R)-Germacra-1(10),5-dien-11-ol;2-cis,6-trans-Farnesol;Patchouli alcohol;alpha-Cedrol;[FA (15:2)] 2,4-pentadecadienal;[FA (15:2)] 5,10-pentadecadienal;[PR] Argutenol;[PR] (-)-Valeranone;[PR] (-)-Drimenol;[PR] 6-Valerene-11-ol;[PR] 2-Africananol;[P…	1.57649e+07	2.73037e+07	2.34934e+07	2.92081e+07	1.80848e+07	3.04026e+07	1.16354e+07	1.05942e+07	5.86734e+06	6.37048e+06	9.11177e+06	5.9402e+06	-1.54258	0.00014956
POS_M489T217	dendroamide A;Phrymarolin I;Trifolirhizin 6'-monoacetate;Echioidinin 2'-(6''-acetylglucoside);Acacetin 7-(2''-acetylglucoside);Acacetin 7-(6''-acetylglucoside);Isoswertisin 2''-acetate;Asp-Asp-Cys-His;Cys-Thr-Cys-Tyr;Agnuside;Symplocoside;Catechin 5-O-beta-D-glucopyranoside-4'-Me;Catechin-4-ol 3'-methyl ether 3-O-alpha-L-rhamnopyranoside;Ala-Met-Met-Asp;Asp-Met-Val-Cys;Glu-Leu-Cys-Cys;Glu-Met-Met…	5.20297e+06	6.24971e+06	4.83941e+06	8.15393e+06	7.57002e+06	7.24158e+06	4.53349e+07	1.79218e+07	1.85114e+07	2.16846e+07	1.90431e+07	2.09972e+07	1.86994	0.00257889
POS_M134T155	Cytosine;2-Fluoroaniline;3-Fluoroaniline;4-Fluoroaniline	9.74581e+06	1.21285e+07	9.09727e+06	1.27266e+07	1.26895e+07	1.27824e+07	4.1121e+07	2.72364e+07	2.1641e+07	2.66789e+07	2.25959e+07	2.35542e+07	1.23512	0.000417757
POS_M315T813	[PR] Geranyl pyrophosphate;(+)-Bornyl-diphosphate;[PR] Neryl pyrophosphate;chrysanthemyl diphosphate;Linaloyl diphosphate;lavandulyl diphosphate;(R)-lavandulyl diphosphate;Valdecoxib;Pisatin;aflatoxin B2;[Fv] Prosogerin B;[Fv hydroxy,methoxy,methy] 4,2'-Dihydroxy-6'-methoxy-3',4'-methylenedioxychalcone;[Fv hydroxy,methyl(4:0)] 3'-Formyl-2',4',6',beta-tetrahydroxy-5'-methylchalcone;[Fv] Methylpedi…	6.41942e+06	9.41834e+06	5.32408e+06	7.52447e+06	1.09758e+07	9.7376e+06	3.51674e+07	1.77826e+07	2.93407e+07	1.7027e+07	3.21649e+07	1.67732e+07	1.58551	0.00093561
POS_M459T543_2	Lys-Arg-Arg;Ile-Leu-Leu-Thr;Leu-Leu-Leu-Thr;Ile-Ile-Ile-Thr;Ile-Ile-Leu-Thr;Ala-Leu-Lys-Lys;Ile-Lys-Lys-Ala;Varanicacid;2-Phytyl-1,4-naphthoquinone;[ST (3:0)] 5beta-Cholestane-3alpha,7alpha,12alpha-triol;[ST (3:0)] 5beta-Cholestane-3alpha,7alpha,26-triol;[ST (3:0)] cholestane-3beta,5alpha,6beta-triol;[ST (3:0)] 5alpha-Cholestane-3beta,7alpha,26-triol;[ST (3:0)] 5beta-Cholestane-3alpha,7alpha,25-t…	9.76321e+06	1.81237e+07	9.286e+06	1.0089e+07	1.76761e+07	1.87628e+07	7.6969e+07	2.51982e+07	2.70506e+07	2.23809e+07	2.36373e+07	4.25519e+07	1.37961	0.0305336
POS_M699T753_1	glucodigitoxigenin 3-O-&beta;-D-quinovoside;Lys-Trp-Trp-Tyr	2.12624e+07	1.46325e+07	1.87676e+07	2.07105e+07	1.76349e+07	1.75479e+07	186485	5.57366e+06	6.07398e+06	4.09859e+06	2.97437e+06	8.52178e+06	-2.01101	3.8692e-06
POS_M294T370	Phe-Ala-Gly;Phe-Gln;Melosatin B;Ondansetron;Apoatropine;Pro-Arg	3.24776e+06	9.38498e+06	2.80391e+06	1.09691e+07	4.2821e+06	3.90275e+06	3.00189e+07	1.7263e+07	1.69742e+07	1.94601e+07	1.85815e+07	2.12105e+07	1.83616	0.000122771
POS_M479T549	Petunidin 3-O-glucoside;5,2',4',5'-Tetrahydroxy-7-methoxy-4-phenylcoumarin 5-O-glucoside;Isorhamnetin 3-glucoside;Tamarixetin 7-glucoside;Tricetin 3'-methyl ether 7-glucoside;6-Methoxyluteolin 7-glucoside;6-Hydroxyluteolin 7-methyl ether 6-glucoside;6-Hydroxyluteolin 7-methyl ether 6-galactoside;Nepetin 4'-glucoside;8-Hydroxyluteolin 3'-methyl ether 7-glucoside;8-Hydroxyluteolin 4'-methyl ether 8…	1.77888e+06	4.53849e+06	2.85831e+06	5.49309e+06	2.52654e+06	2.91782e+06	1.66134e+07	1.07216e+07	1.84718e+07	2.11164e+07	2.01807e+07	1.80313e+07	2.38604	5.06588e-06
POS_M373T420	Ala-Ala-Asp-Pro;Glu-Ala-Gly-Pro;Glu-Gln-Pro;buthiobate;17beta-(Acetylthio)estra-1,3,5(10)-trien-3-ol acetate;Trp-Ala-Pro;N6-D-Biotinyl-L-lysine;Phenothrin;Lys-Phe-Gly;Prostaglandin A2;Prostaglandin J2;[FA hydroxy(20:4)] 5S-hydroxy-12-keto-6Z,8E,10E,14Z-eicosatetraenoic acid;[FA hydroxy,oxo(3:0)] 15S-hydroxy-9-oxo-5Z,8(12),13E-prostatrienoic acid;[FA oxo,hydroxy(3:0)] 11-oxo-15S-hydroxy-5Z,9Z,13E-…	1.00339e+07	1.21496e+07	9.20326e+06	1.10541e+07	7.55449e+06	8.77299e+06	2.39833e+07	2.25686e+07	2.83679e+07	1.79149e+07	2.40482e+07	2.8523e+07	1.30698	8.978e-06
POS_M460T543	Ile-Leu-Lys-Ser;Ile-Lys-Thr-Val;Leu-Leu-Lys-Ser;Leu-Lys-Thr-Val;Ile-Ile-Lys-Ser;Lys-Lys-Lys-Gly;[FA methyl,hydroxy,ethyl(20:4)] N-(1-methyl-2-hydroxy-2-phenyl-ethyl)-5Z,8Z,11Z,14Z-eicosatetraenoyl amine;Ile-Leu-Thr-Pro;Leu-Leu-Thr-Pro;Ile-Ile-Pro-Thr;Ala-Lys-Lys-Pro	1.29381e+07	1.07785e+07	9.91399e+06	1.41701e+07	2.05842e+07	2.33363e+07	3.63295e+07	3.28053e+07	2.84968e+07	3.09915e+07	2.72035e+07	2.77915e+07	1.00138	0.000177238
POS_M320T426	Trp-Asp;Thr-Cys-Pro;7,8-Didehydro-4,5-epoxy-3-methoxy-17-methoxy-(5_)-morphinan-6-one;Neopinone;Oripavine;(-)-Apoglaziovine;Glaziovine;3-Hydroxyestra-1,3,5(10),7-tetraene-16,17-dione 16-oxime;Xanomeline;Cycloheximide;Benzo[a]pyrene-7,8-dihydrodiol-9,10-oxide	7.14674e+06	9.39531e+06	1.12146e+07	1.62728e+07	1.06487e+07	1.12127e+07	7.21916e+07	2.44233e+07	2.40648e+07	2.88395e+07	2.33122e+07	1.92214e+07	1.54335	0.0285582
POS_M345T531	Tyr-Tyr;8-Epiiridotrial glucoside;Iridotrial glucoside;dihydroconiferyl alcohol glucoside;[Fv] Derricin;[Fv] Isoderricin A;Butyl 3-O-beta-D-glucopyranosyl-butanoate;quinidinone;Akuammicine;Gelsemine;Gardneral;[ST hydrox] 4-chloro-17beta-hydroxyandrost-4-en-3-one;16beta-Chloro-17beta-hydroxyandrost-4-en-3-one;19-Chloro-17beta-hydroxyandrost-4-en-3-one;Compactin diol lactone;Di-n-pentyl phthalate;C…	2.21696e+06	2.12528e+06	2.09876e+06	2.29711e+06	3.81899e+06	3.95581e+06	5.66812e+06	2.28434e+07	2.48782e+07	1.66352e+07	1.48033e+07	2.92196e+07	2.78797	0.000839346
POS_M357T550_1	Pioglitazone;Kievitone;[Fv] Brosimacutin G;[Fv hydroxy(5:0)] 3'-Prenyl-2,4,5,2',4'-pentahydroxychalcone;[Fv hydroxy,hydroxy,methyl,ethyl(9:1)] 2',4'-Dihydroxy-2''-(1-hydroxy-1-methylethyl)dihydrofuro[2,3-h]flavanone;[Fv hydroxy,hydroxy,methyl,ethyl(9:1)] 5,4'-Dihydroxy-2''-(1-hydroxy-1-methylethyl)dihydrofuro[2,3-h]flavanone;[Fv Trihydroxy,hydroxy,methyl(4:2/9:1)] 5,7,4'-Trihydroxy-8-(2-hydroxy-3…	8.09382e+06	1.0828e+07	6.50162e+06	1.16233e+07	9.34178e+06	8.26331e+06	1.57335e+07	2.83961e+07	2.37896e+07	2.44157e+07	2.40151e+07	2.17711e+07	1.33759	2.21707e-05
POS_M90T90	N-dimethylethanolamine;Butanal;Methyl ethyl ketone;isobutanal;Tetrahydrofuran	1.93816e+06	1.91547e+06	2.11067e+06	2.39608e+06	1.59689e+06	1.8877e+06	2.04726e+07	1.50722e+07	1.34535e+07	1.66112e+07	1.53237e+07	1.24432e+07	2.97878	3.5238e-07
POS_M804T687_2	PS(13:0/22:6(4Z,7Z,10Z,13Z,16Z,19Z));PS(15:1(9Z)/20:5(5Z,8Z,11Z,14Z,17Z));PS(17:2(9Z,12Z)/18:4(6Z,9Z,12Z,15Z));PS(18:4(6Z,9Z,12Z,15Z)/17:2(9Z,12Z));PS(20:5(5Z,8Z,11Z,14Z,17Z)/15:1(9Z));PS(22:6(4Z,7Z,10Z,13Z,16Z,19Z)/13:0)	8.08408e+06	1.09807e+07	8.13759e+06	1.28448e+07	9.06483e+06	8.43164e+06	7.61424e+07	2.20306e+07	2.10753e+07	2.554e+07	2.43141e+07	1.91404e+07	1.70987	0.0366434
POS_M853T724_1	Pristinamycin IB;Pristinamycin IC	6.61537e+06	1.38703e+07	4.93602e+06	1.00102e+07	5.81605e+06	1.12747e+07	6.54639e+07	1.50335e+07	2.48463e+07	2.82044e+07	1.20559e+07	3.3203e+07	1.76739	0.0246914
POS_M442T649	Lys-Val-Val-Pro;N-arachidonoyl histidine;Myxalamid S;Stearidonylcarnitine;N-palmitoyl tyrosine;N-oleoyl histidine;[FA (22:4/22:4)] N-(16,16-dimethy-5Z,8Z,11Z,14Z-docosatetraenoyl)-ethanolamine;[FA (24:4)] N-(5Z,8Z,11Z,14Z-tetracosatetraenoyl)-ethanolamine;[FA dimethyl(22:4)] N-(17,17-dimethyl-5Z,8Z,11Z,14Z-docosatetraenoyl)-ethanolamine;PA(17:0/0:0);Ile-Val-Pro-Pro;Leu-Val-Pro-Pro;Devapamil	2.4669e+07	2.24054e+07	2.60775e+07	1.89834e+07	2.39524e+07	2.28381e+07	190064	1.2895e+07	9.80809e+06	9.97898e+06	7.01498e+06	1.20064e+07	-1.42069	4.69162e-05
POS_M693T697_2	Monensin;Monensin A;PA(O-16:0/18:4(6Z,9Z,12Z,15Z));PA(P-16:0/18:3(6Z,9Z,12Z));PA(P-16:0/18:3(9Z,12Z,15Z));[SP] Fumonisin C4	1.67072e+07	1.98269e+07	1.38581e+07	1.27866e+07	1.09237e+07	1.16769e+07	389142	228842	179836	186235	156686	263546	-5.93272	1.33828e-06
POS_M329T788_1	Methotrimeprazine;Crocetin;Vernoflexin;Estra-1,3,5-(10)-trien-17-one-3-oxyacetic acid;GC-1;Steryl sulfate;Compactin diol lactone;Di-n-pentyl phthalate;Corrinoid;3'-Hydroxyropivacaine;4'-Hydroxyropivacaine;2-chloro-palmitic acid;Citalopram alcohol;Domoic acid	1.34113e+07	1.05421e+07	2.07424e+07	1.80732e+07	1.3351e+07	1.76488e+07	2.0046e+07	3.38612e+07	2.67507e+07	3.68463e+07	4.51001e+07	2.92174e+07	1.03259	0.00175902
POS_M639T510_2	Scutellarein 7-glucuronide-6-ferulate;Kaempferide 5-glucoside-7-glucuronide;Isoetin 7-glucoside-2'-(4''-acetylxyloside);Herbacetin 7-(6''-quinoylglucoside);Cyanidin 3-O-3'',6''-O-dimalonylglucoside;Cyanidin 3-(3'',6''-dimalonylglucoside)	5.39192e+06	2.80242e+06	4.98484e+06	3.7869e+06	2.96531e+06	3.80211e+06	1.72682e+07	1.92757e+07	1.49734e+07	1.46242e+07	1.94514e+07	2.08551e+07	2.16515	2.42603e-07
POS_M445T485	Cys-Cys-Gly-Tyr;Artomunoxanthentrione;Melithiazol A;Melithiazole E;[Fv] Lepidissipyrone;Enantiomultijugin;Multijugin;Lamiide;10-Hydroxymorroniside;Ala-Met-Asp-Ser;Asp-Met-Thr-Gly;Asp-Val-Cys-Ser;Glu-Met-Gly-Ser;Glu-Thr-Ala-Cys;Glu-Arg-Cys;Met-Trp-Ala;Trp-Val-Cys;Ala-Thr-Thr-Asp;Asp-Val-Ser-Ser;Glu-Thr-Ala-Ser;Glu-Thr-Thr-Gly;Asn-His-His;His-Gly-Gly-His;Myxochlin A;[Fv] Flemiwallichin D;[Fv] Parat…	9.74399e+06	8.20105e+06	7.63249e+06	9.02539e+06	8.73206e+06	8.72521e+06	3.9537e+07	2.04754e+07	2.3719e+07	1.48595e+07	2.59692e+07	2.44814e+07	1.51746	0.000721499
POS_M833T755	Vinblastine;Leurosidine;Spinasaponin A;oleanolate 3-beta-D-glucuronoside-28-glucoside;A 77003	2.42443e+07	6.91953e+06	1.31494e+07	5.90836e+06	1.74424e+07	1.34145e+07	5.86269e+07	1.27961e+07	1.47208e+07	4.2547e+07	3.82134e+07	4.29732e+07	1.37216	0.0204092
POS_M381T467	Ala-Thr-Cys-Ser;Cys-Thr-Thr-Gly;Met-Gly-Ser-Ser;EGTA;Ser-Thr-Ser-Ser;Lys-Met-Cys;Cilastatin;Trp-Gly-Pro;Leu-Asn-Pro;Val-Gln-Pro;Ala-Val-Gly-Pro;Ile-Gly-Gly-Pro;Leu-Gly-Gly-Pro;Ile-Asn-Pro;Compound IV;7,8-didemethyl-8-hydroxy-5-deazariboflavin;Dihydrochelirubine;6-Oxochelerythrine;Asn-Cys-Gln;Ala-Asn-Cys-Gly;Cys-Gln-Gly-Gly;Glu-Asp-Thr;Glu-Glu-Ser	1.91185e+07	2.26243e+07	1.40578e+07	2.01408e+07	2.26593e+07	1.93361e+07	4.90535e+06	7.6587e+06	5.99367e+06	6.01559e+06	1.27651e+06	7.4477e+06	-1.82453	5.01753e-06
POS_M307T477	Cimifugin;Asn-Ser-Ser;Ser-Gly-Gly-Ser;Z-Gly-Pro;Promazine;Promethazine;His-Leu;Ile-His;N-Succinyl-2-L-amino-6-oxoheptanedioate;N-Succinyl-2-amino-6-oxopimelate;Acronycidine	5.25965e+06	6.71951e+06	1.32401e+07	7.57597e+06	6.66124e+06	6.53302e+06	1.37986e+07	3.70943e+07	2.51856e+07	3.00823e+07	1.71162e+07	1.66172e+07	1.60496	0.00240994
POS_M152T178	Guanine;2-Hydroxyadenine;8-Hydroxyadenine;(S)-Malate;(R)-Malate;3-Dehydro-L-threonate;3-ketothreonate	3.93192e+06	3.57518e+07	2.8866e+07	3.15052e+07	5.18914e+07	4.06919e+07	1.63997e+07	1.26763e+07	1.17883e+07	1.14786e+07	1.03283e+07	1.16246e+07	-1.37454	0.0135698
POS_M481T543	Emetine;His-Leu-Leu-Val;Ile-Leu-Val-His;His-Ile-Ile-Val;20-Hydroxyecdysone;Ajugasterone C;Inokosterone;Pterosterone;26-Hydroxyecdysone;22-deoxy-20,21-dihydroxyecdysone;Ala-Leu-Lys-Lys;Ile-Lys-Lys-Ala;4alpha-Methylzymosterol-4-carboxylate;[ST methyl(4:0/3:0)] (5Z,7E,22E)-(1S,3R)-24-methyl-9,10-seco-5,7,10(19),22-ergostatetraene-1,3,25-triol;[ST (3:0)] (5Z,7E)-(3S)-18-acetoxy-9,10-seco-5,7,10(19)-c…	2.79038e+06	366279	304234	6.49358e+06	1.83503e+06	2.13167e+06	3.63313e+07	2.46593e+07	2.0418e+07	3.65512e+06	3.36457e+07	4.7676e+06	3.14889	0.010053
POS_M798T502_3	PI(O-18:0/14:0);PI(O-20:0/12:0);PI(O-16:0/16:0);PG(O-20:0/17:2(9Z,12Z));PG(P-18:0/19:1(9Z));PG(P-20:0/17:1(9Z));[PC (6:0/8:0)] 1-(6-[3]-ladderane-hexanyl)-2-(8-[3]-ladderane-octanyl)-sn-glycerophosphocholine;PA(40:1);PA(18:0/22:1(11Z));PA(19:1(9Z)/21:0);PA(20:1(11Z)/20:0);PA(21:0/19:1(9Z));PA(22:1(11Z)/18:0);PA(22:0/18:1(9Z));PA(20:0/20:1(11Z));PA(18:1(9Z)/22:0);PA(P-20:0/21:0);[SP] (3'-sulfo)Gal…	1.34706e+07	7.70715e+06	8.24482e+06	8.85382e+06	1.2075e+07	9.92739e+06	4.36518e+07	3.19215e+07	2.35552e+07	1.91671e+07	1.53205e+07	2.80185e+07	1.42301	0.00256556
POS_M296T91	--	2.5533e+07	1.33166e+07	1.86688e+07	1.20101e+07	4.22133e+07	4.36868e+07	2.37616e+06	1.32741e+07	7.96164e+06	7.95042e+06	3.37472e+06	1.38756e+07	-1.67092	0.0149744
POS_M137T729	--	4.47075e+06	5.19333e+06	2.71305e+06	5.56512e+06	3.88148e+06	4.79907e+06	2.21214e+07	1.64622e+07	1.56079e+07	1.82295e+07	1.57859e+07	1.86113e+07	2.00442	2.31586e-07
POS_M443T660	Asp-Asp-Pro-Pro;Ser-Ser-Ser-Tyr;Ala-Thr-Asp-His;Glu-Ala-Ser-His;Glu-Thr-Gly-His;Lusitanicoside;Phe-Asn-Tyr;Phe-Gly-Gly-Tyr;Asp-Leu-Ser-Ser;Asp-Thr-Val-Ser;Glu-Thr-Thr-Ala;Glu-Val-Ser-Ser;Ile-Asp-Ser-Ser;rhizobactin 1021 core;Gln-His-His;Ala-Gly-His-His;[Fv] Ovaliflavanone D;[Fv hydroxy,methoxy,methyl,methyl(4:2/4:0/9:1)] (S)-5,7-Dihydroxy-4'-methoxy-3'-(3-methylbutadienyl)-5'-(3-methylbut-2-enyl)…	1.5133e+07	1.9392e+07	1.87157e+07	1.73584e+07	1.52393e+07	1.78121e+07	1.92851e+06	4.96155e+06	5.09675e+06	3.6165e+06	3.62099e+06	4.09692e+06	-2.15201	2.46634e-08
POS_M253T303	Ala-Tyr;Phe-Ser;3-Hydroxyhexobarbital;cis-Hinokiresinol;p-(3,4-Dihydro-6-methoxy-2-naphthyl)phenol;[FA (18:1/3:0)] 15-octadecene-9,11,13-triynoic acid;Dehydrocostus lactone;Eremanthin;Dehydromyodesmone;3-(1,2,3,4-Tetrahydro-6-hydroxy-2-naphthyl)cyclopentanone;2,7-dihydroxycadalene;3-Oxododecanoic acid;[FA hydroxy(12:1)] 12-hydroxy-10-dodecenoic acid;[FA hydroxy(12:1)] 10-hydroxy-11-dodecenoic aci…	2.82258e+07	2.39346e+07	2.31782e+07	2.55673e+07	3.05177e+07	2.87105e+07	1.18042e+07	1.46057e+07	1.37159e+07	1.30361e+07	1.47108e+07	1.20142e+07	-1.00325	1.15963e-06
POS_M269T382	2-p-Tolyl-5,6,7,8-tetrahydrobenzo[d]imidazo[2,1-b]thiazole;Ser-Tyr;Ellipticine;Olivacine;3,3'-diindolylmethane;Glu-Val;Leu-Asp;Ile-Asp;2,4-diacetamido-2,4,6-trideoxy-&beta;-L-altropyranose;L-beta-aspartyl-L-leucine;L-gamma-glutamyl-L-valine;[PR] alpha-Santonin;[PR] beta-Santonin;Achillin;Ambrosin;Aromaticin;Desacetoxymatricarin;7alpha-Hydroxydehydrocostus lactone;Xanthatin;Xerantholide;Zaluzanin …	9.78986e+06	1.38859e+07	9.19515e+06	2.1222e+07	1.40569e+07	1.1318e+07	4.16616e+07	3.23079e+07	2.18352e+07	3.18877e+07	2.53137e+07	1.9515e+07	1.11833	0.00217126
POS_M262T583	Acrifoline;Inundatine;Bufuralol;Hexylcaine;Piperocaine;[FA (16:4)] 6E,8E,12E,14E-Hexadecatetraen-10-ynoic acid;[FA (16:3)] 6E,8E,12E-Hexadecatrien-10-ynoic acid;Arnebinol;Geranylbenzoquinone	5.12843e+06	4.38215e+06	4.6937e+06	7.60051e+06	5.63612e+06	6.15113e+06	1.80214e+07	2.22901e+07	1.52263e+07	1.97412e+07	2.02546e+07	1.71312e+07	1.74585	3.75728e-07
POS_M254T523	Thiorphan;Neopterin;L-Threoneopterin;Umanopterin;Hydroxysepiapterin;aeruginosin A;11-Hydroxycanthin-6-one	3.5984e+06	2.02402e+06	2.82539e+06	3.50365e+06	5.27235e+06	3.52405e+06	1.50657e+07	2.02855e+07	1.64801e+07	1.83003e+07	1.40055e+07	1.56973e+07	2.26658	1.67092e-07
POS_M797T626_1	Diginatin;Pandaroside A;PI(12:0/18:4(6Z,9Z,12Z,15Z));PI(18:4(6Z,9Z,12Z,15Z)/12:0)	1.52792e+06	1.58419e+06	927857	1.7507e+06	1.62283e+06	1.17121e+06	4.3315e+07	1.64126e+07	1.59069e+07	1.8444e+07	6.86048e+06	1.29591e+07	3.72983	0.00659387
POS_M166T320	Hordenine;(+)-Pseudoephedrine;Ephedrine;Edrophonium;Anatoxin a;valpromide;Butyro-betaine;(-)-Hygroline;Pseudoconhydrine;5-aminooctanal;conhydrine;N5-hydroxy-L-ornithine;DL-4-oxalysine;p-Cumic aldehyde;Anethole;Estragole;[FA (10:4)] 2,4,6,8-decatetraenal;5,6,7,8-Tetrahydro-2-naphthol	2.3578e+07	1.53537e+07	2.13286e+07	1.76731e+07	2.82144e+07	2.59807e+07	5.05824e+06	1.08546e+07	9.38522e+06	4.51149e+06	9.48726e+06	9.31341e+06	-1.44261	0.0001123
POS_M605T709_2	Papyriferic acid;Hederagenin 3-O-arabinoside;PA(12:0/17:1(9Z));PA(13:0/16:1(9Z));PA(14:0/15:1(9Z));PA(14:1(9Z)/15:0);PA(15:0/14:1(9Z));PA(15:1(9Z)/14:0);PA(16:1(9Z)/13:0);PA(17:1(9Z)/12:0);Tween 80;Polidocanol;Anhydrorhodovibrin	2.21709e+07	3.37745e+07	4.03644e+07	3.08663e+07	4.14659e+07	3.26694e+07	1.16639e+07	2.53026e+07	1.1304e+07	1.5131e+07	6.95451e+06	2.86058e+07	-1.02448	0.00365828
POS_M518T697	Arg-Lys-Lys-Ser;[PC methyl(16:2)] 1-methyl-2-hexadecyl-sn-glycero-3-phosphocholine;[PC methyl(16:2)] 2-methyl-3-hexadecyl-sn-glycero-1-phosphocholine;[PC methyl(16:2)] 1-hexadecyl-2-methyl-sn-glycero-3-phosphocholine;[PC (17:2)] 1-heptadecyl-sn-glycero-3-phosphocholine;PC(O-16:0/O-1:0);PE(O-20:0/0:0);Arg-Leu-Val-Asn;Arg-Lys-Thr-Pro;Arg-Val-Val-Gln;Ile-Val-Asn-Arg;Tuftsin;Kentsin;11-Deoxocucurbita…	2.40524e+07	1.83252e+07	1.96667e+07	1.82745e+07	2.34721e+07	1.69313e+07	1.48985e+07	4.4591e+06	889295	5.29728e+06	4.81084e+06	5.03965e+06	-1.77009	9.21608e-05
POS_M353T789_2	Encainide;[FA oxo,hydroxy(2:0)] 9-oxo-11R,15S-dihydroxy-5Z,13E-prostadienoic acid;[FA hydroxy(2:0)] 9S,11R-epidioxy-15S-hydroxy-5Z,13E-prostadienoic acid;[FA hydroxy,oxo(2:0)] 9S,15S-dihydroxy-11-oxo-5Z,13E-prostadienoic acid;[FA dihydoxy(2:0/2:0)] 6,9S-epoxy-11R,15S-dihydoxy-5Z,13E-prostadienoic acid;[FA hydroxy(2:0)] 9S,11S-epoxy,15S-hydroxy-thromboxa-5Z,13E-dien-1-oic acid;[FA trihydroxy(20:4)…	1.56601e+07	1.83455e+07	1.69809e+07	1.68308e+07	1.81443e+07	5.36033e+06	2.42148e+07	2.31922e+07	2.29629e+07	4.16261e+07	4.00885e+07	3.70061e+07	1.05004	0.00294858
POS_M318T259	Leu-Ala-Asp;Thr-Thr-Pro;Glu-Gly-Ile;Glu-Gly-Leu;Glu-Ala-Val;Ile-Ala-Asp;Amaryllisine;Lycorenine;Haplophyllidine;Papyramine;LY382884;4-Nitroestra-1,3,5(10)-triene-3,17beta-diol;2-Nitroestra-1,3,5(10)-triene-3,17beta-diol;Pitrazepin;Esmolol;Serratanidine;12S-HHT;[Fv Hydroxy,dimethoxy,methy] 2'-Hydroxy-4',6'-dimethoxy-3'-methyldihydrochalcone;[Fv] Myrigalon B;[Fv] Angoletin;[Fv Trimethyl,oxo(3:2/6:0…	1.51091e+07	1.23568e+07	1.69175e+07	1.44795e+07	1.74767e+07	1.53723e+07	713206	2.05524e+06	4.53138e+06	1.4608e+06	2.079e+06	3.27067e+06	-2.70036	7.24284e-08
POS_M99T101	[FA (6:1)] 2-hexenal;3-Hexenal;Cyclohexanone;[FA (6:1)] 4-hexenal;[FA (6:1)] 5-hexenal;3E-Hexene-2-one;4-Methyl-3-penten-2-one ;5-hexen-2-one	7.00814e+06	1.47251e+07	8.03047e+06	4.93564e+07	2.68936e+07	2.71239e+07	405981	4.05453e+06	641012	677080	9.64476e+06	901139	-3.02781	0.0154282
POS_M141T700	Sarin;5-Hydroxypentanoate;[FA hydroxy(5:0)] 2-hydroxy-pentanoic acid;[FA hydroxy(5:0)] 3-hydroxy-pentanoic acid;[FA hydroxy(5:0)] 4-hydroxy-pentanoic acid;2-Methyl-3-hydroxybutyricacid;2-Ethylhydracrylicacid;2-Hydroxy-3-methylbutyricacid;3-Hydroxy-2-methyl-[S-(R-R)]-butanoicacid;Erythronilicacid;3-Hydroxyisovalericacid;2-Hydroxy-2-methylbutyricacid;4-Hydroxyisovalericacid;formyl 3-hydroxy-butanoa…	2.43095e+06	5.13609e+06	4.7439e+06	2.39226e+06	2.05907e+06	2.153e+06	2.14323e+07	2.39696e+07	1.54868e+07	1.44197e+07	1.39218e+07	1.1873e+07	2.4182	4.8758e-05
POS_M851T634_2	N-Acetyl-D-glucosamine(anhydrous)N-Acetylmuramyl-tripeptide	2.32835e+07	2.54154e+07	2.42094e+07	1.65252e+07	1.20789e+07	2.10554e+07	291502	6.01041e+06	8.87835e+06	8.57578e+06	5.39799e+06	5.40446e+06	-1.82647	0.000135799
POS_M213T171	Burimamide;Pro-Pro;Butabarbital;p-Cumylphenol;1-(4-Methoxyphenyl)-2-phenylethane;10-fluoro-capric acid;L-Tyrosine methyl ester;Metyrosine;Damascenine;alpha-Methyl-m-tyrosine;2-Phenyl-1,3-propanediol monocarbamate;&alpha;-methyl-tyrosine	866793	1.13312e+06	707453	1.16084e+06	714337	790855	4.03362e+07	1.38287e+07	1.33881e+07	1.41313e+07	1.44841e+07	1.03785e+07	4.30951	0.00410364
POS_M474T605	Ile-Leu-Lys-Thr;Leu-Leu-Lys-Thr;Ile-Ile-Lys-Thr;Ala-Lys-Lys-Lys;5b-Cholestane-3a-7a-12a-23S-25-pentol;Arg-Lys-Gly-Pro;Minabeolide-7;N-docosahexaenoyl glutamine;[ST (4:0/4:0)] (7E)-(1R,3R)-24,24-difluoro-19-nor-9,10-seco-5,7-cholestadiene-1,3,25,26-tetrol	3.44491e+06	2.82854e+06	4.28557e+06	3.35766e+06	5.91546e+06	7.91492e+06	2.68173e+07	1.93065e+07	1.80094e+07	1.66508e+07	1.80889e+07	1.33058e+07	2.01539	3.46321e-05
POS_M175T753	Shikimate;(2S)-2-Isopropyl-3-oxosuccinate;2-oxopimelate;[FA hydroxy,oxo(7:1)] 6,7-dihydroxy-4-oxo-2-heptenoic acid;4-methyl-3-oxoadipate;valienone;3-oxopimelic acid;Xylitol;Ribitol;L-Arabitol;D-Arabitol;N,N-Dimethyl-1,4-phenylenediamine;Phenelzine;4,5-dimethyl-1,2-phenylenediamine	1.63604e+07	1.35076e+07	1.20998e+07	1.09587e+07	1.41878e+07	1.4158e+07	877837	580757	630011	657919	545231	693565	-4.35	1.14802e-08
POS_M491T606_1	Ile-Leu-Phe-Val;Leu-Leu-Phe-Val;Ile-Ile-Phe-Val;9,11alpha-epoxy-6alpha-acetoxy-cholest-7-en-3beta,5alpha,19-triol;Homaline;N-oleoyl tryptophan;Scymnol;[ST (6:0)] 5beta-Cholestane-2beta,3alpha,7alpha,12alpha,26,27-hexol;[ST (6:0)] 5alpha-Cholestane-3alpha,7alpha,12alpha,25,26,27-hexol;[ST (6:0)] 5beta-Cholestane-3alpha,7alpha,12alpha,25,26,27-hexol;[ST (6:0)] 5beta-Cholestane-3alpha,7alpha,12alpha…	5.09748e+06	4.16102e+06	6.73843e+06	5.50256e+06	1.1521e+07	1.3013e+07	3.74133e+07	1.88449e+07	2.33151e+07	2.12996e+07	1.81971e+07	2.14764e+07	1.61029	0.000700415
POS_M859T762_1	Thevetin B;Cerberoside;1,2-Didodecanoyl-sn-glycero-3-cytidine-5'-diphosphate	1.4549e+07	2.02828e+07	1.90584e+07	1.26662e+07	2.49562e+07	2.04856e+07	7.90165e+06	3.79423e+06	4.15527e+06	4.73667e+06	3.41298e+06	4.19143e+06	-1.99011	2.81457e-05
POS_M442T680	Lys-Val-Val-Pro;N-arachidonoyl histidine;Myxalamid S;Stearidonylcarnitine;N-palmitoyl tyrosine;N-oleoyl histidine;[FA (22:4/22:4)] N-(16,16-dimethy-5Z,8Z,11Z,14Z-docosatetraenoyl)-ethanolamine;[FA (24:4)] N-(5Z,8Z,11Z,14Z-tetracosatetraenoyl)-ethanolamine;[FA dimethyl(22:4)] N-(17,17-dimethyl-5Z,8Z,11Z,14Z-docosatetraenoyl)-ethanolamine;PA(17:0/0:0);Ile-Val-Pro-Pro;Leu-Val-Pro-Pro;Devapamil	1.66069e+07	1.57918e+07	1.42502e+07	1.1945e+07	1.42786e+07	1.33987e+07	2.20094e+06	732994	714868	2.21116e+06	518965	2.22465e+06	-3.32587	1.08601e-08
POS_M262T439	Trp-Gly;Tigloidine;5-Azacytidine;Metiamide;Indolylacryloylglycine;Biotin	1.24808e+07	1.44946e+07	1.10653e+07	1.67975e+07	1.56949e+07	1.63825e+07	5.09639e+07	2.83935e+07	2.58959e+07	2.86058e+07	2.6531e+07	2.44188e+07	1.08835	0.00298358
POS_M525T523	Asn-Trp-Cys-Cys;Cys-Cys-Tyr-His;Barbatoflavan;Glu-Asp-Cys-His;alpha-L-Rhamnopyranosyl-(1->2)-beta-D-galactopyranosyl-(1->2)-beta- D-glucuronopyranoside;Cys-Met-Ser-Tyr;[Fv methyl,hydroxy(4:2/4:0)] 3'-(4-Coumaroyloxy-3-methylbutyl-2(E)-enyl)-2,4,2',4'-tetrahydroxychalcone;Asp-Thr-Asp-His;Glu-Asp-Ser-His;Cys-Met-Pro-His;nocardicin C;isonocardicin C;Cys-Thr-Thr-Tyr;Met-Ser-Ser-Tyr;Haplodimerine;[Fv …	783585	62640.6	448522	763231	1.33378e+06	661986	1.16925e+07	1.19895e+07	1.19953e+07	2.09641e+07	1.3479e+07	1.42447e+07	4.37932	3.29208e-06
POS_M152T78	O-Phosphorylhydroxylamine	4.20617e+06	4.55834e+06	5.99067e+06	4.19998e+06	1.48181e+06	8.09918e+06	1.52246e+07	1.48315e+07	2.01398e+07	2.05968e+07	1.72252e+07	2.44608e+07	1.97879	1.19935e-05
POS_M332T474_1	Piroxicam;dAMP;3'-dAMP;dihydro-10-thiopteroate;Met-Cys-Gly;4-methylthiobutylhydroximoyl-cysteinylglycine;Inodxylglucuronide;Isotan B;7-Deoxypancratistatin;Met-Gly-Ser;Thr-Ala-Cys;Oxaprozin;N-Acetylmuramate;N-Acetyl-D-muramoate;GYKI 52466;Wedelolactone;5-Hydroxybowdichione;Gomphrenol;2,3,8,10-Tetrahydroxy[2]benzopyrano[4,3-b][1]benzopyran-7(5H)-one;Fasciculiferin;Clorazepate	4.64275e+06	3.75419e+06	1.1796e+06	4.3428e+06	5.01841e+06	4.42538e+06	3.60827e+07	5.20247e+06	2.33138e+07	2.48425e+07	2.84854e+07	8.57814e+06	2.43689	0.00557636
POS_M476T523	Asn-Met-Asp-Pro;Glu-Cys-Gln-Pro;Met-Tyr-Tyr;Codeine-6-glucuronide;Ala-Trp-Cys-Pro;Asn-Leu-Asp-Asp;Asp-Val-Asp-Gln;Glu-Val-Asn-Asp;Ile-Asn-Asp-Asp;Ala-Glu-Gln-Glu;Asn-Pro-Ser-His;Cys-Lys-Phe-Gly;Decaline;Lys-Gln-Tyr;Ala-Lys-Gly-Tyr;Gln-Pro-Pro-Pro;Lys-Phe-Gly-Ser;Lunarine;His-Lys-Gly-Pro;Cys-Ser-Ser-Tyr;7-Hydroxy-5,4'-dimethoxy-8-methylisoflavone 7-O-rhamnoside;Asp-Met-Gly-His;Glu-Ala-Cys-His	2.08955e+06	1.20183e+06	2.53946e+06	2.38069e+06	2.22619e+06	1.47992e+06	3.72433e+06	1.8308e+07	2.37145e+07	1.94474e+07	2.36615e+07	1.26145e+07	3.08989	0.000759543
POS_M147T455	3-Oxo-3-ureidopropanoate;5-N-Methyloxaluric acid;ureidoacrylate peracid;Coumarin;Phenylpropiolicacid;THTA;o-Methoxyphenol;4-Methylcatechol;3-Hydroxybenzyl alcohol;Salicyl alcohol;2,3-Dihydroxytoluene;Orcinol;4-hydroxybenzyl alcohol;4-methylresorcinol;trans,trans-hepta-2,4,6-trienoic acid;cis,trans-hepta-2,4,6-trienoic acid	1.29829e+07	1.10196e+07	1.09252e+07	1.45339e+07	1.34941e+07	1.22403e+07	3.62206e+07	2.37823e+07	2.56624e+07	2.37647e+07	2.61904e+07	2.3738e+07	1.08355	4.77165e-05
POS_M268T320	--	1.71244e+07	5.90064e+07	1.82778e+07	7.39037e+07	2.88208e+07	3.55602e+07	2.2588e+07	1.69406e+07	1.38077e+07	1.43343e+07	1.25331e+07	1.37197e+07	-1.30887	0.0352425
POS_M295T97	cyclic dehypoxanthinylfutalosine;Thienamycin;5-S-cysteinyl dopamine;7,8-benzoflavone;anigorufone;Arbutin;alpha-Arbutin;Pterostilbene;[Fv Hydroxy,methox] 2'-Hydroxy-4'-methoxydihydrochalcone;[Fv Methoxy,hydrox] 2'-Methoxy-4'-hydroxydihydrochalcone;[Fv Methoxy,hydrox] 2-Methoxy-4-hydroxydihydrochalcone;Xenognosin A;Broussin;7,4'-Dihydroxy-8-methylflavan;Loroglossol;Orchinol;4'-Hydroxy-7-methoxyflav…	421534	747165	275524	539405	1.01665e+06	663813	1.81238e+07	1.47311e+07	1.29756e+07	1.20815e+07	1.41683e+07	9.16573e+06	4.47077	9.3955e-07
POS_M517T680	27-nor-campestan-3beta,4beta,5alpha,6alpha,7beta,8beta,14alpha,15alpha,24-nonol;Arg-Leu-Lys-Thr;Asn-Lys-Lys-Lys;Ile-Lys-Thr-Arg;[PR hydrox] (-)-16beta-acetoxy-3alpha,11alpha-dihydroxyfusida-17(20)Z,24-diene-21-oic acid;[ST dimethyl(3:0/3:0)] (5Z,7E)-(1S,3R)-24,24-difluoro-26,27-dimethyl-24a-homo-9,10-seco-5,7,10(19)-cholestatriene-1,3,25-triol;(22R,23R)-28-homobrassinolide;Carpaine;Gln-Lys-Lys-Pro	1.63053e+07	1.3893e+07	1.83666e+07	1.45628e+07	1.34042e+07	1.50812e+07	2.4105e+06	952219	869602	3.73095e+06	3.61565e+06	4.13574e+06	-2.54344	1.07523e-07
POS_M841T686_2	PI(13:0/22:6(4Z,7Z,10Z,13Z,16Z,19Z));PI(15:1(9Z)/20:5(5Z,8Z,11Z,14Z,17Z));PI(17:2(9Z,12Z)/18:4(6Z,9Z,12Z,15Z));PI(18:4(6Z,9Z,12Z,15Z)/17:2(9Z,12Z));PI(20:5(5Z,8Z,11Z,14Z,17Z)/15:1(9Z));PI(22:6(4Z,7Z,10Z,13Z,16Z,19Z)/13:0);PI(13:0/20:3(8Z,11Z,14Z));PI(15:0/18:3(6Z,9Z,12Z));PI(15:0/18:3(9Z,12Z,15Z));PI(15:1(9Z)/18:2(9Z,12Z));PI(16:1(9Z)/17:2(9Z,12Z));PI(17:2(9Z,12Z)/16:1(9Z));PI(18:2(9Z,12Z)/15:1(9…	1.16596e+07	9.65589e+06	6.03556e+06	7.46716e+06	5.6376e+06	8.01999e+06	6.09005e+07	1.95787e+07	2.50829e+07	2.55335e+07	1.51284e+07	1.73051e+07	1.75421	0.0208722
POS_M247T370	Asn-Asn;Asn-Gly-Gly;Gly-Gly-Gly-Gly;N-Acetyl-D-tryptophan;Mephobarbital;indole-3-acetyl-alanine;N-acetyl-tryptophan;Met-Pro;9-mercaptodethiobiotin;3,4-Diphenyltetrahydrofuran;4-Heptyloxyphenol;3-hydroxy-9-apo-&delta;-caroten-9-one;3-hydroxy-9-apo-&beta;-caroten-9-one;gamma-Fagarine	2.1544e+07	1.00816e+07	2.01115e+07	1.67869e+07	2.39629e+07	2.69027e+07	4.99336e+06	6.43273e+06	8.02854e+06	5.58234e+06	6.48237e+06	6.73033e+06	-1.64216	0.000253136
POS_M201T132	2-Chloro-1,1,2-trifluoroethyl ethyl ether;W+6	2.27095e+07	2.12689e+07	2.42936e+07	5.70374e+07	2.06866e+07	3.71549e+07	7.52195e+06	4.93963e+06	1.87333e+07	6.41951e+06	1.12845e+07	2.47467e+07	-1.31436	0.0210958
POS_M543T544_1	Asp-Met-Met-Phe;His-Glu-Glu-Glu;Deoxyloganin tetraacetate;8-Epideoxyloganin tetraacetate;Asp-Phe-Phe-Asp;Glu-Met-Thr-Tyr;Cys-Phe-His-His;Arg-Asp-Cys-Gln;Glu-Asn-Cys-Arg;Ala-Met-Trp-Asn;Ala-Met-Tyr-His;Asn-Trp-Val-Cys;Cys-Val-Tyr-His;Gln-Met-Trp-Gly;His-Met-Phe-Ser;Asn-Asn-His-His;Glu-Glu-Phe-Pro;Glu-Glu-Ile-Met;Glu-Glu-Leu-Met;[ST (7:0/4:0/2:0)] (5Z,7E)-(1S,3R)-1,26,26,26,27,27,27-heptafluoro-9,1…	2.15976e+07	3.4649e+07	1.96704e+07	4.01075e+07	2.16759e+07	2.15821e+07	1.00374e+07	1.35074e+07	4.73583e+06	1.12415e+07	9.76277e+06	1.16328e+07	-1.38666	0.00130611
POS_M149T91	[FA methyl,hydroxy(5:0)] 3R-methyl-3,5-dihydroxy-pentanoic acid;(R)-2,3-Dihydroxy-3-methylpentanoate;(R)-Pantoate;(S)-Mevalonate;Abequose;3,6-Dideoxy-L-galactose;2,3-Dihydroxy-3-methylpentanoate;L-olivose;D-olivose;L-digitoxose;L-colitose;tyvelose;ascarylose;paratose	4.12698e+06	6.3496e+06	4.51034e+06	6.21632e+06	4.56486e+06	5.4045e+06	1.90921e+07	1.85827e+07	1.4748e+07	1.83028e+07	1.80484e+07	1.71553e+07	1.76475	1.21556e-08
POS_M462T520	Ile-Lys-Thr-Thr;Leu-Lys-Thr-Thr;[PC methyl(12:2)] 1-dodecyl-2-methyl-sn-glycero-3-phosphocholine;[PE (16:2)] 1-hexadecyl-sn-glycero-3-phosphoethanolamine;PC(O-12:0/O-1:0);Arachidonoyl dopamine;N-arachidonoyl vanillylamine;Linoelaidylcarnitine;Linoleylcarnitine;Ala-Ala-Gln-Arg;Arg-Val-Asn-Gly;Asn-Arg-Arg;Arg-Gly-Gly-Arg;Asp-Leu-Val-Val;Glu-Leu-Leu-Ala;Glu-Val-Val-Val;Ile-Val-Val-Asp;Ala-Glu-Ile-Il…	5.58048e+06	4.16011e+06	4.20445e+06	4.91092e+06	8.27429e+06	9.50001e+06	2.72404e+07	2.16208e+07	1.95685e+07	1.65735e+07	1.68687e+07	1.68631e+07	1.69664	3.32602e-05
POS_M523T359	Lys-Lys-Phe-Thr;Ala-Val-Arg-Arg;Arg-Leu-Gly-Arg;Ile-Gly-Arg-Arg;Gln-Leu-Leu-Lys;Ile-Leu-Lys-Gln;Gln-Ile-Ile-Lys;(25S)-5alpha-cholestan-3beta,4beta,6alpha,7alpha,8beta,15beta,16beta,26-octol;(25S)-5alpha-cholestan-3beta,4beta,6alpha,7beta,8beta,15alpha,16beta,26-octol;Adouetine X;Frangulanine;Arg-Lys-Val-Val;[ST methoxy,dimethyl(3:0/3:0/3:0)] (5Z,7E)-(1S,3R,22R)-22-methoxy-26,27-dimethyl-24a-homo-…	290728	1.19785e+06	382102	1.32688e+06	604401	555418	4.61686e+07	1.4247e+07	1.13594e+07	1.78844e+07	1.2286e+07	7.99296e+06	4.65709	0.0118137
POS_M305T528_2	Lys-Ala-Ser;Lys-Thr-Gly;Dolicholphosphate;16beta-Fluoroandrost-4-ene-3,17-dione;16alpha-Fluoroandrost-4-ene-3,17-dione;Cadiamine;11-cis-Dehydroretinal;[PR] all-trans-Dehydroretinal;[PR] 8-18 bonded retinal;[PR Dimethyl,methyl(4:0/8:0/3:0)] (2E,4E,6Z)-7-(7,7-Dimethyl-4,5,6,7-tetrahydro-1H-inden-2-yl)-3-methyl-octa-2,4,6-trienal;[PR] 6-s-cis-locked retinal;[PR] 11-cis- and 12s-trans-fixed retinal;[…	3.18342e+06	3.40654e+06	3.57464e+06	6.56035e+06	5.05596e+06	4.86453e+06	1.46858e+07	1.91039e+07	1.58615e+07	2.6517e+07	1.26196e+07	1.86363e+07	2.01135	6.54087e-05
POS_M497T753_1	Pregnanediol-3-glucuronide;3-alpha-20-alpha-dihydroxy-5-beta-pregnane3-glucuronide;Polypodine B;20,26-Dihydroxyecdysone;Arg-Lys-Pro-Pro;Postin;PG(P-18:0/0:0);[ST (3:0)] (5Z,7E)-(1S,3R)-18-acetoxy-9,10-seco-5,7,10(19)-cholestatriene-1,3,25-triol;11-acetoxy-3beta,6alpha-dihydroxy-24-methyl-27-nor-9,11-seco-5alpha-cholesta-7,22E-dien-9-one. ;His-Lys-Val-Pro;Delcorine;[PE (18:1)] 1-(9Z-octadecenoyl)-…	1.84208e+07	2.09391e+07	2.35903e+07	1.29472e+07	1.95004e+07	1.68945e+07	1.36221e+06	7.6843e+06	5.4767e+06	4.9565e+06	4.0103e+06	8.21853e+06	-1.82432	2.1871e-05
POS_M264T463	Dimepiperate;Met-Pro;9-mercaptodethiobiotin;Ellipticine;Olivacine;3,3'-diindolylmethane	1.11334e+06	1.14918e+06	3.41176e+06	1.45622e+06	1.12824e+06	1.06592e+06	1.59125e+07	1.30539e+07	1.41122e+07	1.34268e+07	1.38309e+07	1.40756e+07	3.17833	6.27035e-10
POS_M231T171	Stipitatonate;Citrate;Isocitrate;5-Dehydro-4-deoxy-D-glucarate;2-Dehydro-3-deoxy-D-glucarate;(4R,5S)-4,5,6-Trihydroxy-2,3-dioxohexanoate;Diketogulonicacid;2,5-Didehydro-D-gluconate;Carboxymethyloxysuccinate;(1S,2S)-1-Hydroxypropane-1,2,3-tricarboxylate;(1R,2S)-1-Hydroxypropane-1,2,3-tricarboxylate;L-threo-isocitrate;L-erythro-isocitrate	1.31535e+07	7.49515e+06	8.68824e+06	1.04665e+07	9.99397e+06	1.05573e+07	3.77321e+07	2.05643e+07	2.63784e+07	2.05506e+07	2.64643e+07	1.82494e+07	1.31284	0.000553229
POS_M811T599_1	Vinblastine;Leurosidine;Azukisaponin III;Dianoside A;PI(13:0/18:4(6Z,9Z,12Z,15Z));PI(18:4(6Z,9Z,12Z,15Z)/13:0);3-O-(Glcb)-6-O-(Glcb)-(25R)-5alpha-spirostan-3beta,6alpha,23S-triol;PG(18:4(6Z,9Z,12Z,15Z)/20:5(5Z,8Z,11Z,14Z,17Z));PG(20:5(5Z,8Z,11Z,14Z,17Z)/18:4(6Z,9Z,12Z,15Z));[PR] 19'-Hexanoyloxyfucoxanthin;Protoveratrine A	4.46229e+07	4.91631e+07	1.43042e+07	1.29836e+07	3.96145e+07	3.7306e+07	1.35879e+06	2.65921e+07	2.26132e+07	8.43986e+06	9.77318e+06	1.04042e+07	-1.32223	0.0237888
POS_M308T223_2	Narciclasine;N-Glucosylnicotinate;Buchananine;N4-Acetylcytidine;Asn-His;Gly-Gly-His;formycin A;methyl red;Acetochlor;Alachlor;D-Sedoheptulose 7-phosphate;Sedoheptulose 1-phosphate;Sedoheptulose 7-phosphate;D-glycero-D-manno-Heptose 7-phosphate;D-glycero-D-manno-Heptose 1-phosphate;D-glycero-&alpha;-D-manno-heptose 1-phosphate	9.81265e+06	7.67901e+06	7.39749e+06	9.5695e+06	1.00727e+07	1.04053e+07	2.04668e+07	2.71249e+07	2.66231e+07	1.94722e+07	2.16479e+07	1.82459e+07	1.28187	1.04997e-05
POS_M371T516	Ala-Leu-Ala-Pro;Ile-Ala-Ala-Pro;Pro-Val-Val-Gly;11beta,21-Dihydroxy-5beta-pregnane-3,20-dione;3alpha,21-Dihydroxy-5beta-pregnane-11,20-dione;17alpha,21-Dihydroxypregnenolone;[FA hydroxy,oxo(2:0)] 9S-hydroxy-11-mehylene-15-oxo-5Z,13E-prostadienoic acid;[FA methyl(20:5)] methyl 6-hydroperoxy-4,8,11,14,17-eicosapentaenoate;[FA methyl(20:5)] methyl 8-hydroperoxy-5,9,11,14,17-eicosapentaenoate;[FA met…	7.68948e+06	5.59527e+06	6.08027e+06	7.17265e+06	1.06359e+07	1.26761e+07	2.86732e+07	2.26938e+07	2.07186e+07	1.99958e+07	2.06154e+07	1.84058e+07	1.39504	2.6691e-05
POS_M775T755_2	AngiotensinIV;Myxochromide S2;Nonactin	4.29699e+06	3.69738e+06	7.98347e+06	6.79756e+06	8.73224e+06	6.88156e+06	5.81771e+07	1.91392e+07	2.28787e+07	1.55037e+07	1.68629e+07	1.91753e+07	1.9828	0.0182631
POS_M274T359	ancymidol;Triphenylethylene	2.82946e+06	5.62557e+06	3.26518e+06	5.96001e+06	3.87749e+06	3.96838e+06	2.67259e+07	1.77719e+07	1.33378e+07	1.70593e+07	1.69551e+07	1.37237e+07	2.04821	6.64059e-05
POS_M410T513	1-(5-Phosphoribosyl)-4-(N-succinocarboxamide)-5-aminoimidazole;DU-6859;Ala-Asn-Cys-Cys;Cys-Cys-Gln-Gly;HMDBOA-Glc;Glu-Cys-His;Thr-Asp-His;Glu-His-Ser;Trazodone;5,7,3',4',5'-Pentahydroxy-3,6,8-trimethoxyflavone	1.30051e+07	8.25122e+06	1.92126e+07	1.00434e+07	1.59921e+07	1.7921e+07	917932	1.28948e+06	1.81495e+06	682219	1.18977e+06	1.22082e+06	-3.56871	3.03524e-05
POS_M438T171_1	Monoiodothyronine	6.4969e+06	2.93151e+06	3.97427e+06	5.69137e+06	5.02012e+06	5.29218e+06	2.50764e+07	1.48215e+07	2.09547e+07	1.41094e+07	2.0792e+07	1.56445e+07	1.92153	2.43733e-05
POS_M258T273	Ala-Ala-Pro;(+)-Elaeocarpine;(+/-)-gamma-Lycorane;Stovaine;O2'-4a-cyclic-tetrahydrobiopterin;Lapachenole;Dimethylstilbestrol;2,5-Dimethoxystilbene;menaquinone-1	2.38375e+07	2.56195e+07	2.18348e+07	2.6708e+07	2.6782e+07	2.69297e+07	9.12123e+06	1.70731e+07	1.44394e+07	1.38481e+07	6.62596e+06	8.1107e+06	-1.1321	2.68304e-05
POS_M283T88	Hexachlorobenzene	2.09189e+07	4.22159e+06	1.80864e+07	7.98464e+06	1.72872e+07	1.59699e+07	393229	226309	1.39927e+06	200604	1.19998e+06	228780	-4.53317	0.000491135
POS_M495T558_2	His-Leu-Leu-Leu;Ile-Leu-Leu-His;His-Ile-Ile-Ile;His-Ile-Ile-Leu;Makisterone B;PA(22:0/0:0);[ST hydroxy,methyl,ethyl(2:0)] (5Z,7E)-(1S,3R)-18-[m-(1-hydroxy-1-methylethyl)-benzyloxy]-23,24-dinor-9,10-seco-5,7,10(19)-cholatriene-1,3-diol;[ST hydroxy,methyl,ethyl(2:0)] (5Z,7E)-(1S,3R)-23-oxa-24-[3-(1-hydroxy-1-methylethyl)phenyl]-25,26,27-trinor-9,10-seco-5,7,10(19)-cholestatriene-1,3-diol;Auriculari…	7.79925e+06	5.83037e+06	5.96296e+06	6.25308e+06	9.58812e+06	1.26489e+07	2.47627e+07	1.79431e+07	1.57079e+07	3.38248e+07	1.60507e+07	3.27175e+07	1.55217	0.00139313
POS_M254T216	Pyricarbate;Triamterene;Proguanil;Ala-Ala-Ala;Val-Asn;Val-Gly-Gly;Fenfluramine;Leiokinine A;Indeloxazine;N-Nonanoylglycine;2-(4'-methylthio)butylmalate;3-(4'-methylthio)butylmalate;L-Formylkynurenine;N-Formyl-D-kynurenine;Met-Ser	6.20744e+06	9.15393e+06	5.22855e+06	9.0963e+06	7.61184e+06	9.08033e+06	4.62741e+07	1.87679e+07	2.0804e+07	2.09846e+07	1.73983e+07	1.99966e+07	1.6368	0.00487407
POS_M853T697_3	PI(14:1(9Z)/22:6(4Z,7Z,10Z,13Z,16Z,19Z));PI(18:3(6Z,9Z,12Z)/18:4(6Z,9Z,12Z,15Z));PI(18:3(9Z,12Z,15Z)/18:4(6Z,9Z,12Z,15Z));PI(18:4(6Z,9Z,12Z,15Z)/18:3(6Z,9Z,12Z));PI(18:4(6Z,9Z,12Z,15Z)/18:3(9Z,12Z,15Z));PI(22:6(4Z,7Z,10Z,13Z,16Z,19Z)/14:1(9Z));PI(34:4);1-16:1-2-18:3-phosphatidylinositol;PI(12:0/22:4(7Z,10Z,13Z,16Z));PI(14:1(9Z)/20:3(8Z,11Z,14Z));PI(16:1(9Z)/18:3(6Z,9Z,12Z));PI(16:1(9Z)/18:3(9Z,12…	2.74215e+07	1.98808e+07	3.25836e+07	2.64907e+07	3.81282e+07	2.14034e+07	1.33789e+07	1.34729e+07	1.35618e+07	1.36453e+07	1.37233e+07	1.37957e+07	-1.02413	0.000520607
POS_M277T715	Buddledin A;[6]-Shogaol;Sugeonyl acetate;3-hydroxy-15-dihydrolubimin;formyl 7-oxo-11E-tetradecenoate;N-(3-oxooctanoyl)-L-homoserine	3.34271e+07	4.4261e+07	631069	4.05995e+07	3.1724e+06	3.63069e+07	1.39275e+07	3.31382e+06	6.34995e+06	4.10377e+06	5.43767e+06	2.69516e+06	-2.1444	0.0298987
POS_M131T184	4-Fluorocyclohexadiene-cis,cis-1,2-diol;1-Fluorocyclohexadiene-cis,cis-1,2-diol	9.08869e+06	6.70347e+06	7.03845e+06	8.01833e+06	7.72691e+06	8.14797e+06	2.67614e+07	2.36579e+07	1.74715e+07	2.06369e+07	1.76566e+07	1.82929e+07	1.41365	9.28595e-06
POS_M366T114	6-Methylpretetramide;Amoxicillin;Cefroxadine;4-Hydroxyestrone sulfate;2-Hydroxyestrone sulfate;CGP 28-392;Streptidine 6-phosphate;Asp-Pro-Pro;[PC ethyl,acety] 1-ethyl-2-acetyl-sn-glycero-3-phosphocholine;[PC (4:2)] 1-butyryl-sn-glycero-3-phosphocholine;[PC (4:2)] 2-butyryl-sn-glycero-3-phosphocholine;(S)-Scoulerine;Salutaridine;1,2-Dehydroreticuline;(S)-corytuberine;Naloxone;Boldine;Bracteoline;C…	2.36298e+07	3.3739e+06	1.99782e+07	1.3896e+07	3.21253e+07	2.92179e+07	1.69574e+06	3.28155e+06	2.93205e+06	2.52832e+06	2.38055e+06	1.67951e+07	-2.04518	0.0106418
POS_M703T502_3	Temoporfin;His-Trp-Trp-His	1.96729e+07	1.75349e+07	2.03061e+07	1.73895e+07	2.05332e+07	1.76523e+07	7.18687e+06	5.79163e+06	7.51241e+06	6.83704e+06	5.0815e+06	7.38117e+06	-1.50696	1.12247e-08
POS_M329T670	Docosahexaenoicacid;[FA (22:3)] 3,9,15-Docosatriynoic acid;[FA (22:3)] 8,11,14-Docosatriynoic acid;[FA (22:3)] 10,13,16-Docosatriynoic acid;[PR] Retinol Acetate/All-trans-retinyl Acetate;6alpha-Methylprogesterone;2alpha-Methylpregn-4-ene-3,20-dione;16beta-Methylpregn-4-ene-3,20-dione;7alpha-Methyl-4-pregnene-3,20-dione;5-pentadecatrienyl resorcinol-3-methyl ether;2-methyl-6-farnesyl-1,4-benzoquin…	3.43509e+07	3.46241e+07	3.41639e+07	2.92639e+07	1.94144e+07	3.09455e+07	4.74713e+06	2.16938e+07	2.26752e+07	1.4008e+07	1.17847e+07	1.57141e+07	-1.01202	0.00167207
POS_M409T694	Conicasterol B;DG(18:0e/2:0/0:0);[GL (20:0)] 1-eicosanoyl-rac-glycerol;MG(0:0/20:0/0:0);MG(20:0/0:0/0:0);Cholesterol;5alpha-Cholest-8-en-3beta-ol;[ST] cholest-7-en-3beta-ol;5beta-Cholestan-3-one;5alpha-Cholestan-3-one;[ST] cholest-5-en-3alpha-ol;[ST] cholest-8(14)-en-3beta-ol;[ST] cholest-22E-en-3beta-ol;[ST (3:0)] (5E,7E)-(3S,10S)-9,10-seco-5,7-cholestatrien-3-ol;[ST (2:0)] (7E)-(3S)-9,10-seco-5…	1.30675e+07	1.65538e+07	1.08121e+07	2.85472e+07	1.80476e+07	5.40587e+07	704328	4.73537e+06	5.04806e+06	1.06007e+07	5.22877e+06	5.8589e+06	-2.13252	0.0223544
POS_M252T360	Tridecanamide;[FA (12:0)] 12-chloro-dodecanoic acid;Benzoylagmatine	1.54617e+06	3.40259e+06	1.87534e+06	3.34636e+06	2.31029e+06	2.4428e+06	2.97138e+07	1.60159e+07	1.08802e+07	1.55394e+07	1.57949e+07	1.15347e+07	2.7368	0.00051283
POS_M495T505_2	Arg-Asn-Cys-Cys;Harpagoside;Glu-Phe-Cys-Pro;Asp-Met-Met-Val;Glu-Leu-Met-Cys;Cys-Glu-Ile-Met;8-methylthiooctylhydroximoyl-glutathione;Asp-Ser-His-His;Amdro;Asn-Lys-Met-Cys;Asn-Asp-Gln-Pro;Asp-Thr-Thr-His;Glu-Asn-Asn-Pro;Glu-Thr-Ser-His;Gln-Tyr-Tyr;Ala-Gly-Tyr-Tyr;Phe-Gly-Ser-Tyr;Glu-Met-Pro-Pro;Asn-Trp-Gly-Pro;His-Gly-Pro-Tyr;deoxylimonate;Bryophyllin A;Cys-Leu-Thr-His;His-Met-Val-Ser;Ile-Thr-Cys-…	1.24357e+07	8.28408e+06	1.30418e+07	3.65071e+07	1.45719e+07	3.3295e+07	3.11257e+06	3.75054e+06	4.22608e+06	1.93898e+06	3.90209e+06	3.50868e+06	-2.53105	0.00782892
POS_M777T724_2	PI(12:0/15:1(9Z));PI(13:0/14:1(9Z));PI(14:1(9Z)/13:0);PI(15:1(9Z)/12:0)	6.41583e+06	6.73178e+06	5.56566e+06	6.7166e+06	5.39976e+06	5.84653e+06	3.44874e+07	1.81078e+07	1.73849e+07	2.39572e+07	1.31688e+07	1.65386e+07	1.75329	0.000937204
POS_M771T584_2	Isorhamnetin 3-(3'',6''-di-p-coumarylglucoside);Kaempferol 3-(3''-p-coumaryl-6''-ferulylglucoside);Tricetin 7-glucoside-3'-[6''-(3-hydroxy-3-methylglutaryl)glucoside;6-Hydroxyluteolin 6-glucoside-7-[6'''-(3-hydroxy-3-methylglutaryl)glucoside];Kaempferol 3-rutinoside-7-glucuronide;Cyanidin 3-(2,3-di-galloylglucoside)	1.89624e+06	1.66989e+06	1.445e+06	1.36077e+06	1.16063e+06	1.1454e+06	1.82256e+07	1.60937e+07	1.77613e+07	1.84071e+07	6.54494e+06	1.06467e+07	3.33681	6.38059e-05
POS_M191T642	3,5,7-Trimethyl-2E,4E,6E,8E-undecatetraene;4,6,8-Trimethyl-2E,4E,6E,8E-undecatetraene;7-Ethyl-3,5-dimethyl-2E,4E,6E,8E-decatetraene;1-Dodecene;[FA amino(9:0)] 9-amino-nonanoic acid;[FA amino(9:0)] 3R-aminononanoic acid;Muscarine;butyrylcholine	2.86551e+07	4.57661e+07	2.58092e+07	2.28156e+07	2.46718e+07	2.36423e+07	3.96588e+06	5.00502e+06	1.78835e+07	4.23469e+06	2.23412e+07	1.72773e+07	-1.27709	0.00647043
POS_M166T173	3-Methylguanine;7-Methylguanine;N1-methylguanine;7,8-dihydropterin;N2-Methylguanine;Galegine;(R)-2-Hydroxyglutarate;D-Xylonolactone;D-Arabinono-1,4-lactone;2-Dehydro-3-deoxy-L-arabinonate;L-Arabinono-1,4-lactone;(R)-2-Methylmalate;(S)-2-Methylmalate;2-Dehydro-3-deoxy-D-xylonate;L-Arabinono-1,5-lactone;L-threo-3-Methylmalate;D-erythro-3-Methylmalate;D-threo-3-Methylmalate;(S)-2-Hydroxyglutarate;D-…	1.66152e+06	1.4501e+06	3.49697e+06	1.38682e+06	7.9984e+06	2.13274e+06	3.38914e+07	1.65556e+07	4.68433e+06	2.01533e+07	1.65211e+07	1.96671e+07	2.62051	0.00286167
POS_M462T102	Morphine-6-glucuronide;Cys-Trp-Gly-Pro;Asn-Val-Asp-Asp;Glu-Ala-Asp-Gln;Ala-Glu-Asn-Glu;Glu-Glu-Gln-Gly;Arg-Asp-Asp-Gly;Asn-Asn-Gln-Ser;Asn-Thr-Asn-Asn;Phe-His-His;Lys-Asn-Tyr;Asn-Pro-Pro-Pro;Lys-Gly-Gly-Tyr;desacetylmycothiol;6-methoxypodophyllotoxin;Isovolubilin;Volubilin;7-Hydroxy-5,4'-dimethoxyflavone 8-C-rhamnoside;Pratensin B;5,7,8-Trihydroxy-3,6,4'-trimethoxy-flavone 8-isovalerate;Ala-Asp-C…	1.06186e+06	302250	277697	414158	789217	730868	1.82979e+07	9.23467e+06	1.16561e+07	1.2567e+07	1.57804e+07	1.31144e+07	4.49524	1.87199e-06
POS_M647T512_1	bisorganyltrisulfane;Isoorientin 2''-O-(E)-ferulate;2''-O-Feruloylorientin;0;Luteolin 7-(6''-ferulylglucoside);Kaempferol 3-(6''-ferulylglucoside);Isorhamnetin 7-(6''-p-coumarylglucoside);6-Hydroxykaempferol 6-methyl ether 3-(6''-p-coumaroylglucoside);[Fv] Subulin;Tectorigenin 7-O-gentiobioside;Isorhamnetin 3-neohesperidoside;Narcissin;Tamarixetin 7-rutinoside;Tamarixetin 3-neohesperidoside;Isosc…	3.42668e+06	4.89699e+06	6.31439e+06	4.0858e+06	5.7458e+06	1.13637e+06	3.51044e+07	2.3111e+07	1.12033e+07	1.37401e+07	1.35354e+07	1.94581e+07	2.18146	0.00223019
POS_M160T528	Pargyline;1-Methylnaphthalene;2-Methylnaphthalene	2.93423e+06	4.30022e+06	2.91277e+06	5.46629e+06	5.708e+06	4.12999e+06	1.38347e+07	1.38246e+07	2.0272e+07	2.11135e+07	2.32393e+07	1.1855e+07	2.03269	6.3054e-05
POS_M259T729	Heritonin;3'-O-Methylbatatasin III;desoxyhemigossypol-6-methyl ether;4-Heptyloxybenzoic acid;Heptyl p-hydroxybenzoate;12,13-Dimethyl-5,14-dioxabicyclo[9.2.1]-tetradeca-1(13),11-dien-4-one	1.69098e+06	2.34108e+06	1.11648e+06	2.82594e+06	1.61399e+06	2.1686e+06	1.94926e+07	1.266e+07	1.28824e+07	1.40955e+07	1.35714e+07	1.3416e+07	2.87278	4.35404e-07
POS_M302T455	N-Acetyl-D-glucosamine 6-sulfate;N-Acetylgalactosamine 4-sulfate;N-Acetylglucosamine 4-sulfate;N-Acetyl-D-galactosamine 6-sulfate;N-Acetyl-D-glucosamine 4-sulfate;N-Acetylgalactosamine6-sulfate;Nocodazole;N-Acetyl-D-glucosamine 6-phosphate;N-Acetyl-D-mannosamine 6-phosphate;N-Acetyl-alpha-D-glucosamine 1-phosphate;N-Acetyl-D-galactosamine 6-phosphate;N-Acetyl-D-glucosamine 1-phosphate;N-acetyl-&a…	1.1172e+07	9.77216e+06	9.47342e+06	1.38355e+07	1.20328e+07	1.21487e+07	3.28425e+07	2.21403e+07	2.32003e+07	2.25539e+07	2.46643e+07	2.20202e+07	1.10715	2.90178e-05
POS_M675T728	Hymenocardine;PA(13:0/20:5(5Z,8Z,11Z,14Z,17Z));PA(15:1(9Z)/18:4(6Z,9Z,12Z,15Z));PA(18:4(6Z,9Z,12Z,15Z)/15:1(9Z));PA(20:5(5Z,8Z,11Z,14Z,17Z)/13:0);soyasapogenol B-3-O-&beta;-glucuronide	1.54538e+07	8.95843e+06	1.21692e+07	1.03678e+07	1.27087e+07	1.29716e+07	36206.1	55927.8	66290.6	85699.1	313166	345179	-6.33054	1.36687e-07
POS_M318T499	Pitrazepin;Lys-Asn-Gly;Lys-Gly-Gly-Gly;Leu-Trp;Ile-Trp;Ala-Asn-Pro;Gln-Gly-Pro;Ala-Gly-Gly-Pro;1,1-Diphenyl-2-(4-methoxyphenyl)propene	1.92811e+07	2.01774e+07	1.80938e+07	2.20446e+07	2.16696e+07	2.30131e+07	6.94216e+06	9.27645e+06	9.11621e+06	8.29664e+06	9.25628e+06	7.89243e+06	-1.29125	5.00323e-08
POS_M183T679	5-Chloro-1,2,4-trihydroxybenzene;6-Chlorobenzene-1,2,4-triol;4-chloro-2,6-diaminopyrimidine	2.99843e+06	7.02435e+06	3.58756e+06	3.94356e+06	3.73165e+06	3.85531e+06	1.52811e+07	1.49876e+07	1.60868e+07	1.73279e+07	1.84013e+07	1.48945e+07	1.94764	4.71203e-08
POS_M404T512	Ochratoxin A;5'-(p-nitrophenyl)thioadenosine;6-(alpha-D-Glucosaminyl)-1D-myo-inositol 1,2-cyclic phosphate;Propinol adenylate;Glu-Cys-Met;Met-Thr-Asp;Glu-Met-Ser;2-(acetylamino)-1-5-anhydro-2-deoxy-3-O-b-D-galactopyranosyl-D-arabino-Hex-1-enitol;2-(acetylamino)-1-5-anhydro-2-deoxy-4-O-b-D-galactopyranosyl-D-arabino-Hex-1-enitol;1-(1,2,3,4,5-pentahydroxypent-1-yl)-1,2,3,4-tetrahydro-beta-carboline…	3.59867e+06	1.40047e+06	2.26799e+06	1.87296e+06	5.48483e+06	2.72092e+06	2.10493e+07	1.58939e+07	1.73594e+07	1.43638e+07	1.47617e+07	1.05327e+07	2.43747	8.87367e-06
POS_M517T697_3	Glu-Leu-Lys-Lys;Glu-Ile-Lys-Lys;27-nor-campestan-3beta,4beta,5alpha,6alpha,7beta,8beta,14alpha,15alpha,24-nonol;Arg-Leu-Lys-Thr;Asn-Lys-Lys-Lys;Ile-Lys-Thr-Arg;[PR hydrox] (-)-16beta-acetoxy-3alpha,11alpha-dihydroxyfusida-17(20)Z,24-diene-21-oic acid;[ST dimethyl(3:0/3:0)] (5Z,7E)-(1S,3R)-24,24-difluoro-26,27-dimethyl-24a-homo-9,10-seco-5,7,10(19)-cholestatriene-1,3,25-triol;(22R,23R)-28-homobras…	4.82269e+07	3.84095e+07	1.57121e+07	6.80413e+06	8.48495e+06	1.7718e+07	6.16844e+06	1.62115e+06	1.4049e+06	1.61177e+06	1.11124e+07	1.60723e+06	-2.52443	0.0251275
POS_M322T346	beta-Citryl-L-glutamic acid;Deoxy-5-methylcytidylate;Cys-Cys-Pro;8-Hydroxyguanosine;Imipenem;7-Methylxanthosine;p-aminobenzoate-&beta;-D-glucopyranosyl ester;methylene blue;Morphinone;Acrophylline;p-coumaroyltyramine;N-Phenylacetylphenylalanine;Ala-Gly-His;Gln-His;thymidine 3'5'-cyclic monophosphate;Thymidine3'-5'-cyclicmonophosphate;Taxifolin;[Fv] Nigrescin;[Fv] Alphitonin;[Fv hydroxy(5:0/9:1)] …	4.36335e+06	3.26312e+06	3.00224e+06	3.64692e+06	3.75385e+06	3.29783e+06	2.88534e+07	1.48363e+07	1.45631e+07	1.53832e+07	1.5871e+07	1.36714e+07	2.27437	0.000177334
POS_M497T151	1-Nitro-7-hydroxy-8-glutathionyl-7,8-dihydronaphthalene;1-Nitro-7-glutathionyl-8-hydroxy-7,8-dihydronaphthalene;1-Nitro-5-hydroxy-6-glutathionyl-5,6-dihydronaphthalene;1-Nitro-5-glutathionyl-6-hydroxy-5,6-dihydronaphthalene;Glu-Met-Asp-Cys;Luteolin 7,3'-dimethyl ether 5-glucoside;Asp-Thr-Cys-His;Glu-Cys-Ser-His;&alpha;-D-xylosyl-(1->6)-&beta;-D-glucosyl- (1->4)-&beta;-D-glucose;Glu-Asp-Asp-Pro;As…	1.62479e+07	1.73983e+07	1.97889e+07	2.12223e+07	1.95245e+07	2.14375e+07	6.6162e+06	8.34687e+06	5.91259e+06	6.25986e+06	7.79871e+06	7.56612e+06	-1.44384	1.30505e-07
POS_M253T730	[FA (16:2)] 9,12-hexadecadienoic acid;[FA (16:2)] 10Z,12E-hexadecadienoic acid;[FA (16:2)] 2E,4E-hexadecadienoic acid;[FA (16:2)] 2E,4Z-hexadecadienoic acid;[FA (16:2)] 3Z,9Z-hexadecadienoic acid;[FA (16:2)] 6,9-hexadecadienoic acid;[FA (16:2)] 6Z,9Z-hexadecadienoic acid;[FA (16:2)] 8Z,10Z-hexadecadienoic acid;[FA (16:2)] 9Z,12Z-hexadecadienoic acid;[FA (16:0)] 2-hexadecynoic acid;[FA (16:0)] 4-h…	6.16324e+06	8.71831e+06	4.49366e+06	8.70911e+06	6.20746e+06	6.43686e+06	3.27034e+07	1.69419e+07	1.80392e+07	1.99954e+07	1.87806e+07	1.63151e+07	1.59191	0.000362122
POS_M227T119	4-Sulfobenzyl alcohol	3.72633e+07	1.58698e+07	4.40039e+07	3.4978e+07	2.08869e+07	2.1387e+07	9.84448e+06	1.03724e+07	2.08173e+07	1.00524e+07	8.83352e+06	2.01562e+07	-1.12286	0.0115797
POS_M357T408	(17Z)-3,11-Dioxopregna-4,17(20)-dien-21-oic acid methyl ester;Nitenin;Leu-Gln-Pro;Ala-Leu-Gly-Pro;Ala-Val-Ala-Pro;Ile-Ala-Gly-Pro;Ile-Gln-Pro;WIN I(S);Prostaglandin A2;Prostaglandin J2;[FA hydroxy(20:4)] 5S-hydroxy-12-keto-6Z,8E,10E,14Z-eicosatetraenoic acid;[FA hydroxy,oxo(3:0)] 15S-hydroxy-9-oxo-5Z,8(12),13E-prostatrienoic acid;[FA oxo,hydroxy(3:0)] 11-oxo-15S-hydroxy-5Z,9Z,13E-prostatrienoic a…	1.25716e+07	1.56457e+07	4.99503e+06	2.23619e+07	3.20629e+07	3.47138e+07	3.83896e+06	1.39816e+06	4.31017e+06	4.91096e+06	6.21787e+06	6.18295e+06	-2.18754	0.00751608
POS_M456T800	Arachidylcarnitine	1.57491e+07	2.44026e+07	2.92553e+07	3.35152e+07	3.00667e+07	1.58306e+07	6.26015e+06	4.54362e+06	9.54797e+06	1.39541e+07	1.62927e+07	5.88626e+06	-1.39763	0.00178909
POS_M146T597	--	1.76684e+07	2.01095e+07	1.80967e+07	2.10864e+07	1.72045e+07	1.87411e+07	2.292e+06	2.38107e+06	1.06346e+07	9.0585e+06	2.5075e+06	8.98094e+06	-1.6549	2.2797e-05
POS_M220T237	Darlingine;pentahomomethionine;Tremetone	8.11778e+06	1.23534e+07	5.70837e+06	1.22486e+07	7.5486e+06	9.37914e+06	3.36267e+07	1.89552e+07	2.02387e+07	2.14375e+07	2.12229e+07	2.0897e+07	1.3008	0.000267466
POS_M411T532	Thr-Gln-Tyr;Ala-Ala-Ser-Tyr;Ala-Phe-Ser-Ser;Ala-Thr-Gly-Tyr;Phe-Thr-Gly-Ser;Benfuracarb;Flumethasone;Ala-Pro-Ser-His;His-Thr-Gly-Pro;Trimethobenzamide;5-Methoxy-7,8-diprenylflavone;Lys-Asn-Gln;Val-Asp-Arg;Ala-Lys-Asn-Gly;Gln-Lys-Gly-Gly;[FA methyl(18:0)] methyl 9-hydroperoxy-10,12,13,15-bisepidioxy-16E-octadecenoate;[FA methyl(18:0)] methyl 10,12,13,15-bisepidioxy-16-hydroperoxy-8E-octadecenoate;…	5.21623e+06	6.37552e+06	5.43075e+06	7.54088e+06	5.20755e+06	5.67465e+06	1.33339e+07	2.4864e+07	2.3846e+07	1.43087e+07	3.24522e+07	1.24805e+07	1.77473	0.00153998
POS_M102T442	Hexylamine;Triethylamine;Nervonylcarnitine;Cyclohexane;2E-Hexene	2.474e+06	1.90487e+06	1.8326e+06	1.78755e+06	1.63641e+06	2.8382e+06	1.69486e+07	1.10747e+07	1.35356e+07	1.83419e+07	1.16978e+07	1.54733e+07	2.80333	1.16245e-06
POS_M305T77	1-Chloro-2,2-bis(4'-chlorophenyl)ethylene	3.18666e+06	5.21656e+06	3.23732e+06	4.14037e+06	724076	1.00296e+06	1.49989e+07	1.38438e+07	1.53244e+07	1.49912e+07	1.45893e+07	1.49555e+07	2.34097	2.02767e-08
POS_M673T833_1	PA(34:2);[GP (16:0/18:2)] 1-hexadecanoyl-2-(9Z,12Z-octadecadienoyl)-sn-glycero-3-phosphate;1-16:0-2-18:2-phosphatidate;PA(12:0/22:2(13Z,16Z));PA(14:0/20:2(11Z,14Z));PA(14:1(9Z)/20:1(11Z));PA(15:1(9Z)/19:1(9Z));PA(17:0/17:2(9Z,12Z));PA(17:2(9Z,12Z)/17:0);PA(19:1(9Z)/15:1(9Z));PA(20:1(11Z)/14:1(9Z));PA(20:2(11Z,14Z)/14:0);PA(22:2(13Z,16Z)/12:0);PA(18:2(9Z,12Z)/16:0);PA(18:1(9Z)/16:1(9Z));PA(17:1(9Z…	1.19035e+07	2.13705e+07	2.64632e+07	3.81514e+07	2.93929e+07	3.10683e+07	8.41293e+06	1.84897e+07	1.27568e+07	1.22416e+07	5.43279e+06	4.72796e+06	-1.35134	0.00357574
POS_M575T639	[Fv hydroxy,triacetyl(4:0/3:0)] 6,7,3',4'-Tetrahydroxyaurone 6-(2'',4'',6''-triacetylglucoside);[Fv hydroxy,acetyl(4:0/3:0)] 6,7,3',4'-Tetrahydroxyaurone 6-O-(3'',4'',6''-tri-O-acetylglucoside);(alginate)n+1;6-Hydroxymyricetin 3,6,3',5'-tetramethyl ether 7-glucoside;5,2',5'-Trihydroxy-3,6,7,4'-tetramethoxyflavone 5'-glucoside;Cucumerin B;Cucumerin A;1-4-beta-D-Glucan;Asn-Trp-Asp-Cys;Asp-Cys-Tyr-H…	1.3765e+07	7.87428e+06	1.31843e+07	1.62306e+07	1.6368e+07	1.6755e+07	1.26798e+07	3.13014e+07	4.49e+07	3.11198e+07	4.85755e+07	1.92523e+07	1.15792	0.0146388
POS_M498T507_1	Asn-Phe-Asp-Cys;Asn-Asp-Ser-Tyr;Asn-Met-Asp-Pro;Glu-Cys-Gln-Pro;Met-Tyr-Tyr;Codeine-6-glucuronide;Ala-Trp-Cys-Pro;Asn-Leu-Asp-Asp;Asp-Val-Asp-Gln;Glu-Val-Asn-Asp;Ile-Asn-Asp-Asp;Ala-Glu-Gln-Glu;Asp-Thr-Gln-Pro;Glu-Gln-Pro-Ser;Glu-Thr-Asn-Pro;Ala-Asn-Gln-Gln;Asn-Val-Asn-Asn;Gln-Gln-Gln-Gly;Ala-Trp-Pro-Ser;Pro-Thr-Trp-Gly;Asn-Met-Val-Pro;Cys-Leu-Gln-Pro;Ile-Cys-Gln-Pro;Phe-Phe-Phe;Arg-Asn-Asn-Gly;C…	1.03155e+07	4.93412e+06	8.24577e+06	8.74736e+06	1.23491e+07	7.41966e+06	9.92567e+06	2.1586e+07	3.12969e+07	2.40263e+07	2.92189e+07	2.36658e+07	1.42563	0.00110377
POS_M471T659	Glycyrrhetinate;3alpha-Hydroxyglycyrrhetinate;Gypsogenin;[ST methoxy,dimethyl(3:0/3:0/3:0)] (5Z,7E)-(1S,3R,22R)-22-methoxy-26,27-dimethyl-9,10-seco-5,7,10(19)-cholestatrien-23-yne-1,3,25-triol;[ST dimethyl,methoxy(3:0/3:0/3:0)] (5Z,7E)-(1S,3R,20R,22S)-26,27-dimethyl-22-methoxy-9,10-seco-5,7,10(19)-cholestatrien-23-yne-1,3,25-triol;[ST dimethyl(4:0/4:0/4:0)] (5Z,7E)-(1S,3R,20R,22R)-26,27-dimethyl-…	6.43143e+06	8.9593e+06	1.86205e+06	8.4719e+06	6.52374e+06	7.72697e+06	5.09569e+07	2.62427e+07	1.24568e+07	2.72218e+07	1.22988e+07	1.3743e+07	1.83802	0.0197498
POS_M345T637	Tyr-Tyr;8-Epiiridotrial glucoside;Iridotrial glucoside;dihydroconiferyl alcohol glucoside;[Fv] Derricin;[Fv] Isoderricin A;Butyl 3-O-beta-D-glucopyranosyl-butanoate;quinidinone;Akuammicine;Gelsemine;Gardneral;[ST hydrox] 4-chloro-17beta-hydroxyandrost-4-en-3-one;16beta-Chloro-17beta-hydroxyandrost-4-en-3-one;19-Chloro-17beta-hydroxyandrost-4-en-3-one;Compactin diol lactone;Di-n-pentyl phthalate;C…	1.81758e+07	5.15161e+06	1.1035e+07	2.51687e+07	3.31799e+07	1.39875e+07	2.04784e+07	2.6845e+07	4.64437e+07	3.42879e+07	4.00168e+07	4.81431e+07	1.01893	0.0133756
POS_M198T98	7-methylthioheptanaldoxime;Debrisoquin;Fluoren-9-one;D-Glucose;myo-Inositol;D-Fructose;D-Mannose;beta-D-Glucose;D-Galactose;alpha-D-Glucose;D-Allose;L-Sorbose;D-Tagatose;L-Gulose;L-Rhamnonate;D-Hexose;D-Fuconate;L-Galactose;beta-D-Fructose;D-Sorbose;beta-D-Galactose;scyllo-Inositol;alpha-D-Galactose;2-Deoxy-D-gluconate;L-Fuconate;D-Hamamelose;1D-chiro-inositol;1L-chiro-inositol;muco-Inositol;D-Al…	1.98982e+07	1.99952e+07	1.06117e+07	2.3515e+07	1.88491e+07	2.26915e+07	5.70238e+06	7.3436e+06	7.35611e+06	5.79745e+06	3.55228e+06	7.49756e+06	-1.63336	6.12471e-05
POS_M812T656_2	Telithromycin;31-O-desmethylFK-506;PC(18:4(6Z,9Z,12Z,15Z)/18:4(6Z,9Z,12Z,15Z));[PC (18:4/18:4)] 1-(5Z,8Z,11Z,14Z-octadecatetraenoyl)-2-(5Z,8Z,11Z,14Z-octadecatetraenoyl)-sn-glycero-3-phosphocholine;[PC (18:4/18:4)] 1,2-di-(9E,11E,13E,15E-octadecatetraenoyl)-sn-glycero-3-phosphocholine;[PC (18:4/18:4)] 1-(9E,11E,13E,15E-octadecatetraenoyl)-2-(9E,11E,13E,15E-octadecatetraenoyl)-sn-glycero-3-phospho…	2.19077e+07	1.85632e+07	1.55687e+07	1.24355e+07	1.62168e+07	1.66173e+07	1.27648e+06	4.76598e+06	5.82344e+06	6.05615e+06	4.83829e+06	3.70821e+06	-1.93642	7.29373e-06
POS_M611T488_1	--	9.56508e+06	7.77479e+06	8.78208e+06	7.60953e+06	7.9722e+06	1.1158e+07	4.30352e+07	1.69032e+07	1.91477e+07	2.25293e+07	2.21623e+07	2.1465e+07	1.45817	0.00275796
POS_M812T656_1	31-O-desmethylFK-506;nodularin V;PC(18:4(6Z,9Z,12Z,15Z)/18:4(6Z,9Z,12Z,15Z));[PC (18:4/18:4)] 1-(5Z,8Z,11Z,14Z-octadecatetraenoyl)-2-(5Z,8Z,11Z,14Z-octadecatetraenoyl)-sn-glycero-3-phosphocholine;[PC (18:4/18:4)] 1,2-di-(9E,11E,13E,15E-octadecatetraenoyl)-sn-glycero-3-phosphocholine;[PC (18:4/18:4)] 1-(9E,11E,13E,15E-octadecatetraenoyl)-2-(9E,11E,13E,15E-octadecatetraenoyl)-sn-glycero-3-phosphoch…	1.99808e+07	1.56468e+07	2.81884e+07	2.22564e+07	2.13889e+07	1.46604e+07	3.00464e+06	8.31257e+06	8.44169e+06	8.12839e+06	6.91844e+06	8.62035e+06	-1.49169	0.000134922
POS_M357T671	Pioglitazone;Kievitone;[Fv] Brosimacutin G;[Fv hydroxy(5:0)] 3'-Prenyl-2,4,5,2',4'-pentahydroxychalcone;[Fv hydroxy,hydroxy,methyl,ethyl(9:1)] 2',4'-Dihydroxy-2''-(1-hydroxy-1-methylethyl)dihydrofuro[2,3-h]flavanone;[Fv hydroxy,hydroxy,methyl,ethyl(9:1)] 5,4'-Dihydroxy-2''-(1-hydroxy-1-methylethyl)dihydrofuro[2,3-h]flavanone;[Fv Trihydroxy,hydroxy,methyl(4:2/9:1)] 5,7,4'-Trihydroxy-8-(2-hydroxy-3…	5.20184e+06	5.82545e+06	3.30677e+06	5.38672e+06	5.66495e+06	4.88761e+06	2.05295e+07	1.40677e+07	1.6157e+07	1.5595e+07	1.76717e+07	2.00598e+07	1.78158	6.19045e-07
POS_M507T714	Lupeol acetate;32:6(14Z,17Z,20Z,23Z,26Z,29Z);Lys-Lys-Lys-Ser	1.16017e+07	1.60997e+07	7.19375e+06	1.42616e+07	1.16573e+07	1.13378e+07	2.58265e+07	2.3988e+07	2.58936e+07	2.07386e+07	2.62089e+07	2.30077e+07	1.01353	1.05979e-05
[truncated: 6,033 more rows]

## Sheet: N2_vs_B2
Continue: Abundance of differentially accumulated metabolites (DAMs) in N2_vs_B2
[truncated: 4,370 more rows]

[truncated: 2 more sheets: N1_vs_N2, B1_vs_B2]
