# Supplementary material for: Transcriptomics–metabolomics joint analysis: New highlight into the triterpenoid saponin biosynthesis in quinoa (Chenopodium quinoa Willd.)
Source: Front Plant Sci. 2022 Oct 19;13:964558. doi: 10.3389/fpls.2022.964558 (PMC9627512; doi:10.3389/fpls.2022.964558)
Supplement: Supplementary file 12 [file DataSheet_12.csv]

## Sheet: N1_vs_B1
Table S12: Abundance of metabolites about triterpenoid saponins in N1_vs_B1
ID	Name	N1-1	N1-2	N1-3	N1-4	N1-5	N1-6	B1-1	B1-2	B1-3	B1-4	B1-5	B1-6	log2(fc)	p_value
POS_M810T467	acetyl-CoA	708475	392834	668749	495193	1.17547e+06	877448	52641.1	75924	36528.5	198581	21891.3	191095	-2.90462	0.000374077
POS_M544T217	4-cytidine 5'-diphospho)-2-C-methyl-D-erythritol	152127	707060	599460	778704	851099	816167	3.70614e+06	1.97282e+06	1.67301e+06	2.10014e+06	1.84119e+06	1.79992e+06	1.74557	0.000887457
POS_M147T481	1-hydroxy-2-methyl-2-butenyl 4-diphosphate	8.88779e+06	4.91959e+06	4.17669e+06	4.74631e+06	3.65877e+06	4.3705e+06	1.25115e+06	1.16115e+06	1.69115e+06	2.22115e+06	1.69115e+06	2.13115e+06	-1.59979	0.00149671
POS_M221T594	farnesal	1.25602e+07	1.38159e+07	1.01045e+07	1.28502e+07	1.50969e+07	1.24501e+07	5.26331e+06	5.03331e+06	5.52331e+06	6.01331e+06	5.78331e+06	5.52331e+06	-1.21357	9.86035e-07
POS_M409T832	(S)-2,3-epoxysqualene	8.00591e+06	9.34272e+06	8.25193e+06	9.22874e+06	1.16207e+07	1.2712e+07	2.02431e+06	3.0532e+06	2.57074e+06	1.668e+06	1.19161e+06	1.881e+06	-2.25563	2.48797e-06
POS_M442T757	24-hydroxy-beta-amyrin	8.97073e+06	8.32408e+06	6.2016e+06	6.14413e+06	7.78974e+06	7.45494e+06	3.51662e+06	3.09081e+06	3.39574e+06	3.13506e+06	2.00972e+06	2.74347e+06	-1.32697	5.36807e-06
POS_M457T774	ursolic acid	9.33939e+07	1.00119e+08	6.21168e+07	9.7341e+07	7.42514e+07	6.13911e+07	3.24844e+06	3.46876e+07	2.33888e+07	4.15059e+07	3.7522e+07	1.96325e+07	-1.61075	0.00015043

## Sheet: N2_vs_B2
Continue: Abundance of metabolites about triterpenoid saponins in N2_vs_B2
ID	Name	N2-1	N2-2	N2-3	N2-4	N2-5	N2-6	B2-1	B2-2	B2-3	B2-4	B2-5	B2-6	log2(fc)	p_value
POS_M810T467	acetyl-CoA	1.84439e+06	3.21093e+06	2.34797e+06	1.70841e+06	1.81546e+06	1.25946e+06	317099	1.36595e+06	658714	1.06119e+06	1.00628e+06	512810	-1.30797	0.00345717
POS_M326T503	(R)-5-diphosphomevalonate	1.13446e+06	500175	1.16347e+06	360243	1.89789e+06	550615	48610.5	288298	89169.9	607920	121207	659598	-1.62738	0.0362076
POS_M147T481	1-hydroxy-2-methyl-2-butenyl 4-diphosphate	1.77022e+06	456022	2.58448e+06	1.50112e+06	5.50495e+06	540477	6.45681e+06	7.86758e+06	4.30152e+06	5.9168e+06	5.66168e+06	623046	1.31886	0.0361117
POS_M221T594	farnesal	1.52916e+07	1.82083e+07	1.38168e+07	1.30185e+07	1.58599e+07	1.85237e+07	5.86967e+06	6.08967e+06	6.66967e+06	7.24967e+06	6.66967e+06	7.46967e+06	-1.24323	2.3257e-06
POS_M409T832	(S)-2,3-epoxysqualene	1.36498e+07	7.84015e+06	1.13439e+07	9.06623e+06	1.31879e+07	7.71884e+06	1.71589e+06	2.57589e+06	2.21589e+06	1.85589e+06	2.71589e+06	2.21589e+06	-2.23996	1.86464e-05
POS_M457T774	ursolic acid	4.80115e+07	4.41756e+07	3.71104e+07	4.44523e+07	3.78354e+07	7.1684e+07	1.14514e+07	1.51371e+07	7.18789e+06	1.38535e+07	7.19785e+06	5.13814e+06	-2.23996	4.53238e-05

## Sheet: N1_vs_N2
Continue: Abundance of metabolites about triterpenoid saponins in N1_vs_N2
ID	Name	N1-1	N1-2	N1-3	N1-4	N1-5	N1-6	N2-1	N2-2	N2-3	N2-4	N2-5	N2-6	log2(fc)	p_value
POS_M810T467	acetyl-CoA	708475	392834	668749	495193	1.17547e+06	877448	1.84439e+06	3.21093e+06	2.34797e+06	1.70841e+06	1.81546e+06	1.25946e+06	1.49681	0.00133666
POS_M544T217	4-ytidine 5'-diphospho)-2-C-methyl-D-erythritol	152127	707060	599460	778704	851099	816167	90872.1	232492	77471.3	10733.4	326858	187095	-2.07684	0.00163935
POS_M147T481	1-hydroxy-2-methyl-2-butenyl 4-diphosphate	8.88779e+06	4.91959e+06	4.17669e+06	4.74631e+06	3.65877e+06	4.3705e+06	1.77022e+06	456022	2.58448e+06	1.50112e+06	5.50495e+06	540477	-1.31568	0.0180327
POS_M221T594	farnesal	1.25602e+07	1.38159e+07	1.01045e+07	1.28502e+07	1.50969e+07	1.24501e+07	6.12422e+07	5.61422e+07	6.31422e+07	7.01422e+07	6.50422e+07	6.31422e+07	2.30108	2.15599e-10
POS_M442T757	24-hydroxy-beta-amyrin	8.97073e+06	8.32408e+06	6.2016e+06	6.14413e+06	7.78974e+06	7.45494e+06	2.03562e+07	1.43812e+07	1.90756e+07	1.47475e+07	1.56332e+07	1.02625e+07	1.07341	0.000326867
POS_M457T774	ursolic acid	9.33939e+07	1.00119e+08	6.21168e+07	9.7341e+07	7.42514e+07	6.13911e+07	2.56979e+07	2.64979e+07	2.35979e+07	2.14979e+07	2.35979e+07	2.06979e+07	-1.78652	1.27662e-05

## Sheet: B1_vs_B2
Continue: Abundance of metabolites about triterpenoid saponins in B1_vs_B2
ID	Name	B1-1	B1-2	B1-3	B1-4	B1-5	B1-6	B2-1	B2-2	B2-3	B2-4	B2-5	B2-6	log2(fc)	p_value
POS_M810T467	acetyl-CoA	52641.1	75924	36528.5	198581	21891.3	191095	317099	1.36595e+06	658714	1.06119e+06	1.00628e+06	512810	3.09346	0.00123776
POS_M544T217	4-ytidine 5'-diphospho)-2-C-methyl-D-erythritol	3.70614e+06	1.97282e+06	1.67301e+06	2.10014e+06	1.84119e+06	1.79992e+06	198385	70452.8	11817.9	418326	61342.1	79427.5	-3.96271	7.33884e-05
POS_M326T503	(R)-5-diphosphomevalonate	871294	584788	190792	669962	573676	827873	48610.5	288298	89169.9	607920	121207	659598	-1.03486	0.0581816
POS_M221T594	farnesal	1.60081e+07	1.22827e+07	1.29761e+07	1.25577e+07	1.17962e+07	1.05353e+07	2.15514e+06	2.01514e+06	2.36514e+06	2.57514e+06	2.36514e+06	2.71514e+06	-2.42356	8.33128e-08
POS_M409T832	(S)-2,3-epoxysqualene	2.02431e+06	3.0532e+06	2.57074e+06	1.668e+06	1.19161e+06	1.881e+06	5.77109e+06	8.99614e+06	6.31288e+06	1.14767e+07	1.04411e+07	6.43022e+06	1.99629	0.000122516
POS_M442T757	24-hydroxy-beta-amyrin	3.51662e+06	3.09081e+06	3.39574e+06	3.13506e+06	2.00972e+06	2.74347e+06	1.46068e+07	1.54879e+07	1.64232e+07	1.98327e+07	1.71269e+07	1.63236e+07	2.47979	6.47809e-09
POS_M457T774	ursolic acid	3.24844e+06	3.46876e+07	2.33888e+07	4.15059e+07	3.7522e+07	1.96325e+07	1.14514e+07	1.51371e+07	7.18789e+06	1.38535e+07	7.19785e+06	5.13814e+06	-1.416	0.0201026
