# Supplementary material for: Transcriptomics–metabolomics joint analysis: New highlight into the triterpenoid saponin biosynthesis in quinoa (Chenopodium quinoa Willd.)
Source: Front Plant Sci. 2022 Oct 19;13:964558. doi: 10.3389/fpls.2022.964558 (PMC9627512; doi:10.3389/fpls.2022.964558)
Supplement: Supplementary file 13 [file DataSheet_13.csv]

## Sheet: N1_vs_B1
Table S13: Verification of key candidate genes by qRT-PCR in the N1_vs_B1
Gene name	Accession number	Relative expression in qRT-PCR						p_value	FPKM in Transcriptome						p_value
		N1-1	N1-2	N1-3	B1-1	B1-2	B1-3		N1-1	N1-2	N1-3	B1-1	B1-2	B1-3
CqAAT1	LOC110712141	1.50544	1.12087	0.592627	2.47308	1.09321	1.76964	0.214089	113.9	112.41	72.65	225.09	184.38	238.12	0.00528491
CqHMGS	LOC110702521	1.72936	0.698324	0.82805	2.02106	2.10019	1.59246	0.0855009	86.68	79.15	62.48	166.33	137.76	169.31	0.00269902
CqMVD2	LOC110732714	0.643709	0.840172	1.84902	2.32041	2.81296	1.28555	0.153389	39.37	38.23	30.66	69.23	73.18	77.13	0.000479078
CqMVK	LOC110736930	1.23512	1.19	0.680368	5.73554	8.85057	6.22139	0.00388768	9.23	8.5	6.31	19.88	13.19	17.85	0.0144156
CqSQS1	LOC110718885	1.3	0.556329	1.38269	3.23057	3.23551	3.49432	0.00126659	23.82	24.05	16.76	48.87	41.03	47.67	0.0020593
CqSQE1	LOC110682470	1.68433	0.404966	1.46607	5.71089	3.99026	3.90742	0.00909623	39.08	41.88	45.84	31.53	65.19	63.49	0.373332

## Sheet: N2_vs_B2
Continue: Verification of key candidate genes by qRT-PCR in the N2_vs_B2
Gene name	Accession number	Relative expression in qRT-PCR						p_value	FPKM in Transcriptome						p_value
		N2-1	N2-2	N2-3	B2-1	B2-2	B2-3		N2-1	N2-2	N2-3	B2-1	B2-2	B2-3
CqMVK	LOC110736930	0.793025	0.641171	1.96671	0.516215	0.436801	0.554525	0.207581	2.58	3.1	2.79	1.86	1.04	1.19	0.00766075
CqFPS1	LOC110707032	1.12447	0.781312	1.13822	0.393262	0.114257	0.578559	0.0216253	2.78	4.31	3.99	3	1.37	0.84	0.0706877

## Sheet: N1_vs_N2
Continue: Verification of key candidate genes by qRT-PCR in the N1_vs_N2
Gene name	Accession number	Relative expression in qRT-PCR						p_value	FPKM in Transcriptome						p_value
		N1-1	N1-2	N1-3	N2-1	N2-2	N2-3		N1-1	N1-2	N1-3	N2-1	N2-2	N2-3
CqAAT1	LOC110712141	1.50544	1.12087	0.592627	0.114745	0.185808	0.230909	0.0283477	113.9	112.41	72.65	23.57	25.84	28.78	0.0056393
CqHMGS	LOC110702521	1.72936	0.698324	0.82805	0.388833	0.260515	0.26486	0.0753909	86.68	79.15	62.48	15.09	14.04	17.45	0.00110464
CqMVK	LOC110736930	1.23512	1.19	0.680368	0.638265	0.516046	1.5829	0.763527	9.23	8.5	6.31	2.58	3.1	2.79	0.00431336
CqMVD2	LOC110732714	1.25781	0.652623	1.21821	0.163561	0.230205	0.155121	0.0119937	39.37	38.23	30.66	5.44	5.17	10.27	0.000804323
CqDXS	LOC110713460	1.20958	0.470396	1.75753	0.163953	0.0534677	0.157148	0.0527009	11.58	11.47	8.92	2.04	1.32	1.98	0.0005903
CqFPS1	LOC110707032	1.38657	0.566169	1.27383	0.0557496	0.0303972	0.0470674	0.0159385	39.03	38.72	23.19	2.78	4.31	3.99	0.00466507
CqGGPS	LOC110722945	1.71672	0.479554	1.21468	0.334022	0.18528	0.45659	0.0918904	5.81	5.89	6.87	2.51	1.17	1.42	0.00109663
CqSQS1	LOC110718885	1.3	0.556329	1.38269	0.288287	0.293009	0.349368	0.0432335	13.71	11.88	12.2	1.13	1.52	1.89	5.23792e-05
CqSQE1	LOC110682470	1.68433	0.404966	1.46607	0.378839	0.414992	0.706235	0.168825	41.88	45.84	31.53	7.82	4.05	7.92	0.00173704

## Sheet: B1_vs_B2
Continue: Verification of key candidate genes by qRT-PCR in the B1_vs_B2
Gene name	Accession number	Relative expression in qRT-PCR						p_value	FPKM in Transcriptome						p_value
		B1-1	B1-2	B1-3	B2-1	B2-2	B2-3		B1-1	B1-2	B1-3	B2-1	B2-2	B2-3
CqAAT1	LOC110712141	1.46768	0.648775	1.05021	0.0659922	0.0496828	0.0695799	0.0136707	225.09	184.38	238.12	24.49	18.67	19.11	0.000278677
CqHMGS	LOC110702521	1.06891	1.11077	0.842235	0.524982	0.15414	0.0647189	0.00975202	166.33	137.76	169.31	13.49	8.73	9.66	0.000132141
CqMVK	LOC110736930	0.842228	1.29965	0.913573	0.06101	0.0516243	0.0655377	0.00251506	19.88	13.19	17.85	1.86	1.04	1.19	0.00144392
CqMVD2	LOC110732714	1.33498	0.889079	0.842527	0.0542001	0.0483813	0.058742	0.00350726	73.63	65.01	69.6	5.37	3.33	3.69	1.42242e-05
CqDXS	LOC110713460	0.987335	0.948914	1.06736	0.125563	0.0993414	0.0867092	1.66308e-05	22.2	17.47	18.25	2.86	1.66	1.94	0.000340902
CqGGPS	LOC110722945	0.969	1.08047	0.955129	2.11243	1.73491	0.912363	0.176127	8.54	6.79	8.42	1.67	1.08	1.17	0.000369821
CqFPS1	LOC110707032	0.901686	1.33595	0.830147	0.0600268	0.0343324	0.0348211	0.00346352	48.54	37.76	44.07	3	1.37	0.84	0.00019826
CqSQS1	LOC110718885	1.18573	1.19799	0.70398	0.080194	0.0257146	0.0270637	0.00383937	53.24	40.64	47.59	4.12	0.75	2.74	0.000292582
CqSQE1	LOC110682470	1.27891	0.893585	0.875034	0.0894437	0.0254278	0.0412773	0.00192713	65.19	63.49	67.51	4.23	2.08	2.09	1.36021e-06
